# Supplementary material for: A highly conserved core bacterial microbiota with nitrogen-fixation capacity inhabits the xylem sap in maize plants
Source: Nat Commun. 2022 Jun 11;13:3361. doi: 10.1038/s41467-022-31113-w (PMC9187771; doi:10.1038/s41467-022-31113-w)
Supplement: Supplementary file 3 — Supplementary Data 1 [file 41467_2022_31113_MOESM3_ESM.xlsx]

## Sheet: Supplementary Data 1a
Supplementary Data 1: Details of experimental sites.
Supplementary Data 1a: Basic and climatic information for experimental sites.
Soil types	Climate types	Growing site	Latitude	Longitude	Year	The year of long-term fertilisation
Black soil	Temperate continental monsoon climate	1.Hailun, Heilongjiang Province (HL)	47°21′	126°50′	1985	34
		2.Changchun, Jilin Province (CC)	43°48′	125°24′	1991	28
Fluvo-aquic soil	Continental monsoon climate	3.Yucheng, Shandong Province (YC)	36°49′	116°34′	1986	33
		4.Yuanyang, Henan Province (YY)	35°00′	113°41′	1990	29
Red soil	Subtropical monsoon climate	5.Jinxian, Jiangxi Province (JX)	28°21′	116°11′	1986	33
		6.Qiyang, Hunan Province (QY)	26°45′	111°52′	1990	29
Climate information	HL	CC	YC	YY	JX	QY
Mean annual temperature (MAT, ℃)	2.39	6.48	14.46	15.58	18.8	18.52
Temperature seasonality (TS, ℃)	19.07	21.14	25.74	26.22	24.65	24.39
Mean annual precipitation (MAP, mm)	633.61	672.51	577	556.12	1802.5	1499.67
Precipitation seasonality (PS, mm)	479.66	478.18	450.26	408.5	1015.37	684
Sunshine duration seasonality (SDS, h)	231.68	236.77	202.59	177.49	157.94	131.26

## Sheet: Supplementary Data 1b
Supplementary Data 1b: Fertilisation information for six long-term fertilisation experiments.
Hailun, Heilongjiang (HL)							Yucheng, Shandong (YC)											Jinxian, Jiangxi (JX)
Treatment	Fertilisation amount per season（kg ha-1）						Treatment	Fertilisation amount per season（kg ha-1）										Treatment	Fertilisation amount per season（kg ha-1）
	N	P2O5	K2O	Pig manure				N	P2O5	K2O	Manure								N	P2O5	K2O	Pig manure
no fertilisation (Control)							no fertilisation (Control)											no fertilisation (Control)
chemical fertiliser N, P, and K (NPK)	120	26	25				chemical fertiliser N, P, and K (NPK)	375 (1986-1993) 450 (1994-present)	225 (1986-1993) 300 (1994-1999) 240 (2000-present)	150 (1993-present）								chemical fertiliser N, P, and K (NPK)	60	30	60
organic manure plus chemical fertiliser (NPKM)	120	26	25	994			organic manure plus chemical fertiliser (NPKM)	187.5 (1986-1993) 900 (1994-present)	112.5 (1986-1993) 600 (1994-1999) 480 (2000-present)	300 (1993–present)	187.5 (1986–1993) 225 (1994–present)							organic manure plus chemical fertiliser (NPKM)	60	30	60	15000
Changchun, Jilin (CC)							Yuanyang, Henan (YY)											Qiyang, Hunan (QY)
Treatment	Fertilisation amount per season（kg ha-1）						Treatment	Fertilisation amount in wheat season (kg ha-1)				Fertilisation amount in maise season (kg ha-1)						Treatment	Fertilisation amount in maise season (kg ha-1)				Fertilisation amount in wheat season (kg ha-1)
	N	P2O5	K2O	Corn stalk				N	P2O5	K2O	Manure	N	P2O5	K2O	Manure				N	P2O5	K2O	Pig manure	N	P2O5	K2O	Pig manure
no fertilisation (Control)							no fertilisation (Control)											no fertilisation (Control)
chemical fertiliser N, P, and K (NPK)	150	75	75				chemical fertiliser N, P, and K (NPK)	165	82.5	82.5		187.5	93.75	93.75				chemical fertiliser N, P, and K (NPK)	210	84	84		90	36	36
organic manure plus chemical fertiliser (NPKM)	150	75	75	5000			organic manure plus chemical fertiliser (NPKM)	165	82.5	82.5	7430	187.5	93.75	93.75	0			organic manure plus chemical fertiliser (NPKM)	63	84	84	29400	27	36	36	12600
