# Supplementary material for: A highly conserved core bacterial microbiota with nitrogen-fixation capacity inhabits the xylem sap in maize plants
Source: Nat Commun. 2022 Jun 11;13:3361. doi: 10.1038/s41467-022-31113-w (PMC9187771; doi:10.1038/s41467-022-31113-w)
Supplement: Supplementary file 4 — Supplementary Data 2 [file 41467_2022_31113_MOESM4_ESM.xlsx]

## Sheet: Supplementary Data 2
Supplementary Data 2: Summary of sample collection.
Growing region	Treatment	Maize variety	Maize developmental stage	Growing days (days)	Number of samples successfully analysed
					Bulk soil (BS)	Rhizosphere soil (RS)	Root endosphere (RE)	Stem endosphere (SE)	Xylem sap (VE)	Leaf endosphere (LE)	Phyllosphere (P)
1.Hailun,Heilongjiang (HL)	Control	Kenwo 6	Post-silking	102 d	3	6 (>2mm 3; <2mm 3)	6 (>2mm 3; <2mm 3)	3	3	9 (1-2 3; 3-4 3; 5-6 3)	9 (1-2 3; 3-4 3; 5-6 3)
	NPK				3	6 (>2mm 3; <2mm 3)	6 (>2mm 3; <2mm 3)	3	3	9 (1-2 3; 3-4 3; 5-6 3)	9 (1-2 3; 3-4 3; 5-6 3)
	NPKM				3	6 (>2mm 3; <2mm 3)	6 (>2mm 3; <2mm 3)	3	3	9 (1-2 3; 3-4 3; 5-6 3)	9 (1-2 3; 3-4 3; 5-6 3)
2.Changchun,Jilin (CC)	Control	Liangyu 66	Post-silking	115 d	3	6 (>2mm 3; <2mm 3)	6 (>2mm 3; <2mm 3)	3	3	9 (1-2 3; 3-4 3; 5-6 3)	9 (1-2 3; 3-4 3; 5-6 3)
	NPK				3	6 (>2mm 3; <2mm 3)	6 (>2mm 3; <2mm 3)	3	3	9 (1-2 3; 3-4 3; 5-6 3)	9 (1-2 3; 3-4 3; 5-6 3)
	NPKM				3	6 (>2mm 3; <2mm 3)	6 (>2mm 3; <2mm 3)	3	3	9 (1-2 3; 3-4 3; 5-6 3)	9 (1-2 3; 3-4 3; 5-6 3)
3.Yucheng,Shandong (YC)	Control	Zhengdan 958	Silking	68 d	9	9	9	9	9	9	9
	NPK				9	9	9	8	9	9	9
	NPKM				9	9	9	9	9	9	9
4.Yuanyang,Henan (YY)	Control	Jundan 20	Silking	66 d	9	9	9	9	8	9	9
	NPK				9	9	9	9	9	9	9
	NPKM				9	9	9	9	8	9	8
5.Jinxian,Jiangxi (JX)	Control	Yedan 13	Post-silking	77 d	9	9	9	9	9	9	9
	NPK				9	9	9	9	9	9	9
	NPKM				9	9	9	9	9	9	9
6.Qiyang,Hunan (QY )	Control	Yedan 13	Pre-maturity	116 d	9	9	9	9	7	7	7
	NPK				9	9	9	9	7	8	8
	NPKM				9	9	9	9	9	9	9
Total					126	144	144	125	120	159	158	976
