# Supplementary material for: A highly conserved core bacterial microbiota with nitrogen-fixation capacity inhabits the xylem sap in maize plants
Source: Nat Commun. 2022 Jun 11;13:3361. doi: 10.1038/s41467-022-31113-w (PMC9187771; doi:10.1038/s41467-022-31113-w)
Supplement: Supplementary file 5 — Supplementary Data 3 [file 41467_2022_31113_MOESM5_ESM.xlsx]

## Sheet: Supplementary Data 3a
Supplementary Data 3: Detailed information for operational taxonomic units (OTUs) in plant compartments and soil.
Supplementary Data 3a:Metadata of each sample in plant compartments and soil across six long-term fertilisation experiments.
SampleID	Barcode Sequence	PrimerSequence	LinkerReversePrimer	Site	Fertilization treatment	Soil_types	Compartments	Maize_variety	Growing_day	Collection_date
BQYCK1	AACCGGAT	AACMGGATTAGATACCCKG	ACGTCATCCCCACCTTCC	QY	Control	RSA	BS	Yedan 13	116d	2019-07-18
BQYCK2	AACTACGG	AACMGGATTAGATACCCKG	ACGTCATCCCCACCTTCC	QY	Control	RSA	BS	Yedan 13	116d	2019-07-18
BQYCK3	AAGACGCG	AACMGGATTAGATACCCKG	ACGTCATCCCCACCTTCC	QY	Control	RSA	BS	Yedan 13	116d	2019-07-18
BQYCK4	AAGGTAGC	AACMGGATTAGATACCCKG	ACGTCATCCCCACCTTCC	QY	Control	RSA	BS	Yedan 13	116d	2019-07-18
BQYCK5	AATAATAC	AACMGGATTAGATACCCKG	ACGTCATCCCCACCTTCC	QY	Control	RSA	BS	Yedan 13	116d	2019-07-18
BQYCK6	AATCTCCA	AACMGGATTAGATACCCKG	ACGTCATCCCCACCTTCC	QY	Control	RSA	BS	Yedan 13	116d	2019-07-18
BQYCK7	AATTCATT	AACMGGATTAGATACCCKG	ACGTCATCCCCACCTTCC	QY	Control	RSA	BS	Yedan 13	116d	2019-07-18
BQYCK8	ACGCAATG	AACMGGATTAGATACCCKG	ACGTCATCCCCACCTTCC	QY	Control	RSA	BS	Yedan 13	116d	2019-07-18
BQYCK9	ACTGCCAG	AACMGGATTAGATACCCKG	ACGTCATCCCCACCTTCC	QY	Control	RSA	BS	Yedan 13	116d	2019-07-18
BQYNPK1	ACTTGGCC	AACMGGATTAGATACCCKG	ACGTCATCCCCACCTTCC	QY	NPK	RSA	BS	Yedan 13	116d	2019-07-18
BQYNPK2	AGCGAGTC	AACMGGATTAGATACCCKG	ACGTCATCCCCACCTTCC	QY	NPK	RSA	BS	Yedan 13	116d	2019-07-18
BQYNPK3	AGGATCAT	AACMGGATTAGATACCCKG	ACGTCATCCCCACCTTCC	QY	NPK	RSA	BS	Yedan 13	116d	2019-07-18
BQYNPK4	ATAACCTC	AACMGGATTAGATACCCKG	ACGTCATCCCCACCTTCC	QY	NPK	RSA	BS	Yedan 13	116d	2019-07-18
BQYNPK5	ATAGATCT	AACMGGATTAGATACCCKG	ACGTCATCCCCACCTTCC	QY	NPK	RSA	BS	Yedan 13	116d	2019-07-18
BQYNPK6	ATATTGAG	AACMGGATTAGATACCCKG	ACGTCATCCCCACCTTCC	QY	NPK	RSA	BS	Yedan 13	116d	2019-07-18
BQYNPK7	ATTAGAGG	AACMGGATTAGATACCCKG	ACGTCATCCCCACCTTCC	QY	NPK	RSA	BS	Yedan 13	116d	2019-07-18
BQYNPK8	CAGGACTT	AACMGGATTAGATACCCKG	ACGTCATCCCCACCTTCC	QY	NPK	RSA	BS	Yedan 13	116d	2019-07-18
BQYNPK9	CATCCTGG	AACMGGATTAGATACCCKG	ACGTCATCCCCACCTTCC	QY	NPK	RSA	BS	Yedan 13	116d	2019-07-18
BQYNPKM1	CCAATTGC	AACMGGATTAGATACCCKG	ACGTCATCCCCACCTTCC	QY	NPKM	RSA	BS	Yedan 13	116d	2019-07-18
BQYNPKM2	CCGCTGCT	AACMGGATTAGATACCCKG	ACGTCATCCCCACCTTCC	QY	NPKM	RSA	BS	Yedan 13	116d	2019-07-18
BQYNPKM3	CGATATTG	AACMGGATTAGATACCCKG	ACGTCATCCCCACCTTCC	QY	NPKM	RSA	BS	Yedan 13	116d	2019-07-18
BQYNPKM4	CTCCGATC	AACMGGATTAGATACCCKG	ACGTCATCCCCACCTTCC	QY	NPKM	RSA	BS	Yedan 13	116d	2019-07-18
BQYNPKM5	CTCTCGGT	AACMGGATTAGATACCCKG	ACGTCATCCCCACCTTCC	QY	NPKM	RSA	BS	Yedan 13	116d	2019-07-18
BQYNPKM6	GCAAGGTT	AACMGGATTAGATACCCKG	ACGTCATCCCCACCTTCC	QY	NPKM	RSA	BS	Yedan 13	116d	2019-07-18
BQYNPKM7	GCGTATAT	AACMGGATTAGATACCCKG	ACGTCATCCCCACCTTCC	QY	NPKM	RSA	BS	Yedan 13	116d	2019-07-18
BQYNPKM8	GGAGTCGG	AACMGGATTAGATACCCKG	ACGTCATCCCCACCTTCC	QY	NPKM	RSA	BS	Yedan 13	116d	2019-07-18
BQYNPKM9	GGCCTTCC	AACMGGATTAGATACCCKG	ACGTCATCCCCACCTTCC	QY	NPKM	RSA	BS	Yedan 13	116d	2019-07-18
BYCCK1	GGTTAAGC	AACMGGATTAGATACCCKG	ACGTCATCCCCACCTTCC	YC	Control	FSA	BS	Zhengdan 958	68d	2019-08-18
BYCCK2	TAACGCTG	AACMGGATTAGATACCCKG	ACGTCATCCCCACCTTCC	YC	Control	FSA	BS	Zhengdan 958	68d	2019-08-18
BYCCK3	TATGAACG	AACMGGATTAGATACCCKG	ACGTCATCCCCACCTTCC	YC	Control	FSA	BS	Zhengdan 958	68d	2019-08-18
BYCCK4	TCCGGCGT	AACMGGATTAGATACCCKG	ACGTCATCCCCACCTTCC	YC	Control	FSA	BS	Zhengdan 958	68d	2019-08-18
BYCCK5	TCCTTAAC	AACMGGATTAGATACCCKG	ACGTCATCCCCACCTTCC	YC	Control	FSA	BS	Zhengdan 958	68d	2019-08-18
BYCCK6	TCTACTCT	AACMGGATTAGATACCCKG	ACGTCATCCCCACCTTCC	YC	Control	FSA	BS	Zhengdan 958	68d	2019-08-18
BYCCK7	TGAGCGAT	AACMGGATTAGATACCCKG	ACGTCATCCCCACCTTCC	YC	Control	FSA	BS	Zhengdan 958	68d	2019-08-18
BYCCK8	TTAAGTAA	AACMGGATTAGATACCCKG	ACGTCATCCCCACCTTCC	YC	Control	FSA	BS	Zhengdan 958	68d	2019-08-18
BYCCK9	TTACTAGT	AACMGGATTAGATACCCKG	ACGTCATCCCCACCTTCC	YC	Control	FSA	BS	Zhengdan 958	68d	2019-08-18
BYCNPK1	TTCATCCG	AACMGGATTAGATACCCKG	ACGTCATCCCCACCTTCC	YC	NPK	FSA	BS	Zhengdan 958	68d	2019-08-18
BYCNPK2	TTGCAGAC	AACMGGATTAGATACCCKG	ACGTCATCCCCACCTTCC	YC	NPK	FSA	BS	Zhengdan 958	68d	2019-08-18
BYCNPK3	TTGGCTTG	AACMGGATTAGATACCCKG	ACGTCATCCCCACCTTCC	YC	NPK	FSA	BS	Zhengdan 958	68d	2019-08-18
BYCNPK4	CCATCCTT	AACMGGATTAGATACCCKG	ACGTCATCCCCACCTTCC	YC	NPK	FSA	BS	Zhengdan 958	68d	2019-08-18
BYCNPK5	AACGTTAC	AACMGGATTAGATACCCKG	ACGTCATCCCCACCTTCC	YC	NPK	FSA	BS	Zhengdan 958	68d	2019-08-18
BYCNPK6	AATTGCCG	AACMGGATTAGATACCCKG	ACGTCATCCCCACCTTCC	YC	NPK	FSA	BS	Zhengdan 958	68d	2019-08-18
BYCNPK7	AGAGAACT	AACMGGATTAGATACCCKG	ACGTCATCCCCACCTTCC	YC	NPK	FSA	BS	Zhengdan 958	68d	2019-08-18
BYCNPK8	CAGCCGTT	AACMGGATTAGATACCCKG	ACGTCATCCCCACCTTCC	YC	NPK	FSA	BS	Zhengdan 958	68d	2019-08-18
BYCNPK9	CCAATCAG	AACMGGATTAGATACCCKG	ACGTCATCCCCACCTTCC	YC	NPK	FSA	BS	Zhengdan 958	68d	2019-08-18
BYCNPKM1	CCTTAGGC	AACMGGATTAGATACCCKG	ACGTCATCCCCACCTTCC	YC	NPKM	FSA	BS	Zhengdan 958	68d	2019-08-18
BYCNPKM2	GGATCTTG	AACMGGATTAGATACCCKG	ACGTCATCCCCACCTTCC	YC	NPKM	FSA	BS	Zhengdan 958	68d	2019-08-18
BYCNPKM3	TCCGCGCG	AACMGGATTAGATACCCKG	ACGTCATCCCCACCTTCC	YC	NPKM	FSA	BS	Zhengdan 958	68d	2019-08-18
BYCNPKM4	TCTAGATT	AACMGGATTAGATACCCKG	ACGTCATCCCCACCTTCC	YC	NPKM	FSA	BS	Zhengdan 958	68d	2019-08-18
BYCNPKM5	TTACCAAC	AACMGGATTAGATACCCKG	ACGTCATCCCCACCTTCC	YC	NPKM	FSA	BS	Zhengdan 958	68d	2019-08-18
BYCNPKM6	TTCTTCTA	AACMGGATTAGATACCCKG	ACGTCATCCCCACCTTCC	YC	NPKM	FSA	BS	Zhengdan 958	68d	2019-08-18
BYCNPKM7	TTGAATGG	AACMGGATTAGATACCCKG	ACGTCATCCCCACCTTCC	YC	NPKM	FSA	BS	Zhengdan 958	68d	2019-08-18
BYCNPKM8	AACCGGAT	AACMGGATTAGATACCCKG	ACGTCATCCCCACCTTCC	YC	NPKM	FSA	BS	Zhengdan 958	68d	2019-08-18
BYCNPKM9	AACTACGG	AACMGGATTAGATACCCKG	ACGTCATCCCCACCTTCC	YC	NPKM	FSA	BS	Zhengdan 958	68d	2019-08-18
BYYCK1	AAGACGCG	AACMGGATTAGATACCCKG	ACGTCATCCCCACCTTCC	YY	Control	FSA	BS	Jundan 20	66d	2019-08-14
BYYCK2	AAGGTAGC	AACMGGATTAGATACCCKG	ACGTCATCCCCACCTTCC	YY	Control	FSA	BS	Jundan 20	66d	2019-08-14
BYYCK3	AATAATAC	AACMGGATTAGATACCCKG	ACGTCATCCCCACCTTCC	YY	Control	FSA	BS	Jundan 20	66d	2019-08-14
BYYCK4	AATCTCCA	AACMGGATTAGATACCCKG	ACGTCATCCCCACCTTCC	YY	Control	FSA	BS	Jundan 20	66d	2019-08-14
BYYCK5	AATTCATT	AACMGGATTAGATACCCKG	ACGTCATCCCCACCTTCC	YY	Control	FSA	BS	Jundan 20	66d	2019-08-14
BYYCK6	ACGCAATG	AACMGGATTAGATACCCKG	ACGTCATCCCCACCTTCC	YY	Control	FSA	BS	Jundan 20	66d	2019-08-14
BYYCK7	ACTGCCAG	AACMGGATTAGATACCCKG	ACGTCATCCCCACCTTCC	YY	Control	FSA	BS	Jundan 20	66d	2019-08-14
BYYCK8	ACTTGGCC	AACMGGATTAGATACCCKG	ACGTCATCCCCACCTTCC	YY	Control	FSA	BS	Jundan 20	66d	2019-08-14
BYYCK9	AGCGAGTC	AACMGGATTAGATACCCKG	ACGTCATCCCCACCTTCC	YY	Control	FSA	BS	Jundan 20	66d	2019-08-14
BYYNPK1	AGGATCAT	AACMGGATTAGATACCCKG	ACGTCATCCCCACCTTCC	YY	NPK	FSA	BS	Jundan 20	66d	2019-08-14
BYYNPK2	ATAACCTC	AACMGGATTAGATACCCKG	ACGTCATCCCCACCTTCC	YY	NPK	FSA	BS	Jundan 20	66d	2019-08-14
BYYNPK3	ATAGATCT	AACMGGATTAGATACCCKG	ACGTCATCCCCACCTTCC	YY	NPK	FSA	BS	Jundan 20	66d	2019-08-14
BYYNPK4	ATATTGAG	AACMGGATTAGATACCCKG	ACGTCATCCCCACCTTCC	YY	NPK	FSA	BS	Jundan 20	66d	2019-08-14
BYYNPK5	ATTAGAGG	AACMGGATTAGATACCCKG	ACGTCATCCCCACCTTCC	YY	NPK	FSA	BS	Jundan 20	66d	2019-08-14
BYYNPK6	CAGGACTT	AACMGGATTAGATACCCKG	ACGTCATCCCCACCTTCC	YY	NPK	FSA	BS	Jundan 20	66d	2019-08-14
BYYNPK7	CATCCTGG	AACMGGATTAGATACCCKG	ACGTCATCCCCACCTTCC	YY	NPK	FSA	BS	Jundan 20	66d	2019-08-14
BYYNPK8	CCAATTGC	AACMGGATTAGATACCCKG	ACGTCATCCCCACCTTCC	YY	NPK	FSA	BS	Jundan 20	66d	2019-08-14
BYYNPK9	CCGCTGCT	AACMGGATTAGATACCCKG	ACGTCATCCCCACCTTCC	YY	NPK	FSA	BS	Jundan 20	66d	2019-08-14
BYYNPKM1	CGATATTG	AACMGGATTAGATACCCKG	ACGTCATCCCCACCTTCC	YY	NPKM	FSA	BS	Jundan 20	66d	2019-08-14
BYYNPKM2	CTCCGATC	AACMGGATTAGATACCCKG	ACGTCATCCCCACCTTCC	YY	NPKM	FSA	BS	Jundan 20	66d	2019-08-14
BYYNPKM3	CTCTCGGT	AACMGGATTAGATACCCKG	ACGTCATCCCCACCTTCC	YY	NPKM	FSA	BS	Jundan 20	66d	2019-08-14
BYYNPKM4	GCAAGGTT	AACMGGATTAGATACCCKG	ACGTCATCCCCACCTTCC	YY	NPKM	FSA	BS	Jundan 20	66d	2019-08-14
BYYNPKM5	GCGTATAT	AACMGGATTAGATACCCKG	ACGTCATCCCCACCTTCC	YY	NPKM	FSA	BS	Jundan 20	66d	2019-08-14
BYYNPKM6	GGAGTCGG	AACMGGATTAGATACCCKG	ACGTCATCCCCACCTTCC	YY	NPKM	FSA	BS	Jundan 20	66d	2019-08-14
BYYNPKM7	GGCCTTCC	AACMGGATTAGATACCCKG	ACGTCATCCCCACCTTCC	YY	NPKM	FSA	BS	Jundan 20	66d	2019-08-14
BYYNPKM8	GGTTAAGC	AACMGGATTAGATACCCKG	ACGTCATCCCCACCTTCC	YY	NPKM	FSA	BS	Jundan 20	66d	2019-08-14
BYYNPKM9	TAACGCTG	AACMGGATTAGATACCCKG	ACGTCATCCCCACCTTCC	YY	NPKM	FSA	BS	Jundan 20	66d	2019-08-14
BCCCK1	AATAATAC	AACMGGATTAGATACCCKG	ACGTCATCCCCACCTTCC	CC	Control	BSA	BS	Liangyu 66	115d	2019-08-25
BCCCK2	AATCTCCA	AACMGGATTAGATACCCKG	ACGTCATCCCCACCTTCC	CC	Control	BSA	BS	Liangyu 66	115d	2019-08-25
BCCCK3	AATTCATT	AACMGGATTAGATACCCKG	ACGTCATCCCCACCTTCC	CC	Control	BSA	BS	Liangyu 66	115d	2019-08-25
BCCNPK1	ACGCAATG	AACMGGATTAGATACCCKG	ACGTCATCCCCACCTTCC	CC	NPK	BSA	BS	Liangyu 66	115d	2019-08-25
BCCNPK2	ACTGCCAG	AACMGGATTAGATACCCKG	ACGTCATCCCCACCTTCC	CC	NPK	BSA	BS	Liangyu 66	115d	2019-08-25
BCCNPK3	ACTTGGCC	AACMGGATTAGATACCCKG	ACGTCATCCCCACCTTCC	CC	NPK	BSA	BS	Liangyu 66	115d	2019-08-25
BCCNPKM1	AGCGAGTC	AACMGGATTAGATACCCKG	ACGTCATCCCCACCTTCC	CC	NPKM	BSA	BS	Liangyu 66	115d	2019-08-25
BCCNPKM2	AGGATCAT	AACMGGATTAGATACCCKG	ACGTCATCCCCACCTTCC	CC	NPKM	BSA	BS	Liangyu 66	115d	2019-08-25
BCCNPKM3	ATAACCTC	AACMGGATTAGATACCCKG	ACGTCATCCCCACCTTCC	CC	NPKM	BSA	BS	Liangyu 66	115d	2019-08-25
RQYCK1	CTCTCGGT	AACMGGATTAGATACCCKG	ACGTCATCCCCACCTTCC	QY	Control	RSA	RS	Yedan 13	116d	2019-07-18
RQYCK2	GCAAGGTT	AACMGGATTAGATACCCKG	ACGTCATCCCCACCTTCC	QY	Control	RSA	RS	Yedan 13	116d	2019-07-18
RQYCK3	GCGTATAT	AACMGGATTAGATACCCKG	ACGTCATCCCCACCTTCC	QY	Control	RSA	RS	Yedan 13	116d	2019-07-18
RQYCK4	GGAGTCGG	AACMGGATTAGATACCCKG	ACGTCATCCCCACCTTCC	QY	Control	RSA	RS	Yedan 13	116d	2019-07-18
RQYCK5	GGCCTTCC	AACMGGATTAGATACCCKG	ACGTCATCCCCACCTTCC	QY	Control	RSA	RS	Yedan 13	116d	2019-07-18
RQYCK6	GGTTAAGC	AACMGGATTAGATACCCKG	ACGTCATCCCCACCTTCC	QY	Control	RSA	RS	Yedan 13	116d	2019-07-18
RQYCK7	TAACGCTG	AACMGGATTAGATACCCKG	ACGTCATCCCCACCTTCC	QY	Control	RSA	RS	Yedan 13	116d	2019-07-18
RQYCK8	TATGAACG	AACMGGATTAGATACCCKG	ACGTCATCCCCACCTTCC	QY	Control	RSA	RS	Yedan 13	116d	2019-07-18
RQYCK9	TCCGGCGT	AACMGGATTAGATACCCKG	ACGTCATCCCCACCTTCC	QY	Control	RSA	RS	Yedan 13	116d	2019-07-18
RQYNPK1	TCCTTAAC	AACMGGATTAGATACCCKG	ACGTCATCCCCACCTTCC	QY	NPK	RSA	RS	Yedan 13	116d	2019-07-18
RQYNPK2	TCTACTCT	AACMGGATTAGATACCCKG	ACGTCATCCCCACCTTCC	QY	NPK	RSA	RS	Yedan 13	116d	2019-07-18
RQYNPK3	TGAGCGAT	AACMGGATTAGATACCCKG	ACGTCATCCCCACCTTCC	QY	NPK	RSA	RS	Yedan 13	116d	2019-07-18
RQYNPK4	TTAAGTAA	AACMGGATTAGATACCCKG	ACGTCATCCCCACCTTCC	QY	NPK	RSA	RS	Yedan 13	116d	2019-07-18
RQYNPK5	TTACTAGT	AACMGGATTAGATACCCKG	ACGTCATCCCCACCTTCC	QY	NPK	RSA	RS	Yedan 13	116d	2019-07-18
RQYNPK6	TTCATCCG	AACMGGATTAGATACCCKG	ACGTCATCCCCACCTTCC	QY	NPK	RSA	RS	Yedan 13	116d	2019-07-18
RQYNPK7	TTGCAGAC	AACMGGATTAGATACCCKG	ACGTCATCCCCACCTTCC	QY	NPK	RSA	RS	Yedan 13	116d	2019-07-18
RQYNPK8	TTGGCTTG	AACMGGATTAGATACCCKG	ACGTCATCCCCACCTTCC	QY	NPK	RSA	RS	Yedan 13	116d	2019-07-18
RQYNPK9	CCATCCTT	AACMGGATTAGATACCCKG	ACGTCATCCCCACCTTCC	QY	NPK	RSA	RS	Yedan 13	116d	2019-07-18
RQYNPKM1	AACGTTAC	AACMGGATTAGATACCCKG	ACGTCATCCCCACCTTCC	QY	NPKM	RSA	RS	Yedan 13	116d	2019-07-18
RQYNPKM2	AATTGCCG	AACMGGATTAGATACCCKG	ACGTCATCCCCACCTTCC	QY	NPKM	RSA	RS	Yedan 13	116d	2019-07-18
RQYNPKM3	AGAGAACT	AACMGGATTAGATACCCKG	ACGTCATCCCCACCTTCC	QY	NPKM	RSA	RS	Yedan 13	116d	2019-07-18
RQYNPKM4	CAGCCGTT	AACMGGATTAGATACCCKG	ACGTCATCCCCACCTTCC	QY	NPKM	RSA	RS	Yedan 13	116d	2019-07-18
RQYNPKM5	CCAATCAG	AACMGGATTAGATACCCKG	ACGTCATCCCCACCTTCC	QY	NPKM	RSA	RS	Yedan 13	116d	2019-07-18
RQYNPKM6	CCTTAGGC	AACMGGATTAGATACCCKG	ACGTCATCCCCACCTTCC	QY	NPKM	RSA	RS	Yedan 13	116d	2019-07-18
RQYNPKM7	GGATCTTG	AACMGGATTAGATACCCKG	ACGTCATCCCCACCTTCC	QY	NPKM	RSA	RS	Yedan 13	116d	2019-07-18
RQYNPKM8	TCCGCGCG	AACMGGATTAGATACCCKG	ACGTCATCCCCACCTTCC	QY	NPKM	RSA	RS	Yedan 13	116d	2019-07-18
RQYNPKM9	TCTAGATT	AACMGGATTAGATACCCKG	ACGTCATCCCCACCTTCC	QY	NPKM	RSA	RS	Yedan 13	116d	2019-07-18
RYCCK1	TTACCAAC	AACMGGATTAGATACCCKG	ACGTCATCCCCACCTTCC	YC	Control	FSA	RS	Zhengdan 958	68d	2019-08-18
RYCCK2	TTCTTCTA	AACMGGATTAGATACCCKG	ACGTCATCCCCACCTTCC	YC	Control	FSA	RS	Zhengdan 958	68d	2019-08-18
RYCCK3	TTGAATGG	AACMGGATTAGATACCCKG	ACGTCATCCCCACCTTCC	YC	Control	FSA	RS	Zhengdan 958	68d	2019-08-18
RYCCK4	AACCGGAT	AACMGGATTAGATACCCKG	ACGTCATCCCCACCTTCC	YC	Control	FSA	RS	Zhengdan 958	68d	2019-08-18
RYCCK5	AACTACGG	AACMGGATTAGATACCCKG	ACGTCATCCCCACCTTCC	YC	Control	FSA	RS	Zhengdan 958	68d	2019-08-18
RYCCK6	AAGACGCG	AACMGGATTAGATACCCKG	ACGTCATCCCCACCTTCC	YC	Control	FSA	RS	Zhengdan 958	68d	2019-08-18
RYCCK7	AAGGTAGC	AACMGGATTAGATACCCKG	ACGTCATCCCCACCTTCC	YC	Control	FSA	RS	Zhengdan 958	68d	2019-08-18
RYCCK8	AATAATAC	AACMGGATTAGATACCCKG	ACGTCATCCCCACCTTCC	YC	Control	FSA	RS	Zhengdan 958	68d	2019-08-18
RYCCK9	AATCTCCA	AACMGGATTAGATACCCKG	ACGTCATCCCCACCTTCC	YC	Control	FSA	RS	Zhengdan 958	68d	2019-08-18
RYCNPK1	AATTCATT	AACMGGATTAGATACCCKG	ACGTCATCCCCACCTTCC	YC	NPK	FSA	RS	Zhengdan 958	68d	2019-08-18
RYCNPK2	ACGCAATG	AACMGGATTAGATACCCKG	ACGTCATCCCCACCTTCC	YC	NPK	FSA	RS	Zhengdan 958	68d	2019-08-18
RYCNPK3	ACTGCCAG	AACMGGATTAGATACCCKG	ACGTCATCCCCACCTTCC	YC	NPK	FSA	RS	Zhengdan 958	68d	2019-08-18
RYCNPK4	ACTTGGCC	AACMGGATTAGATACCCKG	ACGTCATCCCCACCTTCC	YC	NPK	FSA	RS	Zhengdan 958	68d	2019-08-18
RYCNPK5	AGCGAGTC	AACMGGATTAGATACCCKG	ACGTCATCCCCACCTTCC	YC	NPK	FSA	RS	Zhengdan 958	68d	2019-08-18
RYCNPK6	AGGATCAT	AACMGGATTAGATACCCKG	ACGTCATCCCCACCTTCC	YC	NPK	FSA	RS	Zhengdan 958	68d	2019-08-18
RYCNPK7	ATAACCTC	AACMGGATTAGATACCCKG	ACGTCATCCCCACCTTCC	YC	NPK	FSA	RS	Zhengdan 958	68d	2019-08-18
RYCNPK8	ATAGATCT	AACMGGATTAGATACCCKG	ACGTCATCCCCACCTTCC	YC	NPK	FSA	RS	Zhengdan 958	68d	2019-08-18
RYCNPK9	ATATTGAG	AACMGGATTAGATACCCKG	ACGTCATCCCCACCTTCC	YC	NPK	FSA	RS	Zhengdan 958	68d	2019-08-18
RYCNPKM1	ATTAGAGG	AACMGGATTAGATACCCKG	ACGTCATCCCCACCTTCC	YC	NPKM	FSA	RS	Zhengdan 958	68d	2019-08-18
RYCNPKM2	CAGGACTT	AACMGGATTAGATACCCKG	ACGTCATCCCCACCTTCC	YC	NPKM	FSA	RS	Zhengdan 958	68d	2019-08-18
RYCNPKM3	CATCCTGG	AACMGGATTAGATACCCKG	ACGTCATCCCCACCTTCC	YC	NPKM	FSA	RS	Zhengdan 958	68d	2019-08-18
RYCNPKM4	CCAATTGC	AACMGGATTAGATACCCKG	ACGTCATCCCCACCTTCC	YC	NPKM	FSA	RS	Zhengdan 958	68d	2019-08-18
RYCNPKM5	CCGCTGCT	AACMGGATTAGATACCCKG	ACGTCATCCCCACCTTCC	YC	NPKM	FSA	RS	Zhengdan 958	68d	2019-08-18
RYCNPKM6	CGATATTG	AACMGGATTAGATACCCKG	ACGTCATCCCCACCTTCC	YC	NPKM	FSA	RS	Zhengdan 958	68d	2019-08-18
RYCNPKM7	CTCCGATC	AACMGGATTAGATACCCKG	ACGTCATCCCCACCTTCC	YC	NPKM	FSA	RS	Zhengdan 958	68d	2019-08-18
RYCNPKM8	CTCTCGGT	AACMGGATTAGATACCCKG	ACGTCATCCCCACCTTCC	YC	NPKM	FSA	RS	Zhengdan 958	68d	2019-08-18
RYCNPKM9	GCAAGGTT	AACMGGATTAGATACCCKG	ACGTCATCCCCACCTTCC	YC	NPKM	FSA	RS	Zhengdan 958	68d	2019-08-18
RYYCK1	GCGTATAT	AACMGGATTAGATACCCKG	ACGTCATCCCCACCTTCC	YY	Control	FSA	RS	Jundan 20	66d	2019-08-14
RYYCK2	GGAGTCGG	AACMGGATTAGATACCCKG	ACGTCATCCCCACCTTCC	YY	Control	FSA	RS	Jundan 20	66d	2019-08-14
RYYCK3	GGCCTTCC	AACMGGATTAGATACCCKG	ACGTCATCCCCACCTTCC	YY	Control	FSA	RS	Jundan 20	66d	2019-08-14
RYYCK4	GGTTAAGC	AACMGGATTAGATACCCKG	ACGTCATCCCCACCTTCC	YY	Control	FSA	RS	Jundan 20	66d	2019-08-14
RYYCK5	TAACGCTG	AACMGGATTAGATACCCKG	ACGTCATCCCCACCTTCC	YY	Control	FSA	RS	Jundan 20	66d	2019-08-14
RYYCK6	TATGAACG	AACMGGATTAGATACCCKG	ACGTCATCCCCACCTTCC	YY	Control	FSA	RS	Jundan 20	66d	2019-08-14
RYYCK7	TCCGGCGT	AACMGGATTAGATACCCKG	ACGTCATCCCCACCTTCC	YY	Control	FSA	RS	Jundan 20	66d	2019-08-14
RYYCK8	TCCTTAAC	AACMGGATTAGATACCCKG	ACGTCATCCCCACCTTCC	YY	Control	FSA	RS	Jundan 20	66d	2019-08-14
RYYCK9	TCTACTCT	AACMGGATTAGATACCCKG	ACGTCATCCCCACCTTCC	YY	Control	FSA	RS	Jundan 20	66d	2019-08-14
RYYNPK1	TGAGCGAT	AACMGGATTAGATACCCKG	ACGTCATCCCCACCTTCC	YY	NPK	FSA	RS	Jundan 20	66d	2019-08-14
RYYNPK2	TTAAGTAA	AACMGGATTAGATACCCKG	ACGTCATCCCCACCTTCC	YY	NPK	FSA	RS	Jundan 20	66d	2019-08-14
RYYNPK3	TTACTAGT	AACMGGATTAGATACCCKG	ACGTCATCCCCACCTTCC	YY	NPK	FSA	RS	Jundan 20	66d	2019-08-14
RYYNPK4	TTCATCCG	AACMGGATTAGATACCCKG	ACGTCATCCCCACCTTCC	YY	NPK	FSA	RS	Jundan 20	66d	2019-08-14
RYYNPK5	TTGCAGAC	AACMGGATTAGATACCCKG	ACGTCATCCCCACCTTCC	YY	NPK	FSA	RS	Jundan 20	66d	2019-08-14
RYYNPK6	TTGGCTTG	AACMGGATTAGATACCCKG	ACGTCATCCCCACCTTCC	YY	NPK	FSA	RS	Jundan 20	66d	2019-08-14
RYYNPK7	CCATCCTT	AACMGGATTAGATACCCKG	ACGTCATCCCCACCTTCC	YY	NPK	FSA	RS	Jundan 20	66d	2019-08-14
RYYNPK8	AACGTTAC	AACMGGATTAGATACCCKG	ACGTCATCCCCACCTTCC	YY	NPK	FSA	RS	Jundan 20	66d	2019-08-14
RYYNPK9	AATTGCCG	AACMGGATTAGATACCCKG	ACGTCATCCCCACCTTCC	YY	NPK	FSA	RS	Jundan 20	66d	2019-08-14
RYYNPKM1	AGAGAACT	AACMGGATTAGATACCCKG	ACGTCATCCCCACCTTCC	YY	NPKM	FSA	RS	Jundan 20	66d	2019-08-14
RYYNPKM2	CAGCCGTT	AACMGGATTAGATACCCKG	ACGTCATCCCCACCTTCC	YY	NPKM	FSA	RS	Jundan 20	66d	2019-08-14
RYYNPKM3	CCAATCAG	AACMGGATTAGATACCCKG	ACGTCATCCCCACCTTCC	YY	NPKM	FSA	RS	Jundan 20	66d	2019-08-14
RYYNPKM4	CCTTAGGC	AACMGGATTAGATACCCKG	ACGTCATCCCCACCTTCC	YY	NPKM	FSA	RS	Jundan 20	66d	2019-08-14
RYYNPKM5	GGATCTTG	AACMGGATTAGATACCCKG	ACGTCATCCCCACCTTCC	YY	NPKM	FSA	RS	Jundan 20	66d	2019-08-14
RYYNPKM6	TCCGCGCG	AACMGGATTAGATACCCKG	ACGTCATCCCCACCTTCC	YY	NPKM	FSA	RS	Jundan 20	66d	2019-08-14
RYYNPKM7	TCTAGATT	AACMGGATTAGATACCCKG	ACGTCATCCCCACCTTCC	YY	NPKM	FSA	RS	Jundan 20	66d	2019-08-14
RYYNPKM8	TTACCAAC	AACMGGATTAGATACCCKG	ACGTCATCCCCACCTTCC	YY	NPKM	FSA	RS	Jundan 20	66d	2019-08-14
RYYNPKM9	TTCTTCTA	AACMGGATTAGATACCCKG	ACGTCATCCCCACCTTCC	YY	NPKM	FSA	RS	Jundan 20	66d	2019-08-14
RCCSCK1	GGCCTTCC	AACMGGATTAGATACCCKG	ACGTCATCCCCACCTTCC	CC	Control	BSA	RS	Liangyu 66	115d	2019-08-25
RCCSCK2	GGTTAAGC	AACMGGATTAGATACCCKG	ACGTCATCCCCACCTTCC	CC	Control	BSA	RS	Liangyu 66	115d	2019-08-25
RCCSCK3	TAACGCTG	AACMGGATTAGATACCCKG	ACGTCATCCCCACCTTCC	CC	Control	BSA	RS	Liangyu 66	115d	2019-08-25
RCCSNPK1	TATGAACG	AACMGGATTAGATACCCKG	ACGTCATCCCCACCTTCC	CC	NPK	BSA	RS	Liangyu 66	115d	2019-08-25
RCCSNPK2	TCCGGCGT	AACMGGATTAGATACCCKG	ACGTCATCCCCACCTTCC	CC	NPK	BSA	RS	Liangyu 66	115d	2019-08-25
RCCSNPK3	TCCTTAAC	AACMGGATTAGATACCCKG	ACGTCATCCCCACCTTCC	CC	NPK	BSA	RS	Liangyu 66	115d	2019-08-25
RCCSNPKM1	TCTACTCT	AACMGGATTAGATACCCKG	ACGTCATCCCCACCTTCC	CC	NPKM	BSA	RS	Liangyu 66	115d	2019-08-25
RCCSNPKM2	TGAGCGAT	AACMGGATTAGATACCCKG	ACGTCATCCCCACCTTCC	CC	NPKM	BSA	RS	Liangyu 66	115d	2019-08-25
RCCSNPKM3	TTAAGTAA	AACMGGATTAGATACCCKG	ACGTCATCCCCACCTTCC	CC	NPKM	BSA	RS	Liangyu 66	115d	2019-08-25
RCCLCK1	TTACTAGT	AACMGGATTAGATACCCKG	ACGTCATCCCCACCTTCC	CC	Control	BSA	RS	Liangyu 66	115d	2019-08-25
RCCLCK2	TTCATCCG	AACMGGATTAGATACCCKG	ACGTCATCCCCACCTTCC	CC	Control	BSA	RS	Liangyu 66	115d	2019-08-25
RCCLCK3	TTGCAGAC	AACMGGATTAGATACCCKG	ACGTCATCCCCACCTTCC	CC	Control	BSA	RS	Liangyu 66	115d	2019-08-25
RCCLNPK1	TTGGCTTG	AACMGGATTAGATACCCKG	ACGTCATCCCCACCTTCC	CC	NPK	BSA	RS	Liangyu 66	115d	2019-08-25
RCCLNPK2	CCATCCTT	AACMGGATTAGATACCCKG	ACGTCATCCCCACCTTCC	CC	NPK	BSA	RS	Liangyu 66	115d	2019-08-25
RCCLNPK3	AACGTTAC	AACMGGATTAGATACCCKG	ACGTCATCCCCACCTTCC	CC	NPK	BSA	RS	Liangyu 66	115d	2019-08-25
RCCLNPKM1	AATTGCCG	AACMGGATTAGATACCCKG	ACGTCATCCCCACCTTCC	CC	NPKM	BSA	RS	Liangyu 66	115d	2019-08-25
RCCLNPKM2	AGAGAACT	AACMGGATTAGATACCCKG	ACGTCATCCCCACCTTCC	CC	NPKM	BSA	RS	Liangyu 66	115d	2019-08-25
RCCLNPKM3	CAGCCGTT	AACMGGATTAGATACCCKG	ACGTCATCCCCACCTTCC	CC	NPKM	BSA	RS	Liangyu 66	115d	2019-08-25
REQYCK1	AGCGAGTC	AACMGGATTAGATACCCKG	ACGTCATCCCCACCTTCC	QY	Control	RSA	RE	Yedan 13	116d	2019-07-18
REQYCK2	AGGATCAT	AACMGGATTAGATACCCKG	ACGTCATCCCCACCTTCC	QY	Control	RSA	RE	Yedan 13	116d	2019-07-18
REQYCK3	ATAACCTC	AACMGGATTAGATACCCKG	ACGTCATCCCCACCTTCC	QY	Control	RSA	RE	Yedan 13	116d	2019-07-18
REQYCK4	ATAGATCT	AACMGGATTAGATACCCKG	ACGTCATCCCCACCTTCC	QY	Control	RSA	RE	Yedan 13	116d	2019-07-18
REQYCK5	ATATTGAG	AACMGGATTAGATACCCKG	ACGTCATCCCCACCTTCC	QY	Control	RSA	RE	Yedan 13	116d	2019-07-18
REQYCK6	ATTAGAGG	AACMGGATTAGATACCCKG	ACGTCATCCCCACCTTCC	QY	Control	RSA	RE	Yedan 13	116d	2019-07-18
REQYCK7	CAGGACTT	AACMGGATTAGATACCCKG	ACGTCATCCCCACCTTCC	QY	Control	RSA	RE	Yedan 13	116d	2019-07-18
REQYCK8	CATCCTGG	AACMGGATTAGATACCCKG	ACGTCATCCCCACCTTCC	QY	Control	RSA	RE	Yedan 13	116d	2019-07-18
REQYCK9	CCAATTGC	AACMGGATTAGATACCCKG	ACGTCATCCCCACCTTCC	QY	Control	RSA	RE	Yedan 13	116d	2019-07-18
REQYNPK1	CCGCTGCT	AACMGGATTAGATACCCKG	ACGTCATCCCCACCTTCC	QY	NPK	RSA	RE	Yedan 13	116d	2019-07-18
REQYNPK2	CGATATTG	AACMGGATTAGATACCCKG	ACGTCATCCCCACCTTCC	QY	NPK	RSA	RE	Yedan 13	116d	2019-07-18
REQYNPK3	CTCCGATC	AACMGGATTAGATACCCKG	ACGTCATCCCCACCTTCC	QY	NPK	RSA	RE	Yedan 13	116d	2019-07-18
REQYNPK4	CTCTCGGT	AACMGGATTAGATACCCKG	ACGTCATCCCCACCTTCC	QY	NPK	RSA	RE	Yedan 13	116d	2019-07-18
REQYNPK5	GCAAGGTT	AACMGGATTAGATACCCKG	ACGTCATCCCCACCTTCC	QY	NPK	RSA	RE	Yedan 13	116d	2019-07-18
REQYNPK6	GCGTATAT	AACMGGATTAGATACCCKG	ACGTCATCCCCACCTTCC	QY	NPK	RSA	RE	Yedan 13	116d	2019-07-18
REQYNPK7	GGAGTCGG	AACMGGATTAGATACCCKG	ACGTCATCCCCACCTTCC	QY	NPK	RSA	RE	Yedan 13	116d	2019-07-18
REQYNPK8	GGCCTTCC	AACMGGATTAGATACCCKG	ACGTCATCCCCACCTTCC	QY	NPK	RSA	RE	Yedan 13	116d	2019-07-18
REQYNPK9	GGTTAAGC	AACMGGATTAGATACCCKG	ACGTCATCCCCACCTTCC	QY	NPK	RSA	RE	Yedan 13	116d	2019-07-18
REQYNPKM1	TAACGCTG	AACMGGATTAGATACCCKG	ACGTCATCCCCACCTTCC	QY	NPKM	RSA	RE	Yedan 13	116d	2019-07-18
REQYNPKM2	TATGAACG	AACMGGATTAGATACCCKG	ACGTCATCCCCACCTTCC	QY	NPKM	RSA	RE	Yedan 13	116d	2019-07-18
REQYNPKM3	TCCGGCGT	AACMGGATTAGATACCCKG	ACGTCATCCCCACCTTCC	QY	NPKM	RSA	RE	Yedan 13	116d	2019-07-18
REQYNPKM4	TCCTTAAC	AACMGGATTAGATACCCKG	ACGTCATCCCCACCTTCC	QY	NPKM	RSA	RE	Yedan 13	116d	2019-07-18
REQYNPKM5	TCTACTCT	AACMGGATTAGATACCCKG	ACGTCATCCCCACCTTCC	QY	NPKM	RSA	RE	Yedan 13	116d	2019-07-18
REQYNPKM6	TGAGCGAT	AACMGGATTAGATACCCKG	ACGTCATCCCCACCTTCC	QY	NPKM	RSA	RE	Yedan 13	116d	2019-07-18
REQYNPKM7	TTAAGTAA	AACMGGATTAGATACCCKG	ACGTCATCCCCACCTTCC	QY	NPKM	RSA	RE	Yedan 13	116d	2019-07-18
REQYNPKM8	TTACTAGT	AACMGGATTAGATACCCKG	ACGTCATCCCCACCTTCC	QY	NPKM	RSA	RE	Yedan 13	116d	2019-07-18
REQYNPKM9	TTCATCCG	AACMGGATTAGATACCCKG	ACGTCATCCCCACCTTCC	QY	NPKM	RSA	RE	Yedan 13	116d	2019-07-18
REYCCK1	TTGCAGAC	AACMGGATTAGATACCCKG	ACGTCATCCCCACCTTCC	YC	Control	FSA	RE	Zhengdan 958	68d	2019-08-18
REYCCK2	TTGGCTTG	AACMGGATTAGATACCCKG	ACGTCATCCCCACCTTCC	YC	Control	FSA	RE	Zhengdan 958	68d	2019-08-18
REYCCK3	CCATCCTT	AACMGGATTAGATACCCKG	ACGTCATCCCCACCTTCC	YC	Control	FSA	RE	Zhengdan 958	68d	2019-08-18
REYCCK4	AACGTTAC	AACMGGATTAGATACCCKG	ACGTCATCCCCACCTTCC	YC	Control	FSA	RE	Zhengdan 958	68d	2019-08-18
REYCCK5	AATTGCCG	AACMGGATTAGATACCCKG	ACGTCATCCCCACCTTCC	YC	Control	FSA	RE	Zhengdan 958	68d	2019-08-18
REYCCK6	AGAGAACT	AACMGGATTAGATACCCKG	ACGTCATCCCCACCTTCC	YC	Control	FSA	RE	Zhengdan 958	68d	2019-08-18
REYCCK7	CAGCCGTT	AACMGGATTAGATACCCKG	ACGTCATCCCCACCTTCC	YC	Control	FSA	RE	Zhengdan 958	68d	2019-08-18
REYCCK8	CCAATCAG	AACMGGATTAGATACCCKG	ACGTCATCCCCACCTTCC	YC	Control	FSA	RE	Zhengdan 958	68d	2019-08-18
REYCCK9	CCTTAGGC	AACMGGATTAGATACCCKG	ACGTCATCCCCACCTTCC	YC	Control	FSA	RE	Zhengdan 958	68d	2019-08-18
REYCNPK1	GGATCTTG	AACMGGATTAGATACCCKG	ACGTCATCCCCACCTTCC	YC	NPK	FSA	RE	Zhengdan 958	68d	2019-08-18
REYCNPK2	TCCGCGCG	AACMGGATTAGATACCCKG	ACGTCATCCCCACCTTCC	YC	NPK	FSA	RE	Zhengdan 958	68d	2019-08-18
REYCNPK3	TCTAGATT	AACMGGATTAGATACCCKG	ACGTCATCCCCACCTTCC	YC	NPK	FSA	RE	Zhengdan 958	68d	2019-08-18
REYCNPK4	TTACCAAC	AACMGGATTAGATACCCKG	ACGTCATCCCCACCTTCC	YC	NPK	FSA	RE	Zhengdan 958	68d	2019-08-18
REYCNPK5	TTCTTCTA	AACMGGATTAGATACCCKG	ACGTCATCCCCACCTTCC	YC	NPK	FSA	RE	Zhengdan 958	68d	2019-08-18
REYCNPK6	TTGAATGG	AACMGGATTAGATACCCKG	ACGTCATCCCCACCTTCC	YC	NPK	FSA	RE	Zhengdan 958	68d	2019-08-18
REYCNPK7	AACCGGAT	AACMGGATTAGATACCCKG	ACGTCATCCCCACCTTCC	YC	NPK	FSA	RE	Zhengdan 958	68d	2019-08-18
REYCNPK8	AACTACGG	AACMGGATTAGATACCCKG	ACGTCATCCCCACCTTCC	YC	NPK	FSA	RE	Zhengdan 958	68d	2019-08-18
REYCNPK9	AAGACGCG	AACMGGATTAGATACCCKG	ACGTCATCCCCACCTTCC	YC	NPK	FSA	RE	Zhengdan 958	68d	2019-08-18
REYCNPKM1	AAGGTAGC	AACMGGATTAGATACCCKG	ACGTCATCCCCACCTTCC	YC	NPKM	FSA	RE	Zhengdan 958	68d	2019-08-18
REYCNPKM2	AATAATAC	AACMGGATTAGATACCCKG	ACGTCATCCCCACCTTCC	YC	NPKM	FSA	RE	Zhengdan 958	68d	2019-08-18
REYCNPKM3	AATCTCCA	AACMGGATTAGATACCCKG	ACGTCATCCCCACCTTCC	YC	NPKM	FSA	RE	Zhengdan 958	68d	2019-08-18
REYCNPKM4	AATTCATT	AACMGGATTAGATACCCKG	ACGTCATCCCCACCTTCC	YC	NPKM	FSA	RE	Zhengdan 958	68d	2019-08-18
REYCNPKM5	ACGCAATG	AACMGGATTAGATACCCKG	ACGTCATCCCCACCTTCC	YC	NPKM	FSA	RE	Zhengdan 958	68d	2019-08-18
REYCNPKM6	ACTGCCAG	AACMGGATTAGATACCCKG	ACGTCATCCCCACCTTCC	YC	NPKM	FSA	RE	Zhengdan 958	68d	2019-08-18
REYCNPKM7	ACTTGGCC	AACMGGATTAGATACCCKG	ACGTCATCCCCACCTTCC	YC	NPKM	FSA	RE	Zhengdan 958	68d	2019-08-18
REYCNPKM8	AGCGAGTC	AACMGGATTAGATACCCKG	ACGTCATCCCCACCTTCC	YC	NPKM	FSA	RE	Zhengdan 958	68d	2019-08-18
REYCNPKM9	AGGATCAT	AACMGGATTAGATACCCKG	ACGTCATCCCCACCTTCC	YC	NPKM	FSA	RE	Zhengdan 958	68d	2019-08-18
REYYCK1	ATAACCTC	AACMGGATTAGATACCCKG	ACGTCATCCCCACCTTCC	YY	Control	FSA	RE	Jundan 20	66d	2019-08-14
REYYCK2	ATAGATCT	AACMGGATTAGATACCCKG	ACGTCATCCCCACCTTCC	YY	Control	FSA	RE	Jundan 20	66d	2019-08-14
REYYCK3	ATATTGAG	AACMGGATTAGATACCCKG	ACGTCATCCCCACCTTCC	YY	Control	FSA	RE	Jundan 20	66d	2019-08-14
REYYCK4	ATTAGAGG	AACMGGATTAGATACCCKG	ACGTCATCCCCACCTTCC	YY	Control	FSA	RE	Jundan 20	66d	2019-08-14
REYYCK5	CAGGACTT	AACMGGATTAGATACCCKG	ACGTCATCCCCACCTTCC	YY	Control	FSA	RE	Jundan 20	66d	2019-08-14
REYYCK6	CATCCTGG	AACMGGATTAGATACCCKG	ACGTCATCCCCACCTTCC	YY	Control	FSA	RE	Jundan 20	66d	2019-08-14
REYYCK7	CCAATTGC	AACMGGATTAGATACCCKG	ACGTCATCCCCACCTTCC	YY	Control	FSA	RE	Jundan 20	66d	2019-08-14
REYYCK8	CCGCTGCT	AACMGGATTAGATACCCKG	ACGTCATCCCCACCTTCC	YY	Control	FSA	RE	Jundan 20	66d	2019-08-14
REYYCK9	CGATATTG	AACMGGATTAGATACCCKG	ACGTCATCCCCACCTTCC	YY	Control	FSA	RE	Jundan 20	66d	2019-08-14
REYYNPK1	CTCCGATC	AACMGGATTAGATACCCKG	ACGTCATCCCCACCTTCC	YY	NPK	FSA	RE	Jundan 20	66d	2019-08-14
REYYNPK2	CTCTCGGT	AACMGGATTAGATACCCKG	ACGTCATCCCCACCTTCC	YY	NPK	FSA	RE	Jundan 20	66d	2019-08-14
REYYNPK3	GCAAGGTT	AACMGGATTAGATACCCKG	ACGTCATCCCCACCTTCC	YY	NPK	FSA	RE	Jundan 20	66d	2019-08-14
REYYNPK4	GCGTATAT	AACMGGATTAGATACCCKG	ACGTCATCCCCACCTTCC	YY	NPK	FSA	RE	Jundan 20	66d	2019-08-14
REYYNPK5	GGAGTCGG	AACMGGATTAGATACCCKG	ACGTCATCCCCACCTTCC	YY	NPK	FSA	RE	Jundan 20	66d	2019-08-14
REYYNPK6	GGCCTTCC	AACMGGATTAGATACCCKG	ACGTCATCCCCACCTTCC	YY	NPK	FSA	RE	Jundan 20	66d	2019-08-14
REYYNPK7	GGTTAAGC	AACMGGATTAGATACCCKG	ACGTCATCCCCACCTTCC	YY	NPK	FSA	RE	Jundan 20	66d	2019-08-14
REYYNPK8	TAACGCTG	AACMGGATTAGATACCCKG	ACGTCATCCCCACCTTCC	YY	NPK	FSA	RE	Jundan 20	66d	2019-08-14
REYYNPK9	TATGAACG	AACMGGATTAGATACCCKG	ACGTCATCCCCACCTTCC	YY	NPK	FSA	RE	Jundan 20	66d	2019-08-14
REYYNPKM1	TCCGGCGT	AACMGGATTAGATACCCKG	ACGTCATCCCCACCTTCC	YY	NPKM	FSA	RE	Jundan 20	66d	2019-08-14
REYYNPKM2	TCCTTAAC	AACMGGATTAGATACCCKG	ACGTCATCCCCACCTTCC	YY	NPKM	FSA	RE	Jundan 20	66d	2019-08-14
REYYNPKM3	TCTACTCT	AACMGGATTAGATACCCKG	ACGTCATCCCCACCTTCC	YY	NPKM	FSA	RE	Jundan 20	66d	2019-08-14
REYYNPKM4	TGAGCGAT	AACMGGATTAGATACCCKG	ACGTCATCCCCACCTTCC	YY	NPKM	FSA	RE	Jundan 20	66d	2019-08-14
REYYNPKM5	TTAAGTAA	AACMGGATTAGATACCCKG	ACGTCATCCCCACCTTCC	YY	NPKM	FSA	RE	Jundan 20	66d	2019-08-14
REYYNPKM6	TTACTAGT	AACMGGATTAGATACCCKG	ACGTCATCCCCACCTTCC	YY	NPKM	FSA	RE	Jundan 20	66d	2019-08-14
REYYNPKM7	TTCATCCG	AACMGGATTAGATACCCKG	ACGTCATCCCCACCTTCC	YY	NPKM	FSA	RE	Jundan 20	66d	2019-08-14
REYYNPKM8	TTGCAGAC	AACMGGATTAGATACCCKG	ACGTCATCCCCACCTTCC	YY	NPKM	FSA	RE	Jundan 20	66d	2019-08-14
REYYNPKM9	TTGGCTTG	AACMGGATTAGATACCCKG	ACGTCATCCCCACCTTCC	YY	NPKM	FSA	RE	Jundan 20	66d	2019-08-14
RECCSCK1	ATATTGAG	AACMGGATTAGATACCCKG	ACGTCATCCCCACCTTCC	CC	Control	BSA	RE	Liangyu 66	115d	2019-08-25
RECCSCK2	ATTAGAGG	AACMGGATTAGATACCCKG	ACGTCATCCCCACCTTCC	CC	Control	BSA	RE	Liangyu 66	115d	2019-08-25
RECCSCK3	CAGGACTT	AACMGGATTAGATACCCKG	ACGTCATCCCCACCTTCC	CC	Control	BSA	RE	Liangyu 66	115d	2019-08-25
RECCSNPK1	CATCCTGG	AACMGGATTAGATACCCKG	ACGTCATCCCCACCTTCC	CC	NPK	BSA	RE	Liangyu 66	115d	2019-08-25
RECCSNPK2	CCAATTGC	AACMGGATTAGATACCCKG	ACGTCATCCCCACCTTCC	CC	NPK	BSA	RE	Liangyu 66	115d	2019-08-25
RECCSNPK3	CCGCTGCT	AACMGGATTAGATACCCKG	ACGTCATCCCCACCTTCC	CC	NPK	BSA	RE	Liangyu 66	115d	2019-08-25
RECCSNPKM1	CGATATTG	AACMGGATTAGATACCCKG	ACGTCATCCCCACCTTCC	CC	NPKM	BSA	RE	Liangyu 66	115d	2019-08-25
RECCSNPKM2	CTCCGATC	AACMGGATTAGATACCCKG	ACGTCATCCCCACCTTCC	CC	NPKM	BSA	RE	Liangyu 66	115d	2019-08-25
RECCSNPKM3	CTCTCGGT	AACMGGATTAGATACCCKG	ACGTCATCCCCACCTTCC	CC	NPKM	BSA	RE	Liangyu 66	115d	2019-08-25
RECCLCK1	GCAAGGTT	AACMGGATTAGATACCCKG	ACGTCATCCCCACCTTCC	CC	Control	BSA	RE	Liangyu 66	115d	2019-08-25
RECCLCK2	GCGTATAT	AACMGGATTAGATACCCKG	ACGTCATCCCCACCTTCC	CC	Control	BSA	RE	Liangyu 66	115d	2019-08-25
RECCLCK3	GGAGTCGG	AACMGGATTAGATACCCKG	ACGTCATCCCCACCTTCC	CC	Control	BSA	RE	Liangyu 66	115d	2019-08-25
RECCLNPK1	GGCCTTCC	AACMGGATTAGATACCCKG	ACGTCATCCCCACCTTCC	CC	NPK	BSA	RE	Liangyu 66	115d	2019-08-25
RECCLNPK2	GGTTAAGC	AACMGGATTAGATACCCKG	ACGTCATCCCCACCTTCC	CC	NPK	BSA	RE	Liangyu 66	115d	2019-08-25
RECCLNPK3	TAACGCTG	AACMGGATTAGATACCCKG	ACGTCATCCCCACCTTCC	CC	NPK	BSA	RE	Liangyu 66	115d	2019-08-25
RECCLNPKM1	TATGAACG	AACMGGATTAGATACCCKG	ACGTCATCCCCACCTTCC	CC	NPKM	BSA	RE	Liangyu 66	115d	2019-08-25
RECCLNPKM2	TCCGGCGT	AACMGGATTAGATACCCKG	ACGTCATCCCCACCTTCC	CC	NPKM	BSA	RE	Liangyu 66	115d	2019-08-25
RECCLNPKM3	TCCTTAAC	AACMGGATTAGATACCCKG	ACGTCATCCCCACCTTCC	CC	NPKM	BSA	RE	Liangyu 66	115d	2019-08-25
LQYCK1	TTCTTCTA	AACMGGATTAGATACCCKG	ACGTCATCCCCACCTTCC	QY	Control	RSA	P	Yedan 13	116d	2019-07-18
LQYCK2	TTGAATGG	AACMGGATTAGATACCCKG	ACGTCATCCCCACCTTCC	QY	Control	RSA	P	Yedan 13	116d	2019-07-18
LQYCK3	AACCGGAT	AACMGGATTAGATACCCKG	ACGTCATCCCCACCTTCC	QY	Control	RSA	P	Yedan 13	116d	2019-07-18
LQYCK4	AACTACGG	AACMGGATTAGATACCCKG	ACGTCATCCCCACCTTCC	QY	Control	RSA	P	Yedan 13	116d	2019-07-18
LQYCK6	AAGGTAGC	AACMGGATTAGATACCCKG	ACGTCATCCCCACCTTCC	QY	Control	RSA	P	Yedan 13	116d	2019-07-18
LQYCK7	AATAATAC	AACMGGATTAGATACCCKG	ACGTCATCCCCACCTTCC	QY	Control	RSA	P	Yedan 13	116d	2019-07-18
LQYCK8	AATCTCCA	AACMGGATTAGATACCCKG	ACGTCATCCCCACCTTCC	QY	Control	RSA	P	Yedan 13	116d	2019-07-18
LQYNPK1	ACGCAATG	AACMGGATTAGATACCCKG	ACGTCATCCCCACCTTCC	QY	NPK	RSA	P	Yedan 13	116d	2019-07-18
LQYNPK2	ACTGCCAG	AACMGGATTAGATACCCKG	ACGTCATCCCCACCTTCC	QY	NPK	RSA	P	Yedan 13	116d	2019-07-18
LQYNPK3	ACTTGGCC	AACMGGATTAGATACCCKG	ACGTCATCCCCACCTTCC	QY	NPK	RSA	P	Yedan 13	116d	2019-07-18
LQYNPK4	AGCGAGTC	AACMGGATTAGATACCCKG	ACGTCATCCCCACCTTCC	QY	NPK	RSA	P	Yedan 13	116d	2019-07-18
LQYNPK5	AGGATCAT	AACMGGATTAGATACCCKG	ACGTCATCCCCACCTTCC	QY	NPK	RSA	P	Yedan 13	116d	2019-07-18
LQYNPK6	ATAACCTC	AACMGGATTAGATACCCKG	ACGTCATCCCCACCTTCC	QY	NPK	RSA	P	Yedan 13	116d	2019-07-18
LQYNPK7	ATAGATCT	AACMGGATTAGATACCCKG	ACGTCATCCCCACCTTCC	QY	NPK	RSA	P	Yedan 13	116d	2019-07-18
LQYNPK8	ATATTGAG	AACMGGATTAGATACCCKG	ACGTCATCCCCACCTTCC	QY	NPK	RSA	P	Yedan 13	116d	2019-07-18
LQYNPKM1	CAGGACTT	AACMGGATTAGATACCCKG	ACGTCATCCCCACCTTCC	QY	NPKM	RSA	P	Yedan 13	116d	2019-07-18
LQYNPKM2	CATCCTGG	AACMGGATTAGATACCCKG	ACGTCATCCCCACCTTCC	QY	NPKM	RSA	P	Yedan 13	116d	2019-07-18
LQYNPKM3	CCAATTGC	AACMGGATTAGATACCCKG	ACGTCATCCCCACCTTCC	QY	NPKM	RSA	P	Yedan 13	116d	2019-07-18
LQYNPKM4	CCGCTGCT	AACMGGATTAGATACCCKG	ACGTCATCCCCACCTTCC	QY	NPKM	RSA	P	Yedan 13	116d	2019-07-18
LQYNPKM5	CGATATTG	AACMGGATTAGATACCCKG	ACGTCATCCCCACCTTCC	QY	NPKM	RSA	P	Yedan 13	116d	2019-07-18
LQYNPKM6	CTCCGATC	AACMGGATTAGATACCCKG	ACGTCATCCCCACCTTCC	QY	NPKM	RSA	P	Yedan 13	116d	2019-07-18
LQYNPKM7	CTCTCGGT	AACMGGATTAGATACCCKG	ACGTCATCCCCACCTTCC	QY	NPKM	RSA	P	Yedan 13	116d	2019-07-18
LQYNPKM8	GCAAGGTT	AACMGGATTAGATACCCKG	ACGTCATCCCCACCTTCC	QY	NPKM	RSA	P	Yedan 13	116d	2019-07-18
LQYNPKM9	GCGTATAT	AACMGGATTAGATACCCKG	ACGTCATCCCCACCTTCC	QY	NPKM	RSA	P	Yedan 13	116d	2019-07-18
LYCCK1	GGAGTCGG	AACMGGATTAGATACCCKG	ACGTCATCCCCACCTTCC	YC	Control	FSA	P	Zhengdan 958	68d	2019-08-18
LYCCK2	GGCCTTCC	AACMGGATTAGATACCCKG	ACGTCATCCCCACCTTCC	YC	Control	FSA	P	Zhengdan 958	68d	2019-08-18
LYCCK3	GGTTAAGC	AACMGGATTAGATACCCKG	ACGTCATCCCCACCTTCC	YC	Control	FSA	P	Zhengdan 958	68d	2019-08-18
LYCCK4	TAACGCTG	AACMGGATTAGATACCCKG	ACGTCATCCCCACCTTCC	YC	Control	FSA	P	Zhengdan 958	68d	2019-08-18
LYCCK5	TATGAACG	AACMGGATTAGATACCCKG	ACGTCATCCCCACCTTCC	YC	Control	FSA	P	Zhengdan 958	68d	2019-08-18
LYCCK6	TCCGGCGT	AACMGGATTAGATACCCKG	ACGTCATCCCCACCTTCC	YC	Control	FSA	P	Zhengdan 958	68d	2019-08-18
LYCCK7	TCCTTAAC	AACMGGATTAGATACCCKG	ACGTCATCCCCACCTTCC	YC	Control	FSA	P	Zhengdan 958	68d	2019-08-18
LYCCK8	TCTACTCT	AACMGGATTAGATACCCKG	ACGTCATCCCCACCTTCC	YC	Control	FSA	P	Zhengdan 958	68d	2019-08-18
LYCCK9	TGAGCGAT	AACMGGATTAGATACCCKG	ACGTCATCCCCACCTTCC	YC	Control	FSA	P	Zhengdan 958	68d	2019-08-18
LYCNPK1	TTAAGTAA	AACMGGATTAGATACCCKG	ACGTCATCCCCACCTTCC	YC	NPK	FSA	P	Zhengdan 958	68d	2019-08-18
LYCNPK2	TTACTAGT	AACMGGATTAGATACCCKG	ACGTCATCCCCACCTTCC	YC	NPK	FSA	P	Zhengdan 958	68d	2019-08-18
LYCNPK3	TTCATCCG	AACMGGATTAGATACCCKG	ACGTCATCCCCACCTTCC	YC	NPK	FSA	P	Zhengdan 958	68d	2019-08-18
LYCNPK4	TTGCAGAC	AACMGGATTAGATACCCKG	ACGTCATCCCCACCTTCC	YC	NPK	FSA	P	Zhengdan 958	68d	2019-08-18
LYCNPK5	TTGGCTTG	AACMGGATTAGATACCCKG	ACGTCATCCCCACCTTCC	YC	NPK	FSA	P	Zhengdan 958	68d	2019-08-18
LYCNPK6	CCATCCTT	AACMGGATTAGATACCCKG	ACGTCATCCCCACCTTCC	YC	NPK	FSA	P	Zhengdan 958	68d	2019-08-18
LYCNPK7	AACGTTAC	AACMGGATTAGATACCCKG	ACGTCATCCCCACCTTCC	YC	NPK	FSA	P	Zhengdan 958	68d	2019-08-18
LYCNPK8	AATTGCCG	AACMGGATTAGATACCCKG	ACGTCATCCCCACCTTCC	YC	NPK	FSA	P	Zhengdan 958	68d	2019-08-18
LYCNPK9	AGAGAACT	AACMGGATTAGATACCCKG	ACGTCATCCCCACCTTCC	YC	NPK	FSA	P	Zhengdan 958	68d	2019-08-18
LYCNPKM1	CAGCCGTT	AACMGGATTAGATACCCKG	ACGTCATCCCCACCTTCC	YC	NPKM	FSA	P	Zhengdan 958	68d	2019-08-18
LYCNPKM2	CCAATCAG	AACMGGATTAGATACCCKG	ACGTCATCCCCACCTTCC	YC	NPKM	FSA	P	Zhengdan 958	68d	2019-08-18
LYCNPKM3	CCTTAGGC	AACMGGATTAGATACCCKG	ACGTCATCCCCACCTTCC	YC	NPKM	FSA	P	Zhengdan 958	68d	2019-08-18
LYCNPKM4	GGATCTTG	AACMGGATTAGATACCCKG	ACGTCATCCCCACCTTCC	YC	NPKM	FSA	P	Zhengdan 958	68d	2019-08-18
LYCNPKM5	TCCGCGCG	AACMGGATTAGATACCCKG	ACGTCATCCCCACCTTCC	YC	NPKM	FSA	P	Zhengdan 958	68d	2019-08-18
LYCNPKM6	TCTAGATT	AACMGGATTAGATACCCKG	ACGTCATCCCCACCTTCC	YC	NPKM	FSA	P	Zhengdan 958	68d	2019-08-18
LYCNPKM7	TTACCAAC	AACMGGATTAGATACCCKG	ACGTCATCCCCACCTTCC	YC	NPKM	FSA	P	Zhengdan 958	68d	2019-08-18
LYCNPKM8	TTCTTCTA	AACMGGATTAGATACCCKG	ACGTCATCCCCACCTTCC	YC	NPKM	FSA	P	Zhengdan 958	68d	2019-08-18
LYCNPKM9	TTGAATGG	AACMGGATTAGATACCCKG	ACGTCATCCCCACCTTCC	YC	NPKM	FSA	P	Zhengdan 958	68d	2019-08-18
LYYCK1	AACCGGAT	AACMGGATTAGATACCCKG	ACGTCATCCCCACCTTCC	YY	Control	FSA	P	Jundan 20	66d	2019-08-14
LYYCK2	AACTACGG	AACMGGATTAGATACCCKG	ACGTCATCCCCACCTTCC	YY	Control	FSA	P	Jundan 20	66d	2019-08-14
LYYCK3	AAGACGCG	AACMGGATTAGATACCCKG	ACGTCATCCCCACCTTCC	YY	Control	FSA	P	Jundan 20	66d	2019-08-14
LYYCK4	AAGGTAGC	AACMGGATTAGATACCCKG	ACGTCATCCCCACCTTCC	YY	Control	FSA	P	Jundan 20	66d	2019-08-14
LYYCK5	AATAATAC	AACMGGATTAGATACCCKG	ACGTCATCCCCACCTTCC	YY	Control	FSA	P	Jundan 20	66d	2019-08-14
LYYCK6	AATCTCCA	AACMGGATTAGATACCCKG	ACGTCATCCCCACCTTCC	YY	Control	FSA	P	Jundan 20	66d	2019-08-14
LYYCK7	AATTCATT	AACMGGATTAGATACCCKG	ACGTCATCCCCACCTTCC	YY	Control	FSA	P	Jundan 20	66d	2019-08-14
LYYCK8	ACGCAATG	AACMGGATTAGATACCCKG	ACGTCATCCCCACCTTCC	YY	Control	FSA	P	Jundan 20	66d	2019-08-14
LYYCK9	ACTGCCAG	AACMGGATTAGATACCCKG	ACGTCATCCCCACCTTCC	YY	Control	FSA	P	Jundan 20	66d	2019-08-14
LYYNPK1	ACTTGGCC	AACMGGATTAGATACCCKG	ACGTCATCCCCACCTTCC	YY	NPK	FSA	P	Jundan 20	66d	2019-08-14
LYYNPK3	AGGATCAT	AACMGGATTAGATACCCKG	ACGTCATCCCCACCTTCC	YY	NPK	FSA	P	Jundan 20	66d	2019-08-14
LYYNPK4	ATAACCTC	AACMGGATTAGATACCCKG	ACGTCATCCCCACCTTCC	YY	NPK	FSA	P	Jundan 20	66d	2019-08-14
LYYNPK5	ATAGATCT	AACMGGATTAGATACCCKG	ACGTCATCCCCACCTTCC	YY	NPK	FSA	P	Jundan 20	66d	2019-08-14
LYYNPK6	ATATTGAG	AACMGGATTAGATACCCKG	ACGTCATCCCCACCTTCC	YY	NPK	FSA	P	Jundan 20	66d	2019-08-14
LYYNPK7	ATTAGAGG	AACMGGATTAGATACCCKG	ACGTCATCCCCACCTTCC	YY	NPK	FSA	P	Jundan 20	66d	2019-08-14
LYYNPK8	CAGGACTT	AACMGGATTAGATACCCKG	ACGTCATCCCCACCTTCC	YY	NPK	FSA	P	Jundan 20	66d	2019-08-14
LYYNPK9	CATCCTGG	AACMGGATTAGATACCCKG	ACGTCATCCCCACCTTCC	YY	NPK	FSA	P	Jundan 20	66d	2019-08-14
LYYNPKM1	CCAATTGC	AACMGGATTAGATACCCKG	ACGTCATCCCCACCTTCC	YY	NPKM	FSA	P	Jundan 20	66d	2019-08-14
LYYNPKM2	CCGCTGCT	AACMGGATTAGATACCCKG	ACGTCATCCCCACCTTCC	YY	NPKM	FSA	P	Jundan 20	66d	2019-08-14
LYYNPKM3	CGATATTG	AACMGGATTAGATACCCKG	ACGTCATCCCCACCTTCC	YY	NPKM	FSA	P	Jundan 20	66d	2019-08-14
LYYNPKM4	CTCCGATC	AACMGGATTAGATACCCKG	ACGTCATCCCCACCTTCC	YY	NPKM	FSA	P	Jundan 20	66d	2019-08-14
LYYNPKM5	CTCTCGGT	AACMGGATTAGATACCCKG	ACGTCATCCCCACCTTCC	YY	NPKM	FSA	P	Jundan 20	66d	2019-08-14
LYYNPKM6	GCAAGGTT	AACMGGATTAGATACCCKG	ACGTCATCCCCACCTTCC	YY	NPKM	FSA	P	Jundan 20	66d	2019-08-14
LYYNPKM7	GCGTATAT	AACMGGATTAGATACCCKG	ACGTCATCCCCACCTTCC	YY	NPKM	FSA	P	Jundan 20	66d	2019-08-14
LYYNPKM8	GGAGTCGG	AACMGGATTAGATACCCKG	ACGTCATCCCCACCTTCC	YY	NPKM	FSA	P	Jundan 20	66d	2019-08-14
LYYNPKM9	GGCCTTCC	AACMGGATTAGATACCCKG	ACGTCATCCCCACCTTCC	YY	NPKM	FSA	P	Jundan 20	66d	2019-08-14
LCCCK1	AAGACGCG	AACMGGATTAGATACCCKG	ACGTCATCCCCACCTTCC	CC	Control	BSA	P	Liangyu 66	115d	2019-08-25
LCCCK2	AAGGTAGC	AACMGGATTAGATACCCKG	ACGTCATCCCCACCTTCC	CC	Control	BSA	P	Liangyu 66	115d	2019-08-25
LCCCK3	AATAATAC	AACMGGATTAGATACCCKG	ACGTCATCCCCACCTTCC	CC	Control	BSA	P	Liangyu 66	115d	2019-08-25
LCCCK4	AATCTCCA	AACMGGATTAGATACCCKG	ACGTCATCCCCACCTTCC	CC	Control	BSA	P	Liangyu 66	115d	2019-08-25
LCCCK5	AATTCATT	AACMGGATTAGATACCCKG	ACGTCATCCCCACCTTCC	CC	Control	BSA	P	Liangyu 66	115d	2019-08-25
LCCCK6	ACGCAATG	AACMGGATTAGATACCCKG	ACGTCATCCCCACCTTCC	CC	Control	BSA	P	Liangyu 66	115d	2019-08-25
LCCCK7	ACTGCCAG	AACMGGATTAGATACCCKG	ACGTCATCCCCACCTTCC	CC	Control	BSA	P	Liangyu 66	115d	2019-08-25
LCCCK8	ACTTGGCC	AACMGGATTAGATACCCKG	ACGTCATCCCCACCTTCC	CC	Control	BSA	P	Liangyu 66	115d	2019-08-25
LCCCK9	AGCGAGTC	AACMGGATTAGATACCCKG	ACGTCATCCCCACCTTCC	CC	Control	BSA	P	Liangyu 66	115d	2019-08-25
LCCNPK1	AGGATCAT	AACMGGATTAGATACCCKG	ACGTCATCCCCACCTTCC	CC	NPK	BSA	P	Liangyu 66	115d	2019-08-25
LCCNPK2	ATAACCTC	AACMGGATTAGATACCCKG	ACGTCATCCCCACCTTCC	CC	NPK	BSA	P	Liangyu 66	115d	2019-08-25
LCCNPK3	ATAGATCT	AACMGGATTAGATACCCKG	ACGTCATCCCCACCTTCC	CC	NPK	BSA	P	Liangyu 66	115d	2019-08-25
LCCNPK4	ATATTGAG	AACMGGATTAGATACCCKG	ACGTCATCCCCACCTTCC	CC	NPK	BSA	P	Liangyu 66	115d	2019-08-25
LCCNPK5	ATTAGAGG	AACMGGATTAGATACCCKG	ACGTCATCCCCACCTTCC	CC	NPK	BSA	P	Liangyu 66	115d	2019-08-25
LCCNPK6	CAGGACTT	AACMGGATTAGATACCCKG	ACGTCATCCCCACCTTCC	CC	NPK	BSA	P	Liangyu 66	115d	2019-08-25
LCCNPK7	CATCCTGG	AACMGGATTAGATACCCKG	ACGTCATCCCCACCTTCC	CC	NPK	BSA	P	Liangyu 66	115d	2019-08-25
LCCNPK8	CCAATTGC	AACMGGATTAGATACCCKG	ACGTCATCCCCACCTTCC	CC	NPK	BSA	P	Liangyu 66	115d	2019-08-25
LCCNPK9	CCGCTGCT	AACMGGATTAGATACCCKG	ACGTCATCCCCACCTTCC	CC	NPK	BSA	P	Liangyu 66	115d	2019-08-25
LCCNPKM1	CGATATTG	AACMGGATTAGATACCCKG	ACGTCATCCCCACCTTCC	CC	NPKM	BSA	P	Liangyu 66	115d	2019-08-25
LCCNPKM2	CTCCGATC	AACMGGATTAGATACCCKG	ACGTCATCCCCACCTTCC	CC	NPKM	BSA	P	Liangyu 66	115d	2019-08-25
LCCNPKM3	CTCTCGGT	AACMGGATTAGATACCCKG	ACGTCATCCCCACCTTCC	CC	NPKM	BSA	P	Liangyu 66	115d	2019-08-25
LCCNPKM4	GCAAGGTT	AACMGGATTAGATACCCKG	ACGTCATCCCCACCTTCC	CC	NPKM	BSA	P	Liangyu 66	115d	2019-08-25
LCCNPKM5	GCGTATAT	AACMGGATTAGATACCCKG	ACGTCATCCCCACCTTCC	CC	NPKM	BSA	P	Liangyu 66	115d	2019-08-25
LCCNPKM6	GGAGTCGG	AACMGGATTAGATACCCKG	ACGTCATCCCCACCTTCC	CC	NPKM	BSA	P	Liangyu 66	115d	2019-08-25
LCCNPKM7	GGCCTTCC	AACMGGATTAGATACCCKG	ACGTCATCCCCACCTTCC	CC	NPKM	BSA	P	Liangyu 66	115d	2019-08-25
LCCNPKM8	GGTTAAGC	AACMGGATTAGATACCCKG	ACGTCATCCCCACCTTCC	CC	NPKM	BSA	P	Liangyu 66	115d	2019-08-25
LCCNPKM9	TAACGCTG	AACMGGATTAGATACCCKG	ACGTCATCCCCACCTTCC	CC	NPKM	BSA	P	Liangyu 66	115d	2019-08-25
LEQYCK1	AATAATAC	AACMGGATTAGATACCCKG	ACGTCATCCCCACCTTCC	QY	Control	RSA	LE	Yedan 13	116d	2019-07-18
LEQYCK2	AATCTCCA	AACMGGATTAGATACCCKG	ACGTCATCCCCACCTTCC	QY	Control	RSA	LE	Yedan 13	116d	2019-07-18
LEQYCK3	AATTCATT	AACMGGATTAGATACCCKG	ACGTCATCCCCACCTTCC	QY	Control	RSA	LE	Yedan 13	116d	2019-07-18
LEQYCK4	ACGCAATG	AACMGGATTAGATACCCKG	ACGTCATCCCCACCTTCC	QY	Control	RSA	LE	Yedan 13	116d	2019-07-18
LEQYCK6	ACTTGGCC	AACMGGATTAGATACCCKG	ACGTCATCCCCACCTTCC	QY	Control	RSA	LE	Yedan 13	116d	2019-07-18
LEQYCK7	AGCGAGTC	AACMGGATTAGATACCCKG	ACGTCATCCCCACCTTCC	QY	Control	RSA	LE	Yedan 13	116d	2019-07-18
LEQYCK8	AGGATCAT	AACMGGATTAGATACCCKG	ACGTCATCCCCACCTTCC	QY	Control	RSA	LE	Yedan 13	116d	2019-07-18
LEQYNPK1	ATAGATCT	AACMGGATTAGATACCCKG	ACGTCATCCCCACCTTCC	QY	NPK	RSA	LE	Yedan 13	116d	2019-07-18
LEQYNPK2	ATATTGAG	AACMGGATTAGATACCCKG	ACGTCATCCCCACCTTCC	QY	NPK	RSA	LE	Yedan 13	116d	2019-07-18
LEQYNPK3	ATTAGAGG	AACMGGATTAGATACCCKG	ACGTCATCCCCACCTTCC	QY	NPK	RSA	LE	Yedan 13	116d	2019-07-18
LEQYNPK4	CAGGACTT	AACMGGATTAGATACCCKG	ACGTCATCCCCACCTTCC	QY	NPK	RSA	LE	Yedan 13	116d	2019-07-18
LEQYNPK5	CATCCTGG	AACMGGATTAGATACCCKG	ACGTCATCCCCACCTTCC	QY	NPK	RSA	LE	Yedan 13	116d	2019-07-18
LEQYNPK6	CCAATTGC	AACMGGATTAGATACCCKG	ACGTCATCCCCACCTTCC	QY	NPK	RSA	LE	Yedan 13	116d	2019-07-18
LEQYNPK7	CCGCTGCT	AACMGGATTAGATACCCKG	ACGTCATCCCCACCTTCC	QY	NPK	RSA	LE	Yedan 13	116d	2019-07-18
LEQYNPK8	CGATATTG	AACMGGATTAGATACCCKG	ACGTCATCCCCACCTTCC	QY	NPK	RSA	LE	Yedan 13	116d	2019-07-18
LEQYNPKM1	CTCTCGGT	AACMGGATTAGATACCCKG	ACGTCATCCCCACCTTCC	QY	NPKM	RSA	LE	Yedan 13	116d	2019-07-18
LEQYNPKM2	GCAAGGTT	AACMGGATTAGATACCCKG	ACGTCATCCCCACCTTCC	QY	NPKM	RSA	LE	Yedan 13	116d	2019-07-18
LEQYNPKM3	GCGTATAT	AACMGGATTAGATACCCKG	ACGTCATCCCCACCTTCC	QY	NPKM	RSA	LE	Yedan 13	116d	2019-07-18
LEQYNPKM4	GGAGTCGG	AACMGGATTAGATACCCKG	ACGTCATCCCCACCTTCC	QY	NPKM	RSA	LE	Yedan 13	116d	2019-07-18
LEQYNPKM5	GGCCTTCC	AACMGGATTAGATACCCKG	ACGTCATCCCCACCTTCC	QY	NPKM	RSA	LE	Yedan 13	116d	2019-07-18
LEQYNPKM6	GGTTAAGC	AACMGGATTAGATACCCKG	ACGTCATCCCCACCTTCC	QY	NPKM	RSA	LE	Yedan 13	116d	2019-07-18
LEQYNPKM7	TAACGCTG	AACMGGATTAGATACCCKG	ACGTCATCCCCACCTTCC	QY	NPKM	RSA	LE	Yedan 13	116d	2019-07-18
LEQYNPKM8	TATGAACG	AACMGGATTAGATACCCKG	ACGTCATCCCCACCTTCC	QY	NPKM	RSA	LE	Yedan 13	116d	2019-07-18
LEQYNPKM9	TCCGGCGT	AACMGGATTAGATACCCKG	ACGTCATCCCCACCTTCC	QY	NPKM	RSA	LE	Yedan 13	116d	2019-07-18
LEYCCK1	TCCTTAAC	AACMGGATTAGATACCCKG	ACGTCATCCCCACCTTCC	YC	Control	FSA	LE	Zhengdan 958	68d	2019-08-18
LEYCCK2	TCTACTCT	AACMGGATTAGATACCCKG	ACGTCATCCCCACCTTCC	YC	Control	FSA	LE	Zhengdan 958	68d	2019-08-18
LEYCCK3	TGAGCGAT	AACMGGATTAGATACCCKG	ACGTCATCCCCACCTTCC	YC	Control	FSA	LE	Zhengdan 958	68d	2019-08-18
LEYCCK4	TTAAGTAA	AACMGGATTAGATACCCKG	ACGTCATCCCCACCTTCC	YC	Control	FSA	LE	Zhengdan 958	68d	2019-08-18
LEYCCK5	TTACTAGT	AACMGGATTAGATACCCKG	ACGTCATCCCCACCTTCC	YC	Control	FSA	LE	Zhengdan 958	68d	2019-08-18
LEYCCK6	TTCATCCG	AACMGGATTAGATACCCKG	ACGTCATCCCCACCTTCC	YC	Control	FSA	LE	Zhengdan 958	68d	2019-08-18
LEYCCK7	TTGCAGAC	AACMGGATTAGATACCCKG	ACGTCATCCCCACCTTCC	YC	Control	FSA	LE	Zhengdan 958	68d	2019-08-18
LEYCCK8	TTGGCTTG	AACMGGATTAGATACCCKG	ACGTCATCCCCACCTTCC	YC	Control	FSA	LE	Zhengdan 958	68d	2019-08-18
LEYCCK9	CCATCCTT	AACMGGATTAGATACCCKG	ACGTCATCCCCACCTTCC	YC	Control	FSA	LE	Zhengdan 958	68d	2019-08-18
LEYCNPK1	AACGTTAC	AACMGGATTAGATACCCKG	ACGTCATCCCCACCTTCC	YC	NPK	FSA	LE	Zhengdan 958	68d	2019-08-18
LEYCNPK2	AATTGCCG	AACMGGATTAGATACCCKG	ACGTCATCCCCACCTTCC	YC	NPK	FSA	LE	Zhengdan 958	68d	2019-08-18
LEYCNPK3	AGAGAACT	AACMGGATTAGATACCCKG	ACGTCATCCCCACCTTCC	YC	NPK	FSA	LE	Zhengdan 958	68d	2019-08-18
LEYCNPK4	CAGCCGTT	AACMGGATTAGATACCCKG	ACGTCATCCCCACCTTCC	YC	NPK	FSA	LE	Zhengdan 958	68d	2019-08-18
LEYCNPK5	CCAATCAG	AACMGGATTAGATACCCKG	ACGTCATCCCCACCTTCC	YC	NPK	FSA	LE	Zhengdan 958	68d	2019-08-18
LEYCNPK6	CCTTAGGC	AACMGGATTAGATACCCKG	ACGTCATCCCCACCTTCC	YC	NPK	FSA	LE	Zhengdan 958	68d	2019-08-18
LEYCNPK7	GGATCTTG	AACMGGATTAGATACCCKG	ACGTCATCCCCACCTTCC	YC	NPK	FSA	LE	Zhengdan 958	68d	2019-08-18
LEYCNPK8	TCCGCGCG	AACMGGATTAGATACCCKG	ACGTCATCCCCACCTTCC	YC	NPK	FSA	LE	Zhengdan 958	68d	2019-08-18
LEYCNPK9	TCTAGATT	AACMGGATTAGATACCCKG	ACGTCATCCCCACCTTCC	YC	NPK	FSA	LE	Zhengdan 958	68d	2019-08-18
LEYCNPKM1	TTACCAAC	AACMGGATTAGATACCCKG	ACGTCATCCCCACCTTCC	YC	NPKM	FSA	LE	Zhengdan 958	68d	2019-08-18
LEYCNPKM2	TTCTTCTA	AACMGGATTAGATACCCKG	ACGTCATCCCCACCTTCC	YC	NPKM	FSA	LE	Zhengdan 958	68d	2019-08-18
LEYCNPKM3	TTGAATGG	AACMGGATTAGATACCCKG	ACGTCATCCCCACCTTCC	YC	NPKM	FSA	LE	Zhengdan 958	68d	2019-08-18
LEYCNPKM4	AACCGGAT	AACMGGATTAGATACCCKG	ACGTCATCCCCACCTTCC	YC	NPKM	FSA	LE	Zhengdan 958	68d	2019-08-18
LEYCNPKM5	AACTACGG	AACMGGATTAGATACCCKG	ACGTCATCCCCACCTTCC	YC	NPKM	FSA	LE	Zhengdan 958	68d	2019-08-18
LEYCNPKM6	AAGACGCG	AACMGGATTAGATACCCKG	ACGTCATCCCCACCTTCC	YC	NPKM	FSA	LE	Zhengdan 958	68d	2019-08-18
LEYCNPKM7	AAGGTAGC	AACMGGATTAGATACCCKG	ACGTCATCCCCACCTTCC	YC	NPKM	FSA	LE	Zhengdan 958	68d	2019-08-18
LEYCNPKM8	AATAATAC	AACMGGATTAGATACCCKG	ACGTCATCCCCACCTTCC	YC	NPKM	FSA	LE	Zhengdan 958	68d	2019-08-18
LEYCNPKM9	AATCTCCA	AACMGGATTAGATACCCKG	ACGTCATCCCCACCTTCC	YC	NPKM	FSA	LE	Zhengdan 958	68d	2019-08-18
LEYYCK1	AATTCATT	AACMGGATTAGATACCCKG	ACGTCATCCCCACCTTCC	YY	Control	FSA	LE	Jundan 20	66d	2019-08-14
LEYYCK2	ACGCAATG	AACMGGATTAGATACCCKG	ACGTCATCCCCACCTTCC	YY	Control	FSA	LE	Jundan 20	66d	2019-08-14
LEYYCK3	ACTGCCAG	AACMGGATTAGATACCCKG	ACGTCATCCCCACCTTCC	YY	Control	FSA	LE	Jundan 20	66d	2019-08-14
LEYYCK4	ACTTGGCC	AACMGGATTAGATACCCKG	ACGTCATCCCCACCTTCC	YY	Control	FSA	LE	Jundan 20	66d	2019-08-14
LEYYCK5	AGCGAGTC	AACMGGATTAGATACCCKG	ACGTCATCCCCACCTTCC	YY	Control	FSA	LE	Jundan 20	66d	2019-08-14
LEYYCK6	AGGATCAT	AACMGGATTAGATACCCKG	ACGTCATCCCCACCTTCC	YY	Control	FSA	LE	Jundan 20	66d	2019-08-14
LEYYCK7	ATAACCTC	AACMGGATTAGATACCCKG	ACGTCATCCCCACCTTCC	YY	Control	FSA	LE	Jundan 20	66d	2019-08-14
LEYYCK8	ATAGATCT	AACMGGATTAGATACCCKG	ACGTCATCCCCACCTTCC	YY	Control	FSA	LE	Jundan 20	66d	2019-08-14
LEYYCK9	ATATTGAG	AACMGGATTAGATACCCKG	ACGTCATCCCCACCTTCC	YY	Control	FSA	LE	Jundan 20	66d	2019-08-14
LEYYNPK1	ATTAGAGG	AACMGGATTAGATACCCKG	ACGTCATCCCCACCTTCC	YY	NPK	FSA	LE	Jundan 20	66d	2019-08-14
LEYYNPK2	CAGGACTT	AACMGGATTAGATACCCKG	ACGTCATCCCCACCTTCC	YY	NPK	FSA	LE	Jundan 20	66d	2019-08-14
LEYYNPK3	CATCCTGG	AACMGGATTAGATACCCKG	ACGTCATCCCCACCTTCC	YY	NPK	FSA	LE	Jundan 20	66d	2019-08-14
LEYYNPK4	CCAATTGC	AACMGGATTAGATACCCKG	ACGTCATCCCCACCTTCC	YY	NPK	FSA	LE	Jundan 20	66d	2019-08-14
LEYYNPK5	CCGCTGCT	AACMGGATTAGATACCCKG	ACGTCATCCCCACCTTCC	YY	NPK	FSA	LE	Jundan 20	66d	2019-08-14
LEYYNPK6	CGATATTG	AACMGGATTAGATACCCKG	ACGTCATCCCCACCTTCC	YY	NPK	FSA	LE	Jundan 20	66d	2019-08-14
LEYYNPK7	CTCCGATC	AACMGGATTAGATACCCKG	ACGTCATCCCCACCTTCC	YY	NPK	FSA	LE	Jundan 20	66d	2019-08-14
LEYYNPK8	CTCTCGGT	AACMGGATTAGATACCCKG	ACGTCATCCCCACCTTCC	YY	NPK	FSA	LE	Jundan 20	66d	2019-08-14
LEYYNPK9	GCAAGGTT	AACMGGATTAGATACCCKG	ACGTCATCCCCACCTTCC	YY	NPK	FSA	LE	Jundan 20	66d	2019-08-14
LEYYNPKM1	GCGTATAT	AACMGGATTAGATACCCKG	ACGTCATCCCCACCTTCC	YY	NPKM	FSA	LE	Jundan 20	66d	2019-08-14
LEYYNPKM2	GGAGTCGG	AACMGGATTAGATACCCKG	ACGTCATCCCCACCTTCC	YY	NPKM	FSA	LE	Jundan 20	66d	2019-08-14
LEYYNPKM3	GGCCTTCC	AACMGGATTAGATACCCKG	ACGTCATCCCCACCTTCC	YY	NPKM	FSA	LE	Jundan 20	66d	2019-08-14
LEYYNPKM4	GGTTAAGC	AACMGGATTAGATACCCKG	ACGTCATCCCCACCTTCC	YY	NPKM	FSA	LE	Jundan 20	66d	2019-08-14
LEYYNPKM5	TAACGCTG	AACMGGATTAGATACCCKG	ACGTCATCCCCACCTTCC	YY	NPKM	FSA	LE	Jundan 20	66d	2019-08-14
LEYYNPKM6	TATGAACG	AACMGGATTAGATACCCKG	ACGTCATCCCCACCTTCC	YY	NPKM	FSA	LE	Jundan 20	66d	2019-08-14
LEYYNPKM7	TCCGGCGT	AACMGGATTAGATACCCKG	ACGTCATCCCCACCTTCC	YY	NPKM	FSA	LE	Jundan 20	66d	2019-08-14
LEYYNPKM8	TCCTTAAC	AACMGGATTAGATACCCKG	ACGTCATCCCCACCTTCC	YY	NPKM	FSA	LE	Jundan 20	66d	2019-08-14
LEYYNPKM9	TCTACTCT	AACMGGATTAGATACCCKG	ACGTCATCCCCACCTTCC	YY	NPKM	FSA	LE	Jundan 20	66d	2019-08-14
LECCCK1	ACTGCCAG	AACMGGATTAGATACCCKG	ACGTCATCCCCACCTTCC	CC	Control	BSA	LE	Liangyu 66	115d	2019-08-25
LECCCK2	ACTTGGCC	AACMGGATTAGATACCCKG	ACGTCATCCCCACCTTCC	CC	Control	BSA	LE	Liangyu 66	115d	2019-08-25
LECCCK3	AGCGAGTC	AACMGGATTAGATACCCKG	ACGTCATCCCCACCTTCC	CC	Control	BSA	LE	Liangyu 66	115d	2019-08-25
LECCCK4	AGGATCAT	AACMGGATTAGATACCCKG	ACGTCATCCCCACCTTCC	CC	Control	BSA	LE	Liangyu 66	115d	2019-08-25
LECCCK5	ATAACCTC	AACMGGATTAGATACCCKG	ACGTCATCCCCACCTTCC	CC	Control	BSA	LE	Liangyu 66	115d	2019-08-25
LECCCK6	ATAGATCT	AACMGGATTAGATACCCKG	ACGTCATCCCCACCTTCC	CC	Control	BSA	LE	Liangyu 66	115d	2019-08-25
LECCCK7	ATATTGAG	AACMGGATTAGATACCCKG	ACGTCATCCCCACCTTCC	CC	Control	BSA	LE	Liangyu 66	115d	2019-08-25
LECCCK8	ATTAGAGG	AACMGGATTAGATACCCKG	ACGTCATCCCCACCTTCC	CC	Control	BSA	LE	Liangyu 66	115d	2019-08-25
LECCCK9	CAGGACTT	AACMGGATTAGATACCCKG	ACGTCATCCCCACCTTCC	CC	Control	BSA	LE	Liangyu 66	115d	2019-08-25
LECCNPK1	CATCCTGG	AACMGGATTAGATACCCKG	ACGTCATCCCCACCTTCC	CC	NPK	BSA	LE	Liangyu 66	115d	2019-08-25
LECCNPK2	CCAATTGC	AACMGGATTAGATACCCKG	ACGTCATCCCCACCTTCC	CC	NPK	BSA	LE	Liangyu 66	115d	2019-08-25
LECCNPK3	CCGCTGCT	AACMGGATTAGATACCCKG	ACGTCATCCCCACCTTCC	CC	NPK	BSA	LE	Liangyu 66	115d	2019-08-25
LECCNPK4	CGATATTG	AACMGGATTAGATACCCKG	ACGTCATCCCCACCTTCC	CC	NPK	BSA	LE	Liangyu 66	115d	2019-08-25
LECCNPK5	CTCCGATC	AACMGGATTAGATACCCKG	ACGTCATCCCCACCTTCC	CC	NPK	BSA	LE	Liangyu 66	115d	2019-08-25
LECCNPK6	CTCTCGGT	AACMGGATTAGATACCCKG	ACGTCATCCCCACCTTCC	CC	NPK	BSA	LE	Liangyu 66	115d	2019-08-25
LECCNPK7	GCAAGGTT	AACMGGATTAGATACCCKG	ACGTCATCCCCACCTTCC	CC	NPK	BSA	LE	Liangyu 66	115d	2019-08-25
LECCNPK8	GCGTATAT	AACMGGATTAGATACCCKG	ACGTCATCCCCACCTTCC	CC	NPK	BSA	LE	Liangyu 66	115d	2019-08-25
LECCNPK9	GGAGTCGG	AACMGGATTAGATACCCKG	ACGTCATCCCCACCTTCC	CC	NPK	BSA	LE	Liangyu 66	115d	2019-08-25
LECCNPKM1	GGCCTTCC	AACMGGATTAGATACCCKG	ACGTCATCCCCACCTTCC	CC	NPKM	BSA	LE	Liangyu 66	115d	2019-08-25
LECCNPKM2	GGTTAAGC	AACMGGATTAGATACCCKG	ACGTCATCCCCACCTTCC	CC	NPKM	BSA	LE	Liangyu 66	115d	2019-08-25
LECCNPKM3	TAACGCTG	AACMGGATTAGATACCCKG	ACGTCATCCCCACCTTCC	CC	NPKM	BSA	LE	Liangyu 66	115d	2019-08-25
LECCNPKM4	TATGAACG	AACMGGATTAGATACCCKG	ACGTCATCCCCACCTTCC	CC	NPKM	BSA	LE	Liangyu 66	115d	2019-08-25
LECCNPKM5	TCCGGCGT	AACMGGATTAGATACCCKG	ACGTCATCCCCACCTTCC	CC	NPKM	BSA	LE	Liangyu 66	115d	2019-08-25
LECCNPKM6	TCCTTAAC	AACMGGATTAGATACCCKG	ACGTCATCCCCACCTTCC	CC	NPKM	BSA	LE	Liangyu 66	115d	2019-08-25
LECCNPKM7	TCTACTCT	AACMGGATTAGATACCCKG	ACGTCATCCCCACCTTCC	CC	NPKM	BSA	LE	Liangyu 66	115d	2019-08-25
LECCNPKM8	TGAGCGAT	AACMGGATTAGATACCCKG	ACGTCATCCCCACCTTCC	CC	NPKM	BSA	LE	Liangyu 66	115d	2019-08-25
LECCNPKM9	TTAAGTAA	AACMGGATTAGATACCCKG	ACGTCATCCCCACCTTCC	CC	NPKM	BSA	LE	Liangyu 66	115d	2019-08-25
XEQYCK1	AGCGAGTC	AACMGGATTAGATACCCKG	ACGTCATCCCCACCTTCC	QY	Control	RSA	VE	Yedan 13	116d	2019-07-18
XEQYCK4	ATAGATCT	AACMGGATTAGATACCCKG	ACGTCATCCCCACCTTCC	QY	Control	RSA	VE	Yedan 13	116d	2019-07-18
XEQYCK5	ATATTGAG	AACMGGATTAGATACCCKG	ACGTCATCCCCACCTTCC	QY	Control	RSA	VE	Yedan 13	116d	2019-07-18
XEQYCK6	ATTAGAGG	AACMGGATTAGATACCCKG	ACGTCATCCCCACCTTCC	QY	Control	RSA	VE	Yedan 13	116d	2019-07-18
XEQYCK7	CAGGACTT	AACMGGATTAGATACCCKG	ACGTCATCCCCACCTTCC	QY	Control	RSA	VE	Yedan 13	116d	2019-07-18
XEQYCK8	CATCCTGG	AACMGGATTAGATACCCKG	ACGTCATCCCCACCTTCC	QY	Control	RSA	VE	Yedan 13	116d	2019-07-18
XEQYCK9	CCAATTGC	AACMGGATTAGATACCCKG	ACGTCATCCCCACCTTCC	QY	Control	RSA	VE	Yedan 13	116d	2019-07-18
XEQYNPK1	CCGCTGCT	AACMGGATTAGATACCCKG	ACGTCATCCCCACCTTCC	QY	NPK	RSA	VE	Yedan 13	116d	2019-07-18
XEQYNPK2	CGATATTG	AACMGGATTAGATACCCKG	ACGTCATCCCCACCTTCC	QY	NPK	RSA	VE	Yedan 13	116d	2019-07-18
XEQYNPK4	CTCTCGGT	AACMGGATTAGATACCCKG	ACGTCATCCCCACCTTCC	QY	NPK	RSA	VE	Yedan 13	116d	2019-07-18
XEQYNPK6	GCGTATAT	AACMGGATTAGATACCCKG	ACGTCATCCCCACCTTCC	QY	NPK	RSA	VE	Yedan 13	116d	2019-07-18
XEQYNPK7	GGAGTCGG	AACMGGATTAGATACCCKG	ACGTCATCCCCACCTTCC	QY	NPK	RSA	VE	Yedan 13	116d	2019-07-18
XEQYNPK8	GGCCTTCC	AACMGGATTAGATACCCKG	ACGTCATCCCCACCTTCC	QY	NPK	RSA	VE	Yedan 13	116d	2019-07-18
XEQYNPK9	GGTTAAGC	AACMGGATTAGATACCCKG	ACGTCATCCCCACCTTCC	QY	NPK	RSA	VE	Yedan 13	116d	2019-07-18
XEQYNPKM1	TAACGCTG	AACMGGATTAGATACCCKG	ACGTCATCCCCACCTTCC	QY	NPKM	RSA	VE	Yedan 13	116d	2019-07-18
XEQYNPKM2	TATGAACG	AACMGGATTAGATACCCKG	ACGTCATCCCCACCTTCC	QY	NPKM	RSA	VE	Yedan 13	116d	2019-07-18
XEQYNPKM3	TCCGGCGT	AACMGGATTAGATACCCKG	ACGTCATCCCCACCTTCC	QY	NPKM	RSA	VE	Yedan 13	116d	2019-07-18
XEQYNPKM4	TCCTTAAC	AACMGGATTAGATACCCKG	ACGTCATCCCCACCTTCC	QY	NPKM	RSA	VE	Yedan 13	116d	2019-07-18
XEQYNPKM5	TCTACTCT	AACMGGATTAGATACCCKG	ACGTCATCCCCACCTTCC	QY	NPKM	RSA	VE	Yedan 13	116d	2019-07-18
XEQYNPKM6	TGAGCGAT	AACMGGATTAGATACCCKG	ACGTCATCCCCACCTTCC	QY	NPKM	RSA	VE	Yedan 13	116d	2019-07-18
XEQYNPKM7	TTAAGTAA	AACMGGATTAGATACCCKG	ACGTCATCCCCACCTTCC	QY	NPKM	RSA	VE	Yedan 13	116d	2019-07-18
XEQYNPKM8	TTACTAGT	AACMGGATTAGATACCCKG	ACGTCATCCCCACCTTCC	QY	NPKM	RSA	VE	Yedan 13	116d	2019-07-18
XEQYNPKM9	TTCATCCG	AACMGGATTAGATACCCKG	ACGTCATCCCCACCTTCC	QY	NPKM	RSA	VE	Yedan 13	116d	2019-07-18
XEYCCK1	TTGCAGAC	AACMGGATTAGATACCCKG	ACGTCATCCCCACCTTCC	YC	Control	FSA	VE	Zhengdan 958	68d	2019-08-18
XEYCCK2	TTGGCTTG	AACMGGATTAGATACCCKG	ACGTCATCCCCACCTTCC	YC	Control	FSA	VE	Zhengdan 958	68d	2019-08-18
XEYCCK3	CCATCCTT	AACMGGATTAGATACCCKG	ACGTCATCCCCACCTTCC	YC	Control	FSA	VE	Zhengdan 958	68d	2019-08-18
XEYCCK4	AACGTTAC	AACMGGATTAGATACCCKG	ACGTCATCCCCACCTTCC	YC	Control	FSA	VE	Zhengdan 958	68d	2019-08-18
XEYCCK5	AATTGCCG	AACMGGATTAGATACCCKG	ACGTCATCCCCACCTTCC	YC	Control	FSA	VE	Zhengdan 958	68d	2019-08-18
XEYCCK6	AGAGAACT	AACMGGATTAGATACCCKG	ACGTCATCCCCACCTTCC	YC	Control	FSA	VE	Zhengdan 958	68d	2019-08-18
XEYCCK7	CAGCCGTT	AACMGGATTAGATACCCKG	ACGTCATCCCCACCTTCC	YC	Control	FSA	VE	Zhengdan 958	68d	2019-08-18
XEYCCK8	CCAATCAG	AACMGGATTAGATACCCKG	ACGTCATCCCCACCTTCC	YC	Control	FSA	VE	Zhengdan 958	68d	2019-08-18
XEYCCK9	CCTTAGGC	AACMGGATTAGATACCCKG	ACGTCATCCCCACCTTCC	YC	Control	FSA	VE	Zhengdan 958	68d	2019-08-18
XEYCNPK1	GGATCTTG	AACMGGATTAGATACCCKG	ACGTCATCCCCACCTTCC	YC	NPK	FSA	VE	Zhengdan 958	68d	2019-08-18
XEYCNPK2	TCCGCGCG	AACMGGATTAGATACCCKG	ACGTCATCCCCACCTTCC	YC	NPK	FSA	VE	Zhengdan 958	68d	2019-08-18
XEYCNPK3	TCTAGATT	AACMGGATTAGATACCCKG	ACGTCATCCCCACCTTCC	YC	NPK	FSA	VE	Zhengdan 958	68d	2019-08-18
XEYCNPK4	TTACCAAC	AACMGGATTAGATACCCKG	ACGTCATCCCCACCTTCC	YC	NPK	FSA	VE	Zhengdan 958	68d	2019-08-18
XEYCNPK5	TTCTTCTA	AACMGGATTAGATACCCKG	ACGTCATCCCCACCTTCC	YC	NPK	FSA	VE	Zhengdan 958	68d	2019-08-18
XEYCNPK6	TTGAATGG	AACMGGATTAGATACCCKG	ACGTCATCCCCACCTTCC	YC	NPK	FSA	VE	Zhengdan 958	68d	2019-08-18
XEYCNPK7	AACCGGAT	AACMGGATTAGATACCCKG	ACGTCATCCCCACCTTCC	YC	NPK	FSA	VE	Zhengdan 958	68d	2019-08-18
XEYCNPK8	AACTACGG	AACMGGATTAGATACCCKG	ACGTCATCCCCACCTTCC	YC	NPK	FSA	VE	Zhengdan 958	68d	2019-08-18
XEYCNPK9	AAGACGCG	AACMGGATTAGATACCCKG	ACGTCATCCCCACCTTCC	YC	NPK	FSA	VE	Zhengdan 958	68d	2019-08-18
XEYCNPKM1	AAGGTAGC	AACMGGATTAGATACCCKG	ACGTCATCCCCACCTTCC	YC	NPKM	FSA	VE	Zhengdan 958	68d	2019-08-18
XEYCNPKM2	AATAATAC	AACMGGATTAGATACCCKG	ACGTCATCCCCACCTTCC	YC	NPKM	FSA	VE	Zhengdan 958	68d	2019-08-18
XEYCNPKM3	AATCTCCA	AACMGGATTAGATACCCKG	ACGTCATCCCCACCTTCC	YC	NPKM	FSA	VE	Zhengdan 958	68d	2019-08-18
XEYCNPKM4	AATTCATT	AACMGGATTAGATACCCKG	ACGTCATCCCCACCTTCC	YC	NPKM	FSA	VE	Zhengdan 958	68d	2019-08-18
XEYCNPKM5	ACGCAATG	AACMGGATTAGATACCCKG	ACGTCATCCCCACCTTCC	YC	NPKM	FSA	VE	Zhengdan 958	68d	2019-08-18
XEYCNPKM6	ACTGCCAG	AACMGGATTAGATACCCKG	ACGTCATCCCCACCTTCC	YC	NPKM	FSA	VE	Zhengdan 958	68d	2019-08-18
XEYCNPKM7	ACTTGGCC	AACMGGATTAGATACCCKG	ACGTCATCCCCACCTTCC	YC	NPKM	FSA	VE	Zhengdan 958	68d	2019-08-18
XEYCNPKM8	AGCGAGTC	AACMGGATTAGATACCCKG	ACGTCATCCCCACCTTCC	YC	NPKM	FSA	VE	Zhengdan 958	68d	2019-08-18
XEYCNPKM9	AGGATCAT	AACMGGATTAGATACCCKG	ACGTCATCCCCACCTTCC	YC	NPKM	FSA	VE	Zhengdan 958	68d	2019-08-18
XEYYCK1	ATAACCTC	AACMGGATTAGATACCCKG	ACGTCATCCCCACCTTCC	YY	Control	FSA	VE	Jundan 20	66d	2019-08-14
XEYYCK2	ATAGATCT	AACMGGATTAGATACCCKG	ACGTCATCCCCACCTTCC	YY	Control	FSA	VE	Jundan 20	66d	2019-08-14
XEYYCK4	ATTAGAGG	AACMGGATTAGATACCCKG	ACGTCATCCCCACCTTCC	YY	Control	FSA	VE	Jundan 20	66d	2019-08-14
XEYYCK5	CAGGACTT	AACMGGATTAGATACCCKG	ACGTCATCCCCACCTTCC	YY	Control	FSA	VE	Jundan 20	66d	2019-08-14
XEYYCK6	CATCCTGG	AACMGGATTAGATACCCKG	ACGTCATCCCCACCTTCC	YY	Control	FSA	VE	Jundan 20	66d	2019-08-14
XEYYCK7	CCAATTGC	AACMGGATTAGATACCCKG	ACGTCATCCCCACCTTCC	YY	Control	FSA	VE	Jundan 20	66d	2019-08-14
XEYYCK8	CCGCTGCT	AACMGGATTAGATACCCKG	ACGTCATCCCCACCTTCC	YY	Control	FSA	VE	Jundan 20	66d	2019-08-14
XEYYCK9	CGATATTG	AACMGGATTAGATACCCKG	ACGTCATCCCCACCTTCC	YY	Control	FSA	VE	Jundan 20	66d	2019-08-14
XEYYNPK1	CTCCGATC	AACMGGATTAGATACCCKG	ACGTCATCCCCACCTTCC	YY	NPK	FSA	VE	Jundan 20	66d	2019-08-14
XEYYNPK2	CTCTCGGT	AACMGGATTAGATACCCKG	ACGTCATCCCCACCTTCC	YY	NPK	FSA	VE	Jundan 20	66d	2019-08-14
XEYYNPK3	GCAAGGTT	AACMGGATTAGATACCCKG	ACGTCATCCCCACCTTCC	YY	NPK	FSA	VE	Jundan 20	66d	2019-08-14
XEYYNPK4	GCGTATAT	AACMGGATTAGATACCCKG	ACGTCATCCCCACCTTCC	YY	NPK	FSA	VE	Jundan 20	66d	2019-08-14
XEYYNPK5	GGAGTCGG	AACMGGATTAGATACCCKG	ACGTCATCCCCACCTTCC	YY	NPK	FSA	VE	Jundan 20	66d	2019-08-14
XEYYNPK6	GGCCTTCC	AACMGGATTAGATACCCKG	ACGTCATCCCCACCTTCC	YY	NPK	FSA	VE	Jundan 20	66d	2019-08-14
XEYYNPK8	TAACGCTG	AACMGGATTAGATACCCKG	ACGTCATCCCCACCTTCC	YY	NPK	FSA	VE	Jundan 20	66d	2019-08-14
XEYYNPK9	TATGAACG	AACMGGATTAGATACCCKG	ACGTCATCCCCACCTTCC	YY	NPK	FSA	VE	Jundan 20	66d	2019-08-14
XEYYNPKM1	TCCGGCGT	AACMGGATTAGATACCCKG	ACGTCATCCCCACCTTCC	YY	NPKM	FSA	VE	Jundan 20	66d	2019-08-14
XEYYNPKM2	TCCTTAAC	AACMGGATTAGATACCCKG	ACGTCATCCCCACCTTCC	YY	NPKM	FSA	VE	Jundan 20	66d	2019-08-14
XEYYNPKM3	TCTACTCT	AACMGGATTAGATACCCKG	ACGTCATCCCCACCTTCC	YY	NPKM	FSA	VE	Jundan 20	66d	2019-08-14
XEYYNPKM4	TGAGCGAT	AACMGGATTAGATACCCKG	ACGTCATCCCCACCTTCC	YY	NPKM	FSA	VE	Jundan 20	66d	2019-08-14
XEYYNPKM5	TTAAGTAA	AACMGGATTAGATACCCKG	ACGTCATCCCCACCTTCC	YY	NPKM	FSA	VE	Jundan 20	66d	2019-08-14
XEYYNPKM6	TTACTAGT	AACMGGATTAGATACCCKG	ACGTCATCCCCACCTTCC	YY	NPKM	FSA	VE	Jundan 20	66d	2019-08-14
XEYYNPKM7	TTCATCCG	AACMGGATTAGATACCCKG	ACGTCATCCCCACCTTCC	YY	NPKM	FSA	VE	Jundan 20	66d	2019-08-14
XEYYNPKM8	TTGCAGAC	AACMGGATTAGATACCCKG	ACGTCATCCCCACCTTCC	YY	NPKM	FSA	VE	Jundan 20	66d	2019-08-14
XEYYNPKM9	TTGGCTTG	AACMGGATTAGATACCCKG	ACGTCATCCCCACCTTCC	YY	NPKM	FSA	VE	Jundan 20	66d	2019-08-14
XECCCK1	CCATCCTT	AACMGGATTAGATACCCKG	ACGTCATCCCCACCTTCC	CC	Control	BSA	VE	Liangyu 66	115d	2019-08-25
XECCCK2	AACGTTAC	AACMGGATTAGATACCCKG	ACGTCATCCCCACCTTCC	CC	Control	BSA	VE	Liangyu 66	115d	2019-08-25
XECCCK3	AATTGCCG	AACMGGATTAGATACCCKG	ACGTCATCCCCACCTTCC	CC	Control	BSA	VE	Liangyu 66	115d	2019-08-25
XECCNPK1	AGAGAACT	AACMGGATTAGATACCCKG	ACGTCATCCCCACCTTCC	CC	NPK	BSA	VE	Liangyu 66	115d	2019-08-25
XECCNPK2	CAGCCGTT	AACMGGATTAGATACCCKG	ACGTCATCCCCACCTTCC	CC	NPK	BSA	VE	Liangyu 66	115d	2019-08-25
XECCNPK3	CCAATCAG	AACMGGATTAGATACCCKG	ACGTCATCCCCACCTTCC	CC	NPK	BSA	VE	Liangyu 66	115d	2019-08-25
XECCNPKM1	CCTTAGGC	AACMGGATTAGATACCCKG	ACGTCATCCCCACCTTCC	CC	NPKM	BSA	VE	Liangyu 66	115d	2019-08-25
XECCNPKM2	GGATCTTG	AACMGGATTAGATACCCKG	ACGTCATCCCCACCTTCC	CC	NPKM	BSA	VE	Liangyu 66	115d	2019-08-25
XECCNPKM3	TCCGCGCG	AACMGGATTAGATACCCKG	ACGTCATCCCCACCTTCC	CC	NPKM	BSA	VE	Liangyu 66	115d	2019-08-25
SEQYCK1	AACCGGAT	AACMGGATTAGATACCCKG	ACGTCATCCCCACCTTCC	QY	Control	RSA	SE	Yedan 13	116d	2019-07-18
SEQYCK2	AACTACGG	AACMGGATTAGATACCCKG	ACGTCATCCCCACCTTCC	QY	Control	RSA	SE	Yedan 13	116d	2019-07-18
SEQYCK3	AAGACGCG	AACMGGATTAGATACCCKG	ACGTCATCCCCACCTTCC	QY	Control	RSA	SE	Yedan 13	116d	2019-07-18
SEQYCK4	AAGGTAGC	AACMGGATTAGATACCCKG	ACGTCATCCCCACCTTCC	QY	Control	RSA	SE	Yedan 13	116d	2019-07-18
SEQYCK5	AATAATAC	AACMGGATTAGATACCCKG	ACGTCATCCCCACCTTCC	QY	Control	RSA	SE	Yedan 13	116d	2019-07-18
SEQYCK6	AATCTCCA	AACMGGATTAGATACCCKG	ACGTCATCCCCACCTTCC	QY	Control	RSA	SE	Yedan 13	116d	2019-07-18
SEQYCK7	AATTCATT	AACMGGATTAGATACCCKG	ACGTCATCCCCACCTTCC	QY	Control	RSA	SE	Yedan 13	116d	2019-07-18
SEQYCK8	ACGCAATG	AACMGGATTAGATACCCKG	ACGTCATCCCCACCTTCC	QY	Control	RSA	SE	Yedan 13	116d	2019-07-18
SEQYCK9	ACTGCCAG	AACMGGATTAGATACCCKG	ACGTCATCCCCACCTTCC	QY	Control	RSA	SE	Yedan 13	116d	2019-07-18
SEQYNPK1	ACTTGGCC	AACMGGATTAGATACCCKG	ACGTCATCCCCACCTTCC	QY	NPK	RSA	SE	Yedan 13	116d	2019-07-18
SEQYNPK2	AGCGAGTC	AACMGGATTAGATACCCKG	ACGTCATCCCCACCTTCC	QY	NPK	RSA	SE	Yedan 13	116d	2019-07-18
SEQYNPK3	AGGATCAT	AACMGGATTAGATACCCKG	ACGTCATCCCCACCTTCC	QY	NPK	RSA	SE	Yedan 13	116d	2019-07-18
SEQYNPK4	ATAACCTC	AACMGGATTAGATACCCKG	ACGTCATCCCCACCTTCC	QY	NPK	RSA	SE	Yedan 13	116d	2019-07-18
SEQYNPK5	ATAGATCT	AACMGGATTAGATACCCKG	ACGTCATCCCCACCTTCC	QY	NPK	RSA	SE	Yedan 13	116d	2019-07-18
SEQYNPK6	ATATTGAG	AACMGGATTAGATACCCKG	ACGTCATCCCCACCTTCC	QY	NPK	RSA	SE	Yedan 13	116d	2019-07-18
SEQYNPK7	ATTAGAGG	AACMGGATTAGATACCCKG	ACGTCATCCCCACCTTCC	QY	NPK	RSA	SE	Yedan 13	116d	2019-07-18
SEQYNPK8	CAGGACTT	AACMGGATTAGATACCCKG	ACGTCATCCCCACCTTCC	QY	NPK	RSA	SE	Yedan 13	116d	2019-07-18
SEQYNPK9	CATCCTGG	AACMGGATTAGATACCCKG	ACGTCATCCCCACCTTCC	QY	NPK	RSA	SE	Yedan 13	116d	2019-07-18
SEQYNPKM1	CCAATTGC	AACMGGATTAGATACCCKG	ACGTCATCCCCACCTTCC	QY	NPKM	RSA	SE	Yedan 13	116d	2019-07-18
SEQYNPKM2	CCGCTGCT	AACMGGATTAGATACCCKG	ACGTCATCCCCACCTTCC	QY	NPKM	RSA	SE	Yedan 13	116d	2019-07-18
SEQYNPKM3	CGATATTG	AACMGGATTAGATACCCKG	ACGTCATCCCCACCTTCC	QY	NPKM	RSA	SE	Yedan 13	116d	2019-07-18
SEQYNPKM4	CTCCGATC	AACMGGATTAGATACCCKG	ACGTCATCCCCACCTTCC	QY	NPKM	RSA	SE	Yedan 13	116d	2019-07-18
SEQYNPKM5	CTCTCGGT	AACMGGATTAGATACCCKG	ACGTCATCCCCACCTTCC	QY	NPKM	RSA	SE	Yedan 13	116d	2019-07-18
SEQYNPKM6	GCAAGGTT	AACMGGATTAGATACCCKG	ACGTCATCCCCACCTTCC	QY	NPKM	RSA	SE	Yedan 13	116d	2019-07-18
SEQYNPKM7	GGAGTCGG	AACMGGATTAGATACCCKG	ACGTCATCCCCACCTTCC	QY	NPKM	RSA	SE	Yedan 13	116d	2019-07-18
SEQYNPKM8	GGCCTTCC	AACMGGATTAGATACCCKG	ACGTCATCCCCACCTTCC	QY	NPKM	RSA	SE	Yedan 13	116d	2019-07-18
SEQYNPKM9	GGTTAAGC	AACMGGATTAGATACCCKG	ACGTCATCCCCACCTTCC	QY	NPKM	RSA	SE	Yedan 13	116d	2019-07-18
SEYCCK1	TAACGCTG	AACMGGATTAGATACCCKG	ACGTCATCCCCACCTTCC	YC	Control	FSA	SE	Zhengdan 958	68d	2019-08-18
SEYCCK2	TATGAACG	AACMGGATTAGATACCCKG	ACGTCATCCCCACCTTCC	YC	Control	FSA	SE	Zhengdan 958	68d	2019-08-18
SEYCCK3	TCCGGCGT	AACMGGATTAGATACCCKG	ACGTCATCCCCACCTTCC	YC	Control	FSA	SE	Zhengdan 958	68d	2019-08-18
SEYCCK4	TCCTTAAC	AACMGGATTAGATACCCKG	ACGTCATCCCCACCTTCC	YC	Control	FSA	SE	Zhengdan 958	68d	2019-08-18
SEYCCK5	TCTACTCT	AACMGGATTAGATACCCKG	ACGTCATCCCCACCTTCC	YC	Control	FSA	SE	Zhengdan 958	68d	2019-08-18
SEYCCK6	TGAGCGAT	AACMGGATTAGATACCCKG	ACGTCATCCCCACCTTCC	YC	Control	FSA	SE	Zhengdan 958	68d	2019-08-18
SEYCCK7	TTAAGTAA	AACMGGATTAGATACCCKG	ACGTCATCCCCACCTTCC	YC	Control	FSA	SE	Zhengdan 958	68d	2019-08-18
SEYCCK8	TTACTAGT	AACMGGATTAGATACCCKG	ACGTCATCCCCACCTTCC	YC	Control	FSA	SE	Zhengdan 958	68d	2019-08-18
SEYCCK9	TTCATCCG	AACMGGATTAGATACCCKG	ACGTCATCCCCACCTTCC	YC	Control	FSA	SE	Zhengdan 958	68d	2019-08-18
SEYCNPK2	TTGGCTTG	AACMGGATTAGATACCCKG	ACGTCATCCCCACCTTCC	YC	NPK	FSA	SE	Zhengdan 958	68d	2019-08-18
SEYCNPK3	CCATCCTT	AACMGGATTAGATACCCKG	ACGTCATCCCCACCTTCC	YC	NPK	FSA	SE	Zhengdan 958	68d	2019-08-18
SEYCNPK4	AACGTTAC	AACMGGATTAGATACCCKG	ACGTCATCCCCACCTTCC	YC	NPK	FSA	SE	Zhengdan 958	68d	2019-08-18
SEYCNPK5	AATTGCCG	AACMGGATTAGATACCCKG	ACGTCATCCCCACCTTCC	YC	NPK	FSA	SE	Zhengdan 958	68d	2019-08-18
SEYCNPK6	AGAGAACT	AACMGGATTAGATACCCKG	ACGTCATCCCCACCTTCC	YC	NPK	FSA	SE	Zhengdan 958	68d	2019-08-18
SEYCNPK7	CAGCCGTT	AACMGGATTAGATACCCKG	ACGTCATCCCCACCTTCC	YC	NPK	FSA	SE	Zhengdan 958	68d	2019-08-18
SEYCNPK8	CCAATCAG	AACMGGATTAGATACCCKG	ACGTCATCCCCACCTTCC	YC	NPK	FSA	SE	Zhengdan 958	68d	2019-08-18
SEYCNPK9	CCTTAGGC	AACMGGATTAGATACCCKG	ACGTCATCCCCACCTTCC	YC	NPK	FSA	SE	Zhengdan 958	68d	2019-08-18
SEYCNPKM1	GGATCTTG	AACMGGATTAGATACCCKG	ACGTCATCCCCACCTTCC	YC	NPKM	FSA	SE	Zhengdan 958	68d	2019-08-18
SEYCNPKM2	TCCGCGCG	AACMGGATTAGATACCCKG	ACGTCATCCCCACCTTCC	YC	NPKM	FSA	SE	Zhengdan 958	68d	2019-08-18
SEYCNPKM3	TCTAGATT	AACMGGATTAGATACCCKG	ACGTCATCCCCACCTTCC	YC	NPKM	FSA	SE	Zhengdan 958	68d	2019-08-18
SEYCNPKM4	TTCTTCTA	AACMGGATTAGATACCCKG	ACGTCATCCCCACCTTCC	YC	NPKM	FSA	SE	Zhengdan 958	68d	2019-08-18
SEYCNPKM5	TTGAATGG	AACMGGATTAGATACCCKG	ACGTCATCCCCACCTTCC	YC	NPKM	FSA	SE	Zhengdan 958	68d	2019-08-18
SEYCNPKM6	AACCGGAT	AACMGGATTAGATACCCKG	ACGTCATCCCCACCTTCC	YC	NPKM	FSA	SE	Zhengdan 958	68d	2019-08-18
SEYCNPKM7	AACTACGG	AACMGGATTAGATACCCKG	ACGTCATCCCCACCTTCC	YC	NPKM	FSA	SE	Zhengdan 958	68d	2019-08-18
SEYCNPKM8	AAGACGCG	AACMGGATTAGATACCCKG	ACGTCATCCCCACCTTCC	YC	NPKM	FSA	SE	Zhengdan 958	68d	2019-08-18
SEYCNPKM9	AAGGTAGC	AACMGGATTAGATACCCKG	ACGTCATCCCCACCTTCC	YC	NPKM	FSA	SE	Zhengdan 958	68d	2019-08-18
SEYYCK1	AATAATAC	AACMGGATTAGATACCCKG	ACGTCATCCCCACCTTCC	YY	Control	FSA	SE	Jundan 20	66d	2019-08-14
SEYYCK2	AATCTCCA	AACMGGATTAGATACCCKG	ACGTCATCCCCACCTTCC	YY	Control	FSA	SE	Jundan 20	66d	2019-08-14
SEYYCK3	AATTCATT	AACMGGATTAGATACCCKG	ACGTCATCCCCACCTTCC	YY	Control	FSA	SE	Jundan 20	66d	2019-08-14
SEYYCK4	ACGCAATG	AACMGGATTAGATACCCKG	ACGTCATCCCCACCTTCC	YY	Control	FSA	SE	Jundan 20	66d	2019-08-14
SEYYCK5	ACTGCCAG	AACMGGATTAGATACCCKG	ACGTCATCCCCACCTTCC	YY	Control	FSA	SE	Jundan 20	66d	2019-08-14
SEYYCK6	ACTTGGCC	AACMGGATTAGATACCCKG	ACGTCATCCCCACCTTCC	YY	Control	FSA	SE	Jundan 20	66d	2019-08-14
SEYYCK7	AGCGAGTC	AACMGGATTAGATACCCKG	ACGTCATCCCCACCTTCC	YY	Control	FSA	SE	Jundan 20	66d	2019-08-14
SEYYCK8	AGGATCAT	AACMGGATTAGATACCCKG	ACGTCATCCCCACCTTCC	YY	Control	FSA	SE	Jundan 20	66d	2019-08-14
SEYYCK9	ATAACCTC	AACMGGATTAGATACCCKG	ACGTCATCCCCACCTTCC	YY	Control	FSA	SE	Jundan 20	66d	2019-08-14
SEYYNPK1	ATAGATCT	AACMGGATTAGATACCCKG	ACGTCATCCCCACCTTCC	YY	NPK	FSA	SE	Jundan 20	66d	2019-08-14
SEYYNPK2	ATATTGAG	AACMGGATTAGATACCCKG	ACGTCATCCCCACCTTCC	YY	NPK	FSA	SE	Jundan 20	66d	2019-08-14
SEYYNPK3	ATTAGAGG	AACMGGATTAGATACCCKG	ACGTCATCCCCACCTTCC	YY	NPK	FSA	SE	Jundan 20	66d	2019-08-14
SEYYNPK4	CAGGACTT	AACMGGATTAGATACCCKG	ACGTCATCCCCACCTTCC	YY	NPK	FSA	SE	Jundan 20	66d	2019-08-14
SEYYNPK5	CATCCTGG	AACMGGATTAGATACCCKG	ACGTCATCCCCACCTTCC	YY	NPK	FSA	SE	Jundan 20	66d	2019-08-14
SEYYNPK6	CCAATTGC	AACMGGATTAGATACCCKG	ACGTCATCCCCACCTTCC	YY	NPK	FSA	SE	Jundan 20	66d	2019-08-14
SEYYNPK7	CCGCTGCT	AACMGGATTAGATACCCKG	ACGTCATCCCCACCTTCC	YY	NPK	FSA	SE	Jundan 20	66d	2019-08-14
SEYYNPK8	CGATATTG	AACMGGATTAGATACCCKG	ACGTCATCCCCACCTTCC	YY	NPK	FSA	SE	Jundan 20	66d	2019-08-14
SEYYNPK9	CTCCGATC	AACMGGATTAGATACCCKG	ACGTCATCCCCACCTTCC	YY	NPK	FSA	SE	Jundan 20	66d	2019-08-14
SEYYNPKM1	GCAAGGTT	AACMGGATTAGATACCCKG	ACGTCATCCCCACCTTCC	YY	NPKM	FSA	SE	Jundan 20	66d	2019-08-14
SEYYNPKM2	GCGTATAT	AACMGGATTAGATACCCKG	ACGTCATCCCCACCTTCC	YY	NPKM	FSA	SE	Jundan 20	66d	2019-08-14
SEYYNPKM3	GGAGTCGG	AACMGGATTAGATACCCKG	ACGTCATCCCCACCTTCC	YY	NPKM	FSA	SE	Jundan 20	66d	2019-08-14
SEYYNPKM4	GGCCTTCC	AACMGGATTAGATACCCKG	ACGTCATCCCCACCTTCC	YY	NPKM	FSA	SE	Jundan 20	66d	2019-08-14
SEYYNPKM5	GGTTAAGC	AACMGGATTAGATACCCKG	ACGTCATCCCCACCTTCC	YY	NPKM	FSA	SE	Jundan 20	66d	2019-08-14
SEYYNPKM6	TAACGCTG	AACMGGATTAGATACCCKG	ACGTCATCCCCACCTTCC	YY	NPKM	FSA	SE	Jundan 20	66d	2019-08-14
SEYYNPKM7	TATGAACG	AACMGGATTAGATACCCKG	ACGTCATCCCCACCTTCC	YY	NPKM	FSA	SE	Jundan 20	66d	2019-08-14
SEYYNPKM8	TCCGGCGT	AACMGGATTAGATACCCKG	ACGTCATCCCCACCTTCC	YY	NPKM	FSA	SE	Jundan 20	66d	2019-08-14
SEYYNPKM9	TCCTTAAC	AACMGGATTAGATACCCKG	ACGTCATCCCCACCTTCC	YY	NPKM	FSA	SE	Jundan 20	66d	2019-08-14
SECCCK1	ACTGCCAG	AACMGGATTAGATACCCKG	ACGTCATCCCCACCTTCC	CC	Control	BSA	SE	Liangyu 66	115d	2019-08-25
SECCCK2	ACTTGGCC	AACMGGATTAGATACCCKG	ACGTCATCCCCACCTTCC	CC	Control	BSA	SE	Liangyu 66	115d	2019-08-25
SECCCK3	AGCGAGTC	AACMGGATTAGATACCCKG	ACGTCATCCCCACCTTCC	CC	Control	BSA	SE	Liangyu 66	115d	2019-08-25
SECCNPK1	AGGATCAT	AACMGGATTAGATACCCKG	ACGTCATCCCCACCTTCC	CC	NPK	BSA	SE	Liangyu 66	115d	2019-08-25
SECCNPK2	ATAACCTC	AACMGGATTAGATACCCKG	ACGTCATCCCCACCTTCC	CC	NPK	BSA	SE	Liangyu 66	115d	2019-08-25
SECCNPK3	ATAGATCT	AACMGGATTAGATACCCKG	ACGTCATCCCCACCTTCC	CC	NPK	BSA	SE	Liangyu 66	115d	2019-08-25
SECCNPKM1	ATATTGAG	AACMGGATTAGATACCCKG	ACGTCATCCCCACCTTCC	CC	NPKM	BSA	SE	Liangyu 66	115d	2019-08-25
SECCNPKM2	ATTAGAGG	AACMGGATTAGATACCCKG	ACGTCATCCCCACCTTCC	CC	NPKM	BSA	SE	Liangyu 66	115d	2019-08-25
SECCNPKM3	CAGGACTT	AACMGGATTAGATACCCKG	ACGTCATCCCCACCTTCC	CC	NPKM	BSA	SE	Liangyu 66	115d	2019-08-25
BJX20CK1	AACCGGAT	AACMGGATTAGATACCCKG	ACGTCATCCCCACCTTCC	JX	Control	RSA	BS	Yedan 13	77d	2020-06-14
BJX20CK2	AACTACGG	AACMGGATTAGATACCCKG	ACGTCATCCCCACCTTCC	JX	Control	RSA	BS	Yedan 13	77d	2020-06-14
BJX20CK3	AAGACGCG	AACMGGATTAGATACCCKG	ACGTCATCCCCACCTTCC	JX	Control	RSA	BS	Yedan 13	77d	2020-06-14
BJX20CK4	AAGGTAGC	AACMGGATTAGATACCCKG	ACGTCATCCCCACCTTCC	JX	Control	RSA	BS	Yedan 13	77d	2020-06-14
BJX20CK5	AATAATAC	AACMGGATTAGATACCCKG	ACGTCATCCCCACCTTCC	JX	Control	RSA	BS	Yedan 13	77d	2020-06-14
BJX20CK6	AATCTCCA	AACMGGATTAGATACCCKG	ACGTCATCCCCACCTTCC	JX	Control	RSA	BS	Yedan 13	77d	2020-06-14
BJX20CK7	AATTCATT	AACMGGATTAGATACCCKG	ACGTCATCCCCACCTTCC	JX	Control	RSA	BS	Yedan 13	77d	2020-06-14
BJX20CK8	ACGCAATG	AACMGGATTAGATACCCKG	ACGTCATCCCCACCTTCC	JX	Control	RSA	BS	Yedan 13	77d	2020-06-14
BJX20CK9	ACTGCCAG	AACMGGATTAGATACCCKG	ACGTCATCCCCACCTTCC	JX	Control	RSA	BS	Yedan 13	77d	2020-06-14
BJX20NPK1	ACTTGGCC	AACMGGATTAGATACCCKG	ACGTCATCCCCACCTTCC	JX	NPK	RSA	BS	Yedan 13	77d	2020-06-14
BJX20NPK2	AGCGAGTC	AACMGGATTAGATACCCKG	ACGTCATCCCCACCTTCC	JX	NPK	RSA	BS	Yedan 13	77d	2020-06-14
BJX20NPK3	AGGATCAT	AACMGGATTAGATACCCKG	ACGTCATCCCCACCTTCC	JX	NPK	RSA	BS	Yedan 13	77d	2020-06-14
BJX20NPK4	ATAACCTC	AACMGGATTAGATACCCKG	ACGTCATCCCCACCTTCC	JX	NPK	RSA	BS	Yedan 13	77d	2020-06-14
BJX20NPK5	ATAGATCT	AACMGGATTAGATACCCKG	ACGTCATCCCCACCTTCC	JX	NPK	RSA	BS	Yedan 13	77d	2020-06-14
BJX20NPK6	ATATTGAG	AACMGGATTAGATACCCKG	ACGTCATCCCCACCTTCC	JX	NPK	RSA	BS	Yedan 13	77d	2020-06-14
BJX20NPK7	ATTAGAGG	AACMGGATTAGATACCCKG	ACGTCATCCCCACCTTCC	JX	NPK	RSA	BS	Yedan 13	77d	2020-06-14
BJX20NPK8	CAGGACTT	AACMGGATTAGATACCCKG	ACGTCATCCCCACCTTCC	JX	NPK	RSA	BS	Yedan 13	77d	2020-06-14
BJX20NPK9	CATCCTGG	AACMGGATTAGATACCCKG	ACGTCATCCCCACCTTCC	JX	NPK	RSA	BS	Yedan 13	77d	2020-06-14
BJX20NPKM1	CCAATTGC	AACMGGATTAGATACCCKG	ACGTCATCCCCACCTTCC	JX	NPKM	RSA	BS	Yedan 13	77d	2020-06-14
BJX20NPKM2	CCGCTGCT	AACMGGATTAGATACCCKG	ACGTCATCCCCACCTTCC	JX	NPKM	RSA	BS	Yedan 13	77d	2020-06-14
BJX20NPKM3	CGATATTG	AACMGGATTAGATACCCKG	ACGTCATCCCCACCTTCC	JX	NPKM	RSA	BS	Yedan 13	77d	2020-06-14
BJX20NPKM4	CTCCGATC	AACMGGATTAGATACCCKG	ACGTCATCCCCACCTTCC	JX	NPKM	RSA	BS	Yedan 13	77d	2020-06-14
BJX20NPKM5	CTCTCGGT	AACMGGATTAGATACCCKG	ACGTCATCCCCACCTTCC	JX	NPKM	RSA	BS	Yedan 13	77d	2020-06-14
BJX20NPKM6	GCAAGGTT	AACMGGATTAGATACCCKG	ACGTCATCCCCACCTTCC	JX	NPKM	RSA	BS	Yedan 13	77d	2020-06-14
BJX20NPKM7	GCGTATAT	AACMGGATTAGATACCCKG	ACGTCATCCCCACCTTCC	JX	NPKM	RSA	BS	Yedan 13	77d	2020-06-14
BJX20NPKM8	GGAGTCGG	AACMGGATTAGATACCCKG	ACGTCATCCCCACCTTCC	JX	NPKM	RSA	BS	Yedan 13	77d	2020-06-14
BJX20NPKM9	GGCCTTCC	AACMGGATTAGATACCCKG	ACGTCATCCCCACCTTCC	JX	NPKM	RSA	BS	Yedan 13	77d	2020-06-14
BHL20CK1	GGTTAAGC	AACMGGATTAGATACCCKG	ACGTCATCCCCACCTTCC	HL	Control	BSA	BS	Kenwo 6	102d	2020-08-25
BHL20CK2	TAACGCTG	AACMGGATTAGATACCCKG	ACGTCATCCCCACCTTCC	HL	Control	BSA	BS	Kenwo 6	102d	2020-08-25
BHL20CK3	TATGAACG	AACMGGATTAGATACCCKG	ACGTCATCCCCACCTTCC	HL	Control	BSA	BS	Kenwo 6	102d	2020-08-25
BHL20NPK1	TCCGGCGT	AACMGGATTAGATACCCKG	ACGTCATCCCCACCTTCC	HL	NPK	BSA	BS	Kenwo 6	102d	2020-08-25
BHL20NPK2	TCCTTAAC	AACMGGATTAGATACCCKG	ACGTCATCCCCACCTTCC	HL	NPK	BSA	BS	Kenwo 6	102d	2020-08-25
BHL20NPK3	TCTACTCT	AACMGGATTAGATACCCKG	ACGTCATCCCCACCTTCC	HL	NPK	BSA	BS	Kenwo 6	102d	2020-08-25
BHL20NPKM1	TGAGCGAT	AACMGGATTAGATACCCKG	ACGTCATCCCCACCTTCC	HL	NPKM	BSA	BS	Kenwo 6	102d	2020-08-25
BHL20NPKM2	TTAAGTAA	AACMGGATTAGATACCCKG	ACGTCATCCCCACCTTCC	HL	NPKM	BSA	BS	Kenwo 6	102d	2020-08-25
BHL20NPKM3	TTACTAGT	AACMGGATTAGATACCCKG	ACGTCATCCCCACCTTCC	HL	NPKM	BSA	BS	Kenwo 6	102d	2020-08-25
RJX20CK1	AACCGGAT	AACMGGATTAGATACCCKG	ACGTCATCCCCACCTTCC	JX	Control	RSA	RS	Yedan 13	77d	2020-06-14
RJX20CK2	AACTACGG	AACMGGATTAGATACCCKG	ACGTCATCCCCACCTTCC	JX	Control	RSA	RS	Yedan 13	77d	2020-06-14
RJX20CK3	AAGACGCG	AACMGGATTAGATACCCKG	ACGTCATCCCCACCTTCC	JX	Control	RSA	RS	Yedan 13	77d	2020-06-14
RJX20CK4	AAGGTAGC	AACMGGATTAGATACCCKG	ACGTCATCCCCACCTTCC	JX	Control	RSA	RS	Yedan 13	77d	2020-06-14
RJX20CK5	AATAATAC	AACMGGATTAGATACCCKG	ACGTCATCCCCACCTTCC	JX	Control	RSA	RS	Yedan 13	77d	2020-06-14
RJX20CK6	AATCTCCA	AACMGGATTAGATACCCKG	ACGTCATCCCCACCTTCC	JX	Control	RSA	RS	Yedan 13	77d	2020-06-14
RJX20CK7	AATTCATT	AACMGGATTAGATACCCKG	ACGTCATCCCCACCTTCC	JX	Control	RSA	RS	Yedan 13	77d	2020-06-14
RJX20CK8	ACGCAATG	AACMGGATTAGATACCCKG	ACGTCATCCCCACCTTCC	JX	Control	RSA	RS	Yedan 13	77d	2020-06-14
RJX20CK9	ACTGCCAG	AACMGGATTAGATACCCKG	ACGTCATCCCCACCTTCC	JX	Control	RSA	RS	Yedan 13	77d	2020-06-14
RJX20NPK1	ACTTGGCC	AACMGGATTAGATACCCKG	ACGTCATCCCCACCTTCC	JX	NPK	RSA	RS	Yedan 13	77d	2020-06-14
RJX20NPK2	AGCGAGTC	AACMGGATTAGATACCCKG	ACGTCATCCCCACCTTCC	JX	NPK	RSA	RS	Yedan 13	77d	2020-06-14
RJX20NPK3	AGGATCAT	AACMGGATTAGATACCCKG	ACGTCATCCCCACCTTCC	JX	NPK	RSA	RS	Yedan 13	77d	2020-06-14
RJX20NPK4	ATAACCTC	AACMGGATTAGATACCCKG	ACGTCATCCCCACCTTCC	JX	NPK	RSA	RS	Yedan 13	77d	2020-06-14
RJX20NPK5	ATAGATCT	AACMGGATTAGATACCCKG	ACGTCATCCCCACCTTCC	JX	NPK	RSA	RS	Yedan 13	77d	2020-06-14
RJX20NPK6	ATATTGAG	AACMGGATTAGATACCCKG	ACGTCATCCCCACCTTCC	JX	NPK	RSA	RS	Yedan 13	77d	2020-06-14
RJX20NPK7	ATTAGAGG	AACMGGATTAGATACCCKG	ACGTCATCCCCACCTTCC	JX	NPK	RSA	RS	Yedan 13	77d	2020-06-14
RJX20NPK8	CAGGACTT	AACMGGATTAGATACCCKG	ACGTCATCCCCACCTTCC	JX	NPK	RSA	RS	Yedan 13	77d	2020-06-14
RJX20NPK9	CATCCTGG	AACMGGATTAGATACCCKG	ACGTCATCCCCACCTTCC	JX	NPK	RSA	RS	Yedan 13	77d	2020-06-14
RJX20NPKM1	CCAATTGC	AACMGGATTAGATACCCKG	ACGTCATCCCCACCTTCC	JX	NPKM	RSA	RS	Yedan 13	77d	2020-06-14
RJX20NPKM2	CCGCTGCT	AACMGGATTAGATACCCKG	ACGTCATCCCCACCTTCC	JX	NPKM	RSA	RS	Yedan 13	77d	2020-06-14
RJX20NPKM3	CGATATTG	AACMGGATTAGATACCCKG	ACGTCATCCCCACCTTCC	JX	NPKM	RSA	RS	Yedan 13	77d	2020-06-14
RJX20NPKM4	CTCCGATC	AACMGGATTAGATACCCKG	ACGTCATCCCCACCTTCC	JX	NPKM	RSA	RS	Yedan 13	77d	2020-06-14
RJX20NPKM5	CTCTCGGT	AACMGGATTAGATACCCKG	ACGTCATCCCCACCTTCC	JX	NPKM	RSA	RS	Yedan 13	77d	2020-06-14
RJX20NPKM6	GCAAGGTT	AACMGGATTAGATACCCKG	ACGTCATCCCCACCTTCC	JX	NPKM	RSA	RS	Yedan 13	77d	2020-06-14
RJX20NPKM7	GCGTATAT	AACMGGATTAGATACCCKG	ACGTCATCCCCACCTTCC	JX	NPKM	RSA	RS	Yedan 13	77d	2020-06-14
RJX20NPKM8	GGAGTCGG	AACMGGATTAGATACCCKG	ACGTCATCCCCACCTTCC	JX	NPKM	RSA	RS	Yedan 13	77d	2020-06-14
RJX20NPKM9	GGCCTTCC	AACMGGATTAGATACCCKG	ACGTCATCCCCACCTTCC	JX	NPKM	RSA	RS	Yedan 13	77d	2020-06-14
RHL20SCK1	GGTTAAGC	AACMGGATTAGATACCCKG	ACGTCATCCCCACCTTCC	HL	Control	BSA	RS	Kenwo 6	102d	2020-08-25
RHL20SCK2	TAACGCTG	AACMGGATTAGATACCCKG	ACGTCATCCCCACCTTCC	HL	Control	BSA	RS	Kenwo 6	102d	2020-08-25
RHL20SCK3	TATGAACG	AACMGGATTAGATACCCKG	ACGTCATCCCCACCTTCC	HL	Control	BSA	RS	Kenwo 6	102d	2020-08-25
RHL20SNPK1	TCCGGCGT	AACMGGATTAGATACCCKG	ACGTCATCCCCACCTTCC	HL	NPK	BSA	RS	Kenwo 6	102d	2020-08-25
RHL20SNPK2	TCCTTAAC	AACMGGATTAGATACCCKG	ACGTCATCCCCACCTTCC	HL	NPK	BSA	RS	Kenwo 6	102d	2020-08-25
RHL20SNPK3	TCTACTCT	AACMGGATTAGATACCCKG	ACGTCATCCCCACCTTCC	HL	NPK	BSA	RS	Kenwo 6	102d	2020-08-25
RHL20SNPKM1	TGAGCGAT	AACMGGATTAGATACCCKG	ACGTCATCCCCACCTTCC	HL	NPKM	BSA	RS	Kenwo 6	102d	2020-08-25
RHL20SNPKM2	TTAAGTAA	AACMGGATTAGATACCCKG	ACGTCATCCCCACCTTCC	HL	NPKM	BSA	RS	Kenwo 6	102d	2020-08-25
RHL20SNPKM3	TTACTAGT	AACMGGATTAGATACCCKG	ACGTCATCCCCACCTTCC	HL	NPKM	BSA	RS	Kenwo 6	102d	2020-08-25
RHL20LCK1	TTCATCCG	AACMGGATTAGATACCCKG	ACGTCATCCCCACCTTCC	HL	Control	BSA	RS	Kenwo 6	102d	2020-08-25
RHL20LCK2	TTGCAGAC	AACMGGATTAGATACCCKG	ACGTCATCCCCACCTTCC	HL	Control	BSA	RS	Kenwo 6	102d	2020-08-25
RHL20LCK3	TTGGCTTG	AACMGGATTAGATACCCKG	ACGTCATCCCCACCTTCC	HL	Control	BSA	RS	Kenwo 6	102d	2020-08-25
RHL20LNPK1	CCATCCTT	AACMGGATTAGATACCCKG	ACGTCATCCCCACCTTCC	HL	NPK	BSA	RS	Kenwo 6	102d	2020-08-25
RHL20LNPK2	AACGTTAC	AACMGGATTAGATACCCKG	ACGTCATCCCCACCTTCC	HL	NPK	BSA	RS	Kenwo 6	102d	2020-08-25
RHL20LNPK3	AATTGCCG	AACMGGATTAGATACCCKG	ACGTCATCCCCACCTTCC	HL	NPK	BSA	RS	Kenwo 6	102d	2020-08-25
RHL20LNPKM1	AGAGAACT	AACMGGATTAGATACCCKG	ACGTCATCCCCACCTTCC	HL	NPKM	BSA	RS	Kenwo 6	102d	2020-08-25
RHL20LNPKM2	CAGCCGTT	AACMGGATTAGATACCCKG	ACGTCATCCCCACCTTCC	HL	NPKM	BSA	RS	Kenwo 6	102d	2020-08-25
RHL20LNPKM3	CCAATCAG	AACMGGATTAGATACCCKG	ACGTCATCCCCACCTTCC	HL	NPKM	BSA	RS	Kenwo 6	102d	2020-08-25
REJX20CK1	AACCGGAT	AACMGGATTAGATACCCKG	ACGTCATCCCCACCTTCC	JX	Control	RSA	RE	Yedan 13	77d	2020-06-14
REJX20CK2	AACTACGG	AACMGGATTAGATACCCKG	ACGTCATCCCCACCTTCC	JX	Control	RSA	RE	Yedan 13	77d	2020-06-14
REJX20CK3	AAGACGCG	AACMGGATTAGATACCCKG	ACGTCATCCCCACCTTCC	JX	Control	RSA	RE	Yedan 13	77d	2020-06-14
REJX20CK4	AAGGTAGC	AACMGGATTAGATACCCKG	ACGTCATCCCCACCTTCC	JX	Control	RSA	RE	Yedan 13	77d	2020-06-14
REJX20CK5	AATAATAC	AACMGGATTAGATACCCKG	ACGTCATCCCCACCTTCC	JX	Control	RSA	RE	Yedan 13	77d	2020-06-14
REJX20CK6	AATCTCCA	AACMGGATTAGATACCCKG	ACGTCATCCCCACCTTCC	JX	Control	RSA	RE	Yedan 13	77d	2020-06-14
REJX20CK7	AATTCATT	AACMGGATTAGATACCCKG	ACGTCATCCCCACCTTCC	JX	Control	RSA	RE	Yedan 13	77d	2020-06-14
REJX20CK8	ACGCAATG	AACMGGATTAGATACCCKG	ACGTCATCCCCACCTTCC	JX	Control	RSA	RE	Yedan 13	77d	2020-06-14
REJX20CK9	ACTGCCAG	AACMGGATTAGATACCCKG	ACGTCATCCCCACCTTCC	JX	Control	RSA	RE	Yedan 13	77d	2020-06-14
REJX20NPK1	ACTTGGCC	AACMGGATTAGATACCCKG	ACGTCATCCCCACCTTCC	JX	NPK	RSA	RE	Yedan 13	77d	2020-06-14
REJX20NPK2	AGCGAGTC	AACMGGATTAGATACCCKG	ACGTCATCCCCACCTTCC	JX	NPK	RSA	RE	Yedan 13	77d	2020-06-14
REJX20NPK3	AGGATCAT	AACMGGATTAGATACCCKG	ACGTCATCCCCACCTTCC	JX	NPK	RSA	RE	Yedan 13	77d	2020-06-14
REJX20NPK4	ATAACCTC	AACMGGATTAGATACCCKG	ACGTCATCCCCACCTTCC	JX	NPK	RSA	RE	Yedan 13	77d	2020-06-14
REJX20NPK5	ATAGATCT	AACMGGATTAGATACCCKG	ACGTCATCCCCACCTTCC	JX	NPK	RSA	RE	Yedan 13	77d	2020-06-14
REJX20NPK6	ATATTGAG	AACMGGATTAGATACCCKG	ACGTCATCCCCACCTTCC	JX	NPK	RSA	RE	Yedan 13	77d	2020-06-14
REJX20NPK7	ATTAGAGG	AACMGGATTAGATACCCKG	ACGTCATCCCCACCTTCC	JX	NPK	RSA	RE	Yedan 13	77d	2020-06-14
REJX20NPK8	CAGGACTT	AACMGGATTAGATACCCKG	ACGTCATCCCCACCTTCC	JX	NPK	RSA	RE	Yedan 13	77d	2020-06-14
REJX20NPK9	CATCCTGG	AACMGGATTAGATACCCKG	ACGTCATCCCCACCTTCC	JX	NPK	RSA	RE	Yedan 13	77d	2020-06-14
REJX20NPKM1	CCAATTGC	AACMGGATTAGATACCCKG	ACGTCATCCCCACCTTCC	JX	NPKM	RSA	RE	Yedan 13	77d	2020-06-14
REJX20NPKM2	CCGCTGCT	AACMGGATTAGATACCCKG	ACGTCATCCCCACCTTCC	JX	NPKM	RSA	RE	Yedan 13	77d	2020-06-14
REJX20NPKM3	CGATATTG	AACMGGATTAGATACCCKG	ACGTCATCCCCACCTTCC	JX	NPKM	RSA	RE	Yedan 13	77d	2020-06-14
REJX20NPKM4	CTCCGATC	AACMGGATTAGATACCCKG	ACGTCATCCCCACCTTCC	JX	NPKM	RSA	RE	Yedan 13	77d	2020-06-14
REJX20NPKM5	CTCTCGGT	AACMGGATTAGATACCCKG	ACGTCATCCCCACCTTCC	JX	NPKM	RSA	RE	Yedan 13	77d	2020-06-14
REJX20NPKM6	GCAAGGTT	AACMGGATTAGATACCCKG	ACGTCATCCCCACCTTCC	JX	NPKM	RSA	RE	Yedan 13	77d	2020-06-14
REJX20NPKM7	GCGTATAT	AACMGGATTAGATACCCKG	ACGTCATCCCCACCTTCC	JX	NPKM	RSA	RE	Yedan 13	77d	2020-06-14
REJX20NPKM8	GGAGTCGG	AACMGGATTAGATACCCKG	ACGTCATCCCCACCTTCC	JX	NPKM	RSA	RE	Yedan 13	77d	2020-06-14
REJX20NPKM9	GGCCTTCC	AACMGGATTAGATACCCKG	ACGTCATCCCCACCTTCC	JX	NPKM	RSA	RE	Yedan 13	77d	2020-06-14
REHL20SCK1	GGTTAAGC	AACMGGATTAGATACCCKG	ACGTCATCCCCACCTTCC	HL	Control	BSA	RE	Kenwo 6	102d	2020-08-25
REHL20SCK2	TAACGCTG	AACMGGATTAGATACCCKG	ACGTCATCCCCACCTTCC	HL	Control	BSA	RE	Kenwo 6	102d	2020-08-25
REHL20SCK3	TATGAACG	AACMGGATTAGATACCCKG	ACGTCATCCCCACCTTCC	HL	Control	BSA	RE	Kenwo 6	102d	2020-08-25
REHL20SNPK1	TCCGGCGT	AACMGGATTAGATACCCKG	ACGTCATCCCCACCTTCC	HL	NPK	BSA	RE	Kenwo 6	102d	2020-08-25
REHL20SNPK2	TCCTTAAC	AACMGGATTAGATACCCKG	ACGTCATCCCCACCTTCC	HL	NPK	BSA	RE	Kenwo 6	102d	2020-08-25
REHL20SNPK3	TCTACTCT	AACMGGATTAGATACCCKG	ACGTCATCCCCACCTTCC	HL	NPK	BSA	RE	Kenwo 6	102d	2020-08-25
REHL20SNPKM1	TGAGCGAT	AACMGGATTAGATACCCKG	ACGTCATCCCCACCTTCC	HL	NPKM	BSA	RE	Kenwo 6	102d	2020-08-25
REHL20SNPKM2	TTAAGTAA	AACMGGATTAGATACCCKG	ACGTCATCCCCACCTTCC	HL	NPKM	BSA	RE	Kenwo 6	102d	2020-08-25
REHL20SNPKM3	TTACTAGT	AACMGGATTAGATACCCKG	ACGTCATCCCCACCTTCC	HL	NPKM	BSA	RE	Kenwo 6	102d	2020-08-25
REHL20LCK1	TTCATCCG	AACMGGATTAGATACCCKG	ACGTCATCCCCACCTTCC	HL	Control	BSA	RE	Kenwo 6	102d	2020-08-25
REHL20LCK2	TTGCAGAC	AACMGGATTAGATACCCKG	ACGTCATCCCCACCTTCC	HL	Control	BSA	RE	Kenwo 6	102d	2020-08-25
REHL20LCK3	TTGGCTTG	AACMGGATTAGATACCCKG	ACGTCATCCCCACCTTCC	HL	Control	BSA	RE	Kenwo 6	102d	2020-08-25
REHL20LNPK1	CCATCCTT	AACMGGATTAGATACCCKG	ACGTCATCCCCACCTTCC	HL	NPK	BSA	RE	Kenwo 6	102d	2020-08-25
REHL20LNPK2	AACGTTAC	AACMGGATTAGATACCCKG	ACGTCATCCCCACCTTCC	HL	NPK	BSA	RE	Kenwo 6	102d	2020-08-25
REHL20LNPK3	AATTGCCG	AACMGGATTAGATACCCKG	ACGTCATCCCCACCTTCC	HL	NPK	BSA	RE	Kenwo 6	102d	2020-08-25
REHL20LNPKM1	AGAGAACT	AACMGGATTAGATACCCKG	ACGTCATCCCCACCTTCC	HL	NPKM	BSA	RE	Kenwo 6	102d	2020-08-25
REHL20LNPKM2	CAGCCGTT	AACMGGATTAGATACCCKG	ACGTCATCCCCACCTTCC	HL	NPKM	BSA	RE	Kenwo 6	102d	2020-08-25
REHL20LNPKM3	CCAATCAG	AACMGGATTAGATACCCKG	ACGTCATCCCCACCTTCC	HL	NPKM	BSA	RE	Kenwo 6	102d	2020-08-25
LJX20CK1	AACCGGAT	AACMGGATTAGATACCCKG	ACGTCATCCCCACCTTCC	JX	Control	RSA	P	Yedan 13	77d	2020-06-14
LJX20CK2	AACTACGG	AACMGGATTAGATACCCKG	ACGTCATCCCCACCTTCC	JX	Control	RSA	P	Yedan 13	77d	2020-06-14
LJX20CK3	AAGACGCG	AACMGGATTAGATACCCKG	ACGTCATCCCCACCTTCC	JX	Control	RSA	P	Yedan 13	77d	2020-06-14
LJX20CK4	AAGGTAGC	AACMGGATTAGATACCCKG	ACGTCATCCCCACCTTCC	JX	Control	RSA	P	Yedan 13	77d	2020-06-14
LJX20CK5	AATAATAC	AACMGGATTAGATACCCKG	ACGTCATCCCCACCTTCC	JX	Control	RSA	P	Yedan 13	77d	2020-06-14
LJX20CK6	AATCTCCA	AACMGGATTAGATACCCKG	ACGTCATCCCCACCTTCC	JX	Control	RSA	P	Yedan 13	77d	2020-06-14
LJX20CK7	AATTCATT	AACMGGATTAGATACCCKG	ACGTCATCCCCACCTTCC	JX	Control	RSA	P	Yedan 13	77d	2020-06-14
LJX20CK8	ACGCAATG	AACMGGATTAGATACCCKG	ACGTCATCCCCACCTTCC	JX	Control	RSA	P	Yedan 13	77d	2020-06-14
LJX20CK9	ACTGCCAG	AACMGGATTAGATACCCKG	ACGTCATCCCCACCTTCC	JX	Control	RSA	P	Yedan 13	77d	2020-06-14
LJX20NPK1	ACTTGGCC	AACMGGATTAGATACCCKG	ACGTCATCCCCACCTTCC	JX	NPK	RSA	P	Yedan 13	77d	2020-06-14
LJX20NPK2	AGCGAGTC	AACMGGATTAGATACCCKG	ACGTCATCCCCACCTTCC	JX	NPK	RSA	P	Yedan 13	77d	2020-06-14
LJX20NPK3	AGGATCAT	AACMGGATTAGATACCCKG	ACGTCATCCCCACCTTCC	JX	NPK	RSA	P	Yedan 13	77d	2020-06-14
LJX20NPK4	ATAACCTC	AACMGGATTAGATACCCKG	ACGTCATCCCCACCTTCC	JX	NPK	RSA	P	Yedan 13	77d	2020-06-14
LJX20NPK5	ATAGATCT	AACMGGATTAGATACCCKG	ACGTCATCCCCACCTTCC	JX	NPK	RSA	P	Yedan 13	77d	2020-06-14
LJX20NPK6	ATATTGAG	AACMGGATTAGATACCCKG	ACGTCATCCCCACCTTCC	JX	NPK	RSA	P	Yedan 13	77d	2020-06-14
LJX20NPK7	ATTAGAGG	AACMGGATTAGATACCCKG	ACGTCATCCCCACCTTCC	JX	NPK	RSA	P	Yedan 13	77d	2020-06-14
LJX20NPK8	CAGGACTT	AACMGGATTAGATACCCKG	ACGTCATCCCCACCTTCC	JX	NPK	RSA	P	Yedan 13	77d	2020-06-14
LJX20NPK9	CATCCTGG	AACMGGATTAGATACCCKG	ACGTCATCCCCACCTTCC	JX	NPK	RSA	P	Yedan 13	77d	2020-06-14
LJX20NPKM1	CCAATTGC	AACMGGATTAGATACCCKG	ACGTCATCCCCACCTTCC	JX	NPKM	RSA	P	Yedan 13	77d	2020-06-14
LJX20NPKM2	CCGCTGCT	AACMGGATTAGATACCCKG	ACGTCATCCCCACCTTCC	JX	NPKM	RSA	P	Yedan 13	77d	2020-06-14
LJX20NPKM3	CGATATTG	AACMGGATTAGATACCCKG	ACGTCATCCCCACCTTCC	JX	NPKM	RSA	P	Yedan 13	77d	2020-06-14
LJX20NPKM4	CTCCGATC	AACMGGATTAGATACCCKG	ACGTCATCCCCACCTTCC	JX	NPKM	RSA	P	Yedan 13	77d	2020-06-14
LJX20NPKM5	CTCTCGGT	AACMGGATTAGATACCCKG	ACGTCATCCCCACCTTCC	JX	NPKM	RSA	P	Yedan 13	77d	2020-06-14
LJX20NPKM6	GCAAGGTT	AACMGGATTAGATACCCKG	ACGTCATCCCCACCTTCC	JX	NPKM	RSA	P	Yedan 13	77d	2020-06-14
LJX20NPKM7	GCGTATAT	AACMGGATTAGATACCCKG	ACGTCATCCCCACCTTCC	JX	NPKM	RSA	P	Yedan 13	77d	2020-06-14
LJX20NPKM8	GGAGTCGG	AACMGGATTAGATACCCKG	ACGTCATCCCCACCTTCC	JX	NPKM	RSA	P	Yedan 13	77d	2020-06-14
LJX20NPKM9	GGCCTTCC	AACMGGATTAGATACCCKG	ACGTCATCCCCACCTTCC	JX	NPKM	RSA	P	Yedan 13	77d	2020-06-14
LHL20CK1	GGTTAAGC	AACMGGATTAGATACCCKG	ACGTCATCCCCACCTTCC	HL	Control	BSA	P	Kenwo 6	102d	2020-08-25
LHL20CK2	TAACGCTG	AACMGGATTAGATACCCKG	ACGTCATCCCCACCTTCC	HL	Control	BSA	P	Kenwo 6	102d	2020-08-25
LHL20CK3	TATGAACG	AACMGGATTAGATACCCKG	ACGTCATCCCCACCTTCC	HL	Control	BSA	P	Kenwo 6	102d	2020-08-25
LHL20CK4	TCCGGCGT	AACMGGATTAGATACCCKG	ACGTCATCCCCACCTTCC	HL	Control	BSA	P	Kenwo 6	102d	2020-08-25
LHL20CK5	TCCTTAAC	AACMGGATTAGATACCCKG	ACGTCATCCCCACCTTCC	HL	Control	BSA	P	Kenwo 6	102d	2020-08-25
LHL20CK6	TCTACTCT	AACMGGATTAGATACCCKG	ACGTCATCCCCACCTTCC	HL	Control	BSA	P	Kenwo 6	102d	2020-08-25
LHL20CK7	TGAGCGAT	AACMGGATTAGATACCCKG	ACGTCATCCCCACCTTCC	HL	Control	BSA	P	Kenwo 6	102d	2020-08-25
LHL20CK8	TTAAGTAA	AACMGGATTAGATACCCKG	ACGTCATCCCCACCTTCC	HL	Control	BSA	P	Kenwo 6	102d	2020-08-25
LHL20CK9	TTACTAGT	AACMGGATTAGATACCCKG	ACGTCATCCCCACCTTCC	HL	Control	BSA	P	Kenwo 6	102d	2020-08-25
LHL20NPK1	TTCATCCG	AACMGGATTAGATACCCKG	ACGTCATCCCCACCTTCC	HL	NPK	BSA	P	Kenwo 6	102d	2020-08-25
LHL20NPK2	TTGCAGAC	AACMGGATTAGATACCCKG	ACGTCATCCCCACCTTCC	HL	NPK	BSA	P	Kenwo 6	102d	2020-08-25
LHL20NPK3	TTGGCTTG	AACMGGATTAGATACCCKG	ACGTCATCCCCACCTTCC	HL	NPK	BSA	P	Kenwo 6	102d	2020-08-25
LHL20NPK4	CCATCCTT	AACMGGATTAGATACCCKG	ACGTCATCCCCACCTTCC	HL	NPK	BSA	P	Kenwo 6	102d	2020-08-25
LHL20NPK5	AACGTTAC	AACMGGATTAGATACCCKG	ACGTCATCCCCACCTTCC	HL	NPK	BSA	P	Kenwo 6	102d	2020-08-25
LHL20NPK6	AATTGCCG	AACMGGATTAGATACCCKG	ACGTCATCCCCACCTTCC	HL	NPK	BSA	P	Kenwo 6	102d	2020-08-25
LHL20NPK7	AGAGAACT	AACMGGATTAGATACCCKG	ACGTCATCCCCACCTTCC	HL	NPK	BSA	P	Kenwo 6	102d	2020-08-25
LHL20NPK8	CAGCCGTT	AACMGGATTAGATACCCKG	ACGTCATCCCCACCTTCC	HL	NPK	BSA	P	Kenwo 6	102d	2020-08-25
LHL20NPK9	CCAATCAG	AACMGGATTAGATACCCKG	ACGTCATCCCCACCTTCC	HL	NPK	BSA	P	Kenwo 6	102d	2020-08-25
LHL20NPKM1	CCTTAGGC	AACMGGATTAGATACCCKG	ACGTCATCCCCACCTTCC	HL	NPKM	BSA	P	Kenwo 6	102d	2020-08-25
LHL20NPKM2	GGATCTTG	AACMGGATTAGATACCCKG	ACGTCATCCCCACCTTCC	HL	NPKM	BSA	P	Kenwo 6	102d	2020-08-25
LHL20NPKM3	TCCGCGCG	AACMGGATTAGATACCCKG	ACGTCATCCCCACCTTCC	HL	NPKM	BSA	P	Kenwo 6	102d	2020-08-25
LHL20NPKM4	TCTAGATT	AACMGGATTAGATACCCKG	ACGTCATCCCCACCTTCC	HL	NPKM	BSA	P	Kenwo 6	102d	2020-08-25
LHL20NPKM5	TTACCAAC	AACMGGATTAGATACCCKG	ACGTCATCCCCACCTTCC	HL	NPKM	BSA	P	Kenwo 6	102d	2020-08-25
LHL20NPKM6	TTCTTCTA	AACMGGATTAGATACCCKG	ACGTCATCCCCACCTTCC	HL	NPKM	BSA	P	Kenwo 6	102d	2020-08-25
LHL20NPKM7	TTGAATGG	AACMGGATTAGATACCCKG	ACGTCATCCCCACCTTCC	HL	NPKM	BSA	P	Kenwo 6	102d	2020-08-25
LHL20NPKM8	AACCGGAT	AACMGGATTAGATACCCKG	ACGTCATCCCCACCTTCC	HL	NPKM	BSA	P	Kenwo 6	102d	2020-08-25
LHL20NPKM9	AACTACGG	AACMGGATTAGATACCCKG	ACGTCATCCCCACCTTCC	HL	NPKM	BSA	P	Kenwo 6	102d	2020-08-25
LEJX20CK1	AAGACGCG	AACMGGATTAGATACCCKG	ACGTCATCCCCACCTTCC	JX	Control	RSA	LE	Yedan 13	77d	2020-06-14
LEJX20CK2	AAGGTAGC	AACMGGATTAGATACCCKG	ACGTCATCCCCACCTTCC	JX	Control	RSA	LE	Yedan 13	77d	2020-06-14
LEJX20CK3	AATAATAC	AACMGGATTAGATACCCKG	ACGTCATCCCCACCTTCC	JX	Control	RSA	LE	Yedan 13	77d	2020-06-14
LEJX20CK4	AATCTCCA	AACMGGATTAGATACCCKG	ACGTCATCCCCACCTTCC	JX	Control	RSA	LE	Yedan 13	77d	2020-06-14
LEJX20CK5	AATTCATT	AACMGGATTAGATACCCKG	ACGTCATCCCCACCTTCC	JX	Control	RSA	LE	Yedan 13	77d	2020-06-14
LEJX20CK6	ACGCAATG	AACMGGATTAGATACCCKG	ACGTCATCCCCACCTTCC	JX	Control	RSA	LE	Yedan 13	77d	2020-06-14
LEJX20CK7	ACTGCCAG	AACMGGATTAGATACCCKG	ACGTCATCCCCACCTTCC	JX	Control	RSA	LE	Yedan 13	77d	2020-06-14
LEJX20CK8	ACTTGGCC	AACMGGATTAGATACCCKG	ACGTCATCCCCACCTTCC	JX	Control	RSA	LE	Yedan 13	77d	2020-06-14
LEJX20CK9	AGCGAGTC	AACMGGATTAGATACCCKG	ACGTCATCCCCACCTTCC	JX	Control	RSA	LE	Yedan 13	77d	2020-06-14
LEJX20NPK1	AGGATCAT	AACMGGATTAGATACCCKG	ACGTCATCCCCACCTTCC	JX	NPK	RSA	LE	Yedan 13	77d	2020-06-14
LEJX20NPK2	ATAACCTC	AACMGGATTAGATACCCKG	ACGTCATCCCCACCTTCC	JX	NPK	RSA	LE	Yedan 13	77d	2020-06-14
LEJX20NPK3	ATAGATCT	AACMGGATTAGATACCCKG	ACGTCATCCCCACCTTCC	JX	NPK	RSA	LE	Yedan 13	77d	2020-06-14
LEJX20NPK4	ATATTGAG	AACMGGATTAGATACCCKG	ACGTCATCCCCACCTTCC	JX	NPK	RSA	LE	Yedan 13	77d	2020-06-14
LEJX20NPK5	ATTAGAGG	AACMGGATTAGATACCCKG	ACGTCATCCCCACCTTCC	JX	NPK	RSA	LE	Yedan 13	77d	2020-06-14
LEJX20NPK6	CAGGACTT	AACMGGATTAGATACCCKG	ACGTCATCCCCACCTTCC	JX	NPK	RSA	LE	Yedan 13	77d	2020-06-14
LEJX20NPK7	CATCCTGG	AACMGGATTAGATACCCKG	ACGTCATCCCCACCTTCC	JX	NPK	RSA	LE	Yedan 13	77d	2020-06-14
LEJX20NPK8	CCAATTGC	AACMGGATTAGATACCCKG	ACGTCATCCCCACCTTCC	JX	NPK	RSA	LE	Yedan 13	77d	2020-06-14
LEJX20NPK9	CCGCTGCT	AACMGGATTAGATACCCKG	ACGTCATCCCCACCTTCC	JX	NPK	RSA	LE	Yedan 13	77d	2020-06-14
LEJX20NPKM1	CGATATTG	AACMGGATTAGATACCCKG	ACGTCATCCCCACCTTCC	JX	NPKM	RSA	LE	Yedan 13	77d	2020-06-14
LEJX20NPKM2	CTCCGATC	AACMGGATTAGATACCCKG	ACGTCATCCCCACCTTCC	JX	NPKM	RSA	LE	Yedan 13	77d	2020-06-14
LEJX20NPKM3	CTCTCGGT	AACMGGATTAGATACCCKG	ACGTCATCCCCACCTTCC	JX	NPKM	RSA	LE	Yedan 13	77d	2020-06-14
LEJX20NPKM4	GCAAGGTT	AACMGGATTAGATACCCKG	ACGTCATCCCCACCTTCC	JX	NPKM	RSA	LE	Yedan 13	77d	2020-06-14
LEJX20NPKM5	GCGTATAT	AACMGGATTAGATACCCKG	ACGTCATCCCCACCTTCC	JX	NPKM	RSA	LE	Yedan 13	77d	2020-06-14
LEJX20NPKM6	GGAGTCGG	AACMGGATTAGATACCCKG	ACGTCATCCCCACCTTCC	JX	NPKM	RSA	LE	Yedan 13	77d	2020-06-14
LEJX20NPKM7	GGCCTTCC	AACMGGATTAGATACCCKG	ACGTCATCCCCACCTTCC	JX	NPKM	RSA	LE	Yedan 13	77d	2020-06-14
LEJX20NPKM8	GGTTAAGC	AACMGGATTAGATACCCKG	ACGTCATCCCCACCTTCC	JX	NPKM	RSA	LE	Yedan 13	77d	2020-06-14
LEJX20NPKM9	TAACGCTG	AACMGGATTAGATACCCKG	ACGTCATCCCCACCTTCC	JX	NPKM	RSA	LE	Yedan 13	77d	2020-06-14
LEHL20CK1	TATGAACG	AACMGGATTAGATACCCKG	ACGTCATCCCCACCTTCC	HL	Control	BSA	LE	Kenwo 6	102d	2020-08-25
LEHL20CK2	TCCGGCGT	AACMGGATTAGATACCCKG	ACGTCATCCCCACCTTCC	HL	Control	BSA	LE	Kenwo 6	102d	2020-08-25
LEHL20CK3	TCCTTAAC	AACMGGATTAGATACCCKG	ACGTCATCCCCACCTTCC	HL	Control	BSA	LE	Kenwo 6	102d	2020-08-25
LEHL20CK4	TCTACTCT	AACMGGATTAGATACCCKG	ACGTCATCCCCACCTTCC	HL	Control	BSA	LE	Kenwo 6	102d	2020-08-25
LEHL20CK5	TGAGCGAT	AACMGGATTAGATACCCKG	ACGTCATCCCCACCTTCC	HL	Control	BSA	LE	Kenwo 6	102d	2020-08-25
LEHL20CK6	TTAAGTAA	AACMGGATTAGATACCCKG	ACGTCATCCCCACCTTCC	HL	Control	BSA	LE	Kenwo 6	102d	2020-08-25
LEHL20CK7	TTACTAGT	AACMGGATTAGATACCCKG	ACGTCATCCCCACCTTCC	HL	Control	BSA	LE	Kenwo 6	102d	2020-08-25
LEHL20CK8	TTCATCCG	AACMGGATTAGATACCCKG	ACGTCATCCCCACCTTCC	HL	Control	BSA	LE	Kenwo 6	102d	2020-08-25
LEHL20CK9	TTGCAGAC	AACMGGATTAGATACCCKG	ACGTCATCCCCACCTTCC	HL	Control	BSA	LE	Kenwo 6	102d	2020-08-25
LEHL20NPK1	TTGGCTTG	AACMGGATTAGATACCCKG	ACGTCATCCCCACCTTCC	HL	NPK	BSA	LE	Kenwo 6	102d	2020-08-25
LEHL20NPK2	CCATCCTT	AACMGGATTAGATACCCKG	ACGTCATCCCCACCTTCC	HL	NPK	BSA	LE	Kenwo 6	102d	2020-08-25
LEHL20NPK3	AACGTTAC	AACMGGATTAGATACCCKG	ACGTCATCCCCACCTTCC	HL	NPK	BSA	LE	Kenwo 6	102d	2020-08-25
LEHL20NPK4	AATTGCCG	AACMGGATTAGATACCCKG	ACGTCATCCCCACCTTCC	HL	NPK	BSA	LE	Kenwo 6	102d	2020-08-25
LEHL20NPK5	AGAGAACT	AACMGGATTAGATACCCKG	ACGTCATCCCCACCTTCC	HL	NPK	BSA	LE	Kenwo 6	102d	2020-08-25
LEHL20NPK6	CAGCCGTT	AACMGGATTAGATACCCKG	ACGTCATCCCCACCTTCC	HL	NPK	BSA	LE	Kenwo 6	102d	2020-08-25
LEHL20NPK7	CCAATCAG	AACMGGATTAGATACCCKG	ACGTCATCCCCACCTTCC	HL	NPK	BSA	LE	Kenwo 6	102d	2020-08-25
LEHL20NPK8	CCTTAGGC	AACMGGATTAGATACCCKG	ACGTCATCCCCACCTTCC	HL	NPK	BSA	LE	Kenwo 6	102d	2020-08-25
LEHL20NPK9	GGATCTTG	AACMGGATTAGATACCCKG	ACGTCATCCCCACCTTCC	HL	NPK	BSA	LE	Kenwo 6	102d	2020-08-25
LEHL20NPKM1	TCCGCGCG	AACMGGATTAGATACCCKG	ACGTCATCCCCACCTTCC	HL	NPKM	BSA	LE	Kenwo 6	102d	2020-08-25
LEHL20NPKM2	TCTAGATT	AACMGGATTAGATACCCKG	ACGTCATCCCCACCTTCC	HL	NPKM	BSA	LE	Kenwo 6	102d	2020-08-25
LEHL20NPKM3	TTACCAAC	AACMGGATTAGATACCCKG	ACGTCATCCCCACCTTCC	HL	NPKM	BSA	LE	Kenwo 6	102d	2020-08-25
LEHL20NPKM4	TTCTTCTA	AACMGGATTAGATACCCKG	ACGTCATCCCCACCTTCC	HL	NPKM	BSA	LE	Kenwo 6	102d	2020-08-25
LEHL20NPKM5	TTGAATGG	AACMGGATTAGATACCCKG	ACGTCATCCCCACCTTCC	HL	NPKM	BSA	LE	Kenwo 6	102d	2020-08-25
LEHL20NPKM6	AACCGGAT	AACMGGATTAGATACCCKG	ACGTCATCCCCACCTTCC	HL	NPKM	BSA	LE	Kenwo 6	102d	2020-08-25
LEHL20NPKM7	AACTACGG	AACMGGATTAGATACCCKG	ACGTCATCCCCACCTTCC	HL	NPKM	BSA	LE	Kenwo 6	102d	2020-08-25
LEHL20NPKM8	AAGACGCG	AACMGGATTAGATACCCKG	ACGTCATCCCCACCTTCC	HL	NPKM	BSA	LE	Kenwo 6	102d	2020-08-25
LEHL20NPKM9	AAGGTAGC	AACMGGATTAGATACCCKG	ACGTCATCCCCACCTTCC	HL	NPKM	BSA	LE	Kenwo 6	102d	2020-08-25
XEJX20CK1	AATAATAC	AACMGGATTAGATACCCKG	ACGTCATCCCCACCTTCC	JX	Control	RSA	VE	Yedan 13	77d	2020-06-14
XEJX20CK2	AATCTCCA	AACMGGATTAGATACCCKG	ACGTCATCCCCACCTTCC	JX	Control	RSA	VE	Yedan 13	77d	2020-06-14
XEJX20CK3	AATTCATT	AACMGGATTAGATACCCKG	ACGTCATCCCCACCTTCC	JX	Control	RSA	VE	Yedan 13	77d	2020-06-14
XEJX20CK4	ACGCAATG	AACMGGATTAGATACCCKG	ACGTCATCCCCACCTTCC	JX	Control	RSA	VE	Yedan 13	77d	2020-06-14
XEJX20CK5	ACTGCCAG	AACMGGATTAGATACCCKG	ACGTCATCCCCACCTTCC	JX	Control	RSA	VE	Yedan 13	77d	2020-06-14
XEJX20CK6	ACTTGGCC	AACMGGATTAGATACCCKG	ACGTCATCCCCACCTTCC	JX	Control	RSA	VE	Yedan 13	77d	2020-06-14
XEJX20CK7	AGCGAGTC	AACMGGATTAGATACCCKG	ACGTCATCCCCACCTTCC	JX	Control	RSA	VE	Yedan 13	77d	2020-06-14
XEJX20CK8	AGGATCAT	AACMGGATTAGATACCCKG	ACGTCATCCCCACCTTCC	JX	Control	RSA	VE	Yedan 13	77d	2020-06-14
XEJX20CK9	ATAACCTC	AACMGGATTAGATACCCKG	ACGTCATCCCCACCTTCC	JX	Control	RSA	VE	Yedan 13	77d	2020-06-14
XEJX20NPK1	ATAGATCT	AACMGGATTAGATACCCKG	ACGTCATCCCCACCTTCC	JX	NPK	RSA	VE	Yedan 13	77d	2020-06-14
XEJX20NPK2	ATATTGAG	AACMGGATTAGATACCCKG	ACGTCATCCCCACCTTCC	JX	NPK	RSA	VE	Yedan 13	77d	2020-06-14
XEJX20NPK3	ATTAGAGG	AACMGGATTAGATACCCKG	ACGTCATCCCCACCTTCC	JX	NPK	RSA	VE	Yedan 13	77d	2020-06-14
XEJX20NPK4	CAGGACTT	AACMGGATTAGATACCCKG	ACGTCATCCCCACCTTCC	JX	NPK	RSA	VE	Yedan 13	77d	2020-06-14
XEJX20NPK5	CATCCTGG	AACMGGATTAGATACCCKG	ACGTCATCCCCACCTTCC	JX	NPK	RSA	VE	Yedan 13	77d	2020-06-14
XEJX20NPK6	CCAATTGC	AACMGGATTAGATACCCKG	ACGTCATCCCCACCTTCC	JX	NPK	RSA	VE	Yedan 13	77d	2020-06-14
XEJX20NPK7	CCGCTGCT	AACMGGATTAGATACCCKG	ACGTCATCCCCACCTTCC	JX	NPK	RSA	VE	Yedan 13	77d	2020-06-14
XEJX20NPK8	CGATATTG	AACMGGATTAGATACCCKG	ACGTCATCCCCACCTTCC	JX	NPK	RSA	VE	Yedan 13	77d	2020-06-14
XEJX20NPK9	CTCCGATC	AACMGGATTAGATACCCKG	ACGTCATCCCCACCTTCC	JX	NPK	RSA	VE	Yedan 13	77d	2020-06-14
XEJX20NPKM1	CTCTCGGT	AACMGGATTAGATACCCKG	ACGTCATCCCCACCTTCC	JX	NPKM	RSA	VE	Yedan 13	77d	2020-06-14
XEJX20NPKM2	GCAAGGTT	AACMGGATTAGATACCCKG	ACGTCATCCCCACCTTCC	JX	NPKM	RSA	VE	Yedan 13	77d	2020-06-14
XEJX20NPKM3	GCGTATAT	AACMGGATTAGATACCCKG	ACGTCATCCCCACCTTCC	JX	NPKM	RSA	VE	Yedan 13	77d	2020-06-14
XEJX20NPKM4	GGAGTCGG	AACMGGATTAGATACCCKG	ACGTCATCCCCACCTTCC	JX	NPKM	RSA	VE	Yedan 13	77d	2020-06-14
XEJX20NPKM5	GGCCTTCC	AACMGGATTAGATACCCKG	ACGTCATCCCCACCTTCC	JX	NPKM	RSA	VE	Yedan 13	77d	2020-06-14
XEJX20NPKM6	GGTTAAGC	AACMGGATTAGATACCCKG	ACGTCATCCCCACCTTCC	JX	NPKM	RSA	VE	Yedan 13	77d	2020-06-14
XEJX20NPKM7	TAACGCTG	AACMGGATTAGATACCCKG	ACGTCATCCCCACCTTCC	JX	NPKM	RSA	VE	Yedan 13	77d	2020-06-14
XEJX20NPKM8	TATGAACG	AACMGGATTAGATACCCKG	ACGTCATCCCCACCTTCC	JX	NPKM	RSA	VE	Yedan 13	77d	2020-06-14
XEJX20NPKM9	TCCGGCGT	AACMGGATTAGATACCCKG	ACGTCATCCCCACCTTCC	JX	NPKM	RSA	VE	Yedan 13	77d	2020-06-14
XEHL20CK1	TCCTTAAC	AACMGGATTAGATACCCKG	ACGTCATCCCCACCTTCC	HL	Control	BSA	VE	Kenwo 6	102d	2020-08-25
XEHL20CK2	TCTACTCT	AACMGGATTAGATACCCKG	ACGTCATCCCCACCTTCC	HL	Control	BSA	VE	Kenwo 6	102d	2020-08-25
XEHL20CK3	TGAGCGAT	AACMGGATTAGATACCCKG	ACGTCATCCCCACCTTCC	HL	Control	BSA	VE	Kenwo 6	102d	2020-08-25
XEHL20NPK1	TTAAGTAA	AACMGGATTAGATACCCKG	ACGTCATCCCCACCTTCC	HL	NPK	BSA	VE	Kenwo 6	102d	2020-08-25
XEHL20NPK2	TTACTAGT	AACMGGATTAGATACCCKG	ACGTCATCCCCACCTTCC	HL	NPK	BSA	VE	Kenwo 6	102d	2020-08-25
XEHL20NPK3	TTCATCCG	AACMGGATTAGATACCCKG	ACGTCATCCCCACCTTCC	HL	NPK	BSA	VE	Kenwo 6	102d	2020-08-25
XEHL20NPKM1	TTGCAGAC	AACMGGATTAGATACCCKG	ACGTCATCCCCACCTTCC	HL	NPKM	BSA	VE	Kenwo 6	102d	2020-08-25
XEHL20NPKM2	TTGGCTTG	AACMGGATTAGATACCCKG	ACGTCATCCCCACCTTCC	HL	NPKM	BSA	VE	Kenwo 6	102d	2020-08-25
XEHL20NPKM3	CCATCCTT	AACMGGATTAGATACCCKG	ACGTCATCCCCACCTTCC	HL	NPKM	BSA	VE	Kenwo 6	102d	2020-08-25
SEJX20CK1	AACCGGAT	AACMGGATTAGATACCCKG	ACGTCATCCCCACCTTCC	JX	Control	RSA	SE	Yedan 13	77d	2020-06-14
SEJX20CK2	AACTACGG	AACMGGATTAGATACCCKG	ACGTCATCCCCACCTTCC	JX	Control	RSA	SE	Yedan 13	77d	2020-06-14
SEJX20CK3	AAGACGCG	AACMGGATTAGATACCCKG	ACGTCATCCCCACCTTCC	JX	Control	RSA	SE	Yedan 13	77d	2020-06-14
SEJX20CK4	AAGGTAGC	AACMGGATTAGATACCCKG	ACGTCATCCCCACCTTCC	JX	Control	RSA	SE	Yedan 13	77d	2020-06-14
SEJX20CK5	AATAATAC	AACMGGATTAGATACCCKG	ACGTCATCCCCACCTTCC	JX	Control	RSA	SE	Yedan 13	77d	2020-06-14
SEJX20CK6	AATCTCCA	AACMGGATTAGATACCCKG	ACGTCATCCCCACCTTCC	JX	Control	RSA	SE	Yedan 13	77d	2020-06-14
SEJX20CK7	AATTCATT	AACMGGATTAGATACCCKG	ACGTCATCCCCACCTTCC	JX	Control	RSA	SE	Yedan 13	77d	2020-06-14
SEJX20CK8	ACGCAATG	AACMGGATTAGATACCCKG	ACGTCATCCCCACCTTCC	JX	Control	RSA	SE	Yedan 13	77d	2020-06-14
SEJX20CK9	ACTGCCAG	AACMGGATTAGATACCCKG	ACGTCATCCCCACCTTCC	JX	Control	RSA	SE	Yedan 13	77d	2020-06-14
SEJX20NPK1	ACTTGGCC	AACMGGATTAGATACCCKG	ACGTCATCCCCACCTTCC	JX	NPK	RSA	SE	Yedan 13	77d	2020-06-14
SEJX20NPK2	AGCGAGTC	AACMGGATTAGATACCCKG	ACGTCATCCCCACCTTCC	JX	NPK	RSA	SE	Yedan 13	77d	2020-06-14
SEJX20NPK3	AGGATCAT	AACMGGATTAGATACCCKG	ACGTCATCCCCACCTTCC	JX	NPK	RSA	SE	Yedan 13	77d	2020-06-14
SEJX20NPK4	ATAACCTC	AACMGGATTAGATACCCKG	ACGTCATCCCCACCTTCC	JX	NPK	RSA	SE	Yedan 13	77d	2020-06-14
SEJX20NPK5	ATAGATCT	AACMGGATTAGATACCCKG	ACGTCATCCCCACCTTCC	JX	NPK	RSA	SE	Yedan 13	77d	2020-06-14
SEJX20NPK6	ATATTGAG	AACMGGATTAGATACCCKG	ACGTCATCCCCACCTTCC	JX	NPK	RSA	SE	Yedan 13	77d	2020-06-14
SEJX20NPK7	ATTAGAGG	AACMGGATTAGATACCCKG	ACGTCATCCCCACCTTCC	JX	NPK	RSA	SE	Yedan 13	77d	2020-06-14
SEJX20NPK8	CAGGACTT	AACMGGATTAGATACCCKG	ACGTCATCCCCACCTTCC	JX	NPK	RSA	SE	Yedan 13	77d	2020-06-14
SEJX20NPK9	CATCCTGG	AACMGGATTAGATACCCKG	ACGTCATCCCCACCTTCC	JX	NPK	RSA	SE	Yedan 13	77d	2020-06-14
SEJX20NPKM1	CCAATTGC	AACMGGATTAGATACCCKG	ACGTCATCCCCACCTTCC	JX	NPKM	RSA	SE	Yedan 13	77d	2020-06-14
SEJX20NPKM2	CCGCTGCT	AACMGGATTAGATACCCKG	ACGTCATCCCCACCTTCC	JX	NPKM	RSA	SE	Yedan 13	77d	2020-06-14
SEJX20NPKM3	CGATATTG	AACMGGATTAGATACCCKG	ACGTCATCCCCACCTTCC	JX	NPKM	RSA	SE	Yedan 13	77d	2020-06-14
SEJX20NPKM4	CTCCGATC	AACMGGATTAGATACCCKG	ACGTCATCCCCACCTTCC	JX	NPKM	RSA	SE	Yedan 13	77d	2020-06-14
SEJX20NPKM5	CTCTCGGT	AACMGGATTAGATACCCKG	ACGTCATCCCCACCTTCC	JX	NPKM	RSA	SE	Yedan 13	77d	2020-06-14
SEJX20NPKM6	GCAAGGTT	AACMGGATTAGATACCCKG	ACGTCATCCCCACCTTCC	JX	NPKM	RSA	SE	Yedan 13	77d	2020-06-14
SEJX20NPKM7	GCGTATAT	AACMGGATTAGATACCCKG	ACGTCATCCCCACCTTCC	JX	NPKM	RSA	SE	Yedan 13	77d	2020-06-14
SEJX20NPKM8	GGAGTCGG	AACMGGATTAGATACCCKG	ACGTCATCCCCACCTTCC	JX	NPKM	RSA	SE	Yedan 13	77d	2020-06-14
SEJX20NPKM9	GGCCTTCC	AACMGGATTAGATACCCKG	ACGTCATCCCCACCTTCC	JX	NPKM	RSA	SE	Yedan 13	77d	2020-06-14
SEHL20CK1	TAACGCTG	AACMGGATTAGATACCCKG	ACGTCATCCCCACCTTCC	HL	Control	BSA	SE	Kenwo 6	102d	2020-08-25
SEHL20CK2	TATGAACG	AACMGGATTAGATACCCKG	ACGTCATCCCCACCTTCC	HL	Control	BSA	SE	Kenwo 6	102d	2020-08-25
SEHL20CK3	TCCGGCGT	AACMGGATTAGATACCCKG	ACGTCATCCCCACCTTCC	HL	Control	BSA	SE	Kenwo 6	102d	2020-08-25
SEHL20NPK1	TCCTTAAC	AACMGGATTAGATACCCKG	ACGTCATCCCCACCTTCC	HL	NPK	BSA	SE	Kenwo 6	102d	2020-08-25
SEHL20NPK2	TCTACTCT	AACMGGATTAGATACCCKG	ACGTCATCCCCACCTTCC	HL	NPK	BSA	SE	Kenwo 6	102d	2020-08-25
SEHL20NPK3	TGAGCGAT	AACMGGATTAGATACCCKG	ACGTCATCCCCACCTTCC	HL	NPK	BSA	SE	Kenwo 6	102d	2020-08-25
SEHL20NPKM1	TTAAGTAA	AACMGGATTAGATACCCKG	ACGTCATCCCCACCTTCC	HL	NPKM	BSA	SE	Kenwo 6	102d	2020-08-25
SEHL20NPKM2	TTACTAGT	AACMGGATTAGATACCCKG	ACGTCATCCCCACCTTCC	HL	NPKM	BSA	SE	Kenwo 6	102d	2020-08-25
SEHL20NPKM3	TTCATCCG	AACMGGATTAGATACCCKG	ACGTCATCCCCACCTTCC	HL	NPKM	BSA	SE	Kenwo 6	102d	2020-08-25

## Sheet: Supplementary Data 3b
Supplementary Data 3b : Relative abundance and taxonomy information of OTUs in plant compartments and soil.
OTUID	Bulk soil (%)	Phylloplane (%)	Leaf endosphere (%)	Rhizosphere soil (%)	Root endosphere (%)	Stem endosphere (%)	Xylem (%)	Phylum	Class	Order	Family	Genus
OTU_5	0.00393903	0.613487	0.804116	0.462068	1.56661	6.82496	29.189	Proteobacteria	Gammaproteobacteria	Enterobacterales	Enterobacteriaceae	Klebsiella
OTU_365	0.0109671	2.16598	1.66263	2.53438	5.30233	2.11832	18.6053	Proteobacteria	Gammaproteobacteria	Enterobacterales	Enterobacterales_unclassified	Enterobacterales_unclassified
OTU_2	0.0165769	7.98011	8.42924	1.31122	6.51478	4.84825	15.349	Proteobacteria	Gammaproteobacteria	Enterobacterales	Erwiniaceae	Pantoea
OTU_194	0.00330009	2.18435	0.773831	0.332099	0.965381	1.29786	7.45599	Proteobacteria	Gammaproteobacteria	Enterobacterales	Enterobacteriaceae	Cronobacter
OTU_8	0.00445534	4.10559	5.70666	0.047725	0.28113	1.50818	5.95012	Proteobacteria	Gammaproteobacteria	Enterobacterales	Erwiniaceae	Pantoea
OTU_36	0.00400004	0.352462	0.178731	0.258331	1.22175	0.733329	3.7875	Proteobacteria	Gammaproteobacteria	Enterobacterales	Enterobacteriaceae	Enterobacteriaceae_ge
OTU_7175	0.00847031	1.13819	0.756183	0.131669	0.734086	0.148023	1.90879	Proteobacteria	Gammaproteobacteria	Pseudomonadales	Pseudomonadaceae	Pseudomonas
OTU_69	0.00521936	3.04512	3.64759	0.299694	2.93351	0.496225	1.86753	Proteobacteria	Gammaproteobacteria	Enterobacterales	Erwiniaceae	Pantoea
OTU_19	0.0498662	0.980143	2.61247	5.32166	6.81182	0.009163	1.7975	Proteobacteria	Gammaproteobacteria	Pseudomonadales	Pseudomonadaceae	Pseudomonas
OTU_22	0.322371	0.0908784	0.0249298	1.26478	0.054378	0.185282	1.78523	Firmicutes	Bacilli	Bacillales	Bacillaceae	Bacillus
OTU_6	0.0357656	5.46577	3.68075	0.162527	0.518728	0.235348	1.71639	Proteobacteria	Gammaproteobacteria	Pseudomonadales	Pseudomonadaceae	Pseudomonas
OTU_671	0.000983516	0.899781	0.0788968	0.00490061	0.0281681	1.65459	1.14989	Proteobacteria	Gammaproteobacteria	Enterobacterales	Erwiniaceae	Rosenbergiella
OTU_55	0.0524151	0.0168816	0.0233902	0.14016	0.0134135	0.338269	1.07415	Firmicutes	Bacilli	Bacillales	Bacillaceae	Bacillus
OTU_53	0.000174548	0.0300552	0.0235729	0.00378346	0.0613902	0.108055	0.838492	Proteobacteria	Gammaproteobacteria	Enterobacterales	Enterobacterales_unclassified	Enterobacterales_unclassified
OTU_81	0.00122305	0.638623	0.105379	0.0110166	0.008848	0.0805049	0.792381	Firmicutes	Bacilli	Paenibacillales	Paenibacillaceae	Paenibacillus
OTU_136	0.00212628	0.0865654	0.00530153	0.132208	0.171088	0.0529414	0.646612	Bacteroidota	Bacteroidia	Sphingobacteriales	Sphingobacteriaceae	Sphingobacterium
OTU_77	5.58807e-05	0.00917872	0.0167841	0.0112245	0.011164	0.00257138	0.470302	Proteobacteria	Gammaproteobacteria	Pseudomonadales	Moraxellaceae	Acinetobacter
OTU_21	0.0300136	0.145151	0.158192	0.251897	1.68751	0.00688408	0.456364	Proteobacteria	Gammaproteobacteria	Burkholderiales	Oxalobacteraceae	Herbaspirillum
OTU_30	0.000380616	0.546667	0.103023	0.0150812	0.0034476	1.25498	0.447945	Firmicutes	Bacilli	Lactobacillales	Streptococcaceae	Lactococcus
OTU_3459	0.000430767	0.28211	0.378252	0.0162708	0.101089	0.0449952	0.423493	Proteobacteria	Gammaproteobacteria	Enterobacterales	Erwiniaceae	Pantoea
OTU_4175	3.50573e-05	0.0306534	0.0364658	0.00218969	0.0236584	0.0245208	0.346835	Proteobacteria	Gammaproteobacteria	Enterobacterales	Erwiniaceae	Erwinia
OTU_25	0.0389373	0.400902	0.0633799	0.374597	1.63619	0.563615	0.302599	Proteobacteria	Gammaproteobacteria	Xanthomonadales	Xanthomonadaceae	Stenotrophomonas
OTU_11360	5.2381e-05	0.0763254	0.0239667	0.00548466	0.0217706	0.0553565	0.296406	Proteobacteria	Gammaproteobacteria	Enterobacterales	Enterobacterales_unclassified	Enterobacterales_unclassified
OTU_39	0.0842234	0.255482	0.0522491	1.5589	0.605143	0.15212	0.240779	Proteobacteria	Gammaproteobacteria	Burkholderiales	Oxalobacteraceae	Oxalobacteraceae_unclassified
OTU_843	0	0.000276111	0.00353099	6.16558e-05	6.91129e-05	0.18073	0.223458	Proteobacteria	Gammaproteobacteria	Enterobacterales	Pectobacteriaceae	Dickeya
OTU_200	0.00342579	0.178137	0.00859499	0.037464	0.00517468	0.00552793	0.150128	Firmicutes	Bacilli	Paenibacillales	Paenibacillaceae	Paenibacillus
OTU_44	0.0119846	0.322665	0.0254742	0.101855	0.36395	0.0470628	0.14077	Proteobacteria	Gammaproteobacteria	Burkholderiales	Alcaligenaceae	Alcaligenaceae_ge
OTU_37	0.00120147	2.6623	0.230003	0.189336	0.273195	0.0523597	0.139093	Bacteroidota	Bacteroidia	Flavobacteriales	Weeksellaceae	Chryseobacterium
OTU_15	0.00315996	1.93867	1.70763	0.0197649	0.00636333	0.0546588	0.129544	Actinobacteriota	Actinobacteria	Micrococcales	Microbacteriaceae	Curtobacterium
OTU_4	0.0057416	2.53092	2.80589	0.00585875	0.00643492	0.0086149	0.127782	Actinobacteriota	Actinobacteria	Kineosporiales	Kineosporiaceae	Quadrisphaera
OTU_13615	2.61821e-05	0.017674	0.023945	0.01005	0.0151887	0.0328128	0.126402	Proteobacteria	Gammaproteobacteria	Enterobacterales	Erwiniaceae	Erwiniaceae_unclassified
OTU_286	0.000130882	0.00858838	0.000511982	0.00744834	0.0219526	0.0357541	0.118387	Proteobacteria	Gammaproteobacteria	Burkholderiales	Comamonadaceae	Delftia
OTU_3415	0.00071681	0.0640788	0.00311051	0.0134704	0.0462757	0.0102529	0.114477	Bacteroidota	Bacteroidia	Sphingobacteriales	Sphingobacteriaceae	Sphingobacterium
OTU_331	4.13217e-05	0.00157988	0.000757764	0.00103719	0.0013047	0.0795116	0.10198	Proteobacteria	Alphaproteobacteria	Sphingomonadales	Sphingomonadaceae	Novosphingobium
OTU_1735	0.000166817	0.119198	0.150071	0.00698221	0.0409608	0.0178725	0.0971975	Proteobacteria	Gammaproteobacteria	Enterobacterales	Erwiniaceae	Pantoea
OTU_94	0.000935234	0.076366	0.0137534	0.102735	0.264728	0.0153735	0.0964801	Bacteroidota	Bacteroidia	Flavobacteriales	Weeksellaceae	Chryseobacterium
OTU_12	0.00367881	2.99091	4.09468	0.00432158	0.00558714	0.0115286	0.0911418	Proteobacteria	Alphaproteobacteria	Rhizobiales	Beijerinckiaceae	Methylobacterium-Methylorubrum
OTU_3	0.00952378	8.39217	12.0647	0.013034	0.0248283	0.0473704	0.0895369	Proteobacteria	Alphaproteobacteria	Sphingomonadales	Sphingomonadaceae	Sphingomonas
OTU_3691	9.99779e-06	0.00183133	0.00171993	0.00527949	0.00567415	0.00991425	0.0891511	Proteobacteria	Gammaproteobacteria	Pasteurellales	Pasteurellaceae	Haemophilus
OTU_70	0.00605692	0.23003	0.132206	0.0970184	0.3419	0.235085	0.0719748	Proteobacteria	Gammaproteobacteria	Burkholderiales	Comamonadaceae	Acidovorax
OTU_1423	0.000103352	0.0512688	0.00810867	0.00947528	0.0247897	0.00352189	0.0646309	Bacteroidota	Bacteroidia	Flavobacteriales	Weeksellaceae	Chryseobacterium
OTU_13859	0	0.000787424	0.00137518	0.000235567	0.00148806	0.0205623	0.064235	Proteobacteria	Gammaproteobacteria	Enterobacterales	Enterobacterales_unclassified	Enterobacterales_unclassified
OTU_18	0.0071956	6.22205	4.37888	0.0222727	0.116514	0.0839858	0.0618681	Proteobacteria	Alphaproteobacteria	Sphingomonadales	Sphingomonadaceae	Sphingomonas
OTU_7781	0.000322246	0.00758762	0.00237608	0.00416924	0.00194849	0.000987902	0.0520533	Proteobacteria	Gammaproteobacteria	Burkholderiales	Oxalobacteraceae	Oxalobacteraceae_unclassified
OTU_1	0.0198084	0.121854	0.610207	0.0755063	0.429881	22.6868	0.0477974	Proteobacteria	Gammaproteobacteria	Burkholderiales	Burkholderiaceae	Burkholderia
OTU_614	4.55522e-05	0.000281791	0.000763408	0.000377344	0.00909805	0.0116599	0.0465832	Bacteroidota	Bacteroidia	Bacteroidales	Dysgonomonadaceae	Dysgonomonas
OTU_139	0.0577108	0.0402938	0.00333715	0.313998	0.0106389	0.0273059	0.0424842	Firmicutes	Bacilli	Bacillales	Bacillaceae	Bacillus
OTU_1199	0.000276008	1.55615e-05	0.000872929	0.000816874	0.00142044	0.00122957	0.0325208	Proteobacteria	Gammaproteobacteria	Burkholderiales	Chromobacteriaceae	Aquitalea
OTU_11839	0.000376186	0.00860759	0.00294633	0.00532505	0.00174072	0.00197519	0.0289555	Proteobacteria	Gammaproteobacteria	Pseudomonadales	Pseudomonadaceae	Pseudomonas
OTU_12319	5.19156e-05	2.22148e-05	0.000563323	0.000928552	4.84756e-05	0.00447497	0.0285174	Firmicutes	Bacilli	Bacillales	Bacillales_unclassified	Bacillales_unclassified
OTU_11889	0.000369692	0.000612381	0.0009621	0.00218345	0.000461756	0.00888919	0.026239	Firmicutes	Bacilli	Bacillales	Bacillaceae	Bacillaceae_unclassified
OTU_48	0.0430132	0.174603	0.291864	0.295852	1.01982	9.49276	0.024843	Proteobacteria	Gammaproteobacteria	Burkholderiales	Burkholderiaceae	Burkholderia
OTU_10	0.0015407	4.99059	4.07745	0.00302848	0.00202552	0.666829	0.0236137	Deinococcota	Deinococci	Deinococcales	Deinococcaceae	Deinococcus
OTU_7	0.00638798	4.43251	6.05865	0.00896453	0.00808291	0.152638	0.0217295	Proteobacteria	Alphaproteobacteria	Rhizobiales	Beijerinckiaceae	Methylobacterium-Methylorubrum
OTU_14	0.00312755	2.38822	4.2246	0.0055341	0.00466201	0.0425646	0.0209948	Proteobacteria	Alphaproteobacteria	Rhizobiales	Rhizobiaceae	Aureimonas
OTU_13	0.0311828	2.33812	1.57115	0.0967138	0.0526055	0.00698863	0.0198582	Actinobacteriota	Actinobacteria	Micrococcales	Microbacteriaceae	Microbacterium
OTU_20	0.00178248	0.518211	2.16605	0.00169034	0.00444634	0.00427111	0.0186747	Proteobacteria	Alphaproteobacteria	Rhizobiales	Beijerinckiaceae	Methylobacterium-Methylorubrum
OTU_16	0.0131865	1.14908	1.60863	0.0200712	0.00456205	0.0188109	0.0169117	Actinobacteriota	Actinobacteria	Micrococcales	Microbacteriaceae	Frigoribacterium
OTU_45	0.167399	0.160812	0.0500175	0.95035	1.39414	0.520357	0.0167239	Proteobacteria	Gammaproteobacteria	Burkholderiales	Comamonadaceae	Variovorax
OTU_5226	2.73254e-06	0.00426161	0.000631375	8.57148e-05	0.000867822	0.00353591	0.0164965	Proteobacteria	Gammaproteobacteria	Gammaproteobacteria_unclassified	Gammaproteobacteria_unclassified	Gammaproteobacteria_unclassified
OTU_10916	0	0.000207448	6.09078e-05	0.000161129	0.000275749	7.55396e-05	0.0164218	Bacteroidota	Bacteroidia	Flavobacteriales	Weeksellaceae	Chryseobacterium
OTU_8155	0	0.000710019	0.00176944	0.000143255	0.000719165	0.00617978	0.0163486	Proteobacteria	Gammaproteobacteria	Enterobacterales	Erwiniaceae	Erwiniaceae_ge
OTU_10588	0.00278534	0.00662054	0.000455814	0.0227546	0.00802544	0.00334716	0.0156094	Firmicutes	Bacilli	Paenibacillales	Paenibacillaceae	Paenibacillus
OTU_9951	3.55829e-05	0.00491219	0.00383034	0.00278025	0.0104669	0.00897069	0.0154096	Proteobacteria	Gammaproteobacteria	Gammaproteobacteria_unclassified	Gammaproteobacteria_unclassified	Gammaproteobacteria_unclassified
OTU_28	0.00442928	0.374358	1.09103	0.00805306	0.00349978	0.00402302	0.0141965	Proteobacteria	Alphaproteobacteria	Rhizobiales	Beijerinckiaceae	Methylobacterium-Methylorubrum
OTU_9437	0.000102809	0.000429795	0.000509922	0.000372694	0.00105215	0.000453479	0.0120336	Proteobacteria	Alphaproteobacteria	Sphingomonadales	Sphingomonadaceae	Novosphingobium
OTU_11849	0.000107774	0.00883916	0.00119029	0.0031626	0.010577	0.186321	0.011463	Proteobacteria	Gammaproteobacteria	Burkholderiales	Comamonadaceae	Comamonadaceae_unclassified
OTU_9006	0.00667024	0.175003	0.279016	0.027706	0.155065	5.51186	0.0112662	Proteobacteria	Gammaproteobacteria	Burkholderiales	Burkholderiaceae	Burkholderia
OTU_31	0.00393872	3.24873	2.43873	0.0081594	0.0190397	0.00151362	0.0110719	Proteobacteria	Alphaproteobacteria	Sphingomonadales	Sphingomonadaceae	Sphingomonas
OTU_6375	0.0015096	0.0105058	0.000705533	0.0155442	0.0510112	0.025562	0.0103369	Proteobacteria	Gammaproteobacteria	Burkholderiales	Oxalobacteraceae	Oxalobacteraceae_unclassified
OTU_7904	6.54936e-06	0.000391477	0.000331413	2.69625e-05	5.77344e-05	0.0774362	0.0100922	Proteobacteria	Gammaproteobacteria	Burkholderiales	Oxalobacteraceae	Oxalobacteraceae_unclassified
OTU_11363	2.6147e-05	0.00285474	0.000551616	0.000847621	0.00123759	0.000666867	0.00985435	Proteobacteria	Gammaproteobacteria	Burkholderiales	Oxalobacteraceae	Oxalobacteraceae_unclassified
OTU_12309	0.000135256	0.0780713	0.128855	0.000457864	0.00222229	0.000910643	0.00904434	Proteobacteria	Alphaproteobacteria	Sphingomonadales	Sphingomonadaceae	Sphingomonadaceae_unclassified
OTU_4223	0.000968764	0.644594	0.511114	0.00427408	0.0043615	0.0162067	0.00899053	Actinobacteriota	Actinobacteria	Kineosporiales	Kineosporiaceae	Quadrisphaera
OTU_9	0.069312	0.0545171	0.031067	1.11573	4.55451	13.3795	0.00898654	Proteobacteria	Gammaproteobacteria	Burkholderiales	Burkholderiaceae	Burkholderiaceae_unclassified
OTU_1979	0	0	0.000149213	0	0	0.000575798	0.00803426	Firmicutes	Bacilli	Lactobacillales	Streptococcaceae	Lactococcus
OTU_2454	4.00866e-05	0.000197739	0.000281483	0.00786649	0.0095033	0.00014212	0.00782777	Bacteroidota	Bacteroidia	Flavobacteriales	Weeksellaceae	Chryseobacterium
OTU_385	0.00346906	0.00142067	0.000331977	0.0175452	0.0917986	0.00693563	0.00779992	Proteobacteria	Gammaproteobacteria	Pseudomonadales	Pseudomonadaceae	Pseudomonas
OTU_141	0.00150573	0.00687741	0.0184706	0.00638852	0.00453617	0.000214416	0.00764375	Actinobacteriota	Actinobacteria	Micrococcales	Micrococcaceae	Micrococcaceae_unclassified
OTU_119	0.000833269	0.337607	0.0071077	0.0435788	0.0384695	0.00427641	0.00762473	Proteobacteria	Gammaproteobacteria	Pseudomonadales	Moraxellaceae	Acinetobacter
OTU_954	0.00393813	0.131015	0.0614274	0.0203645	0.128882	0	0.00708685	Proteobacteria	Alphaproteobacteria	Sphingomonadales	Sphingomonadaceae	Sphingomonas
OTU_167	0.0342642	0.0041271	0.000893055	0.0482374	0.0493793	0.108753	0.00677164	Firmicutes	Clostridia	Clostridiales	Clostridiaceae	Clostridium_sensu_stricto_1
OTU_143	0.165131	0.0261175	0.00458721	0.389848	0.60429	0.202364	0.00645919	Proteobacteria	Gammaproteobacteria	Xanthomonadales	Xanthomonadaceae	Xanthomonadaceae_unclassified
OTU_12398	2.08336e-05	0.0142505	0.024554	0.000196448	0.00425003	0.00495684	0.00644635	Proteobacteria	Gammaproteobacteria	Enterobacterales	Erwiniaceae	Erwinia
OTU_78	0.00867059	0.499603	0.9854	0.0153954	0.0257049	0.00588918	0.00595762	Proteobacteria	Alphaproteobacteria	Rhizobiales	Beijerinckiaceae	Methylobacterium-Methylorubrum
OTU_26	0.00335265	2.70273	0.412238	0.326162	0.156806	0.219217	0.00574815	Firmicutes	Bacilli	Exiguobacterales	Exiguobacteraceae	Exiguobacterium
OTU_1481	6.00005e-06	4.32121e-05	8.59604e-05	9.94725e-05	0.000631761	0.044877	0.00571927	Bacteroidota	Bacteroidia	Bacteroidales	Prevotellaceae	Prevotella
OTU_13029	0.0101968	0.0153467	0.00280443	0.0244024	0.00373893	0.00281668	0.00565709	Proteobacteria	Gammaproteobacteria	Burkholderiales	Oxalobacteraceae	Massilia
OTU_295	0.0769056	0.00551383	0.001568	0.251337	0.00516418	0.018595	0.00561101	Proteobacteria	Gammaproteobacteria	Burkholderiales	Oxalobacteraceae	Massilia
OTU_936	3.05301e-05	0.0192759	0.000348324	0.00146066	0.000266958	0.00646876	0.00546168	Firmicutes	Bacilli	Paenibacillales	Paenibacillaceae	Saccharibacillus
OTU_176	0.0155503	0.00982846	0.0139756	0.026407	0.00403711	0.000106106	0.00519645	Actinobacteriota	Actinobacteria	Corynebacteriales	Nocardiaceae	Rhodococcus
OTU_4895	0.00458382	0.0470037	0.00215195	0.026991	0.0611758	0.0411396	0.00498624	Proteobacteria	Gammaproteobacteria	Pseudomonadales	Pseudomonadaceae	Pseudomonas
OTU_50	0.0204844	0.205432	0.523284	0.0131183	0.00428304	0.00528131	0.00498531	Actinobacteriota	Actinobacteria	Frankiales	Geodermatophilaceae	Klenkia
OTU_12279	8.12139e-05	0.0426328	0.0312964	0.000713207	0.00382067	0	0.00447778	Proteobacteria	Alphaproteobacteria	Sphingomonadales	Sphingomonadaceae	MN_122.2a
OTU_17	0.0201782	2.5785	2.48608	0.0788472	0.0213164	0.0785308	0.00425714	Actinobacteriota	Actinobacteria	Micrococcales	Microbacteriaceae	Microbacterium
OTU_321	0.0280289	0.0228123	0.108992	0.0550523	0.0478804	2.18473	0.0042448	Proteobacteria	Gammaproteobacteria	Burkholderiales	Burkholderiaceae	Burkholderia
OTU_59	0.000631456	0.00596128	0.0158252	0.000260886	0.00357355	0.000997898	0.00411252	Proteobacteria	Alphaproteobacteria	Sphingomonadales	Sphingomonadaceae	Novosphingobium
OTU_162	0.000517997	0.0766275	0.00955756	0.00109668	0.000274295	0.082353	0.00399191	Firmicutes	Bacilli	Lactobacillales	Enterococcaceae	Enterococcus
OTU_408	0.0098541	0.0262721	0.0906221	0.0561199	0.404531	1.96507	0.00398374	Proteobacteria	Gammaproteobacteria	Burkholderiales	Burkholderiaceae	Burkholderia
OTU_24	0.00331518	2.35223	3.41359	0.0104813	0.00587699	0.0967228	0.00395048	Proteobacteria	Alphaproteobacteria	Rhizobiales	Beijerinckiaceae	Methylobacterium-Methylorubrum
OTU_5605	0.000342484	0.256456	0.262862	0.00114231	0.000226826	0.00285282	0.00391201	Actinobacteriota	Actinobacteria	Micrococcales	Microbacteriaceae	Frigoribacterium
OTU_754	1.20226e-05	0.0144506	0.0162669	0.00293821	0.000653165	0.00561584	0.00375814	Firmicutes	Bacilli	Lactobacillales	Leuconostocaceae	Weissella
OTU_32	0.0032263	1.07043	0.657239	0.11113	0.336142	0.208155	0.00370156	Proteobacteria	Alphaproteobacteria	Rhizobiales	Rhizobiaceae	Allorhizobium-Neorhizobium-Pararhizobium-Rhizobium
OTU_8173	0.0158611	0.00521369	0.000464373	0.0322168	0.0124034	0.0153883	0.0036577	Proteobacteria	Gammaproteobacteria	Burkholderiales	Oxalobacteraceae	Oxalobacteraceae_unclassified
OTU_2249	2.00842e-05	2.14789e-05	0.000137332	0.000926414	0.00185355	0.0012935	0.00360389	Proteobacteria	Gammaproteobacteria	Burkholderiales	Aquaspirillaceae	Microvirgula
OTU_5204	0.00417691	0.000331429	0.000240859	0.0101205	0.00145064	0.0693069	0.00353867	Firmicutes	Bacilli	Paenibacillales	Paenibacillaceae	Paenibacillus
OTU_1597	0.00945163	0.000544747	0.000554287	0.0662053	0.00123349	0.0286187	0.00336277	Firmicutes	Bacilli	Bacillales	Planococcaceae	Psychrobacillus
OTU_379	0.00118581	0.00756815	0.00981887	0.0132238	0.079166	0.0328951	0.00335269	Proteobacteria	Alphaproteobacteria	Azospirillales	Azospirillaceae	Azospirillum
OTU_2402	0	6.84067e-05	0.000109924	0	0	0.00421345	0.0032223	Proteobacteria	Alphaproteobacteria	Acetobacterales	Acetobacteraceae	Acetobacter
OTU_2558	0.00944673	0.0676411	0.0115992	0.0368695	0.0297012	0.130324	0.00310892	Proteobacteria	Gammaproteobacteria	Burkholderiales	Oxalobacteraceae	Massilia
OTU_2935	1.01049e-05	0.000220407	0.00141558	8.65742e-05	0.000479154	0.0396425	0.00296777	Proteobacteria	Gammaproteobacteria	Burkholderiales	Burkholderiales_unclassified	Burkholderiales_unclassified
OTU_7250	0.0840602	0.00162816	0.0015593	0.184211	0.00320404	0.0203096	0.00286918	Firmicutes	Bacilli	Bacillales	Bacillaceae	Bacillus
OTU_11	0.0538971	0.124503	0.246767	0.630898	1.42612	0.192497	0.00282947	Proteobacteria	Gammaproteobacteria	Burkholderiales	Burkholderiaceae	Ralstonia
OTU_11824	5.01196e-05	0.0162898	0.0147584	0.000147931	0.000567013	0.00219638	0.00276811	Proteobacteria	Gammaproteobacteria	Enterobacterales	Enterobacterales_unclassified	Enterobacterales_unclassified
OTU_6626	0	4.42167e-05	3.47353e-05	2.6727e-05	0.000482154	0.00154384	0.00249703	Proteobacteria	Gammaproteobacteria	Enterobacterales	Enterobacteriaceae	Enterobacteriaceae_unclassified
OTU_1159	0.000179107	0.472549	0.304943	0.000426119	0.000181632	0.237973	0.0023362	Deinococcota	Deinococci	Deinococcales	Deinococcaceae	Deinococcus
OTU_61	0.00121664	1.11697	1.15489	0.00385756	0.00236706	0.0305724	0.00223506	Proteobacteria	Alphaproteobacteria	Rhizobiales	Beijerinckiaceae	Methylobacterium-Methylorubrum
OTU_72	0.00183861	0.133064	0.487143	0.00381482	0.00325508	0.00228508	0.00222441	Proteobacteria	Alphaproteobacteria	Rhizobiales	Beijerinckiaceae	Methylobacterium-Methylorubrum
OTU_1216	0.000265833	0.00337672	0.00119284	0.0046054	0.0277382	0.00663357	0.0022208	Proteobacteria	Alphaproteobacteria	Azospirillales	Azospirillaceae	Azospirillum
OTU_27	0.122132	0.0241587	0.0175474	0.673925	3.66898	0.0964872	0.0021491	Proteobacteria	Gammaproteobacteria	Xanthomonadales	Rhodanobacteraceae	Dyella
OTU_4500	3.90878e-05	0.00501134	0.000314616	0.000444866	0.000299339	2.89929e-05	0.00211427	Firmicutes	Bacilli	Paenibacillales	Paenibacillaceae	Saccharibacillus
OTU_5608	5.51129e-05	0.00017754	0.000216547	0.000382587	0.00587917	0.000918809	0.00206201	Proteobacteria	Gammaproteobacteria	Pseudomonadales	Pseudomonadaceae	Pseudomonadaceae_unclassified
OTU_99	0.000238131	0.0219547	0.00404069	0.00127235	0.000947998	0.959476	0.00196205	Firmicutes	Bacilli	Staphylococcales	Staphylococcaceae	Staphylococcus
OTU_1473	0.272433	0.00462769	0.00156469	0.581473	0.0225288	0.0963867	0.00196079	Firmicutes	Bacilli	Bacillales	Bacillaceae	Bacillus
OTU_135	0.037024	0.0120349	0.0189647	0.121153	0.294166	0.571981	0.00187649	Proteobacteria	Gammaproteobacteria	Burkholderiales	Comamonadaceae	Pelomonas
OTU_90	0.0563052	0.0156584	0.00558416	0.134598	0.29282	0.0644751	0.0018751	Proteobacteria	Gammaproteobacteria	Burkholderiales	Comamonadaceae	Aquabacterium
OTU_1888	0.00283513	0.00986204	0.000924759	0.0118771	0.000420426	0.0296706	0.00182114	Firmicutes	Bacilli	Paenibacillales	Paenibacillaceae	Paenibacillus
OTU_656	0.000508341	0.00491991	1.61272e-05	0.0132879	0.027263	1.56509e-05	0.00152728	Bacteroidota	Bacteroidia	Flavobacteriales	Flavobacteriaceae	Flavobacterium
OTU_304	2.44928e-05	0.0164432	0.0316306	2.19781e-05	3.05832e-05	5.05773e-05	0.00150484	Myxococcota	Myxococcia	Myxococcales	Myxococcaceae	P3OB-42
OTU_4833	1.66206e-05	0.000223925	0.00116065	0.00027276	0.00216224	0.0179742	0.00146948	Proteobacteria	Gammaproteobacteria	Enterobacterales	Enterobacterales_unclassified	Enterobacterales_unclassified
OTU_550	0.0117618	0.000485659	0.000544035	0.0576391	0.0849012	0.0236221	0.0014653	Proteobacteria	Gammaproteobacteria	Burkholderiales	Methylophilaceae	Methylophilus
OTU_13647	9.19684e-06	0.000107398	1.89633e-05	1.89269e-05	1.06226e-05	0.000134013	0.00141523	Proteobacteria	Gammaproteobacteria	Burkholderiales	Rhodocyclaceae	Rhodocyclaceae_unclassified
OTU_9435	5.05871e-05	0.00160681	0.000480319	0.00360733	0.0183264	0.0020453	0.00141492	Proteobacteria	Gammaproteobacteria	Xanthomonadales	Xanthomonadaceae	Xanthomonadaceae_unclassified
OTU_4691	0	0.00116005	0.000107734	0	4.12327e-05	0.000174406	0.00141453	Proteobacteria	Gammaproteobacteria	Enterobacterales	Enterobacteriaceae	Enterobacteriaceae_unclassified
OTU_1015	0.0234723	0.010149	0.00260638	0.0539877	0.242868	0.0456825	0.00139931	Proteobacteria	Gammaproteobacteria	Xanthomonadales	Rhodanobacteraceae	Dokdonella
OTU_9422	0	0.00100074	0.00390034	2.11124e-05	3.17631e-05	5.52932e-05	0.00136405	Proteobacteria	Alphaproteobacteria	Rhizobiales	Beijerinckiaceae	Methylobacterium-Methylorubrum
OTU_137	0.000476319	0.0888514	0.0371824	0.0140349	0.147793	0.00597356	0.00125057	Proteobacteria	Alphaproteobacteria	Sphingomonadales	Sphingomonadaceae	Sphingomonas
OTU_98	0.00113578	0.344062	0.325551	0.00336918	0.0155143	0.000642933	0.00124591	Proteobacteria	Alphaproteobacteria	Sphingomonadales	Sphingomonadaceae	Sphingomonas
OTU_663	0.00148986	0.0424853	0.00175115	0.00540724	0.00170099	0.0380254	0.00121928	Firmicutes	Bacilli	Paenibacillales	Paenibacillaceae	Paenibacillus
OTU_5495	0.00432139	0.00184249	0.00424953	0.00375792	0.00810673	0.00255289	0.00119874	Proteobacteria	Alphaproteobacteria	Sphingomonadales	Sphingomonadaceae	Sphingomonas
OTU_79	0.0292039	0.00291833	0.00625147	0.144969	0.0908403	0.000678288	0.00117749	Proteobacteria	Alphaproteobacteria	Rhizobiales	Rhizobiaceae	Phyllobacterium
OTU_42	0.00134795	0.687936	0.897667	0.0007984	0.000898145	0.0061158	0.00116444	Proteobacteria	Alphaproteobacteria	Rhizobiales	Rhizobiaceae	Aureimonas
OTU_4174	0.000491022	0.179314	0.269141	0.000683191	0.000340848	0.00381428	0.00116178	Proteobacteria	Alphaproteobacteria	Rhizobiales	Beijerinckiaceae	Methylobacterium-Methylorubrum
OTU_13784	0.00108985	0.00654169	0.0040361	0.00513402	0.00587844	0.00163786	0.00109949	Proteobacteria	Gammaproteobacteria	Burkholderiales	Oxalobacteraceae	Massilia
OTU_1575	0.027294	0.00126638	0.000431282	0.0276386	0.00444308	0.00258985	0.00109363	Actinobacteriota	Actinobacteria	Micrococcales	Cellulomonadaceae	Cellulomonas
OTU_5503	0.00658379	0.0251897	0.0046219	0.0230426	0.00205719	0.00580469	0.00103867	Proteobacteria	Gammaproteobacteria	Burkholderiales	Oxalobacteraceae	Massilia
OTU_13079	0.0451557	0.0141948	0.00231415	0.111811	0.00491222	0.0562127	0.00103291	Proteobacteria	Gammaproteobacteria	Burkholderiales	Oxalobacteraceae	Noviherbaspirillum
OTU_2095	0.0176329	0.0175141	0.0087154	0.304357	3.49224	0.0313505	0.00103275	Proteobacteria	Gammaproteobacteria	Burkholderiales	Burkholderiaceae	Burkholderiaceae_unclassified
OTU_87	0.000858727	0.142435	0.177285	0.00449665	0.00262071	0.00498371	0.00102564	Actinobacteriota	Actinobacteria	Kineosporiales	Kineosporiaceae	Kineococcus
OTU_9921	1.08378e-05	0.00854449	0.0165237	0.000107974	0.000427747	0.000728192	0.00101529	unclassified	Proteobacteria_unclassified	Proteobacteria_unclassified	Proteobacteria_unclassified	Proteobacteria_unclassified
OTU_92	0.000328036	0.00401961	0.0184	0.000247012	0.00714971	0.147566	0.00100173	Proteobacteria	Gammaproteobacteria	Beggiatoales	Beggiatoaceae	uncultured
OTU_712	0.023473	0.00127519	0.000340812	0.0666572	0.0271929	0.0090563	0.000987973	Proteobacteria	Gammaproteobacteria	Burkholderiales	Oxalobacteraceae	Oxalobacteraceae_unclassified
OTU_2792	0.000515276	0.00435783	0.0175221	0.000652316	0.00784712	0.41254	0.000959824	Proteobacteria	Gammaproteobacteria	Burkholderiales	Burkholderiaceae	Burkholderia
OTU_5916	0.00010476	0.000535833	0.00309399	0.000729131	0.00149214	0.768362	0.000936159	Proteobacteria	Gammaproteobacteria	Burkholderiales	Burkholderiaceae	Burkholderia
OTU_6997	9.89124e-06	0.0111608	0.0144536	3.53445e-05	0.00023404	0.000593693	0.000920934	Proteobacteria	Alphaproteobacteria	Rhizobiales	Rhizobiales_unclassified	Rhizobiales_unclassified
OTU_1402	3.8481e-05	0.000738833	0.00159217	5.8428e-05	0.000355491	0.00125995	0.000915507	Actinobacteriota	Actinobacteria	Micrococcales	Brevibacteriaceae	Brevibacterium
OTU_112	0.00298251	0.186052	0.0490282	0.0113709	0.00804237	0.101952	0.000910808	Proteobacteria	Alphaproteobacteria	Caulobacterales	Caulobacteraceae	Brevundimonas
OTU_461	0.0082192	0.035117	0.00010238	0.104105	0.0344066	0.00100834	0.000872461	Bacteroidota	Bacteroidia	Flavobacteriales	Flavobacteriaceae	Flavobacterium
OTU_3674	0.0016314	0.047232	0.03059	0.00646773	0.0264054	0.0749488	0.000859717	Proteobacteria	Gammaproteobacteria	Burkholderiales	Comamonadaceae	Comamonadaceae_unclassified
OTU_489	0.00554105	0.0223034	0.00888242	0.0142592	0.00191364	0.00726635	0.000847072	Actinobacteriota	Actinobacteria	Frankiales	Nakamurellaceae	Nakamurella
OTU_46	0.180698	0.009842	0.00878095	0.537484	1.7344	0.0143231	0.000822293	Proteobacteria	Alphaproteobacteria	Rhizobiales	Xanthobacteraceae	Bradyrhizobium
OTU_6074	4.36675e-05	0.000177977	0.000279433	0	0.000213062	0.000179899	0.000819317	Proteobacteria	Gammaproteobacteria	Enterobacterales	Enterobacteriaceae	Enterobacteriaceae_unclassified
OTU_645	3.52035e-05	0.010454	0.00121697	0.00182441	0.000160275	0.319917	0.000815958	Firmicutes	Bacilli	Lactobacillales	Leuconostocaceae	Weissella
OTU_4102	2.89886e-05	0.00665526	0.0034962	0.000434627	0.000733478	0.0031982	0.000804129	Proteobacteria	Alphaproteobacteria	Acetobacterales	Acetobacteraceae	Roseomonas
OTU_155	0.00080674	0.0881056	0.0935922	0.00170571	0.000793989	0.0185943	0.000802748	Proteobacteria	Alphaproteobacteria	Acetobacterales	Acetobacteraceae	Roseomonas
OTU_185	4.85611e-05	0.316153	0.110681	8.48766e-05	7.10871e-05	0.000717811	0.000798926	Bacteroidota	Bacteroidia	Cytophagales	Hymenobacteraceae	Hymenobacter
OTU_11053	0.00312077	0.000348269	4.63995e-05	0.00758924	0.000470831	0.000450792	0.000750867	Proteobacteria	Gammaproteobacteria	Burkholderiales	Oxalobacteraceae	Noviherbaspirillum
OTU_1853	0.0138303	0.00163778	0.000391504	0.0248626	0.0125124	0.00788569	0.00073701	Proteobacteria	Gammaproteobacteria	Burkholderiales	Oxalobacteraceae	uncultured
OTU_29	0.00062205	0.362484	0.839983	0.00114835	0.000391283	0.0031092	0.000736329	Actinobacteriota	Actinobacteria	Kineosporiales	Kineosporiaceae	Kineosporiaceae_unclassified
OTU_10610	0.010717	0.000324761	0.00022551	0.0218021	0.0103614	0.020531	0.000735608	Proteobacteria	Gammaproteobacteria	Burkholderiales	Burkholderiales_unclassified	Burkholderiales_unclassified
OTU_652	0.00706789	0.0183407	0.0093103	0.0245265	0.0542385	0.0116266	0.00072593	Actinobacteriota	Actinobacteria	Micrococcales	Microbacteriaceae	Leifsonia
OTU_983	0.000109396	0.00186944	9.9588e-05	0.00762071	0.0180184	0.00192878	0.000683901	Bacteroidota	Bacteroidia	Flavobacteriales	Weeksellaceae	Chryseobacterium
OTU_615	0.000175603	0.0107367	0.0017018	0.00819386	0.0436303	0.00375586	0.000671238	Bacteroidota	Bacteroidia	Sphingobacteriales	Sphingobacteriaceae	Pedobacter
OTU_76	0.550143	0.00201152	0.000981554	0.410406	0.034227	0.0279504	0.000640942	Actinobacteriota	Thermoleophilia	Gaiellales	uncultured	uncultured_ge
OTU_308	0.00131253	0.312615	0.739477	0.00142053	0.000939205	0.00808227	0.000630773	Proteobacteria	Alphaproteobacteria	Rhizobiales	Beijerinckiaceae	Methylobacterium-Methylorubrum
OTU_2486	0.00124323	0.0174686	0.00447056	0.00675414	0.00879854	0.120041	0.000622006	Proteobacteria	Gammaproteobacteria	Burkholderiales	Comamonadaceae	Comamonadaceae_unclassified
OTU_60	0.000190996	0.355591	0.0633083	0.000171015	9.00615e-05	0.0009651	0.000617903	Bacteroidota	Bacteroidia	Cytophagales	Spirosomaceae	Spirosoma
OTU_305	2.63468e-05	0.0183966	0.0107629	0.00777856	0.000701224	0.0906441	0.000617615	Firmicutes	Bacilli	Lactobacillales	Streptococcaceae	Lactococcus
OTU_247	0.000195276	0.0035386	0.00621005	0.000323349	0.0015276	0.0464164	0.000607216	Actinobacteriota	Actinobacteria	Propionibacteriales	Propionibacteriaceae	Cutibacterium
OTU_732	0.00907284	0.00745328	0.00333742	0.0144503	0.00164087	0.0178451	0.000604966	Proteobacteria	Alphaproteobacteria	Acetobacterales	Acetobacteraceae	Belnapia
OTU_35	0.0136897	0.0102013	0.00474398	0.603716	2.01134	0.0394454	0.000569279	Proteobacteria	Alphaproteobacteria	Sphingomonadales	Sphingomonadaceae	Sphingobium
OTU_12428	0.0017135	0.0273776	0.00488886	0.108444	0.244993	0.0353642	0.000537466	Proteobacteria	Alphaproteobacteria	Rhizobiales	Rhizobiaceae	Allorhizobium-Neorhizobium-Pararhizobium-Rhizobium
OTU_1311	0.0244536	0.00553103	0.00126831	0.0434291	0.102928	0.012519	0.00053226	Proteobacteria	Gammaproteobacteria	Burkholderiales	Oxalobacteraceae	Herbaspirillum
OTU_209	2.69418e-05	0.000318893	0.00268935	0.000115744	0.00357316	0.396867	0.000529446	Proteobacteria	Gammaproteobacteria	Burkholderiales	Burkholderiales_unclassified	Burkholderiales_unclassified
OTU_962	0.000101116	0.0667727	0.0408914	9.17118e-05	0.000161205	0.000272594	0.000509412	Proteobacteria	Alphaproteobacteria	Sphingomonadales	Sphingomonadaceae	Sphingomonas
OTU_3243	0.207959	0.00709316	0.00156915	0.172164	0.00708835	0.0032861	0.000502973	Actinobacteriota	Actinobacteria	Frankiales	Geodermatophilaceae	Blastococcus
OTU_1247	0.000126714	0.00016827	4.00242e-05	0.000143076	0.0006529	0.042893	0.000491048	Proteobacteria	Gammaproteobacteria	Burkholderiales	Rhodocyclaceae	Azospira
OTU_386	0.00333037	0.000191522	0.000723688	0.0218553	0.103143	5.08582e-06	0.000485192	Patescibacteria	Saccharimonadia	Saccharimonadales	Saccharimonadales_fa	Saccharimonadales_ge
OTU_1292	0.00331507	0.00373718	0.00282895	0.0176287	0.0151485	0.00314281	0.000479473	Bacteroidota	Bacteroidia	Flavobacteriales	Flavobacteriaceae	Flavobacteriaceae_unclassified
OTU_1331	2.38938e-06	0.0050715	0.000871098	3.33625e-05	1.10269e-05	0.00410957	0.00047808	Firmicutes	Bacilli	Paenibacillales	Paenibacillaceae	Paenibacillus
OTU_2833	0.000200579	0.000173614	0.000424562	0.0562789	0.0443917	0.133067	0.00047337	Proteobacteria	Gammaproteobacteria	Burkholderiales	Burkholderiaceae	Burkholderia
OTU_446	0.00295951	0.0153538	0.0150333	0.00717812	0.00113934	0.00421492	0.00046792	Actinobacteriota	Actinobacteria	Micrococcales	Microbacteriaceae	Microbacterium
OTU_1519	0.00665248	6.30462e-05	7.70153e-05	0.00182366	0.00267121	0.000965095	0.000448453	Proteobacteria	Gammaproteobacteria	Aeromonadales	Aeromonadaceae	Aeromonas
OTU_6292	0.0251377	0.0178204	0.00203432	0.120244	0.528397	0.0435124	0.000447979	Proteobacteria	Gammaproteobacteria	Burkholderiales	Comamonadaceae	Roseateles
OTU_64	0.000757426	0.367179	0.54199	0.00160172	0.00136671	0.0290881	0.000444087	Proteobacteria	Alphaproteobacteria	Rhizobiales	Rhizobiaceae	Aureimonas
OTU_11875	0.00047871	0.000128098	0.000184525	0.0035924	0.00910739	0.000964504	0.000442334	Proteobacteria	Gammaproteobacteria	Gammaproteobacteria_unclassified	Gammaproteobacteria_unclassified	Gammaproteobacteria_unclassified
OTU_11740	3.20883e-05	0.000212607	0.00067963	0.000299994	0.0106434	0.000155314	0.000439236	Proteobacteria	Gammaproteobacteria	Burkholderiales	Burkholderiaceae	Burkholderia
OTU_40	0.458599	0.00517515	0.00647751	0.581777	0.777749	0.0401743	0.000439027	Proteobacteria	Alphaproteobacteria	Rhizobiales	Xanthobacteraceae	Bradyrhizobium
OTU_4742	0.000102642	0.0413695	0.114278	0.000132148	0.000490531	0.00175528	0.000434692	Proteobacteria	Alphaproteobacteria	Rhizobiales	Beijerinckiaceae	Methylobacterium-Methylorubrum
OTU_2831	1.17292e-05	1.43969e-05	0	0.000310224	0.00111866	2.1704e-05	0.000433826	Bacteroidota	Bacteroidia	Flavobacteriales	Flavobacteriaceae	Flavobacterium
OTU_8772	4.93709e-06	0.0126478	0.0167532	2.95801e-05	9.81403e-05	4.03538e-05	0.000432955	Proteobacteria	Alphaproteobacteria	Rhizobiales	Rhizobiaceae	Aureimonas
OTU_88	0.000498657	0.00294499	0.00999578	0.000832236	0.0036696	0.189517	0.000420331	Proteobacteria	Gammaproteobacteria	Burkholderiales	Rhodocyclaceae	Sulfuritalea
OTU_2245	0.000641081	0.00653339	0.0018027	0.006536	0.014184	0.00646806	0.000406191	Proteobacteria	Alphaproteobacteria	Sphingomonadales	Sphingomonadaceae	Novosphingobium
OTU_3110	0.00490276	0.00454901	0.000365953	0.00568148	0.494786	0.000196832	0.00040534	Actinobacteriota	Actinobacteria	Pseudonocardiales	Pseudonocardiaceae	Lechevalieria
OTU_2469	6.42076e-06	0.000129737	0.000642141	3.15252e-05	4.07885e-05	0.00792988	0.000405332	Proteobacteria	Gammaproteobacteria	Pasteurellales	Pasteurellaceae	Haemophilus
OTU_283	5.48102e-06	0.0495969	0.00533563	0.000199664	0.000928482	0.00562856	0.000404151	Bacteroidota	Bacteroidia	Cytophagales	Cytophagaceae	Siphonobacter
OTU_13728	0	0.0039432	0.000554821	0.00107308	0.000402489	0.00041146	0.000400206	Bacteroidota	Bacteroidia	Flavobacteriales	Weeksellaceae	Chryseobacterium
OTU_10963	0.024598	0.0023059	0.000402735	0.138674	0.65204	0.019725	0.000392542	Proteobacteria	Gammaproteobacteria	Xanthomonadales	Rhodanobacteraceae	Rhodanobacteraceae_unclassified
OTU_47	0.00103867	0.00621156	0.000374127	0.00469007	0.505099	0.000503268	0.000390404	Proteobacteria	Gammaproteobacteria	Burkholderiales	Comamonadaceae	Comamonadaceae_unclassified
OTU_329	0.00357156	0.0240436	0.0633909	0.00564665	0.0025574	0.0033304	0.000381875	Actinobacteriota	Actinobacteria	Micrococcales	Microbacteriaceae	Amnibacterium
OTU_96	0.0497173	0.000982153	0.000524575	0.0610851	1.10071	0.000137312	0.000376234	Actinobacteriota	Actinobacteria	Pseudonocardiales	Pseudonocardiaceae	Lechevalieria
OTU_11888	0.000352194	1.34543e-05	1.22685e-05	0.00113991	5.46986e-05	0.00827078	0.000375556	Firmicutes	Bacilli	Bacillales	Bacillaceae	Bacillaceae_unclassified
OTU_8592	0	9.99844e-05	0.000195531	0	0.000189832	2.33284e-05	0.000375327	Proteobacteria	Gammaproteobacteria	Enterobacterales	Enterobacterales_unclassified	Enterobacterales_unclassified
OTU_67	0.00591934	0.00544914	0.000308412	0.004851	0.077518	0.000186762	0.000374674	Actinobacteriota	Actinobacteria	Kineosporiales	Kineosporiaceae	Kineosporia
OTU_376	0.0456159	0.00825952	0.00109372	0.182894	0.20473	0.0617378	0.000372772	Proteobacteria	Gammaproteobacteria	Burkholderiales	Oxalobacteraceae	Oxalobacteraceae_unclassified
OTU_348	9.64842e-05	0.295541	0.127923	0.000161736	0.000117309	0.000482542	0.000372489	Bacteroidota	Bacteroidia	Cytophagales	Spirosomaceae	Spirosoma
OTU_2353	0.0225217	0.058082	0.00906373	0.0385446	0.0596482	0.0395129	0.000371348	Actinobacteriota	Actinobacteria	Corynebacteriales	Mycobacteriaceae	Mycobacterium
OTU_11742	3.77784e-05	0.0117017	0.00972761	0.000119224	0.000501094	3.89397e-05	0.000370297	Proteobacteria	Alphaproteobacteria	Sphingomonadales	Sphingomonadaceae	Sphingomonadaceae_unclassified
OTU_12278	1.94286e-06	0.00971176	0.0182517	1.28331e-05	0.000183359	0.000383357	0.000360724	Proteobacteria	Alphaproteobacteria	Alphaproteobacteria_unclassified	Alphaproteobacteria_unclassified	Alphaproteobacteria_unclassified
OTU_1158	0.028519	0.00433098	0.000623287	0.0462216	0.00300236	0.0183361	0.000352721	Firmicutes	Bacilli	Bacillales	Planococcaceae	Lysinibacillus
OTU_11823	7.24754e-05	0.000394218	0.0017722	0.000117697	0.000800367	0.127245	0.000350577	Proteobacteria	Gammaproteobacteria	Burkholderiales	Burkholderiaceae	Burkholderiaceae_unclassified
OTU_6491	0.000149077	0.00264158	6.84023e-05	0.000631682	0.0013619	0.00137261	0.00034741	Proteobacteria	Alphaproteobacteria	Sphingomonadales	Sphingomonadaceae	Sphingomonadaceae_unclassified
OTU_901	0.0396873	0.00157012	0.00040453	0.100178	0.0151858	0.000827852	0.000343062	Actinobacteriota	Actinobacteria	Micrococcales	Microbacteriaceae	Agromyces
OTU_2464	0.000144426	0.0175344	0.00176564	0.00318673	0.00184358	0.0147991	0.000332911	Bacteroidota	Bacteroidia	Flavobacteriales	Weeksellaceae	Chryseobacterium
OTU_931	0.000118742	0.00269714	2.8676e-05	0.0132749	0.0110122	9.5806e-05	0.000323796	Bacteroidota	Bacteroidia	Flavobacteriales	Flavobacteriaceae	Flavobacteriaceae_unclassified
OTU_8312	8.74101e-05	1.72171e-05	1.08764e-05	0.000246989	5.8049e-05	0.010075	0.000319363	unclassified	Bacteria_unclassified	Bacteria_unclassified	Bacteria_unclassified	Bacteria_unclassified
OTU_145	0.107297	0.00392439	0.00300041	0.397932	0.552851	0.0064289	0.000314826	Proteobacteria	Alphaproteobacteria	Rhizobiales	Rhizobiaceae	Mesorhizobium
OTU_23	0.00239908	0.00641725	0.00147338	0.00252159	2.16162	0.000157	0.000306503	unclassified	Bacteria_unclassified	Bacteria_unclassified	Bacteria_unclassified	Bacteria_unclassified
OTU_7572	1.58016e-05	0	0	0	0	0.000386796	0.000302456	Campilobacterota	Campylobacteria	Campylobacterales	Arcobacteraceae	Arcobacter
OTU_33	0.0534309	0.00591842	0.000478693	0.0761425	0.213613	0.000464575	0.000300542	Actinobacteriota	Actinobacteria	Streptomycetales	Streptomycetaceae	Streptomyces
OTU_12447	0.0342389	0.00197987	0.00272003	0.104946	0.00262882	0.240774	0.000299386	Firmicutes	Bacilli	Bacillales	Bacillaceae	Bacillus
OTU_731	3.98324e-05	0.0115962	0.00633815	3.28485e-05	2.94441e-06	1.87594e-05	0.000299086	Myxococcota	Myxococcia	Myxococcales	Myxococcaceae	P3OB-42
OTU_436	0.0138354	0.00108826	0.000147525	0.00841802	0.205874	0.000102825	0.00029375	Actinobacteriota	Actinobacteria	Pseudonocardiales	Pseudonocardiaceae	Lechevalieria
OTU_151	0.0418861	0.00413194	0.000708511	0.113102	0.165242	0.0182633	0.000289829	Proteobacteria	Gammaproteobacteria	Burkholderiales	Comamonadaceae	Rhizobacter
OTU_65	0.00758107	0.00602512	0.00587374	0.203851	1.48178	0.00171248	0.000283443	Proteobacteria	Alphaproteobacteria	Rhizobiales	Rhizobiaceae	Allorhizobium-Neorhizobium-Pararhizobium-Rhizobium
OTU_12363	1.94286e-06	0.00018944	0.00068857	8.46313e-05	0.00119697	0.00419503	0.000275795	Proteobacteria	Gammaproteobacteria	Burkholderiales	Burkholderiales_unclassified	Burkholderiales_unclassified
OTU_11904	0	5.36511e-06	1.02974e-05	0	0	0	0.000272802	Bacteroidota	Bacteroidia	Bacteroidales	Prevotellaceae	Prevotella
OTU_602	0.00969861	0.000687327	0.00362369	0.00627152	0.000558663	0.0956205	0.000269207	Firmicutes	Bacilli	Bacillales	Bacillaceae	Bacillaceae_unclassified
OTU_950	2.57889e-05	2.84772e-05	3.49689e-05	0.000526893	0.0116765	0.00160929	0.000264519	Proteobacteria	Alphaproteobacteria	Sphingomonadales	Sphingomonadaceae	Sphingobium
OTU_7673	0.00540093	0.00498405	0.00138997	0.0139014	0.0456717	0.00449073	0.000263318	Actinobacteriota	Actinobacteria	Corynebacteriales	Mycobacteriaceae	Mycobacterium
OTU_3068	0.00158527	0.0137202	0.00178695	0.00695017	0.00511889	0.0225164	0.000262017	Proteobacteria	Gammaproteobacteria	Burkholderiales	Oxalobacteraceae	Massilia
OTU_12443	0.000753667	0.00156634	0.000229977	0.00293887	0.00421968	0.0187049	0.000259895	Proteobacteria	Gammaproteobacteria	Burkholderiales	Oxalobacteraceae	Oxalobacteraceae_unclassified
OTU_1505	7.64072e-05	0.00789974	0.00344331	0.00168792	0.01282	0.000447029	0.000256433	Proteobacteria	Alphaproteobacteria	Sphingomonadales	Sphingomonadaceae	Sphingomonas
OTU_3797	0.000436524	2.27191e-05	6.01296e-06	0.000441683	0.000121808	0.000263906	0.000252837	Proteobacteria	Alphaproteobacteria	Azospirillales	Azospirillaceae	Azospirillum
OTU_43	0.038697	0.00368257	0.000837567	0.0520075	1.55325	0.000101993	0.000248575	Actinobacteriota	Actinobacteria	Pseudonocardiales	Pseudonocardiaceae	Lechevalieria
OTU_532	0.02528	0.00180136	0.000829634	0.197759	0.00266635	0.0661567	0.000244084	Firmicutes	Bacilli	Bacillales	Planococcaceae	Planococcus
OTU_228	0.304504	0.0146707	0.00464239	0.305504	0.0696609	0.0241369	0.000241776	Actinobacteriota	Actinobacteria	Corynebacteriales	Mycobacteriaceae	Mycobacterium
OTU_13836	0.0119443	0.000368865	0.00090111	0.0276705	0.00115988	0.0396818	0.000241222	Firmicutes	Bacilli	Bacillales	Bacillaceae	Bacillaceae_unclassified
OTU_58	0.10505	0.00513323	0.000673609	0.0736629	0.550327	0.00141406	0.000241089	Actinobacteriota	Actinobacteria	Micromonosporales	Micromonosporaceae	Phytohabitans
OTU_309	0.00197156	0.000723322	0.000103361	0.00240665	0.0703699	6.1175e-05	0.000240279	Actinobacteriota	Actinobacteria	Micromonosporales	Micromonosporaceae	Micromonosporaceae_unclassified
OTU_111	1.16984	0.00381425	0.00177322	0.736399	0.0934881	0.0163588	0.000238315	Actinobacteriota	Thermoleophilia	Solirubrobacterales	Solirubrobacteraceae	Conexibacter
OTU_6305	0.000947818	0.000212427	4.94331e-05	0.00102957	7.31308e-05	0.000125314	0.000234383	Actinobacteriota	Actinobacteria	Micrococcales	Bogoriellaceae	Georgenia
OTU_1691	0.000283531	0.0371447	0.0239677	0.000433443	0.000889658	0.00664445	0.000232414	Proteobacteria	Alphaproteobacteria	Sphingomonadales	Sphingomonadaceae	Sphingomonas
OTU_3010	0.0027576	0.0053044	0.00159314	0.0175037	0.000772641	0.0142162	0.000231219	Actinobacteriota	Actinobacteria	Micrococcales	Micrococcaceae	Kocuria
OTU_12277	0.000135383	0.000253243	0.00025759	0.00046432	1.2567e-05	0.00290288	0.000230897	Firmicutes	Bacilli	Bacillales	Bacillaceae	Bacillaceae_unclassified
OTU_5190	0.000122888	0.0448847	0.0418151	0.000155244	8.87332e-05	0.000226473	0.00023028	Proteobacteria	Alphaproteobacteria	Rhizobiales	Beijerinckiaceae	Methylobacterium-Methylorubrum
OTU_68	0.000282401	0.0911033	0.31914	0.000300091	0.000532056	0.00508996	0.000229837	Proteobacteria	Alphaproteobacteria	Rhizobiales	Beijerinckiaceae	Methylobacterium-Methylorubrum
OTU_11402	0.000117041	0.000983568	0.00196805	0.000559271	0.00143744	0.0985633	0.000225923	Proteobacteria	Gammaproteobacteria	Burkholderiales	Burkholderiaceae	Burkholderia
OTU_5570	0.00107604	0.00173122	0.0100818	0.00235172	0.00525936	0.117412	0.00022504	Proteobacteria	Gammaproteobacteria	Burkholderiales	Burkholderiaceae	Burkholderia
OTU_38	0.00480757	0.00726132	0.00404668	0.125769	0.725417	0.00545934	0.000221905	Proteobacteria	Alphaproteobacteria	Rhizobiales	Rhizobiaceae	Allorhizobium-Neorhizobium-Pararhizobium-Rhizobium
OTU_253	0.0437325	0.000271757	5.33989e-05	0.0564218	0.00852088	0.0266527	0.000220489	Chloroflexi	TK10	TK10_or	TK10_fa	TK10_ge
OTU_1039	0.0222682	0	6.19063e-06	0.0210559	0.000984269	0	0.000220071	Chloroflexi	Chloroflexia	Chloroflexales	Roseiflexaceae	uncultured
OTU_1848	0.00011717	0.00171736	7.96566e-05	0.00127028	0.00191717	0.00574916	0.000219903	Proteobacteria	Alphaproteobacteria	Sphingomonadales	Sphingomonadaceae	Novosphingobium
OTU_3229	0.0138955	0.000129026	9.37411e-05	0.0357764	0.0351377	0.0044523	0.000216921	Proteobacteria	Gammaproteobacteria	Burkholderiales	Oxalobacteraceae	Herbaspirillum
OTU_534	0.00301552	7.48475e-05	0.00120056	0.0046659	0.000306246	0.102915	0.000210843	Firmicutes	Bacilli	Paenibacillales	Paenibacillaceae	Paenibacillus
OTU_958	0.0202997	0.0014207	0.00251652	0.0196842	0.000988786	0.00590162	0.000207703	Firmicutes	Bacilli	Brevibacillales	Brevibacillaceae	Brevibacillus
OTU_34	0.000987337	0.00501774	0.000375878	0.00113404	1.80004	0.000103557	0.00020462	unclassified	Bacteria_unclassified	Bacteria_unclassified	Bacteria_unclassified	Bacteria_unclassified
OTU_1520	0.0271318	0.00266246	0.00029573	0.0586112	0.001946	0.0164596	0.000200432	Firmicutes	Bacilli	Paenibacillales	Paenibacillaceae	Paenibacillus
OTU_4607	0.00957525	0.000182356	5.84112e-05	0.00631069	0.000258679	0.00062818	0.000199703	Firmicutes	Bacilli	Brevibacillales	Brevibacillaceae	Brevibacillus
OTU_10578	7.20775e-05	0.00371733	0.000795231	0.00118926	0.00365779	0.000327776	0.000195811	Bacteroidota	Bacteroidia	Flavobacteriales	Weeksellaceae	Chryseobacterium
OTU_6146	0.00192955	0.000153138	2.88969e-05	0.00181975	5.03695e-05	0.00339256	0.000189819	Firmicutes	Bacilli	Bacillales	Bacillaceae	Bacillaceae_unclassified
OTU_1256	0.00376381	0.00534535	0.00171153	0.0156938	0.0449374	0.0251587	0.000186924	Proteobacteria	Gammaproteobacteria	Burkholderiales	Comamonadaceae	Comamonadaceae_unclassified
OTU_5865	1.37277e-05	0.0171752	0.0804446	6.18069e-05	7.96785e-05	1.99312e-05	0.000186438	Proteobacteria	Alphaproteobacteria	Rhizobiales	Beijerinckiaceae	Methylobacterium-Methylorubrum
OTU_1319	0.000123482	0.00880242	0.00703532	0.00246567	0.000278804	0.0552889	0.000184596	Deinococcota	Deinococci	Deinococcales	Deinococcaceae	Deinococcus
OTU_5972	0.000275835	0.0425201	0.043547	0.000268121	0.000398921	0.000877798	0.000184162	Proteobacteria	Alphaproteobacteria	Sphingomonadales	Sphingomonadaceae	Sphingomonas
OTU_11352	4.69949e-06	0	4.92629e-05	0	0	0	0.000180901	Actinobacteriota	Actinobacteria	Actinomycetales	Actinomycetaceae	Actinomyces
OTU_629	0.000264271	0.0209994	0.00450179	0.000714747	9.30546e-05	0.233033	0.000180878	Deinococcota	Deinococci	Deinococcales	Trueperaceae	Truepera
OTU_8004	0.000387873	0.282836	0.271068	0.000618181	0.000754555	0.00604775	0.000179306	Proteobacteria	Alphaproteobacteria	Sphingomonadales	Sphingomonadaceae	Sphingomonas
OTU_1976	0.011527	0.000507927	0.000460884	0.0110065	0.00602725	0.00358354	0.000178524	Actinobacteriota	Actinobacteria	Micrococcales	Microbacteriaceae	Lysinimonas
OTU_214	0.000379883	0.0770079	0.0515159	0.000456894	0.000173788	0.0234339	0.000178365	Proteobacteria	Alphaproteobacteria	Rhizobiales	Rhizobiaceae	Aureimonas
OTU_82	0.035472	0.00249515	0.000637741	0.0350875	0.714869	0.000584696	0.00017636	Actinobacteriota	Actinobacteria	Pseudonocardiales	Pseudonocardiaceae	Amycolatopsis
OTU_421	0.0376622	0.00389732	0.00087214	0.0302122	0.00129418	0.000513585	0.000172633	Actinobacteriota	Actinobacteria	Frankiales	uncultured	uncultured_ge
OTU_1854	0.0304934	0.000162203	0.000157267	0.0689165	0.00993451	0.000176319	0.000171705	Actinobacteriota	Actinobacteria	Micrococcales	Micrococcaceae	Sinomonas
OTU_5568	8.93178e-05	0.0480708	0.133575	8.58238e-05	0.000114716	0.000385124	0.000171213	Proteobacteria	Alphaproteobacteria	Rhizobiales	Beijerinckiaceae	Methylobacterium-Methylorubrum
OTU_5867	0.0314408	0.0016003	0.00162469	0.275947	0.575099	0.0075944	0.000168916	Proteobacteria	Gammaproteobacteria	Burkholderiales	Burkholderiaceae	Burkholderia
OTU_4268	0.00724391	0.000610607	6.82946e-05	0.0210628	0.00320014	0.0238063	0.000166597	Proteobacteria	Gammaproteobacteria	Burkholderiales	Comamonadaceae	Azohydromonas
OTU_1086	1.92051e-05	0.00100764	0.000849284	0.000178613	0.000186054	0.0420064	0.000163007	Firmicutes	Bacilli	Lactobacillales	Aerococcaceae	Aerococcus
OTU_1176	0.0240788	0.00112045	0.000155934	0.0735882	0.00196139	0.00786465	0.000162666	Proteobacteria	Gammaproteobacteria	Burkholderiales	Oxalobacteraceae	Noviherbaspirillum
OTU_547	0.00120065	0.0242162	0.00600799	0.00121126	0.00397446	0.0323705	0.000162573	Proteobacteria	Alphaproteobacteria	Rhizobiales	Devosiaceae	Devosia
OTU_503	0.00014622	0.0014787	0.000721741	0.000159314	4.54942e-05	0.14746	0.000161737	Deinococcota	Deinococci	Deinococcales	Deinococcaceae	Deinococcus
OTU_865	0.0196474	0.016288	0.00178511	0.0305987	0.007121	0.00289241	0.000159793	Actinobacteriota	Actinobacteria	Micrococcales	Cellulomonadaceae	Cellulomonas
OTU_1620	9.47578e-05	0.00042374	0.006624	1.76548e-05	0.000422004	0.000380742	0.000159423	Deinococcota	Deinococci	Thermales	Thermaceae	Meiothermus
OTU_225	0.000404056	0.182878	0.335459	0.00108821	0.000450187	0.0114441	0.000159385	Proteobacteria	Alphaproteobacteria	Rhizobiales	Beijerinckiaceae	Methylobacterium-Methylorubrum
OTU_5019	3.22475e-06	0.000650743	0.000601184	9.9485e-05	0.00845391	0.00378601	0.000155418	Proteobacteria	Gammaproteobacteria	Gammaproteobacteria_unclassified	Gammaproteobacteria_unclassified	Gammaproteobacteria_unclassified
OTU_8255	0.000234647	5.62508e-05	9.62553e-06	0.000102488	0.000182255	0.00109296	0.000153425	Proteobacteria	Gammaproteobacteria	Burkholderiales	Comamonadaceae	Comamonadaceae_unclassified
OTU_1438	2.69612e-05	4.54816e-05	7.03916e-06	0.000414401	0.00163524	3.78661e-06	0.000151052	Proteobacteria	Gammaproteobacteria	Burkholderiales	Rhodocyclaceae	Zoogloea
OTU_8021	0	0.00124522	0.00117417	0.000493128	0.00443322	0.0274397	0.000151036	Proteobacteria	Gammaproteobacteria	Burkholderiales	Burkholderiaceae	Robbsia
OTU_11905	0	0	0	0	0	0	0.000150522	Bacteroidota	Bacteroidia	Bacteroidales	Prevotellaceae	Prevotella
OTU_6075	3.06262e-05	4.62631e-06	0.000132956	0	9.91337e-06	0	0.000148433	Proteobacteria	Gammaproteobacteria	Alteromonadales	Alteromonadaceae	Rheinheimera
OTU_3461	0.0216538	0.00139593	0.000169605	0.0217957	0.53494	0.000100017	0.000147266	Actinobacteriota	Actinobacteria	Pseudonocardiales	Pseudonocardiaceae	Lechevalieria
OTU_85	0.262186	0.00294095	0.000463336	0.415209	0.567302	0.000607701	0.000146923	Actinobacteriota	Actinobacteria	Streptomycetales	Streptomycetaceae	Streptomyces
OTU_3494	4.36415e-05	0.000338451	0.00063154	4.20728e-06	0.000134729	0	0.00014664	Verrucomicrobiota	Chlamydiae	Chlamydiales	Chlamydiales_unclassified	Chlamydiales_unclassified
OTU_211	9.14238e-05	0.0873746	0.0165498	0.000377029	8.14453e-05	0.00964798	0.000145946	Patescibacteria	Saccharimonadia	Saccharimonadales	Saccharimonadales_fa	Saccharimonadales_ge
OTU_451	1.10065e-05	0.000475204	0.000706293	1.87434e-05	0.000105656	0.0930197	0.000145888	Deinococcota	Deinococci	Deinococcales	Deinococcaceae	Deinococcus
OTU_163	0.0303248	0.00215393	0.000959722	0.190108	0.350355	0.0117839	0.000145157	Proteobacteria	Alphaproteobacteria	Rhizobiales	Rhizobiaceae	Allorhizobium-Neorhizobium-Pararhizobium-Rhizobium
OTU_639	0.00154214	0.000926642	0.00211475	0.00802753	0.0278113	0.006864	0.000143538	Proteobacteria	Alphaproteobacteria	Caulobacterales	Caulobacteraceae	Caulobacter
OTU_10313	0.00434448	0.000272001	0.00180731	0.0174336	0.0089334	0.00705175	0.000143023	Proteobacteria	Alphaproteobacteria	Rhizobiales	Rhizobiaceae	Aminobacter
OTU_13084	0.0260001	6.34439e-05	5.80224e-05	0.127119	0.0066788	3.90615e-06	0.000142302	Proteobacteria	Gammaproteobacteria	Pseudomonadales	Pseudomonadaceae	Pseudomonadaceae_unclassified
OTU_101	0.695115	0.00440774	0.00257587	0.860431	0.13387	0.0130607	0.000141951	Proteobacteria	Alphaproteobacteria	Sphingomonadales	Sphingomonadaceae	Sphingomonas
OTU_156	0.0392382	0.000346628	7.05028e-05	0.137469	0.0174233	0.00721697	0.000139185	Acidobacteriota	Acidobacteriae	Acidobacteriales	Acidobacteriaceae_	Terracidiphilus
OTU_631	0.0035305	0.000485443	0.000721582	0.00604397	0.00964705	0.00331943	0.00013876	Proteobacteria	Alphaproteobacteria	Sphingomonadales	Sphingomonadaceae	Novosphingobium
OTU_9234	0	4.05791e-06	0.00010983	1.07627e-05	2.22017e-05	0.000215776	0.000138035	Firmicutes	Clostridia	Lachnospirales	Lachnospiraceae	Lachnoanaerobaculum
OTU_571	0.0545621	0.0275166	0.0190592	0.0828338	0.017395	0.00107957	0.000136492	Actinobacteriota	Actinobacteria	Propionibacteriales	Nocardioidaceae	Marmoricola
OTU_8847	0.0023173	0.00288486	8.54071e-05	0.0098681	0.000687369	0.00231163	0.000136007	Firmicutes	Bacilli	Paenibacillales	Paenibacillaceae	Paenibacillus
OTU_11903	0.000153085	5.17201e-05	1.34471e-05	3.75545e-05	0	0.000164869	0.000135857	Proteobacteria	Alphaproteobacteria	Sphingomonadales	Sphingomonadaceae	Altererythrobacter
OTU_5291	0.000147725	0.00039014	0.000315144	0.00344229	0.018767	0.000192035	0.000132892	Proteobacteria	Gammaproteobacteria	Burkholderiales	Comamonadaceae	Comamonadaceae_unclassified
OTU_56	0.145455	0.00308748	0.0013024	0.258288	0.892801	0.00122254	0.000132538	Actinobacteriota	Actinobacteria	Streptomycetales	Streptomycetaceae	Streptomyces
OTU_73	1.16136	0.00228631	0.000798024	0.775943	0.054099	0.0429485	0.000132315	Gemmatimonadota	Gemmatimonadetes	Gemmatimonadales	Gemmatimonadaceae	uncultured
OTU_57	0.123768	0.00220115	0.0145703	0.060908	0.00437225	0.35232	0.000131739	Acidobacteriota	Acidobacteriae	Subgroup_2	Subgroup_2_fa	Subgroup_2_ge
OTU_10233	0.00472734	0.000401033	0.000134026	0.0468717	0.0691734	0.00360934	0.000130879	Proteobacteria	Gammaproteobacteria	Burkholderiales	Burkholderiaceae	Burkholderiaceae_unclassified
OTU_1527	0.000963181	0.000184321	3.50267e-06	0.0120502	0.00445241	0.000411288	0.000130612	Bacteroidota	Bacteroidia	Flavobacteriales	Flavobacteriaceae	Flavobacterium
OTU_1336	0.0232862	0.00112186	4.90957e-05	0.0332324	0.0241928	0.00196883	0.000127858	Bdellovibrionota	Oligoflexia	0319-6G20	0319-6G20_fa	0319-6G20_ge
OTU_3089	0.000719075	0.000156506	0.000235031	0.00144729	0.0037329	0.0236319	0.000127107	Proteobacteria	Alphaproteobacteria	Rhizobiales	Rhizobiaceae	Ciceribacter
OTU_1014	0	0.00252675	0.000696259	1.45045e-05	0	0	0.000124128	Myxococcota	Myxococcia	Myxococcales	Myxococcaceae	P3OB-42
OTU_442	0.15651	0.00320288	0.000429768	0.225525	0.194114	0.0456705	0.000123691	Proteobacteria	Gammaproteobacteria	Burkholderiales	Comamonadaceae	Rhizobacter
OTU_3345	3.61806e-05	0.000286053	0.000639061	9.42216e-06	0.00018039	0.000812632	0.00012359	Actinobacteriota	Actinobacteria	Corynebacteriales	Corynebacteriaceae	Corynebacterium
OTU_8284	4.65276e-05	0.000709653	0.000397035	0.00079246	0.00282825	0.000522405	0.000121458	Proteobacteria	Alphaproteobacteria	Rhizobiales	Rhizobiaceae	Rhizobiaceae_unclassified
OTU_149	0.0790197	0.000146466	2.09283e-05	0.0898976	0.00770807	0.024132	0.000120922	Acidobacteriota	Acidobacteriae	Acidobacteriales	uncultured	uncultured_ge
OTU_422	0.173358	0.0014627	0.0006101	0.130236	0.126225	0.00260949	0.00011891	Actinobacteriota	Actinobacteria	Streptomycetales	Streptomycetaceae	Streptomyces
OTU_97	0.0141273	0.00136804	0.000513241	0.0373019	0.390005	8.06747e-05	0.000118387	Actinobacteriota	Actinobacteria	Pseudonocardiales	Pseudonocardiaceae	Kutzneria
OTU_823	0.00537714	0.00526124	0.00389224	0.00523451	0.000334844	0.013127	0.000118184	Proteobacteria	Alphaproteobacteria	Acetobacterales	Acetobacteraceae	Roseomonas
OTU_182	0.0370755	0.0011774	0.000216861	0.0602551	0.180492	0.00503826	0.000116111	Myxococcota	Polyangia	Haliangiales	Haliangiaceae	Haliangium
OTU_11825	0.000613626	0.00886152	0.00948386	0.00156828	0.000264635	0.0110742	0.000116047	Proteobacteria	Alphaproteobacteria	Acetobacterales	Acetobacteraceae	Belnapia
OTU_697	0.00110161	0.00171372	0.0016889	0.000731598	5.38646e-05	0.0347995	0.000115156	Actinobacteriota	Thermoleophilia	Solirubrobacterales	Solirubrobacteraceae	uncultured
OTU_11288	0.00222938	8.26747e-05	6.75824e-05	0.000830377	1.3025e-05	0.00109118	0.000115123	Firmicutes	Bacilli	Bacillales	Bacillales_unclassified	Bacillales_unclassified
OTU_5626	0.0346583	0.00156519	0.00125159	0.318394	1.19087	0.00522679	0.000114923	Proteobacteria	Gammaproteobacteria	Burkholderiales	Burkholderiaceae	Burkholderiaceae_unclassified
OTU_9397	2.28367e-05	0.00827046	0.0171013	5.73695e-05	1.71146e-05	2.27977e-05	0.000114195	Proteobacteria	Alphaproteobacteria	Rhizobiales	Beijerinckiaceae	Methylobacterium-Methylorubrum
OTU_3540	0.00116336	0.00272942	0.00305211	0.00781711	0.00238835	0.0146426	0.000114104	Proteobacteria	Alphaproteobacteria	Caulobacterales	Caulobacteraceae	Brevundimonas
OTU_2070	0.00024812	0.000267858	4.95641e-05	0.0106034	0.00199238	0.000121502	0.000113286	Bacteroidota	Bacteroidia	Flavobacteriales	Flavobacteriaceae	Flavobacterium
OTU_1539	0.03473	4.33434e-05	1.96842e-05	0.012575	0.0017951	0.000103705	0.000112835	Actinobacteriota	Thermoleophilia	Gaiellales	uncultured	uncultured_ge
OTU_476	0.0044823	0.000130934	5.23937e-05	0.0224214	0.10157	0.000105322	0.000112146	Patescibacteria	Saccharimonadia	Saccharimonadales	Saccharimonadaceae	TM7a
OTU_3657	0.0604291	0.00129185	0.000537915	0.132044	0.02634	0.0192143	0.00011195	Proteobacteria	Gammaproteobacteria	Burkholderiales	Burkholderiaceae	Burkholderiaceae_unclassified
OTU_2563	0.0806611	0.00049289	8.55781e-05	0.110184	0.0518448	0.00420511	0.000109038	Proteobacteria	Gammaproteobacteria	Burkholderiales	Comamonadaceae	Comamonadaceae_unclassified
OTU_10504	0.0558855	0.00135173	0.000174929	0.0546986	0.0142421	0.0014565	0.000108708	Actinobacteriota	Actinobacteria	Corynebacteriales	Mycobacteriaceae	Mycobacterium
OTU_4263	0.00427269	0.000668214	0.000374214	0.0415692	0.171967	0.0153914	0.000108525	Proteobacteria	Gammaproteobacteria	Burkholderiales	Comamonadaceae	Comamonadaceae_unclassified
OTU_3986	2.64123e-05	6.19391e-05	0.00102774	0.000121729	0.000425641	0.0449205	0.000108483	Proteobacteria	Gammaproteobacteria	Burkholderiales	Burkholderiaceae	Burkholderia
OTU_63	0.333293	0.00943009	0.0017136	1.64027	0.0532457	0.00985144	0.000108295	Actinobacteriota	Actinobacteria	Micrococcales	Micrococcaceae	Pseudarthrobacter
OTU_1753	0.000172475	0.00119118	9.19471e-05	0.00099298	0.00113298	0.016011	0.000107613	Proteobacteria	Alphaproteobacteria	Rhizobiales	Kaistiaceae	Kaistia
OTU_1884	2.9424e-06	0.00243539	9.33774e-05	0.00014408	3.56178e-06	0.0422972	0.000107591	Firmicutes	Bacilli	Lactobacillales	Lactobacillaceae	Lactobacillus
OTU_301	0	8.78489e-05	2.26205e-05	0	3.43865e-06	0.000749548	0.000107475	Firmicutes	Bacilli	Lactobacillales	Lactobacillaceae	Lactobacillus
OTU_71	0.272406	0.00220501	0.000594113	1.261	0.0323664	0.00282841	0.000106079	Actinobacteriota	Actinobacteria	Micrococcales	Micrococcaceae	Arthrobacter
OTU_164	0.428509	0.00299544	0.00152374	0.512388	0.516669	0.0108524	0.000105601	Proteobacteria	Gammaproteobacteria	Gammaproteobacteria_Incertae_Sedis	Unknown_Family	Acidibacter
OTU_122	0.343035	0.00132268	0.000768715	0.233529	0.0129146	0.0154862	0.000104184	Proteobacteria	Alphaproteobacteria	Rhizobiales	Xanthobacteraceae	uncultured
OTU_107	1.90197e-05	0.000526409	0.00142303	5.57471e-05	0.000273016	0.638315	0.000103748	Deinococcota	Deinococci	Deinococcales	Deinococcaceae	Deinococcus
OTU_522	0.0103893	0.0060377	0.00436285	0.0190335	0.0105483	0.00178035	0.000103706	Actinobacteriota	Actinobacteria	Propionibacteriales	Nocardioidaceae	Aeromicrobium
OTU_523	5.198e-05	0.0775203	0.06822	0.000112605	6.36101e-05	0.000215823	0.000102035	Proteobacteria	Alphaproteobacteria	Rhizobiales	Beijerinckiaceae	Methylobacterium-Methylorubrum
OTU_1623	7.71093e-06	0.00357552	0.000474686	0	0	2.81492e-05	0.000100102	Proteobacteria	Alphaproteobacteria	Rickettsiales	AB1	AB1_ge
OTU_5290	0.00204637	0.00396869	0.000658487	0.0221354	0.190528	0.00317967	9.98915e-05	Proteobacteria	Gammaproteobacteria	Burkholderiales	Burkholderiaceae	Burkholderiaceae_unclassified
OTU_6027	0	4.581e-06	4.92265e-05	0	0	6.10696e-06	9.86028e-05	Proteobacteria	Alphaproteobacteria	Acetobacterales	Acetobacteraceae	Roseomonas
OTU_62	0.475965	0.00182585	0.00063515	0.553789	0.044339	0.152562	9.84788e-05	Proteobacteria	Gammaproteobacteria	Burkholderiales	SC-I-84	SC-I-84_ge
OTU_260	0.0311102	0.000886011	0.000476093	0.0687722	0.22444	0.000310501	9.81786e-05	Proteobacteria	Gammaproteobacteria	Gammaproteobacteria_Incertae_Sedis	Unknown_Family	Acidibacter
OTU_110	0.855495	0.00252317	0.000758105	0.451247	0.0930317	0.00397856	9.75558e-05	Actinobacteriota	Actinobacteria	Frankiales	Acidothermaceae	Acidothermus
OTU_744	0.0109055	0.00247271	0.000840539	0.0164152	0.0146207	0.00263165	9.64194e-05	Actinobacteriota	Actinobacteria	Micrococcales	Microbacteriaceae	Galbitalea
OTU_553	0.0377877	0.000116184	1.76949e-05	0.0337798	0.00290206	0.000707578	9.62685e-05	Gemmatimonadota	Gemmatimonadetes	Gemmatimonadales	Gemmatimonadaceae	Gemmatimonas
OTU_66	0.316557	0.0166366	0.0109797	0.431855	0.0297309	0.00687519	9.59579e-05	Actinobacteriota	Actinobacteria	Propionibacteriales	Propionibacteriaceae	Microlunatus
OTU_10506	0.000221247	0.000194874	0.000628124	0.000545748	0.00231949	0.00106795	9.53026e-05	Proteobacteria	Alphaproteobacteria	Rhizobiales	Xanthobacteraceae	Afipia
OTU_4089	0.000160609	8.79113e-05	3.71234e-05	0.00102835	0.000325635	0.00254039	9.44778e-05	Bacteroidota	Bacteroidia	Flavobacteriales	Flavobacteriaceae	Flavobacteriaceae_unclassified
OTU_218	0.0932701	0.00840132	0.00202407	0.102549	0.0122002	0.027243	9.36808e-05	Firmicutes	Clostridia	Clostridiales	Clostridiaceae	Clostridium_sensu_stricto_1
OTU_2135	0.000888261	0.000256569	1.28263e-05	0.00215201	0.00662156	0.0119166	9.31305e-05	Patescibacteria	Saccharimonadia	Saccharimonadales	Saccharimonadales_fa	Saccharimonadales_ge
OTU_405	6.16258e-05	0.000365419	0.00231778	1.52977e-05	0.000760595	0.0257557	9.13187e-05	Proteobacteria	Alphaproteobacteria	Acetobacterales	Acetobacteraceae	Acidocella
OTU_5763	0.0206111	0.00120629	0.000834741	0.0270678	0.000500883	0.0129611	9.05446e-05	Firmicutes	Bacilli	Bacillales	Bacillaceae	Bacillus
OTU_1407	0.000158475	0.000549867	0.00397356	5.85967e-05	0.000414972	0.0313306	9.0177e-05	Firmicutes	Bacilli	Lactobacillales	Streptococcaceae	Streptococcus
OTU_373	4.94046e-06	0.0118466	0.00553763	0.000328659	8.17091e-05	0.00174645	9.00452e-05	Bacteroidota	Bacteroidia	Cytophagales	Spirosomaceae	Spirosoma
OTU_9227	0.000514495	0.00624688	0.000488992	0.00575118	0.0408568	0.00558742	8.98136e-05	Proteobacteria	Alphaproteobacteria	Rhizobiales	Rhizobiaceae	Shinella
OTU_290	0.00245678	0.000831061	0.000112066	0.00831407	0.016395	5.72894e-05	8.80438e-05	Proteobacteria	Gammaproteobacteria	Burkholderiales	Rhodocyclaceae	Dechloromonas
OTU_13839	0.00017417	0.000179965	7.66015e-05	0.000313636	0.000463	0.00185033	8.71443e-05	Proteobacteria	Alphaproteobacteria	Rhizobiales	Rhizobiaceae	Mycoplana
OTU_819	0.000294572	0.00158148	0.00176487	0.000689572	0.00017522	0.052916	8.70294e-05	Deinococcota	Deinococci	Deinococcales	Deinococcaceae	Deinococcus
OTU_544	0.00663517	0.011133	0.00122901	0.0135039	0.00161429	0.0395749	8.51573e-05	Proteobacteria	Alphaproteobacteria	Rhizobiales	Kaistiaceae	Kaistia
OTU_397	0.000118643	0.000569251	0.000131934	0.000457655	7.1471e-05	0.025415	8.49467e-05	Proteobacteria	Alphaproteobacteria	Rhodobacterales	Rhodobacteraceae	Amaricoccus
OTU_8792	1.24438e-05	1.40625e-06	3.84589e-06	2.09216e-05	0.000203937	0.0039018	8.48218e-05	Proteobacteria	Gammaproteobacteria	Gammaproteobacteria_unclassified	Gammaproteobacteria_unclassified	Gammaproteobacteria_unclassified
OTU_273	0.0580889	0.00122035	0.000424645	0.145393	0.0755792	0.000919994	8.45885e-05	Chloroflexi	Chloroflexia	Chloroflexales	Roseiflexaceae	uncultured
OTU_5629	0.00184052	0.000190725	2.65957e-05	0.00515966	0.0109125	0.00413784	8.34687e-05	Proteobacteria	Gammaproteobacteria	Burkholderiales	Comamonadaceae	Hydrogenophaga
OTU_8450	0	0.000109092	0	7.96396e-05	1.56327e-05	0	8.32665e-05	Bacteroidota	Bacteroidia	Flavobacteriales	Weeksellaceae	Chryseobacterium
OTU_1946	0.0554077	0.00220572	0.00131347	0.0810336	0.00186053	0.0266044	8.23159e-05	Firmicutes	Bacilli	Bacillales	Bacillaceae	Bacillus
OTU_134	0.476565	0.000964197	0.000319329	0.353802	0.0326757	0.0520162	8.14583e-05	Proteobacteria	Gammaproteobacteria	Burkholderiales	SC-I-84	SC-I-84_ge
OTU_161	0.0918454	0.0114777	0.00358864	0.151438	0.0295327	0.00416484	8.0597e-05	Actinobacteriota	Actinobacteria	Propionibacteriales	Nocardioidaceae	Nocardioides
OTU_563	0.0838974	0.00313444	0.000361089	0.0664014	0.0509844	0.0155688	8.05074e-05	Myxococcota	Polyangia	Polyangiales	Polyangiaceae	Pajaroellobacter
OTU_8451	3.36619e-06	0.000544148	0.000567343	3.6317e-05	3.72294e-05	0.000861658	8.04838e-05	Actinobacteriota	Actinobacteria	Corynebacteriales	Corynebacteriaceae	Corynebacterium
OTU_394	0.170136	0.0191799	0.0177824	0.151895	0.00770915	0.00388113	8.04498e-05	Actinobacteriota	Actinobacteria	Micrococcales	Intrasporangiaceae	Intrasporangiaceae_unclassified
OTU_11384	0.00125311	0.00226704	0.000407458	0.00540947	0.0150855	0.0523055	8.02963e-05	Proteobacteria	Alphaproteobacteria	Rhizobiales	Rhizobiaceae	Allorhizobium-Neorhizobium-Pararhizobium-Rhizobium
OTU_7538	8.79406e-05	6.72723e-05	0.000135965	1.17836e-05	0.000238643	2.09546e-05	8.02678e-05	Proteobacteria	Gammaproteobacteria	Oceanospirillales	Halomonadaceae	Halomonas
OTU_6757	0.010031	0.00117968	0.000159254	0.0132941	0.000569797	0.00662697	8.02615e-05	Firmicutes	Bacilli	Paenibacillales	Paenibacillaceae	Paenibacillus
OTU_140	0.10257	0.000789324	0.000280676	0.143696	0.0901815	0.000443211	7.91808e-05	Actinobacteriota	Actinobacteria	Propionibacteriales	Nocardioidaceae	Kribbella
OTU_104	0.0135804	0.00183392	7.55173e-05	0.0336882	0.03718	0.000397374	7.89866e-05	Desulfobacterota	Desulfuromonadia	Geobacterales	Geobacteraceae	Geobacter
OTU_1409	0.00144891	0.00225747	0.000426309	0.00771821	0.0197334	0.00748986	7.8558e-05	Proteobacteria	Alphaproteobacteria	Rhizobiales	Rhizobiaceae	Allorhizobium-Neorhizobium-Pararhizobium-Rhizobium
OTU_4062	0.000243368	4.15982e-05	6.30205e-05	4.62047e-05	7.16958e-05	2.64601e-05	7.83202e-05	Bacteroidota	Bacteroidia	Chitinophagales	Chitinophagaceae	Chitinophagaceae_unclassified
OTU_2525	0.00272137	2.2071e-05	5.28062e-06	0.00165116	0.00274921	0	7.82691e-05	Bacteroidota	Bacteroidia	Sphingobacteriales	env.OPS_17	env.OPS_17_ge
OTU_222	0.021047	0.000897998	0.000358524	0.0675376	0.0869675	0.00896458	7.73338e-05	Proteobacteria	Alphaproteobacteria	Rhizobiales	Rhizobiaceae	Allorhizobium-Neorhizobium-Pararhizobium-Rhizobium
OTU_4380	0.00147166	0.000235089	0	0.00300928	0.000512668	0.000147248	7.72455e-05	Proteobacteria	Gammaproteobacteria	Burkholderiales	Alcaligenaceae	Alcaligenaceae_unclassified
OTU_2788	0.0294335	0.000984664	0.000244164	0.0388298	0.00287798	0.0100219	7.70367e-05	Firmicutes	Bacilli	Bacillales	Bacillaceae	Bacillus
OTU_4295	0.00123147	0.000201319	0.000262047	0.00393602	0.0223039	0.00134792	7.67013e-05	Proteobacteria	Gammaproteobacteria	Burkholderiales	Burkholderiales_unclassified	Burkholderiales_unclassified
OTU_6761	0.000950622	0.0413731	0.0210412	0.00258443	0.000777905	0.00121925	7.60706e-05	Actinobacteriota	Actinobacteria	Propionibacteriales	Nocardioidaceae	Nocardioides
OTU_12283	0.00047801	0.00435375	0.000644266	0.00110736	0.0023276	0.00392914	7.5549e-05	Proteobacteria	Alphaproteobacteria	Caulobacterales	Caulobacteraceae	Brevundimonas
OTU_991	0.00278737	0.00247205	0.000271118	0.00849519	0.000361879	0.00758973	7.47182e-05	Firmicutes	Bacilli	Bacillales	Bacillaceae	Terribacillus
OTU_11864	0.000444258	9.67874e-05	4.64144e-05	0.00429358	0.00677395	0.00540861	7.45708e-05	Proteobacteria	Gammaproteobacteria	Burkholderiales	Oxalobacteraceae	Oxalobacteraceae_unclassified
OTU_1391	0.00452598	0.000953622	6.81882e-05	0.00499141	0.00875729	0.000711953	7.43886e-05	Proteobacteria	Gammaproteobacteria	Burkholderiales	Comamonadaceae	Polaromonas
OTU_2241	0.000536331	0.0553501	0.0505985	0.0012044	0.000308964	0.00290013	7.41465e-05	Proteobacteria	Alphaproteobacteria	Sphingomonadales	Sphingomonadaceae	Sphingomonas
OTU_6057	0.000151411	1.16291e-05	0	0.000510834	0.000774024	0.000556859	7.26664e-05	Armatimonadota	Fimbriimonadia	Fimbriimonadales	Fimbriimonadaceae	Fimbriimonadaceae_ge
OTU_6995	9.05658e-05	0.0011896	0.000679929	0.00136279	0.00658892	0.000646018	7.26534e-05	Proteobacteria	Alphaproteobacteria	Rhizobiales	Rhizobiaceae	Rhizobiaceae_unclassified
OTU_153	0.220305	0.000977599	0.000459824	0.152484	0.0174358	0.00847283	7.21957e-05	Actinobacteriota	Thermoleophilia	Solirubrobacterales	67-14	67-14_ge
OTU_1260	0.0008016	0.000923394	0.000180472	0.0100708	0.00520509	0.00271839	7.16834e-05	Bacteroidota	Bacteroidia	Sphingobacteriales	Sphingobacteriaceae	Mucilaginibacter
OTU_1121	0.043945	0.000327067	4.93172e-05	0.0216376	0.00153903	0.00167949	7.16297e-05	Bacteroidota	Bacteroidia	Flavobacteriales	Flavobacteriaceae	Flavobacterium
OTU_646	0.00714739	0.00390358	0.00140575	0.0436212	0.0632045	0.000251393	7.15899e-05	Proteobacteria	Alphaproteobacteria	Sphingomonadales	Sphingomonadaceae	Sphingomonas
OTU_115	0.000101862	0.159589	0.023915	0.000320516	0.000447371	0.000800826	7.0656e-05	Bacteroidota	Bacteroidia	Cytophagales	Spirosomaceae	Spirosoma
OTU_5874	0.0161816	0.000489087	0.00037895	0.00946719	0.000571053	4.5201e-05	7.04804e-05	Actinobacteriota	Actinobacteria	Propionibacteriales	Nocardioidaceae	Nocardioides
OTU_3576	0.00196396	0.00125205	0.000327542	0.0171559	0.0229221	0.00859757	7.01649e-05	Proteobacteria	Gammaproteobacteria	Burkholderiales	Comamonadaceae	Comamonadaceae_unclassified
OTU_8610	4.79416e-05	0.000317878	0.000378161	0.000619614	0.0119267	0.000154442	7.00338e-05	Proteobacteria	Alphaproteobacteria	Rhizobiales	Rhizobiales_unclassified	Rhizobiales_unclassified
OTU_54	0.521458	0.000364348	0.000133587	0.243804	0.00436606	0.0346739	6.97412e-05	Acidobacteriota	Acidobacteriae	Acidobacteriales	uncultured	uncultured_ge
OTU_6861	0.0032334	0.00233522	0.00141076	0.109307	0.567425	0.000552534	6.97283e-05	Proteobacteria	Alphaproteobacteria	Rhizobiales	Rhizobiaceae	Allorhizobium-Neorhizobium-Pararhizobium-Rhizobium
OTU_2392	7.43578e-05	0.000409469	0.00098342	0	0.000239412	0.00084364	6.97005e-05	Actinobacteriota	Actinobacteria	Corynebacteriales	Corynebacteriaceae	Lawsonella
OTU_3760	0.0182572	0.00127312	0.000175649	0.0426091	0.0341944	0.00718355	6.93079e-05	Proteobacteria	Gammaproteobacteria	Burkholderiales	Oxalobacteraceae	Noviherbaspirillum
OTU_5815	0.000904383	0.00059031	9.40325e-05	0.00462778	0.0215498	0.00783066	6.88925e-05	Proteobacteria	Alphaproteobacteria	Rhizobiales	Rhizobiaceae	Allorhizobium-Neorhizobium-Pararhizobium-Rhizobium
OTU_219	0.0547195	0.000254333	0.000509404	0.176318	0.123998	0.000248162	6.88382e-05	Chloroflexi	Chloroflexia	Chloroflexales	Roseiflexaceae	uncultured
OTU_236	0.54578	0.000978336	0.000550828	0.342556	0.369739	0.0116748	6.7219e-05	Proteobacteria	Gammaproteobacteria	Steroidobacterales	Steroidobacteraceae	Steroidobacter
OTU_2117	8.6622e-05	3.90161e-06	7.51687e-05	8.83476e-05	7.9561e-05	0.000906947	6.66332e-05	Proteobacteria	Alphaproteobacteria	Caulobacterales	Caulobacteraceae	Caulobacter
OTU_2305	0.0146417	0.000286664	2.10116e-05	0.0111383	0.000191527	0.0129096	6.64759e-05	Firmicutes	Bacilli	Paenibacillales	Paenibacillaceae	Paenibacillus
OTU_7758	0.00178674	5.75227e-05	0.000112763	0.00813978	0.000263718	1.64323e-05	6.61044e-05	Proteobacteria	Alphaproteobacteria	Tistrellales	Geminicoccaceae	uncultured
OTU_10884	0.0031978	0.00313004	0.000568166	0.0111739	0.000575425	0.000326423	6.60274e-05	Actinobacteriota	Actinobacteria	Micrococcales	Brevibacteriaceae	Brevibacterium
OTU_1045	7.12524e-05	0.0113694	0.00339461	0.000239973	0.000275366	0.0221643	6.53999e-05	Proteobacteria	Alphaproteobacteria	Rhizobiales	Rhizobiaceae	Rhizobiaceae_unclassified
OTU_41	1.43105	0.000811067	0.000828235	0.453229	0.0124088	0.233685	6.53776e-05	Chloroflexi	AD3	AD3_or	AD3_fa	AD3_ge
OTU_8994	6.38243e-05	0.0318318	0.0831713	0.000174875	9.05921e-05	0.000262137	6.48137e-05	Proteobacteria	Alphaproteobacteria	Rhizobiales	Beijerinckiaceae	Methylobacterium-Methylorubrum
OTU_251	0.00295355	0.00452902	0.00189618	0.0548429	0.106718	0.000316702	6.45812e-05	Proteobacteria	Alphaproteobacteria	Sphingomonadales	Sphingomonadaceae	Sphingomonas
OTU_2889	0.000441629	0.000126814	2.87575e-05	0.0019543	0.00340442	0.000775005	6.44852e-05	Bacteroidota	Bacteroidia	Chitinophagales	Chitinophagaceae	Chitinophagaceae_unclassified
OTU_306	0.00569843	0.00640245	0.00372242	0.031074	0.156468	0.0350141	6.44574e-05	Proteobacteria	Alphaproteobacteria	Rhizobiales	Beijerinckiaceae	Bosea
OTU_152	0.225322	0.000701491	0.00035006	0.139462	0.00672651	0.000116411	6.39806e-05	Chloroflexi	TK10	TK10_or	TK10_fa	TK10_ge
OTU_654	0.217462	0.00629893	0.00175457	0.167797	0.00901967	0.00140621	6.38509e-05	Actinobacteriota	Actinobacteria	Frankiales	Geodermatophilaceae	Geodermatophilus
OTU_296	0.0401722	0.00115901	0.000625576	0.172078	0.149838	0.00558974	6.31732e-05	Proteobacteria	Alphaproteobacteria	Rhizobiales	Devosiaceae	Devosia
OTU_91	0.0672489	0.264146	0.0595456	0.0675241	0.00557707	0.0253812	6.27628e-05	Myxococcota	Myxococcia	Myxococcales	Myxococcaceae	Melittangium
OTU_172	0.00706487	0.00179304	0.0017645	0.10546	0.123593	0.00041689	6.26929e-05	Proteobacteria	Alphaproteobacteria	Sphingomonadales	Sphingomonadaceae	Sphingomonas
OTU_3271	3.69831e-05	0.0134165	0.0136127	9.15103e-06	1.22357e-05	3.29254e-05	6.24983e-05	Proteobacteria	Alphaproteobacteria	Sphingomonadales	Sphingomonadaceae	Sphingomonadaceae_unclassified
OTU_3466	0.000329658	4.56063e-05	0	0.000419705	1.99813e-05	0.00831981	6.2477e-05	Firmicutes	Bacilli	Paenibacillales	Paenibacillaceae	Paenibacillus
OTU_703	0.00808729	0.000532174	0.000346116	0.0160117	0.00108929	0.0136926	6.21801e-05	Firmicutes	Bacilli	Bacillales	Planococcaceae	Solibacillus
OTU_12849	0.00135415	0.00136767	0.00125247	0.00119575	7.96443e-05	0.000290639	6.1805e-05	Actinobacteriota	Actinobacteria	Micrococcales	Intrasporangiaceae	Intrasporangiaceae_unclassified
OTU_13779	5.55874e-06	2.95023e-05	6.79673e-05	0.000932947	0.00356259	0.000169845	6.16666e-05	unclassified	Proteobacteria_unclassified	Proteobacteria_unclassified	Proteobacteria_unclassified	Proteobacteria_unclassified
OTU_840	0.00118918	0.000125108	2.55984e-05	0.00941325	0.0161076	0.016245	6.12998e-05	Proteobacteria	Alphaproteobacteria	Caulobacterales	Caulobacteraceae	Asticcacaulis
OTU_120	0.172263	0.000713336	0.000434657	0.108825	0.00495979	0.000714229	6.06479e-05	Chloroflexi	TK10	TK10_or	TK10_fa	TK10_ge
OTU_418	0.0249057	0.0398436	0.0110746	0.155424	0.0036718	0.013618	6.04928e-05	Proteobacteria	Gammaproteobacteria	Burkholderiales	Oxalobacteraceae	Massilia
OTU_158	0.0819743	0.00139806	0.000131572	0.029948	0.114655	0.0165825	6.03492e-05	Myxococcota	Polyangia	Haliangiales	Haliangiaceae	Haliangium
OTU_5448	0.0255499	7.50183e-05	2.73505e-05	0.023406	0.00419703	0.000541515	6.00682e-05	Chloroflexi	TK10	TK10_or	TK10_fa	TK10_ge
OTU_84	0.0250681	0.000315962	0.000140218	0.0368794	0.302761	6.99601e-05	6.00569e-05	Actinobacteriota	Actinobacteria	Catenulisporales	Actinospicaceae	Actinospica
OTU_11854	0.000261579	0.000184848	0.000132301	0.00626404	0.0116912	0.00723438	5.99439e-05	Proteobacteria	Gammaproteobacteria	Burkholderiales	Burkholderiales_unclassified	Burkholderiales_unclassified
OTU_2724	0	0.00171021	0.000277592	8.95636e-06	8.67351e-06	0.0902549	5.92358e-05	Deinococcota	Deinococci	Deinococcales	Deinococcaceae	Deinococcus
OTU_49	2.04891	0.00481234	0.00219868	1.23767	0.0383804	0.00858145	5.89145e-05	Chloroflexi	TK10	TK10_or	TK10_fa	TK10_ge
OTU_183	0.000743175	0.00208692	0.000414316	0.0204503	0.050541	0.000172754	5.87957e-05	Proteobacteria	Alphaproteobacteria	Rhizobiales	Labraceae	Labrys
OTU_13781	7.87111e-06	4.72989e-06	0	3.30587e-05	9.33992e-05	0.000173603	5.85864e-05	Patescibacteria	Saccharimonadia	Saccharimonadales	Saccharimonadales_fa	Saccharimonadales_ge
OTU_2346	0.00267847	0.000111534	0.000367141	0.00309739	0.00021761	0.000208544	5.85864e-05	Firmicutes	Bacilli	Bacillales	Bacillaceae	Geobacillus
OTU_772	0.00781736	0.0540005	0.00580142	0.0883468	0.00322888	0.0355321	5.81443e-05	Proteobacteria	Gammaproteobacteria	Burkholderiales	Oxalobacteraceae	Massilia
OTU_1011	0.026965	0.000410562	0.000186889	0.156293	0.0273842	0.00340145	5.78713e-05	Proteobacteria	Gammaproteobacteria	Burkholderiales	Oxalobacteraceae	Oxalobacteraceae_unclassified
OTU_4703	0.0475428	0.00110419	0.000276984	0.230241	0.00958149	0.000903828	5.78342e-05	Actinobacteriota	Actinobacteria	Micrococcales	Micrococcaceae	Pseudarthrobacter
OTU_1131	0.00102475	0.0197687	0.00682368	0.00352511	0.00477679	0.00172828	5.76609e-05	Proteobacteria	Alphaproteobacteria	Rhizobiales	Rhizobiaceae	Allorhizobium-Neorhizobium-Pararhizobium-Rhizobium
OTU_330	0.0995552	0.00156104	0.000858178	0.208456	0.139517	0.0286008	5.75836e-05	Proteobacteria	Gammaproteobacteria	Burkholderiales	Comamonadaceae	Methylibium
OTU_956	0.000371468	0.0144493	0.01323	0.000290299	5.20221e-05	0.000266522	5.69882e-05	Bdellovibrionota	Bdellovibrionia	Bdellovibrionales	Bdellovibrionaceae	Bdellovibrio
OTU_206	0.416207	0.000297566	0.000216257	0.169856	0.00568083	0.0165361	5.69227e-05	RCP2-54	RCP2-54_cl	RCP2-54_or	RCP2-54_fa	RCP2-54_ge
OTU_2175	0.00555362	0.00219507	0.000760033	0.00744902	0.00354692	0.00109286	5.68945e-05	Actinobacteriota	Actinobacteria	Pseudonocardiales	Pseudonocardiaceae	Pseudonocardia
OTU_1720	0.00525233	0.00204035	0.00136235	0.0599617	0.159923	0.00301346	5.66699e-05	Proteobacteria	Alphaproteobacteria	Rhizobiales	Rhizobiaceae	Allorhizobium-Neorhizobium-Pararhizobium-Rhizobium
OTU_2386	0.000684326	0.00432616	0.00409607	0.00167846	9.65242e-05	4.59402e-05	5.64856e-05	Actinobacteriota	Actinobacteria	Micrococcales	Microbacteriaceae	Naasia
OTU_5877	0.146563	0.000521244	0.000278071	0.116187	0.0100983	0.00939274	5.64727e-05	Actinobacteriota	Thermoleophilia	Gaiellales	uncultured	uncultured_ge
OTU_13613	3.04711e-05	0.000155935	7.79059e-05	2.20899e-05	7.98303e-05	0.00147505	5.62103e-05	Proteobacteria	Gammaproteobacteria	Burkholderiales	Burkholderiaceae	Burkholderia
OTU_105	0.716061	0.000260139	0.000228067	0.288536	0.020148	0.00194448	5.56115e-05	Actinobacteriota	Thermoleophilia	Gaiellales	uncultured	uncultured_ge
OTU_12420	0.00154319	0.000297099	0.00013569	0.0224576	0.167321	0.000504488	5.53518e-05	Proteobacteria	Gammaproteobacteria	Burkholderiales	Burkholderiaceae	Burkholderiaceae_unclassified
OTU_2419	0.00558153	0.000555789	8.10018e-05	0.00623872	0.000493622	0.00118726	5.50599e-05	Proteobacteria	Alphaproteobacteria	Rhodobacterales	Rhodobacteraceae	Rubellimicrobium
OTU_7679	3.10512e-06	0.000113415	1.76474e-05	2.30898e-05	0	0.00849035	5.49532e-05	Proteobacteria	Gammaproteobacteria	Burkholderiales	Burkholderiaceae	Burkholderiaceae_unclassified
OTU_5018	2.40964e-05	0.000118714	0.00021736	0	8.6605e-05	0.000435434	5.47544e-05	Actinobacteriota	Actinobacteria	Corynebacteriales	Corynebacteriaceae	Corynebacterium
OTU_2220	0.0102971	0.000576062	0.000268611	0.00829575	0.000435576	0.00683835	5.43512e-05	Firmicutes	Bacilli	Bacillales	Bacillaceae	Bacillus
OTU_131	0.200786	0.000865819	0.00037062	0.146884	0.0116596	0.0111808	5.36138e-05	Actinobacteriota	Thermoleophilia	Gaiellales	uncultured	uncultured_ge
OTU_187	0.000110253	0.000517113	0.000131088	0.00577336	0.0909928	0.00217617	5.35494e-05	Proteobacteria	Alphaproteobacteria	Sphingomonadales	Sphingomonadaceae	Rhizorhapis
OTU_2432	0.000649745	0.00019437	5.66696e-05	0.00267554	0.00799033	0.00146228	5.33378e-05	Proteobacteria	Alphaproteobacteria	Rhizobiales	Rhizobiaceae	Allorhizobium-Neorhizobium-Pararhizobium-Rhizobium
OTU_11861	8.32461e-05	0.000228611	2.23424e-05	0.00126507	0.00575311	1.39423e-05	5.29766e-05	Proteobacteria	Gammaproteobacteria	Burkholderiales	Rhodocyclaceae	Rhodocyclaceae_unclassified
OTU_1305	0.00956294	7.14639e-05	9.56886e-05	0.00460439	0.000541018	1.04084e-05	5.29384e-05	Actinobacteriota	Actinobacteria	Streptosporangiales	Streptosporangiaceae	Microbispora
OTU_10945	1.63401e-05	0.000114503	0.000223128	7.98524e-05	0.000102986	0.000372024	5.26333e-05	Actinobacteriota	Actinobacteria	Micrococcales	Micrococcaceae	Nesterenkonia
OTU_100	0.367866	0.000452332	0.000372327	0.269974	0.0225615	0.112529	5.24831e-05	Proteobacteria	Gammaproteobacteria	Burkholderiales	SC-I-84	SC-I-84_ge
OTU_4125	9.2994e-06	0.00414411	6.3148e-05	0.000219255	0.000760846	0.00080257	5.21184e-05	Bacteroidota	Bacteroidia	Sphingobacteriales	Sphingobacteriaceae	Pedobacter
OTU_213	0.386212	0.00421167	0.00165989	0.445474	0.0210328	0.00294247	5.1685e-05	Actinobacteriota	Actinobacteria	Frankiales	Geodermatophilaceae	Blastococcus
OTU_6187	0.230813	0.000396816	0.000210599	0.134694	0.0101412	0.0141924	5.16694e-05	Actinobacteriota	Thermoleophilia	Gaiellales	Gaiellaceae	Gaiella
OTU_1609	6.10638e-06	8.23532e-05	4.1857e-06	0	0	0.00772865	5.07289e-05	Proteobacteria	Alphaproteobacteria	Acetobacterales	Acetobacteraceae	Acetobacter
OTU_6087	0.160686	0.000547905	0.000213744	0.201152	0.0122569	0.0484107	5.04397e-05	Proteobacteria	Gammaproteobacteria	Burkholderiales	SC-I-84	SC-I-84_ge
OTU_4626	0.0605506	0.00317326	0.000134695	0.0593007	0.00747369	0.0088207	5.0356e-05	Myxococcota	Myxococcia	Myxococcales	Myxococcaceae	Myxococcus
OTU_980	0.000315099	0.0979293	0.208335	0.000268387	0.000182996	0.00179789	5.02568e-05	Proteobacteria	Alphaproteobacteria	Rhizobiales	Rhizobiaceae	Aureimonas
OTU_6698	1.90851e-05	0.00258725	0.00431449	7.917e-06	6.3597e-05	3.41836e-05	5.01094e-05	Proteobacteria	Alphaproteobacteria	Sphingomonadales	Sphingomonadaceae	Hephaestia
OTU_707	2.87943e-05	0.00417644	0.000493171	0.0037249	0.000352391	0.0134547	5.00117e-05	Firmicutes	Bacilli	Exiguobacterales	Exiguobacteraceae	Exiguobacterium
OTU_5056	0	0.000189811	0.000253013	2.403e-05	0.000107972	7.73342e-06	4.94984e-05	Actinobacteriota	Actinobacteria	Actinomycetales	Actinomycetaceae	Actinomyces
OTU_449	0.142361	0.000735561	0.000345069	0.122661	0.021901	0.0217685	4.93459e-05	Proteobacteria	Gammaproteobacteria	Burkholderiales	Comamonadaceae	Ramlibacter
OTU_821	0.00127631	0.00661565	0.00553595	0.00367041	0.0011438	0.000546942	4.90278e-05	Actinobacteriota	Actinobacteria	Frankiales	Nakamurellaceae	Nakamurella
OTU_3709	7.03262e-05	0.0226191	0.113377	6.82097e-05	6.72076e-05	0.000231844	4.89331e-05	Proteobacteria	Alphaproteobacteria	Rhizobiales	Beijerinckiaceae	Methylobacterium-Methylorubrum
OTU_2492	0.092177	2.99059e-05	4.83756e-05	0.0398804	0.00153672	0.00791479	4.89015e-05	Nitrospirota	Nitrospiria	Nitrospirales	Nitrospiraceae	Nitrospira
OTU_3178	0.000194119	0.000730221	0.000172514	0.000385583	0.000465567	0.000482856	4.84661e-05	Proteobacteria	Alphaproteobacteria	Paracaedibacterales	Paracaedibacteraceae	Candidatus_Paracaedibacter
OTU_83	0.302143	0.000123887	0.000102638	0.251288	0.006405	0.019163	4.81512e-05	Acidobacteriota	Acidobacteriae	Acidobacteriales	uncultured	uncultured_ge
OTU_299	0.158089	0.000369311	0.000242734	0.175857	0.0665427	0.0127182	4.78103e-05	Proteobacteria	Gammaproteobacteria	Xanthomonadales	Xanthomonadaceae	Lysobacter
OTU_6704	0.00341188	0.000916455	0.000695308	0.0178658	0.100952	0.00189576	4.72354e-05	Proteobacteria	Alphaproteobacteria	Rhizobiales	Rhizobiaceae	Allorhizobium-Neorhizobium-Pararhizobium-Rhizobium
OTU_11743	7.37876e-05	0.000719248	0.000542775	0.000626884	0.000254192	6.94327e-05	4.71445e-05	Actinobacteriota	Actinobacteria	Propionibacteriales	Propionibacteriaceae	Auraticoccus
OTU_1341	0.000222872	0.00115208	0.00029938	0.000210347	4.69146e-05	0.0426737	4.69066e-05	Deinococcota	Deinococci	Deinococcales	Deinococcaceae	Deinococcus
OTU_375	0.117306	0.000333313	0.000298644	0.160971	0.059884	0.000998631	4.64162e-05	Chloroflexi	Chloroflexia	Chloroflexales	Roseiflexaceae	uncultured
OTU_9500	0.0141811	0.000772831	0.000363899	0.0697649	0.137788	0.0133579	4.58342e-05	Proteobacteria	Gammaproteobacteria	Burkholderiales	Comamonadaceae	Comamonadaceae_unclassified
OTU_1318	0.00274183	0.000212908	0.000147766	0.00416196	0.00373215	0.0002879	4.5804e-05	Actinobacteriota	Actinobacteria	Micrococcales	Microbacteriaceae	Humibacter
OTU_2571	0.0216222	0.000349254	0.000217534	0.0229774	0.00568568	0.012713	4.57385e-05	Proteobacteria	Alphaproteobacteria	Reyranellales	Reyranellaceae	Reyranella
OTU_4667	0.000636729	1.06149e-05	0	0.000514916	0.000799092	0.000243027	4.57385e-05	Proteobacteria	Alphaproteobacteria	Sphingomonadales	Sphingomonadaceae	Sphingomonas
OTU_128	0.177351	0.00633888	0.00181755	0.143908	0.0404249	0.00173877	4.55483e-05	Actinobacteriota	Actinobacteria	Corynebacteriales	Mycobacteriaceae	Mycobacterium
OTU_3518	0.000278593	0.00021228	5.71854e-05	0.000827105	0.00415665	0.000456169	4.53577e-05	Proteobacteria	Alphaproteobacteria	Sphingomonadales	Sphingomonadaceae	Sphingomonas
OTU_95	0.797943	0.00170327	0.00115793	0.469178	0.0190521	0.0121119	4.50249e-05	Chloroflexi	TK10	TK10_or	TK10_fa	TK10_ge
OTU_52	0.317912	0.00180395	0.000761939	0.344048	0.0250085	0.0208393	4.48625e-05	Actinobacteriota	Thermoleophilia	Gaiellales	uncultured	uncultured_ge
OTU_381	0.000604697	0.0430415	0.0189113	0.00107015	0.00118259	0.00665386	4.48126e-05	Armatimonadota	Fimbriimonadia	Fimbriimonadales	Fimbriimonadaceae	Fimbriimonadaceae_ge
OTU_223	0.0475205	0.00020563	0.00022123	0.0384697	0.00105843	0.000102979	4.44216e-05	Proteobacteria	Alphaproteobacteria	Acetobacterales	Acetobacteraceae	Acetobacteraceae_unclassified
OTU_741	0.00304869	0.00230972	0.000880329	0.0345444	0.0720922	0.00261279	4.41143e-05	Proteobacteria	Alphaproteobacteria	Sphingomonadales	Sphingomonadaceae	Sphingomonas
OTU_2306	0.00333463	7.00547e-05	8.22143e-05	0.00213154	0.000104794	0.020224	4.39909e-05	Firmicutes	Bacilli	Paenibacillales	Paenibacillaceae	Paenibacillus
OTU_2834	3.89567e-06	0.00349614	0.000468687	4.88447e-06	8.91719e-06	0	4.3939e-05	Proteobacteria	Alphaproteobacteria	Rickettsiales	Rickettsiaceae	Rickettsiaceae_unclassified
OTU_481	0.000336756	0.0729704	0.0347707	0.00194085	0.000326878	0.0186827	4.36782e-05	Abditibacteriota	Abditibacteria	Abditibacteriales	Abditibacteriaceae	Abditibacterium
OTU_10631	0.0865939	0.000260781	0.000141105	0.0667878	0.00467108	0.00539244	4.34803e-05	Actinobacteriota	Thermoleophilia	Gaiellales	uncultured	uncultured_ge
OTU_463	0.000341817	0.000197064	2.31536e-05	0.00190268	0.00511906	1.64118e-05	4.30482e-05	Proteobacteria	Gammaproteobacteria	Burkholderiales	Rhodocyclaceae	Rhodocyclaceae_unclassified
OTU_1186	1.07328e-05	0.00022741	0.000111726	9.2627e-05	0.000447317	0.00567958	4.28086e-05	Bacteroidota	Bacteroidia	Flavobacteriales	Weeksellaceae	Chryseobacterium
OTU_1352	0.275022	0.00388693	0.00127084	0.349813	0.0703356	0.00639202	4.22987e-05	Proteobacteria	Alphaproteobacteria	Sphingomonadales	Sphingomonadaceae	Sphingomonas
OTU_7760	3.68296e-05	1.77619e-05	0.000128583	1.43606e-05	5.8052e-05	8.77539e-05	4.22962e-05	Actinobacteriota	Actinobacteria	Corynebacteriales	Corynebacteriaceae	Corynebacterium
OTU_2302	0.00755094	4.61958e-05	4.68745e-06	0.0100072	0.000577508	0.00169885	4.21805e-05	Proteobacteria	Alphaproteobacteria	Rhodobacterales	Rhodobacteraceae	Amaricoccus
OTU_170	0.00018566	0.0476113	0.0762814	0.000365934	0.000190012	0.000635723	4.21265e-05	Actinobacteriota	Actinobacteria	Propionibacteriales	Nocardioidaceae	Nocardioides
OTU_3970	1.55846e-05	0.000120391	0.000135552	0.00528823	0.00862107	0.000236592	4.20126e-05	Proteobacteria	Alphaproteobacteria	Sphingomonadales	Sphingomonadaceae	Sphingomonadaceae_unclassified
OTU_875	0.00750536	0.00425494	0.000650232	0.018994	0.00228503	0.000511364	4.15188e-05	Actinobacteriota	Actinobacteria	Micrococcales	Promicromonosporaceae	Cellulosimicrobium
OTU_7460	0.0502805	0.000627376	0.000620526	0.0644627	0.0115826	0.00502858	4.14649e-05	Proteobacteria	Gammaproteobacteria	Xanthomonadales	Xanthomonadaceae	Lysobacter
OTU_6362	0.000614319	0.00641326	0.0019187	0.00174854	0.00429115	0.010832	4.12438e-05	Proteobacteria	Alphaproteobacteria	Rhizobiales	Rhizobiaceae	Shinella
OTU_8810	8.44716e-06	0.000431	0.00016434	0.000312745	0.00308848	0.00021167	4.11364e-05	Proteobacteria	Alphaproteobacteria	Sphingomonadales	Sphingomonadaceae	Sphingomonadaceae_unclassified
OTU_5188	1.24744e-05	0.0003607	0.001778	2.31066e-05	0.00031726	0.0387097	4.06471e-05	Acidobacteriota	Acidobacteriae	Subgroup_2	Subgroup_2_fa	Subgroup_2_ge
OTU_249	0.0783044	0.00466553	0.000874459	0.0891494	0.0107902	0.0219293	4.05062e-05	Firmicutes	Clostridia	Peptostreptococcales-Tissierellales	Peptostreptococcaceae	Terrisporobacter
OTU_8617	0	0.000109235	0.000742074	0	1.4252e-05	1.37039e-05	4.01252e-05	Proteobacteria	Alphaproteobacteria	Rhizobiales	Beijerinckiaceae	Methylobacterium-Methylorubrum
OTU_664	0.00132103	0.00347564	0.00213073	0.0041031	0.00121316	0.281706	3.99129e-05	Deinococcota	Deinococci	Deinococcales	Deinococcaceae	Deinococcus
OTU_7488	0.000439976	9.26444e-05	7.63082e-06	0.000347714	3.40828e-05	3.1228e-05	3.97219e-05	Proteobacteria	Alphaproteobacteria	Rhizobiales	D05-2	D05-2_ge
OTU_778	0.090616	4.83653e-05	0.000111068	0.0366533	0.00223935	0.000467029	3.92033e-05	Actinobacteriota	Thermoleophilia	uncultured	uncultured_fa	uncultured_ge
OTU_660	0.00243121	0.000133373	0.000510955	0.00761252	0.0291856	0.00379959	3.90434e-05	Proteobacteria	Alphaproteobacteria	Rhizobiales	Xanthobacteraceae	Afipia
OTU_9124	0.00382671	0.00110281	0.000253839	0.017637	0.0036572	7.53461e-05	3.89865e-05	Proteobacteria	Gammaproteobacteria	Burkholderiales	Oxalobacteraceae	Oxalobacteraceae_unclassified
OTU_4151	0	1.15923e-05	2.88079e-05	1.28077e-05	1.27479e-05	0.00320748	3.88447e-05	Proteobacteria	Gammaproteobacteria	Burkholderiales	Burkholderiaceae	Burkholderia
OTU_2467	2.32662e-05	3.71079e-05	0.000827464	0	0.000175942	0.00565266	3.87075e-05	Bacteroidota	Bacteroidia	Bacteroidales	Prevotellaceae	Prevotella
OTU_10723	0.0124262	0.000145899	4.78974e-05	0.00836756	0.0206796	9.34114e-05	3.86722e-05	Actinobacteriota	Actinobacteria	Micromonosporales	Micromonosporaceae	Dactylosporangium
OTU_411	0.0703638	0.000444581	0.000181586	0.0773883	0.0876922	0.0112539	3.84427e-05	Proteobacteria	Gammaproteobacteria	Xanthomonadales	Rhodanobacteraceae	Dokdonella
OTU_539	0.00141652	0.00798051	0.00301221	0.00197773	0.00709123	0.0155415	3.82289e-05	Proteobacteria	Alphaproteobacteria	Rhizobiales	Xanthobacteraceae	Rhodopseudomonas
OTU_8144	0.00196536	0.000341574	0.000871202	0.00433609	0.0117645	0.00699124	3.80784e-05	Proteobacteria	Alphaproteobacteria	Rhizobiales	Xanthobacteraceae	Afipia
OTU_169	0.380682	0.00146061	0.000351126	0.318826	0.0101856	0.00181351	3.80086e-05	Actinobacteriota	Rubrobacteria	Rubrobacterales	Rubrobacteriaceae	Rubrobacter
OTU_930	0.000636658	0.000414028	4.49549e-05	0.000850097	0.000282358	0.0507934	3.79339e-05	Firmicutes	Clostridia	Lachnospirales	Lachnospiraceae	Anaerocolumna
OTU_6621	1.51131e-05	6.94546e-05	9.31639e-05	0	6.88784e-05	8.61398e-05	3.79334e-05	Deinococcota	Deinococci	Deinococcales	Deinococcaceae	Deinococcus
OTU_10934	0	3.80227e-05	3.05763e-05	0	3.68478e-06	8.98903e-05	3.79311e-05	Firmicutes	Bacilli	Lactobacillales	Streptococcaceae	Streptococcus
OTU_13096	0.00392563	0.00043253	0.000245982	0.00468076	0.000409226	0.00478626	3.79078e-05	Firmicutes	Bacilli	Bacillales	Planococcaceae	Lysinibacillus
OTU_353	0.0271611	0.0366423	0.0458552	0.0420884	0.0240407	0.00127585	3.78177e-05	Actinobacteriota	Actinobacteria	Propionibacteriales	Nocardioidaceae	Nocardioides
OTU_13008	0.000121805	0.00736059	0.0118171	6.19708e-05	7.46385e-05	0.000106542	3.77863e-05	Proteobacteria	Alphaproteobacteria	Sphingomonadales	Sphingomonadaceae	Sphingomonas
OTU_13359	0.000634435	0.000634572	4.85392e-05	0.000852444	0.000615833	0.00468381	3.76916e-05	Bacteroidota	Bacteroidia	Chitinophagales	Chitinophagaceae	Chitinophagaceae_unclassified
OTU_8904	0.000924879	0.00467181	0.00122324	0.00112445	0.000195474	0.00302248	3.76305e-05	Actinobacteriota	Actinobacteria	Propionibacteriales	Nocardioidaceae	Aeromicrobium
OTU_80	0.0422648	0.0010997	0.00127485	0.255515	0.695858	9.12086e-05	3.74942e-05	Actinobacteriota	Actinobacteria	Catenulisporales	Catenulisporaceae	Catenulispora
OTU_12996	4.25533e-05	0.0196561	0.0192575	8.87232e-06	3.63002e-05	9.88342e-05	3.7261e-05	Proteobacteria	Alphaproteobacteria	Sphingomonadales	Sphingomonadaceae	Sphingomonadaceae_unclassified
OTU_320	0.00949515	0.000993738	2.36679e-05	0.0224723	0.0126466	0.000196557	3.70288e-05	Proteobacteria	Gammaproteobacteria	Burkholderiales	Rhodocyclaceae	Rhodocyclaceae_unclassified
OTU_2422	0.000216534	0.000287377	0.00157694	6.34425e-06	0.000138099	0.00794599	3.69194e-05	Proteobacteria	Gammaproteobacteria	Burkholderiales	Neisseriaceae	Neisseria
OTU_5609	7.57918e-05	2.69254e-05	3.27233e-05	0	1.08344e-05	0.00156196	3.6916e-05	Firmicutes	Bacilli	Lactobacillales	Carnobacteriaceae	Atopostipes
OTU_9097	0.0696758	0.000272642	0.000156778	0.0526819	0.00379687	0.00576258	3.65106e-05	Proteobacteria	Alphaproteobacteria	Rhizobiales	Xanthobacteraceae	uncultured
OTU_242	0.245135	0.00106478	0.000256893	0.248434	0.0363533	0.0070606	3.60937e-05	Actinobacteriota	Thermoleophilia	Gaiellales	Gaiellales_unclassified	Gaiellales_unclassified
OTU_1077	0.328015	0.000808229	0.000553112	0.234012	0.0204241	0.0163772	3.60762e-05	Actinobacteriota	Thermoleophilia	Gaiellales	uncultured	uncultured_ge
OTU_9862	0.030403	0.000803179	0.000224683	0.0395387	0.00165136	0.0170543	3.58615e-05	Firmicutes	Bacilli	Bacillales	Planococcaceae	Planococcaceae_unclassified
OTU_633	1.51555e-05	0.000181217	0.00024367	2.98973e-05	2.30348e-05	0.000520681	3.58157e-05	Proteobacteria	Alphaproteobacteria	Acetobacterales	Acetobacteraceae	Acidisoma
OTU_9656	1.64359e-05	0.00673939	0.00857916	0	3.95821e-06	1.36859e-05	3.56433e-05	Proteobacteria	Alphaproteobacteria	Rhizobiales	Rhizobiales_unclassified	Rhizobiales_unclassified
OTU_10377	0.0013568	0.000330427	0.000234836	0.0144942	0.030328	0.0170207	3.5554e-05	Proteobacteria	Gammaproteobacteria	Burkholderiales	Burkholderiaceae	Burkholderia
OTU_108	0.225425	0.000154818	9.60026e-05	0.0491502	0.00399248	0.00886534	3.54752e-05	Proteobacteria	Gammaproteobacteria	Xanthomonadales	Rhodanobacteraceae	Chujaibacter
OTU_425	0.307563	0.00109654	0.000235717	0.185127	0.0151951	0.00518988	3.53427e-05	Actinobacteriota	Thermoleophilia	Gaiellales	Gaiellales_unclassified	Gaiellales_unclassified
OTU_774	0.0773542	0.000575459	0.000214433	0.135434	0.0316226	0.00163021	3.48403e-05	Proteobacteria	Alphaproteobacteria	Sphingomonadales	Sphingomonadaceae	Sphingomonas
OTU_103	0.168654	0.000413838	7.72383e-05	0.0735416	0.0113794	0.0196741	3.4743e-05	Acidobacteriota	Acidobacteriae	Bryobacterales	Bryobacteraceae	Bryobacter
OTU_398	0.115262	7.15596e-05	7.65361e-05	0.0651465	0.00481	0.00386842	3.4529e-05	Actinobacteriota	Acidimicrobiia	IMCC26256	IMCC26256_fa	IMCC26256_ge
OTU_13712	2.43612e-05	0.00533995	0.0104393	1.24346e-05	1.04862e-05	6.21783e-05	3.42436e-05	Proteobacteria	Alphaproteobacteria	Alphaproteobacteria_unclassified	Alphaproteobacteria_unclassified	Alphaproteobacteria_unclassified
OTU_3502	0.0160419	0.000357718	0.00014475	0.0313982	0.048345	0.00336204	3.40064e-05	Proteobacteria	Gammaproteobacteria	Xanthomonadales	Rhodanobacteraceae	Rhodanobacteraceae_unclassified
OTU_10973	0.000302794	0.000107539	4.52836e-05	0.00120435	0.00095338	0.00624956	3.39871e-05	Proteobacteria	Gammaproteobacteria	Burkholderiales	Oxalobacteraceae	Oxalobacteraceae_unclassified
OTU_5059	0	0.000262423	8.7962e-05	2.01888e-05	3.20072e-05	7.90747e-05	3.39577e-05	Actinobacteriota	Actinobacteria	Corynebacteriales	Corynebacteriaceae	Corynebacterium
OTU_3034	0	0.000469474	3.08935e-05	0	8.87378e-06	0.0146374	3.35713e-05	Firmicutes	Bacilli	Lactobacillales	Lactobacillaceae	Lactobacillus
OTU_6426	0.00397496	0.000398174	0.000197115	0.00665808	0.120068	4.28521e-05	3.31509e-05	Actinobacteriota	Actinobacteria	Pseudonocardiales	Pseudonocardiaceae	Amycolatopsis
OTU_9190	0.00107566	0.0110645	0.018576	0.00188681	0.000337993	0.00100175	3.30589e-05	Actinobacteriota	Actinobacteria	Micrococcales	Microbacteriaceae	Diaminobutyricimonas
OTU_3564	8.60495e-05	4.32487e-05	0.000454381	6.25065e-06	0.000102932	0.000416005	3.29999e-05	Actinobacteriota	Actinobacteria	Actinomycetales	Actinomycetaceae	Actinomyces
OTU_1284	2.01788e-05	0.000152514	0.000263452	1.64194e-05	3.51081e-05	0.0189477	3.28206e-05	Firmicutes	Bacilli	Lactobacillales	Streptococcaceae	Streptococcus
OTU_74	1.26859	0.000464557	0.000392721	0.406882	0.0140527	0.0269706	3.26059e-05	Nitrospirota	Nitrospiria	Nitrospirales	Nitrospiraceae	Nitrospira
OTU_6850	0.00028367	0.0498458	0.036079	0.000414543	0.000161627	0.000857197	3.25154e-05	Proteobacteria	Alphaproteobacteria	Sphingomonadales	Sphingomonadaceae	Sphingomonas
OTU_4279	0.0114392	0.00647049	0.000947071	0.0345934	0.00323124	0.0228775	3.24102e-05	Proteobacteria	Gammaproteobacteria	Burkholderiales	Oxalobacteraceae	Massilia
OTU_5952	0.00179926	0.00012635	1.85462e-06	0.00109306	0.0017668	0.00189915	3.22717e-05	Proteobacteria	Alphaproteobacteria	Caulobacterales	Caulobacteraceae	Caulobacteraceae_unclassified
OTU_13708	0	7.61846e-05	3.42975e-05	0	7.07003e-06	0	3.21028e-05	Bacteroidota	Bacteroidia	Flavobacteriales	Weeksellaceae	Weeksellaceae_unclassified
OTU_6231	0.0620433	0.000582392	0.000125069	0.128335	0.00604109	0.00862914	3.19355e-05	Proteobacteria	Gammaproteobacteria	Burkholderiales	Oxalobacteraceae	Oxalobacteraceae_unclassified
OTU_239	0.00305963	0.00195229	0.000313102	0.0486532	0.0795474	0.00699288	3.19337e-05	Bdellovibrionota	Bdellovibrionia	Bdellovibrionales	Bdellovibrionaceae	Bdellovibrio
OTU_2423	0.00090168	0.00165865	0.000403461	0.00272848	0.00200472	0.00188944	3.18992e-05	Bdellovibrionota	Bdellovibrionia	Bdellovibrionales	Bdellovibrionaceae	Bdellovibrio
OTU_9854	0.0125527	0.000785861	4.95563e-05	0.019851	0.0578899	0.0031458	3.18913e-05	Proteobacteria	Gammaproteobacteria	Xanthomonadales	Rhodanobacteraceae	Rhodanobacteraceae_unclassified
OTU_3371	3.98965e-05	0.000948688	7.93025e-06	0.000344793	0.00127674	0.000811862	3.14854e-05	Proteobacteria	Alphaproteobacteria	Sphingomonadales	Sphingomonadaceae	Sphingopyxis
OTU_1033	0.000592163	0.000347223	4.52926e-06	0.00188495	0.00480197	0.000182867	3.14691e-05	Firmicutes	Negativicutes	Veillonellales-Selenomonadales	Sporomusaceae	Pelosinus
OTU_13799	0.000163986	3.11231e-05	0	0.000163802	0.00385669	0	3.14017e-05	Acidobacteriota	Acidobacteriae	Acidobacteriales	Acidobacteriaceae_	Acidobacteriaceae_
OTU_9212	0	0	2.90286e-05	2.73926e-06	1.1982e-05	0.000200606	3.1269e-05	Bacteroidota	Bacteroidia	Bacteroidales	Prevotellaceae	Prevotella
OTU_560	0.407126	0.000417741	0.000387405	0.299842	0.0118757	0.00807918	3.12593e-05	Chloroflexi	TK10	TK10_or	TK10_fa	TK10_ge
OTU_2049	0.000473312	0.000174081	9.08645e-05	0.00260261	0.00448799	0.0102666	3.11359e-05	Proteobacteria	Alphaproteobacteria	Rhizobiales	Devosiaceae	Devosia
OTU_374	0.0418132	4.34542e-05	1.36763e-05	0.0150797	0.000366602	0.00245829	3.11266e-05	Proteobacteria	Alphaproteobacteria	Acetobacterales	Acetobacteraceae	Acetobacteraceae_unclassified
OTU_13625	0.00153108	0.01419	0.0124977	0.00280133	0.00151362	0.000295385	3.05691e-05	Actinobacteriota	Actinobacteria	Micrococcales	Intrasporangiaceae	Lapillicoccus
OTU_8303	0	5.01436e-05	0.000308247	0	0.000119545	6.18718e-05	3.03135e-05	Fusobacteriota	Fusobacteriia	Fusobacteriales	Leptotrichiaceae	Leptotrichia
OTU_2214	0.0203832	0.00181933	0.000447997	0.0196017	0.0147563	0.00814003	3.02575e-05	Firmicutes	Clostridia	Clostridiales	Clostridiaceae	Clostridium_sensu_stricto_1
OTU_133	0.173742	0.000418867	0.000125998	0.101716	0.00567195	0.000665073	3.02389e-05	Chloroflexi	TK10	TK10_or	TK10_fa	TK10_ge
OTU_233	0.171319	0.000523463	0.000131701	0.0600364	0.00314458	0.0163629	3.01905e-05	Chloroflexi	AD3	AD3_or	AD3_fa	AD3_ge
OTU_4068	0.103392	0.000185529	0.000117246	0.0397505	0.00394388	0.0127162	3.01344e-05	Proteobacteria	Gammaproteobacteria	Burkholderiales	Nitrosomonadaceae	Ellin6067
OTU_459	0.00423968	7.72844e-06	1.38148e-05	0.0234591	0.0406094	0	3.00414e-05	Proteobacteria	Alphaproteobacteria	Alphaproteobacteria_unclassified	Alphaproteobacteria_unclassified	Alphaproteobacteria_unclassified
OTU_178	0.18461	9.60675e-05	0.000361354	0.0824044	0.00401124	0.02195	3.00399e-05	Chloroflexi	AD3	AD3_or	AD3_fa	AD3_ge
OTU_361	0.131802	9.16231e-05	9.48002e-05	0.0378241	0.000815378	0.00203046	2.98297e-05	Gemmatimonadota	Gemmatimonadetes	Gemmatimonadales	Gemmatimonadaceae	uncultured
OTU_1579	0.00444485	0.00121479	9.76013e-05	0.0138002	0.0142778	0.00548847	2.94541e-05	Proteobacteria	Alphaproteobacteria	Rhizobiales	Devosiaceae	Devosia
OTU_952	0.00708455	0.00117473	0.000398187	0.0441045	0.0297341	0.00416742	2.93637e-05	Proteobacteria	Alphaproteobacteria	Sphingomonadales	Sphingomonadaceae	Novosphingobium
OTU_2509	0	1.13595e-05	1.85339e-05	0	0	0.000720465	2.92394e-05	Bacteroidota	Bacteroidia	Flavobacteriales	Weeksellaceae	Bergeyella
OTU_207	0.0608071	0.000679676	0.000137288	0.0400241	0.148419	0.00230188	2.91863e-05	Myxococcota	Polyangia	Haliangiales	Haliangiaceae	Haliangium
OTU_807	0.0183804	0.0104527	0.00832773	0.0179793	0.00123933	0.0015108	2.91679e-05	Actinobacteriota	Actinobacteria	Propionibacteriales	Nocardioidaceae	Nocardioides
OTU_5415	1.4938e-05	1.1703e-06	0.000118743	0	0	0.000309457	2.90442e-05	Bacteroidota	Bacteroidia	Flavobacteriales	Flavobacteriaceae	Capnocytophaga
OTU_7800	0.00880602	0.000331561	3.78052e-06	0.014543	0.000962396	0.000494761	2.88347e-05	Bacteroidota	Bacteroidia	Flavobacteriales	Flavobacteriaceae	Flavobacterium
OTU_3987	0.0077367	0.00100032	0.000430953	0.00577411	0.000464748	4.56965e-05	2.88208e-05	Actinobacteriota	Actinobacteria	Streptomycetales	Streptomycetaceae	Streptomyces
OTU_129	0.548301	0.000500601	0.000268893	0.229377	0.0151548	0.0154927	2.87642e-05	Actinobacteriota	MB-A2-108	MB-A2-108_or	MB-A2-108_fa	MB-A2-108_ge
OTU_8424	0.0050348	0.000116145	4.84798e-05	0.00538595	0.000193888	0.00419073	2.82258e-05	Firmicutes	Bacilli	Bacillales	Bacillaceae	Bacillus
OTU_237	0.0351507	0.000203451	0.000167328	0.0449864	0.0413358	0.00131505	2.82207e-05	Myxococcota	Polyangia	Haliangiales	Haliangiaceae	Haliangium
OTU_221	0.265861	0.000454231	0.000197235	0.176769	0.0137994	0.0085854	2.81452e-05	Actinobacteriota	Thermoleophilia	Gaiellales	Gaiellaceae	Gaiella
OTU_6230	1.47702e-05	0.00463962	0.0125915	5.84436e-06	9.72931e-06	2.47528e-05	2.78512e-05	Proteobacteria	Alphaproteobacteria	Rhizobiales	Rhizobiales_unclassified	Rhizobiales_unclassified
OTU_2085	0.00828625	0.000182752	7.16027e-05	0.00592796	0.00158557	0.00225134	2.77828e-05	Proteobacteria	Alphaproteobacteria	Sphingomonadales	Sphingomonadaceae	Altererythrobacter
OTU_328	0.00166962	0.0336692	0.0281305	0.00273067	0.00257647	0.0113651	2.77642e-05	Proteobacteria	Alphaproteobacteria	Rhizobiales	Rhizobiaceae	Allorhizobium-Neorhizobium-Pararhizobium-Rhizobium
OTU_3223	0.00176123	0	2.62346e-05	0.00126621	0.00018611	0	2.77107e-05	Proteobacteria	Alphaproteobacteria	Acetobacterales	Acetobacteraceae	Craurococcus-Caldovatus
OTU_202	0.0876764	0.00798154	0.000889256	0.0676221	0.00924088	0.00548749	2.76114e-05	Firmicutes	Bacilli	Erysipelotrichales	Erysipelotrichaceae	Turicibacter
OTU_1516	0.0950853	5.42576e-05	6.88643e-05	0.042356	0.000837423	0.00352068	2.75313e-05	Proteobacteria	Alphaproteobacteria	Elsterales	uncultured	uncultured_ge
OTU_2079	0.000220224	0.0032505	0.000944663	0.00132611	0.000106889	0.00264994	2.73875e-05	Actinobacteriota	Actinobacteria	Micrococcales	Intrasporangiaceae	Janibacter
OTU_649	0.000883286	0.000291259	3.34708e-05	0.000535645	0.0404751	1.55628e-05	2.73397e-05	Proteobacteria	Gammaproteobacteria	Burkholderiales	Burkholderiaceae	Candidatus_Glomeribacter
OTU_2898	0.0166128	0.00154254	0.000262764	0.0155268	0.000883279	0.00308014	2.72447e-05	Actinobacteriota	Actinobacteria	Micrococcales	Intrasporangiaceae	Tetrasphaera
OTU_898	0.00295389	4.46255e-05	2.11706e-05	0.00400214	0.0243278	4.25178e-06	2.71111e-05	Myxococcota	Polyangia	Haliangiales	Haliangiaceae	Haliangium
OTU_7512	0.00324624	0.000360656	7.30914e-05	0.0129772	0.00645926	0.00398277	2.70514e-05	Proteobacteria	Alphaproteobacteria	Rhizobiales	Rhizobiaceae	Rhizobiaceae_unclassified
OTU_3113	0.00197345	0.00177409	4.99524e-05	0.0387265	0.00298481	0.00513088	2.70072e-05	Firmicutes	Bacilli	Paenibacillales	Paenibacillaceae	Paenibacillus
OTU_10929	0.000438204	0.000346964	0.000930881	0.00109936	0.000498418	0.0269824	2.68998e-05	Proteobacteria	Gammaproteobacteria	Burkholderiales	Oxalobacteraceae	uncultured
OTU_201	0.0658863	9.30516e-06	5.62477e-06	0.0416542	0.00353943	0	2.67692e-05	Chloroflexi	TK10	TK10_or	TK10_fa	TK10_ge
OTU_919	0.00632681	0.00324888	0.000375408	0.00438617	0.000412777	0.0157158	2.67352e-05	Firmicutes	Bacilli	Bacillales	Salisediminibacteriaceae	Salisediminibacteriaceae_unclassified
OTU_1035	0.0256352	0.000749467	0.000266602	0.0208821	0.00169173	0.000662499	2.66595e-05	Proteobacteria	Alphaproteobacteria	Sphingomonadales	Sphingomonadaceae	Sphingomonas
OTU_3390	0	0.0007583	0.000611963	2.96323e-06	1.78902e-06	0.00124255	2.66394e-05	Myxococcota	Myxococcia	Myxococcales	Myxococcaceae	P3OB-42
OTU_150	0.428186	0.00127341	0.000490957	0.237904	0.0258086	0.0142227	2.66282e-05	Proteobacteria	Alphaproteobacteria	Rhizobiales	Methyloligellaceae	uncultured
OTU_347	0.069911	2.20024e-05	4.22138e-05	0.0282955	0.00128514	0.00177215	2.65752e-05	Actinobacteriota	Thermoleophilia	Gaiellales	uncultured	uncultured_ge
OTU_1185	0.000367998	7.75411e-05	5.78503e-06	0.00100053	0.00186479	4.28022e-06	2.65613e-05	Proteobacteria	Alphaproteobacteria	Rhodospirillales	Magnetospirillaceae	Magnetospirillum
OTU_319	0.0100877	0.00101591	0.000246955	0.0276852	0.0888654	0.00258826	2.65368e-05	Proteobacteria	Alphaproteobacteria	Rhizobiales	Hyphomicrobiaceae	Hyphomicrobium
OTU_278	0.121829	0.000773754	0.000164301	0.0675176	0.0888112	0.000161106	2.64816e-05	Actinobacteriota	Actinobacteria	Frankiales	Acidothermaceae	Acidothermus
OTU_2748	0.030414	0.000492252	0.000402151	0.0550393	0.00878404	0.0001368	2.64298e-05	Actinobacteriota	Actinobacteria	Propionibacteriales	Nocardioidaceae	Nocardioides
OTU_2616	0	0.000163181	0.000123649	1.34475e-05	4.95886e-05	0.000324168	2.63004e-05	Proteobacteria	Alphaproteobacteria	Rhodobacterales	Rhodobacteraceae	Paracoccus
OTU_157	0.0966238	4.5388e-05	1.43041e-05	0.0679737	0.00741102	0.00013701	2.58915e-05	Chloroflexi	TK10	TK10_or	TK10_fa	TK10_ge
OTU_13094	0	2.22129e-05	8.45125e-06	0	2.43826e-06	0.00231723	2.58445e-05	unclassified	Proteobacteria_unclassified	Proteobacteria_unclassified	Proteobacteria_unclassified	Proteobacteria_unclassified
OTU_282	0.121058	0.000241298	0.000234829	0.0921842	0.0269765	0.0173836	2.58377e-05	Proteobacteria	Gammaproteobacteria	Xanthomonadales	Rhodanobacteraceae	Rhodanobacteraceae_unclassified
OTU_1547	7.4107e-06	0.000828565	0.00108977	3.61653e-05	0.000101536	0.00874384	2.57547e-05	Proteobacteria	Alphaproteobacteria	Rhizobiales	Rhizobiales_unclassified	Rhizobiales_unclassified
OTU_4387	0.0973844	0.00011161	0.00013311	0.112187	0.0077171	0.0155495	2.57314e-05	Proteobacteria	Gammaproteobacteria	Burkholderiales	SC-I-84	SC-I-84_ge
OTU_7186	0	1.13407e-05	0	2.77821e-06	0	0.000860827	2.56877e-05	Firmicutes	Bacilli	Lactobacillales	Leuconostocaceae	Weissella
OTU_528	0.0249029	1.3648e-05	5.15657e-06	0.0107993	0.00061409	0	2.56294e-05	Chloroflexi	Chloroflexi_unclassified	Chloroflexi_unclassified	Chloroflexi_unclassified	Chloroflexi_unclassified
OTU_11293	4.40247e-05	0.00390724	0.0106445	2.79802e-05	0.00010553	3.41687e-05	2.55849e-05	Proteobacteria	Alphaproteobacteria	Rhizobiales	Beijerinckiaceae	Methylobacterium-Methylorubrum
OTU_226	0.111554	6.1897e-05	4.47598e-05	0.0697204	0.00147543	0.0139709	2.55375e-05	Acidobacteriota	Acidobacteriae	Acidobacteriales	Acidobacteriaceae_	Occallatibacter
OTU_3226	0.000206523	0.00654411	0.00182502	0.000454782	0.000451603	0.00398549	2.53903e-05	Proteobacteria	Alphaproteobacteria	Rhizobiales	Devosiaceae	Devosia
OTU_13802	3.0998e-06	0.000462549	3.06751e-05	0.000291358	0.00108285	4.05417e-05	2.52258e-05	Proteobacteria	Alphaproteobacteria	Alphaproteobacteria_unclassified	Alphaproteobacteria_unclassified	Alphaproteobacteria_unclassified
OTU_5356	0.00602475	3.44558e-05	2.08264e-05	0.00500083	0.000879405	0	2.51214e-05	Actinobacteriota	Actinobacteria	Propionibacteriales	Nocardioidaceae	Nocardioides
OTU_2682	3.00801e-05	0.00204982	0.000510619	0.000277753	0.000120159	0.000991473	2.51207e-05	Actinobacteriota	Actinobacteria	Micrococcales	Micrococcaceae	Kocuria
OTU_1075	0.110498	2.74183e-05	1.32589e-05	0.0688628	0.000877801	0.00615615	2.5087e-05	Acidobacteriota	Acidobacteriae	Acidobacteriales	uncultured	uncultured_ge
OTU_9427	1.86321e-05	0.000873928	0.00139129	2.37024e-05	9.47525e-05	0.0010801	2.5087e-05	Proteobacteria	Alphaproteobacteria	Rhizobiales	Rhizobiaceae	Aureimonas
OTU_2146	0.011557	0.000672187	0.000109445	0.0106677	0.00111639	0.00215295	2.50814e-05	Actinobacteriota	Actinobacteria	Micrococcales	Cellulomonadaceae	Actinotalea
OTU_733	0.00335506	0.000333197	9.52658e-05	0.00757152	0.00434797	0.00148719	2.49661e-05	Firmicutes	Clostridia	Clostridiales	Caloramatoraceae	Fonticella
OTU_9700	0	4.09299e-06	7.00015e-05	0	0	4.14094e-06	2.49486e-05	Bacteroidota	Bacteroidia	Bacteroidales	Prevotellaceae	Alloprevotella
OTU_3294	0.0128601	0.000786762	4.07458e-05	0.0286964	0.00213168	0.018873	2.49116e-05	Firmicutes	Bacilli	Bacillales	Planococcaceae	Planococcaceae_unclassified
OTU_642	1.23512e-05	0.00523558	0.000815373	0.000114296	0.00049771	0.0590956	2.48698e-05	Patescibacteria	Saccharimonadia	Saccharimonadales	Saccharimonadaceae	TM7a
OTU_2880	0.0118771	0.000181841	9.56473e-05	0.0107061	0.000712684	0.0036624	2.4555e-05	Proteobacteria	Gammaproteobacteria	Burkholderiales	Burkholderiaceae	Lautropia
OTU_8203	0.000519691	2.38935e-05	0	0.000743853	6.76668e-05	0	2.45296e-05	Firmicutes	Bacilli	Paenibacillales	Paenibacillaceae	Paenibacillus
OTU_3648	0.00933797	0.000184583	0.000225145	0.0272476	0.213303	3.13356e-05	2.45252e-05	Actinobacteriota	Actinobacteria	Catenulisporales	Actinospicaceae	Actinospica
OTU_2285	3.38296e-05	0.00379134	0.000547865	5.13e-05	3.4339e-06	8.28114e-05	2.44932e-05	Proteobacteria	Alphaproteobacteria	Rickettsiales	Rickettsiaceae	Rickettsia
OTU_1080	0.000976832	0.00288533	0.0019584	0.00105842	0.000193492	0.00580584	2.42939e-05	Actinobacteriota	Actinobacteria	Corynebacteriales	Dietziaceae	Dietzia
OTU_11247	0.00469959	1.1703e-06	0	0.00260644	3.19559e-05	0	2.40089e-05	Chloroflexi	TK10	TK10_or	TK10_fa	TK10_ge
OTU_923	0.369871	0.000466244	0.000321598	0.126827	0.00817135	0.0297814	2.38904e-05	Proteobacteria	Gammaproteobacteria	Burkholderiales	Nitrosomonadaceae	Ellin6067
OTU_1558	0.000425072	0.000734879	0.000135495	0.0123329	0.0282155	0.00350945	2.38449e-05	Proteobacteria	Alphaproteobacteria	Sphingomonadales	Sphingomonadaceae	Sphingobium
OTU_1140	4.17526e-05	0.00210274	0.000168154	2.06059e-05	4.97477e-06	0.028733	2.36646e-05	Proteobacteria	Gammaproteobacteria	Burkholderiales	Burkholderiales_unclassified	Burkholderiales_unclassified
OTU_606	0.0334104	1.95785e-05	4.7711e-05	0.0207699	0.00118553	0.0133096	2.3619e-05	Proteobacteria	Gammaproteobacteria	Burkholderiales	SC-I-84	SC-I-84_ge
OTU_118	0.118366	0.000247546	0.000285967	0.079093	0.00459929	0.0563757	2.35854e-05	Proteobacteria	Gammaproteobacteria	Burkholderiales	A21b	A21b_ge
OTU_7668	6.92551e-05	0.000111107	1.55545e-05	0.000292744	0.00115378	0.036413	2.353e-05	Proteobacteria	Gammaproteobacteria	Burkholderiales	Comamonadaceae	Comamonadaceae_unclassified
OTU_764	0.0463389	0.000131364	0.000120049	0.0276079	0.00435869	0.00136468	2.34929e-05	Actinobacteriota	Thermoleophilia	Gaiellales	uncultured	uncultured_ge
OTU_396	0.124149	0.000601921	0.000168949	0.0972977	0.0182646	0.0191946	2.31344e-05	Proteobacteria	Gammaproteobacteria	Burkholderiales	SC-I-84	SC-I-84_ge
OTU_10888	2.10265e-05	0.0212969	0.0172795	2.2896e-05	5.65281e-05	0.000120439	2.30796e-05	Proteobacteria	Alphaproteobacteria	Rhizobiales	Rhizobiales_unclassified	Rhizobiales_unclassified
OTU_2022	0.00343393	2.94782e-05	7.01454e-06	0.00161032	0.000336045	0.000242012	2.29347e-05	Myxococcota	Polyangia	mle1-27	mle1-27_fa	mle1-27_ge
OTU_860	6.04139e-05	0.0213194	0.000867445	0.000392698	7.31906e-05	0	2.29347e-05	Deinococcota	Deinococci	Deinococcales	Deinococcaceae	Deinococcus
OTU_7389	5.05713e-06	0.00300503	0.00444572	6.40216e-05	6.92891e-05	3.89668e-06	2.29213e-05	Proteobacteria	Alphaproteobacteria	Sphingomonadales	Sphingomonadaceae	Sphingomonadaceae_unclassified
OTU_3546	0.000190439	0	8.8689e-06	0.000489838	0.000144962	0	2.28693e-05	Proteobacteria	Gammaproteobacteria	Burkholderiales	Oxalobacteraceae	Oxalobacteraceae_unclassified
OTU_4378	0.00227975	0.000192412	9.65316e-06	0.00259669	0.000602732	0.00112912	2.28693e-05	Proteobacteria	Gammaproteobacteria	Cellvibrionales	Cellvibrionaceae	Cellvibrio
OTU_4546	0.000172342	0.000496142	0.000224695	0.000291529	0.000108575	0.000316643	2.28693e-05	Actinobacteriota	Actinobacteria	Corynebacteriales	Tsukamurellaceae	Tsukamurella
OTU_6339	0.00233723	2.82805e-05	4.47128e-06	0.000743732	6.52707e-05	0.000754435	2.28693e-05	Myxococcota	Polyangia	Polyangiales	Sandaracinaceae	uncultured
OTU_5186	0.00187943	5.36922e-05	7.07352e-06	0.00229716	5.4171e-05	0.00269465	2.28246e-05	Firmicutes	Bacilli	Bacillales	Bacillaceae	Bacillaceae_ge
OTU_132	0.187753	0.000255946	0.000154422	0.116833	0.0111515	0.00293169	2.28076e-05	Actinobacteriota	Thermoleophilia	Solirubrobacterales	67-14	67-14_ge
OTU_287	0.00518496	0.000245278	0.000117691	0.0320435	0.0792088	3.08444e-05	2.25524e-05	Actinobacteriota	Actinobacteria	Frankiales	Frankiaceae	Frankia
OTU_824	8.65712e-05	0.0244683	0.0127804	4.02541e-05	1.28558e-05	1.3455e-05	2.23797e-05	Proteobacteria	Alphaproteobacteria	Rhizobiales	Rhizobiaceae	Aureimonas
OTU_1252	0.194862	0.000198786	7.04854e-05	0.111273	0.00419675	0.00239724	2.23671e-05	Chloroflexi	TK10	TK10_or	TK10_fa	TK10_ge
OTU_5417	0.00575272	0.000100795	5.23456e-05	0.076889	0.252135	4.6655e-05	2.23488e-05	Proteobacteria	Gammaproteobacteria	Burkholderiales	Alcaligenaceae	Bordetella
OTU_159	0.00191866	0.00310749	0.000160417	0.0122573	0.0963386	9.08362e-06	2.23218e-05	Acidobacteriota	Acidobacteriae	Acidobacteriales	Acidobacteriaceae_	Terriglobus
OTU_13067	0.000514295	0.000346259	1.28938e-05	0.00415538	0.00125174	0.00030692	2.22733e-05	Bacteroidota	Bacteroidia	Sphingobacteriales	Sphingobacteriaceae	Mucilaginibacter
OTU_4301	0.000939463	5.22546e-05	0	0.000468638	2.59365e-05	0.000261975	2.22364e-05	Firmicutes	Clostridia	Peptostreptococcales-Tissierellales	Peptostreptococcales-Tissierellales_fa	Tissierella
OTU_592	0.0932633	4.81692e-05	7.28378e-05	0.0423498	0.00445358	0.00922061	2.2182e-05	Actinobacteriota	Acidimicrobiia	Microtrichales	uncultured	uncultured_ge
OTU_9654	0	0	1.69447e-06	0	0	0.000338346	2.20769e-05	Proteobacteria	Gammaproteobacteria	Pseudomonadales	Moraxellaceae	Psychrobacter
OTU_363	0.164204	0.000232318	8.98888e-05	0.0361115	0.00143911	0.00441666	2.20037e-05	Proteobacteria	Gammaproteobacteria	Burkholderiales	Nitrosomonadaceae	MND1
OTU_1456	0.0205739	0	0	0.000692053	2.07987e-05	0	2.19504e-05	Myxococcota	Polyangia	Haliangiales	Haliangiaceae	Haliangium
OTU_9237	2.32142e-05	8.68531e-05	1.31051e-05	0.000189644	0.000139297	0.00506206	2.19466e-05	Proteobacteria	Gammaproteobacteria	Burkholderiales	Burkholderiales_unclassified	Burkholderiales_unclassified
OTU_4532	0.0599827	7.28625e-05	6.23689e-05	0.0267709	0.00378813	0.000655016	2.19013e-05	Actinobacteriota	Acidimicrobiia	Microtrichales	Microtrichales_unclassified	Microtrichales_unclassified
OTU_5029	0.000794535	1.26504e-05	0.000169687	0.0013277	0.000117917	0.000108014	2.18444e-05	Chloroflexi	Chloroflexia	Chloroflexales	Herpetosiphonaceae	Herpetosiphon
OTU_7178	0	6.78211e-05	0.000174578	5.69049e-06	4.84273e-05	0.000153309	2.17297e-05	Actinobacteriota	Actinobacteria	Propionibacteriales	Propionibacteriaceae	Cutibacterium
OTU_700	0.00033293	0.00025215	0.000116903	0.00065669	0.0383253	0.000137759	2.16006e-05	Proteobacteria	Gammaproteobacteria	Burkholderiales	Burkholderiaceae	Robbsia
OTU_1134	7.04465e-06	0.000264003	0.000144658	0.000443702	0.00090931	0.00985759	2.15876e-05	Proteobacteria	Alphaproteobacteria	Sphingomonadales	Sphingomonadaceae	Sphingomonas
OTU_302	0.102742	0.00155324	0.000861982	0.103081	0.0849836	0.00539202	2.15834e-05	Proteobacteria	Alphaproteobacteria	Micropepsales	Micropepsaceae	uncultured
OTU_13371	0.0102485	0.000216662	0.000136883	0.02547	0.000556597	0.00778678	2.15768e-05	Firmicutes	Bacilli	Bacillales	Bacillaceae	Bacillus
OTU_357	0.144475	2.50688e-05	4.95522e-05	0.0574529	0.00303261	0.000872576	2.1536e-05	Actinobacteriota	Acidimicrobiia	IMCC26256	IMCC26256_fa	IMCC26256_ge
OTU_2815	0.0592163	5.64793e-05	2.6155e-05	0.028855	0.0019763	0.00167974	2.14003e-05	Actinobacteriota	Thermoleophilia	Gaiellales	Gaiellales_unclassified	Gaiellales_unclassified
OTU_10234	0.000116798	7.85491e-05	3.38687e-05	0.0002672	0.00126268	0.000629582	2.13145e-05	Proteobacteria	Alphaproteobacteria	Azospirillales	Azospirillaceae	Azospirillum
OTU_6080	4.95241e-05	7.43961e-05	3.09317e-05	0.00241119	0.00525338	1.60753e-05	2.12659e-05	Proteobacteria	Alphaproteobacteria	Rhizobiales	Rhizobiaceae	Ensifer
OTU_3256	0.00307405	0.000242114	3.99516e-05	0.00450415	0.00108767	0.000335951	2.12163e-05	Proteobacteria	Alphaproteobacteria	Sphingomonadales	Sphingomonadaceae	Sphingomonadaceae_unclassified
OTU_8593	0	4.85721e-05	1.82473e-05	0	0	0	2.11503e-05	Actinobacteriota	Actinobacteria	Actinomycetales	Actinomycetaceae	F0332
OTU_8779	0.000503045	0.00576839	0.00336748	0.00166267	0.00442073	0.000759196	2.10599e-05	Proteobacteria	Alphaproteobacteria	Sphingomonadales	Sphingomonadaceae	Sphingomonas
OTU_1053	0.00357995	0.00135014	0.000319821	0.00203074	0.00017519	0.0208367	2.08709e-05	Proteobacteria	Alphaproteobacteria	Rhodobacterales	Rhodobacteraceae	Rubellimicrobium
OTU_1529	0.0341735	0.000336888	7.4953e-05	0.0355831	0.00142771	0.000263701	2.08674e-05	Chloroflexi	TK10	TK10_or	TK10_fa	TK10_ge
OTU_625	0.00949389	0.000221437	2.20062e-05	0.00562672	0.0363135	8.66099e-05	2.06931e-05	Actinobacteriota	Actinobacteria	Streptosporangiales	Thermomonosporaceae	Actinocorallia
OTU_248	0.273252	0.000234857	0.000130101	0.118915	0.00561038	0.00244932	2.0595e-05	Proteobacteria	Gammaproteobacteria	CCD24	CCD24_fa	CCD24_ge
OTU_515	0.0348995	0.00110306	0.00016411	0.0450154	0.010526	5.48914e-06	2.05181e-05	Actinobacteriota	Actinobacteria	Pseudonocardiales	Pseudonocardiaceae	Pseudonocardia
OTU_977	0.0264342	7.16856e-05	7.93677e-05	0.026827	0.0011936	0.000927567	2.05035e-05	Acidobacteriota	Acidobacteriae	Solibacterales	Solibacteraceae	Candidatus_Solibacter
OTU_11456	0.0588834	0.000369809	4.70757e-05	0.0348231	0.0851422	5.22478e-05	2.04552e-05	Actinobacteriota	Actinobacteria	Micromonosporales	Micromonosporaceae	Dactylosporangium
OTU_8768	2.94304e-05	0.000841453	0.000111114	9.5855e-05	8.02483e-06	0.00456095	2.02729e-05	Proteobacteria	Gammaproteobacteria	Burkholderiales	Burkholderiaceae	Limnobacter
OTU_297	0.0336602	2.10843e-05	1.69392e-05	0.0304065	0.00139813	1.08002e-05	2.01922e-05	Chloroflexi	Ktedonobacteria	Ktedonobacterales	JG30-KF-AS9	JG30-KF-AS9_ge
OTU_723	0.000454169	0.000127567	1.62076e-06	0.00133251	0.00245429	0.000765739	2.01828e-05	Firmicutes	Clostridia	Clostridiales	Clostridiaceae	Clostridium_sensu_stricto_9
OTU_8590	1.64443e-05	0	1.37267e-05	2.33666e-06	4.03874e-05	3.25588e-06	2.01743e-05	Proteobacteria	Alphaproteobacteria	Thalassobaculales	uncultured	uncultured_ge
OTU_895	0.039353	0.0011634	0.000334055	0.0839721	0.0224646	0.00249589	2.01185e-05	Myxococcota	Polyangia	Polyangiales	Polyangiaceae	Polyangiaceae_unclassified
OTU_13069	2.89145e-05	6.86996e-05	1.34917e-05	0.000228207	0.00198448	0.000347287	2.01154e-05	Proteobacteria	Gammaproteobacteria	Gammaproteobacteria_unclassified	Gammaproteobacteria_unclassified	Gammaproteobacteria_unclassified
OTU_13427	0.00371642	0.00292645	0.000591957	0.00438548	0.000211546	9.41056e-05	2.00444e-05	Actinobacteriota	Actinobacteria	Frankiales	Frankiaceae	Frankiaceae_unclassified
OTU_1486	0.00045918	0.000293587	4.22347e-05	0.0020899	0.0117731	0.000265004	2.00444e-05	Bdellovibrionota	Bdellovibrionia	Bdellovibrionales	Bdellovibrionaceae	Bdellovibrio
OTU_2549	2.65203e-05	0.000563297	0.00020504	0.000105952	1.74456e-05	0.00281365	2.00262e-05	Proteobacteria	Alphaproteobacteria	Rhodobacterales	Rhodobacteraceae	Paracoccus
OTU_230	0.183579	0.000388307	6.95212e-05	0.10088	0.00244465	0.01791	1.99783e-05	Acidobacteriota	Acidobacteriae	Solibacterales	Solibacteraceae	Candidatus_Solibacter
OTU_13020	0	4.80408e-05	3.53675e-06	0	0	5.43929e-06	1.99739e-05	Deinococcota	Deinococci	Deinococcales	Deinococcaceae	Deinococcus
OTU_1823	7.48721e-06	0.00106331	0.000182474	0.000933163	0.000175497	0.000436471	1.99739e-05	Bacteroidota	Bacteroidia	Cytophagales	Spirosomaceae	Spirosoma
OTU_8399	0.00747395	2.57247e-06	0	0.00441137	0.000188854	0.0025723	1.99739e-05	Acidobacteriota	Acidobacteriae	Bryobacterales	Bryobacteraceae	Bryobacter
OTU_9658	0.000293917	0.000509536	0.000153719	0.00635127	0.0223247	0.000331289	1.99739e-05	Proteobacteria	Alphaproteobacteria	Sphingomonadales	Sphingomonadaceae	Sphingomonas
OTU_11900	0	0.000110878	3.27834e-05	0	0	0.0251135	1.99331e-05	Deinococcota	Deinococci	Deinococcales	Deinococcaceae	Deinococcus
OTU_121	0.932482	0.000448176	0.000258719	0.508847	0.0144443	0.00084421	1.99209e-05	Proteobacteria	Alphaproteobacteria	Tistrellales	Geminicoccaceae	uncultured
OTU_144	0.00896279	6.68499e-05	0.000149442	0.0559768	0.0824464	1.49726e-05	1.99078e-05	Actinobacteriota	Actinobacteria	Streptomycetales	Streptomycetaceae	Streptacidiphilus
OTU_869	0.0243528	0.000318594	3.74071e-05	0.0194319	0.00820647	0.00113921	1.98448e-05	Chloroflexi	Ktedonobacteria	Ktedonobacteria_unclassified	Ktedonobacteria_unclassified	Ktedonobacteria_unclassified
OTU_6356	0	5.978e-05	0.000166935	0	1.43423e-05	0	1.9751e-05	Actinobacteriota	Actinobacteria	Actinomycetales	Actinomycetaceae	Actinomyces
OTU_1664	0.00144103	0.000448389	0.000347437	0.00210359	0.00138705	0.0154717	1.96834e-05	Proteobacteria	Alphaproteobacteria	Rhizobiales	Rhizobiaceae	Allorhizobium-Neorhizobium-Pararhizobium-Rhizobium
OTU_6035	0.000447509	3.3607e-06	1.36219e-05	0.000600742	0.000175924	2.00011e-05	1.94832e-05	Proteobacteria	Gammaproteobacteria	Burkholderiales	Oxalobacteraceae	Herbaspirillum
OTU_130	0.121471	2.00528e-05	2.27219e-05	0.0939733	0.00659847	0.000560565	1.93891e-05	Chloroflexi	Ktedonobacteria	Ktedonobacterales	JG30-KF-AS9	JG30-KF-AS9_ge
OTU_217	0.14974	0.00033872	0.000138989	0.063624	0.00237341	0.0267288	1.93488e-05	Proteobacteria	Gammaproteobacteria	Burkholderiales	TRA3-20	TRA3-20_ge
OTU_9396	0.00513751	0.000975481	7.68975e-05	0.0288381	0.0367958	0.00312272	1.9279e-05	Proteobacteria	Alphaproteobacteria	Rhizobiales	Devosiaceae	Devosia
OTU_2041	3.53573e-05	8.58961e-05	0.000543026	2.28514e-05	0.000192107	0.00264819	1.9242e-05	Proteobacteria	Alphaproteobacteria	Sphingomonadales	Sphingomonadaceae	Sphingomonas
OTU_186	0.137092	0.000718053	0.000231486	0.122266	0.00858966	0.00043156	1.91539e-05	Actinobacteriota	Actinobacteriota_unclassified	Actinobacteriota_unclassified	Actinobacteriota_unclassified	Actinobacteriota_unclassified
OTU_13717	3.39572e-06	0.00178713	0.00240206	2.37724e-05	1.2766e-05	8.45257e-05	1.91237e-05	Proteobacteria	Alphaproteobacteria	Rhizobiales	Rhizobiales_unclassified	Rhizobiales_unclassified
OTU_466	0.000103104	0.000724467	1.92952e-05	0.00105837	0.0054496	7.20126e-06	1.88738e-05	Firmicutes	Negativicutes	Veillonellales-Selenomonadales	Sporomusaceae	Pelosinus
OTU_9963	0.00333968	0.000393284	0.000114128	0.00369809	0.0389295	0.000326909	1.88131e-05	Proteobacteria	Alphaproteobacteria	Rhizobiales	Xanthobacteraceae	Bradyrhizobium
OTU_1465	0.00396497	0.000357956	8.70317e-06	0.00302048	0.0223906	0.000443697	1.8718e-05	Proteobacteria	Gammaproteobacteria	Pseudomonadales	Moraxellaceae	uncultured
OTU_3330	8.16368e-05	5.5257e-05	3.69367e-06	0.00357532	0.00317767	0.000118523	1.87078e-05	Bacteroidota	Bacteroidia	Cytophagales	Spirosomaceae	Dyadobacter
OTU_1114	0.000220072	9.34338e-05	0	0.00123731	0.00838719	8.84543e-06	1.86692e-05	Proteobacteria	Gammaproteobacteria	Gammaproteobacteria_Incertae_Sedis	Unknown_Family	Candidatus_Ovatusbacter
OTU_9157	0.028381	0.00144141	0.000200706	0.0350773	0.00217727	0.00278818	1.8644e-05	Proteobacteria	Alphaproteobacteria	Rhizobiales	Beijerinckiaceae	Microvirga
OTU_8908	0.0159638	5.73847e-05	5.16355e-05	0.0391116	0.0100959	0.00149486	1.85119e-05	Chloroflexi	Chloroflexia	Chloroflexales	Roseiflexaceae	uncultured
OTU_834	8.61786e-05	9.9296e-05	1.74967e-05	0.00100008	0.0326846	9.8052e-05	1.84231e-05	Proteobacteria	Gammaproteobacteria	Burkholderiales	Alcaligenaceae	Alcaligenaceae_unclassified
OTU_180	0.251352	0.0007049	0.000523084	0.159601	0.0151424	0.00941957	1.83515e-05	Proteobacteria	Alphaproteobacteria	Rhizobiales	Xanthobacteraceae	uncultured
OTU_1744	1.14033e-05	0.000381432	0.000199956	3.219e-05	1.57466e-06	0.0176419	1.83475e-05	Deinococcota	Deinococci	Deinococcales	Trueperaceae	Truepera
OTU_356	0.0873662	4.84698e-05	2.76169e-05	0.0340255	0.00185089	0.00817207	1.82896e-05	Chloroflexi	Dehalococcoidia	S085	S085_fa	S085_ge
OTU_390	0.115957	5.21447e-05	3.13385e-05	0.0119825	0.000164494	0.000490007	1.82616e-05	Gemmatimonadota	Gemmatimonadetes	Gemmatimonadales	Gemmatimonadaceae	uncultured
OTU_244	0.130422	0.00107364	0.000332201	0.227951	0.0407014	0.000547518	1.82307e-05	Actinobacteriota	Actinobacteria	Streptomycetales	Streptomycetaceae	Streptomyces
OTU_13049	0.0119761	0.000268473	5.78514e-06	0.0235262	0.0150822	9.135e-05	1.82001e-05	Actinobacteriota	Actinobacteria	Frankiales	Frankiaceae	Jatrophihabitans
OTU_6291	5.25643e-05	0.0258008	0.0271031	0.000161595	0.000196816	0.00152499	1.81772e-05	Proteobacteria	Alphaproteobacteria	Rhizobiales	Rhizobiaceae	Aureimonas
OTU_2104	0.0115531	0.000124777	4.74107e-05	0.00953549	0.000488453	0.00303343	1.81365e-05	Firmicutes	Bacilli	Paenibacillales	Paenibacillaceae	Paenibacillus
OTU_494	0.0549104	0.000253024	0.000101358	0.044387	0.00582836	0.000197965	1.80639e-05	Actinobacteriota	Actinobacteria	Frankiales	Sporichthyaceae	uncultured
OTU_692	0.0130882	0.000374805	0.000128864	0.0191589	0.0220339	0.0111845	1.80283e-05	Firmicutes	Clostridia	Clostridiales	Clostridiaceae	Clostridium_sensu_stricto_12
OTU_285	0.0732904	0.00230944	0.000527605	0.109947	0.0143267	0.00145027	1.79159e-05	Actinobacteriota	Actinobacteria	Micrococcales	Intrasporangiaceae	Terrabacter
OTU_8223	0.07905	5.00702e-05	1.05612e-05	0.0448948	0.00534799	0.00111983	1.78749e-05	Actinobacteriota	Thermoleophilia	Gaiellales	uncultured	uncultured_ge
OTU_5863	0.0526687	0.000139076	7.43725e-05	0.0917289	0.00590669	0.0307399	1.78272e-05	Proteobacteria	Gammaproteobacteria	Burkholderiales	SC-I-84	SC-I-84_ge
OTU_483	3.08851e-06	0.000421378	0.000204239	1.46358e-05	6.61165e-06	0.00297836	1.78055e-05	Deinococcota	Deinococci	Deinococcales	Deinococcaceae	Deinococcus
OTU_10686	0.0230508	0.000290504	0.000156932	0.0199737	0.0549474	0.00016557	1.77824e-05	Actinobacteriota	Actinobacteria	Streptomycetales	Streptomycetaceae	Streptomyces
OTU_2478	0.00691071	0.000194589	5.36984e-05	0.0155665	0.000387802	0.00299295	1.7758e-05	Firmicutes	Bacilli	Bacillales	Planococcaceae	Domibacillus
OTU_1208	0.0177431	0.000137248	1.15269e-05	0.00565044	0.0321294	0.000108123	1.77375e-05	Myxococcota	Polyangia	Polyangiales	BIrii41	BIrii41_ge
OTU_3344	0.00292734	0.000127729	4.49674e-05	0.00520352	0.00126681	6.83921e-05	1.76865e-05	Chloroflexi	Ktedonobacteria	C0119	C0119_fa	C0119_ge
OTU_417	1.17352e-05	0.0038183	5.79033e-05	2.84885e-05	4.35337e-05	3.32252e-06	1.75969e-05	Proteobacteria	Gammaproteobacteria	Enterobacterales	Erwiniaceae	Izhakiella
OTU_13738	7.61303e-05	0.000395182	0.00019256	0.000311902	5.45652e-05	0.00281497	1.75779e-05	Proteobacteria	Gammaproteobacteria	Burkholderiales	Burkholderiales_unclassified	Burkholderiales_unclassified
OTU_4859	0.000752151	0.00380565	0.000537571	0.000789556	0.000218169	9.30452e-05	1.75385e-05	Actinobacteriota	Actinobacteria	Propionibacteriales	Nocardioidaceae	Nocardioides
OTU_813	0.000143634	0.00707239	0.00904983	0.000233815	5.63517e-06	0.00107814	1.75256e-05	Proteobacteria	Alphaproteobacteria	Rhizobiales	Rhizobiaceae	Aureimonas
OTU_8641	4.61395e-05	9.95594e-05	5.08542e-06	7.61424e-05	1.16633e-05	0.00017627	1.7515e-05	Bdellovibrionota	Bdellovibrionia	Bdellovibrionales	Bdellovibrionaceae	Bdellovibrio
OTU_677	0.000620338	0.00161991	0.000258124	0.0154045	0.0690772	0.00291446	1.7508e-05	Proteobacteria	Alphaproteobacteria	Sphingomonadales	Sphingomonadaceae	Sphingopyxis
OTU_1649	0.0376088	0.000404977	6.51889e-05	0.0291753	0.00390751	0.0128277	1.74589e-05	Proteobacteria	Gammaproteobacteria	Burkholderiales	Comamonadaceae	Ramlibacter
OTU_581	0.145059	0.000267556	0.000142915	0.0800782	0.00840478	0.00594664	1.74363e-05	Actinobacteriota	Thermoleophilia	Solirubrobacterales	67-14	67-14_ge
OTU_2044	0.0391858	1.7492e-05	2.44163e-05	0.0238266	0.00220238	0.00185403	1.7435e-05	Actinobacteriota	Thermoleophilia	Solirubrobacterales	67-14	67-14_ge
OTU_12399	0.00107709	0.000692943	7.90333e-06	0.00246345	0.000141317	0.00994008	1.7403e-05	Firmicutes	Bacilli	Paenibacillales	Paenibacillaceae	Cohnella
OTU_1253	0.021238	4.36902e-05	2.46237e-05	0.0179152	0.0364142	0.0008976	1.73451e-05	Proteobacteria	Alphaproteobacteria	Dongiales	Dongiaceae	Dongia
OTU_681	0.0384751	0.000170523	1.98962e-05	0.0353876	0.00506886	0.00140856	1.72199e-05	Actinobacteriota	Acidimicrobiia	IMCC26256	IMCC26256_fa	IMCC26256_ge
OTU_114	0.0525731	0.00244019	0.000983562	0.15897	0.229085	0.00424635	1.72189e-05	Proteobacteria	Alphaproteobacteria	Caulobacterales	Caulobacteraceae	Phenylobacterium
OTU_688	0.00370846	3.42581e-06	3.14348e-06	0.015584	0.012693	4.48999e-06	1.72075e-05	Chloroflexi	Chloroflexia	Chloroflexales	Roseiflexaceae	uncultured
OTU_402	0.0675726	0.000271254	0.000168178	0.0420537	0.0682707	0.00422025	1.71281e-05	Proteobacteria	Gammaproteobacteria	Gammaproteobacteria_Incertae_Sedis	Unknown_Family	Acidibacter
OTU_264	0.528844	8.06339e-05	7.17333e-05	0.184313	0.00309412	0.00172376	1.71197e-05	unclassified	Bacteria_unclassified	Bacteria_unclassified	Bacteria_unclassified	Bacteria_unclassified
OTU_10540	1.95983e-05	0.00535683	0.00961877	1.74146e-05	1.45173e-05	6.72274e-05	1.70698e-05	Proteobacteria	Alphaproteobacteria	Rhizobiales	Beijerinckiaceae	Methylobacterium-Methylorubrum
OTU_10041	0.0010472	7.34642e-05	5.7294e-05	0.00250584	4.01107e-05	1.90945e-05	1.7024e-05	Firmicutes	Bacilli	Paenibacillales	Paenibacillaceae	Paenibacillus
OTU_676	0.00143192	0.0183777	0.00139445	0.00110756	0.000251762	0.0119393	1.69982e-05	Actinobacteriota	Actinobacteria	Corynebacteriales	Nocardiaceae	Gordonia
OTU_344	0.0416208	0.000472945	9.58319e-05	0.0666424	0.0357027	9.38306e-06	1.69736e-05	Chloroflexi	Chloroflexia	Chloroflexales	Chloroflexaceae	Chloroflexaceae_unclassified
OTU_350	0.14157	0.000543903	0.00020581	0.116044	0.0268474	0.00725987	1.69589e-05	Proteobacteria	Alphaproteobacteria	Rhizobiales	Xanthobacteraceae	uncultured
OTU_326	0.126629	0.00142847	0.00042725	0.119197	0.00428641	0.000641216	1.69256e-05	Actinobacteriota	Actinobacteria	Propionibacteriales	Nocardioidaceae	Nocardioides
OTU_3915	0.00187428	0.000591809	0.0030777	0.00393151	0.000494962	5.5903e-05	1.6885e-05	Proteobacteria	Gammaproteobacteria	Cellvibrionales	Cellvibrionaceae	Cellvibrio
OTU_4892	0	0.000182957	0.00197504	0	3.38487e-06	1.27982e-05	1.6885e-05	Patescibacteria	Saccharimonadia	Saccharimonadales	Saccharimonadales_fa	Saccharimonadales_ge
OTU_8984	0.00030312	0.000437158	3.19657e-05	0.00106076	0.000593735	0.00014683	1.6885e-05	Actinobacteriota	Acidimicrobiia	Microtrichales	Microtrichales_unclassified	Microtrichales_unclassified
OTU_269	0.168967	0.000120952	0.000206555	0.10102	0.00431874	0.00247936	1.68675e-05	Proteobacteria	Alphaproteobacteria	Elsterales	uncultured	uncultured_ge
OTU_265	0.00117586	0.00232985	0.00261486	0.00148192	5.85342e-05	0.153881	1.68524e-05	Deinococcota	Deinococci	Deinococcales	Trueperaceae	Truepera
OTU_165	0.24073	7.89458e-05	8.89379e-05	0.118578	0.00985566	0.000417697	1.66773e-05	Actinobacteriota	Thermoleophilia	Gaiellales	uncultured	uncultured_ge
OTU_166	0.21199	0.0014408	0.000223289	0.1248	0.114352	0.000816682	1.6673e-05	Actinobacteriota	Actinobacteria	Micromonosporales	Micromonosporaceae	Micromonosporaceae_unclassified
OTU_313	0.00542194	0.000773434	0.000111084	0.0112678	0.0468379	0.00243579	1.64808e-05	Proteobacteria	Alphaproteobacteria	Rhizobiales	Xanthobacteraceae	Tardiphaga
OTU_1108	0.0234678	0.0223576	0.0130448	0.047347	0.0293196	0.0104051	1.64272e-05	Proteobacteria	Alphaproteobacteria	Rhizobiales	Rhizobiaceae	Mesorhizobium
OTU_485	0.0197014	9.33317e-05	3.43926e-06	0.0179592	0.000695114	0	1.63359e-05	Chloroflexi	Ktedonobacteria	Ktedonobacterales	JG30-KF-AS9	JG30-KF-AS9_ge
OTU_630	0.0814577	0.000776121	0.000248799	0.0713856	0.0228014	0.00333724	1.62893e-05	Proteobacteria	Alphaproteobacteria	Rhizobiales	Xanthobacteraceae	Rhodoplanes
OTU_412	0.0603242	7.78306e-05	5.99967e-06	0.0233067	0.000484027	0.00214565	1.62885e-05	Chloroflexi	Ktedonobacteria	Ktedonobacterales	Ktedonobacteraceae	FCPS473
OTU_566	0.163575	0.00127188	0.000990136	0.171687	0.0139993	0.00216189	1.62849e-05	Actinobacteriota	Thermoleophilia	Solirubrobacterales	Solirubrobacteraceae	Solirubrobacter
OTU_955	0.192083	0.000347403	0.00017902	0.0791857	0.00481263	0.0179647	1.62404e-05	Nitrospirota	Nitrospiria	Nitrospirales	Nitrospiraceae	Nitrospira
OTU_1315	0.00661715	0.000837743	0.000150518	0.0106036	0.0179184	0.00133923	1.62227e-05	Actinobacteriota	Actinobacteria	Micrococcales	Microbacteriaceae	Lysinimonas
OTU_7100	0.0179129	0.000357648	5.42622e-05	0.00989859	0.0626091	4.02355e-05	1.62157e-05	Actinobacteriota	Actinobacteria	Micromonosporales	Micromonosporaceae	Micromonosporaceae_unclassified
OTU_3134	0.00264369	0.000453618	3.24454e-05	0.0181272	0.0332453	0.00282545	1.61035e-05	Proteobacteria	Gammaproteobacteria	Xanthomonadales	Rhodanobacteraceae	Tahibacter
OTU_257	0.171501	0.000397334	0.00021043	0.0994204	0.009076	0.000321542	1.60482e-05	Actinobacteriota	Thermoleophilia	Gaiellales	Gaiellaceae	Gaiella
OTU_13587	0.000230615	0.0127948	0.00199691	0.000787077	4.5984e-05	0.000880251	1.59922e-05	Actinobacteriota	Actinobacteria	Corynebacteriales	Nocardiaceae	Rhodococcus
OTU_634	0.00382184	0.00810864	0.0054432	0.0043335	0.0042429	0.000591724	1.59298e-05	Actinobacteriota	Actinobacteria	Pseudonocardiales	Pseudonocardiaceae	Actinomycetospora
OTU_1072	0.0305776	0.000204486	0.000228435	0.0242406	0.000377574	0.0121827	1.59155e-05	Firmicutes	Bacilli	Bacillales	Bacillaceae	Bacillus
OTU_13058	3.66395e-05	4.52183e-06	0	0.000330204	0.00031394	7.11513e-05	1.59077e-05	Proteobacteria	Alphaproteobacteria	Alphaproteobacteria_unclassified	Alphaproteobacteria_unclassified	Alphaproteobacteria_unclassified
OTU_853	2.54852e-06	0.00423582	0.00195427	1.27945e-05	2.88514e-05	0.0054213	1.58671e-05	Proteobacteria	Alphaproteobacteria	Acetobacterales	Acetobacteraceae	Gluconobacter
OTU_173	0.159041	0.00135688	0.00702424	0.135644	0.0238119	0.0096849	1.58401e-05	Proteobacteria	Alphaproteobacteria	Reyranellales	Reyranellaceae	Reyranella
OTU_1178	5.25635e-05	0.0124059	0.0196943	0.00033853	0.000199829	8.20858e-06	1.58014e-05	Proteobacteria	Alphaproteobacteria	Rhizobiales	Beijerinckiaceae	1174-901-12
OTU_12536	0.00154199	9.67298e-05	1.49049e-05	0.00451677	0.0031109	0.000448785	1.58014e-05	Proteobacteria	Alphaproteobacteria	Rhizobiales	Devosiaceae	Devosia
OTU_1719	0.00455066	0	0	0.00278123	0.00026178	0.000392407	1.58014e-05	Acidobacteriota	Acidobacteriae	Acidobacteriales	uncultured	uncultured_ge
OTU_1803	0.0225573	3.16855e-05	1.13217e-05	0.00890127	0.0031923	0.000699921	1.58014e-05	Proteobacteria	Gammaproteobacteria	R7C24	R7C24_fa	R7C24_ge
OTU_3255	0.000224029	2.44072e-06	0	0.00171499	0.00347532	0.000151117	1.58014e-05	Bacteroidota	Bacteroidia	Chitinophagales	Chitinophagaceae	Chitinophaga
OTU_4748	0.00028493	2.08476e-05	2.97721e-06	0.00106441	0.000672352	5.47091e-05	1.58014e-05	Planctomycetota	Planctomycetota_unclassified	Planctomycetota_unclassified	Planctomycetota_unclassified	Planctomycetota_unclassified
OTU_4086	0.0688911	4.38409e-05	1.6512e-05	0.0265408	0.00182324	0.00453073	1.57573e-05	Actinobacteriota	Thermoleophilia	Gaiellales	uncultured	uncultured_ge
OTU_658	0.000800503	0.00106997	0.000411	0.008109	0.00104368	0.0233851	1.5743e-05	Actinobacteriota	Actinobacteria	Micrococcales	Micrococcaceae	Glutamicibacter
OTU_2949	0.0367988	3.93959e-05	7.33761e-05	0.022218	0.000757256	0.000503116	1.57009e-05	Proteobacteria	Alphaproteobacteria	Elsterales	uncultured	uncultured_ge
OTU_477	0.0557848	0.000576178	0.000125688	0.0700637	0.0126316	0.000452566	1.56345e-05	Actinobacteriota	Actinobacteria	Propionibacteriales	Nocardioidaceae	Nocardioides
OTU_216	0.0804906	3.12726e-05	1.52803e-05	0.0242397	0.000148017	0.0124954	1.55802e-05	Acidobacteriota	Acidobacteriae	Subgroup_2	Subgroup_2_fa	Subgroup_2_ge
OTU_275	0.130836	0.000409397	0.000321756	0.0892174	0.0158419	0.00803341	1.55605e-05	Proteobacteria	Alphaproteobacteria	Rhizobiales	Xanthobacteraceae	uncultured
OTU_5452	3.40851e-05	4.98566e-05	0.000832824	0	3.80743e-05	0.00235845	1.5529e-05	Proteobacteria	Gammaproteobacteria	Pasteurellales	Pasteurellaceae	Pasteurellaceae_unclassified
OTU_1046	0.0155714	0.00040337	0.000330753	0.0273688	0.0109681	7.0732e-06	1.54725e-05	Bdellovibrionota	Bdellovibrionia	Bacteriovoracales	Bacteriovoracaceae	Peredibacter
OTU_391	0.0387548	1.81119e-05	2.46245e-06	0.020201	0.000255609	0	1.54632e-05	Crenarchaeota	Nitrososphaeria	Nitrososphaerales	Nitrososphaeraceae	Nitrososphaeraceae_ge
OTU_1834	0	0	7.15469e-05	0	1.0219e-06	0.00516146	1.53969e-05	Firmicutes	Bacilli	Staphylococcales	Staphylococcaceae	Auricoccus-Abyssicoccus
OTU_303	0.128433	9.91483e-05	5.39855e-05	0.0720872	0.00574197	3.31684e-05	1.53776e-05	Chloroflexi	TK10	TK10_or	TK10_fa	TK10_ge
OTU_5160	0.0143491	5.23394e-05	1.87822e-05	0.0179358	0.000718782	4.25722e-05	1.53776e-05	Chloroflexi	Chloroflexia	Chloroflexales	Roseiflexaceae	uncultured
OTU_3520	0.003981	0.000634182	5.55118e-05	0.00293967	0.00280277	0.00532898	1.53328e-05	Myxococcota	Polyangia	Polyangiales	Polyangiaceae	Pajaroellobacter
OTU_410	0.000222085	0.000355205	0.000121033	0.00990661	0.0408316	0.00435561	1.52675e-05	Acidobacteriota	Acidobacteriae	Acidobacteriales	Acidobacteriaceae_	Terriglobus
OTU_3899	1.66542e-05	3.80068e-06	0.000106983	0	1.79816e-05	0.000321328	1.51965e-05	Proteobacteria	Gammaproteobacteria	Beggiatoales	Beggiatoaceae	uncultured
OTU_11405	0.000125508	1.93207e-05	4.35124e-05	0.000117795	1.41654e-05	0.00220295	1.51964e-05	Firmicutes	Bacilli	Bacillales	Bacillaceae	Bacillus
OTU_9152	0.000135492	2.40976e-05	2.91259e-05	1.13724e-05	8.54348e-05	7.90162e-06	1.51725e-05	Proteobacteria	Gammaproteobacteria	Oceanospirillales	Halomonadaceae	Halomonas
OTU_2644	1.0187e-05	3.65805e-05	0.000607498	0	5.42035e-05	0.00107856	1.51339e-05	Proteobacteria	Gammaproteobacteria	Burkholderiales	Neisseriaceae	uncultured
OTU_939	0.000472636	0.00796471	0.0049339	0.000611983	0.000201016	0.00196799	1.50966e-05	Proteobacteria	Alphaproteobacteria	Rhizobiales	Devosiaceae	Devosia
OTU_340	0.00110093	0.000729363	3.07069e-05	0.00479235	0.0195108	2.31422e-06	1.49922e-05	Firmicutes	Negativicutes	Veillonellales-Selenomonadales	Sporomusaceae	Sporomusaceae_unclassified
OTU_2530	0.0023252	7.54161e-05	7.30263e-05	0.00186574	3.08473e-05	0.0091684	1.4922e-05	Firmicutes	Bacilli	Bacillales	Bacillaceae	Bacillus
OTU_4867	0.0285258	0.00102282	4.41251e-05	0.0188603	0.0104314	0.00201224	1.49086e-05	Myxococcota	Polyangia	Polyangiales	Polyangiaceae	Sorangium
OTU_5230	0.00808974	7.24521e-05	1.88437e-05	0.0209847	0.0103312	4.74303e-05	1.49086e-05	Chloroflexi	Chloroflexia	Chloroflexales	Roseiflexaceae	uncultured
OTU_235	0.215003	2.22306e-05	6.75443e-05	0.0654292	0.00656695	5.1731e-06	1.48894e-05	Gemmatimonadota	AKAU4049	AKAU4049_or	AKAU4049_fa	AKAU4049_ge
OTU_11071	0.000160429	3.70585e-06	0	0.000358108	0.00103547	0.00134075	1.46962e-05	Proteobacteria	Alphaproteobacteria	Caulobacterales	Caulobacteraceae	Asticcacaulis
OTU_160	0.262663	0.000864078	0.00023974	0.12722	0.0934902	0.00550584	1.46949e-05	Proteobacteria	Gammaproteobacteria	Gammaproteobacteria_Incertae_Sedis	Unknown_Family	Acidibacter
OTU_1668	0.0116603	0.000233419	7.12569e-05	0.0160461	0.00929976	0.000377212	1.4649e-05	Proteobacteria	Alphaproteobacteria	Rhizobiales	Xanthobacteraceae	Rhodoplanes
OTU_12316	9.61452e-06	0.0203649	0.0247756	1.61767e-05	1.49411e-05	3.53289e-05	1.46416e-05	Proteobacteria	Alphaproteobacteria	Sphingomonadales	Sphingomonadaceae	Sphingomonadaceae_unclassified
OTU_325	0.127883	3.86209e-05	2.99886e-05	0.106425	0.00336913	0.000119094	1.45682e-05	Proteobacteria	Alphaproteobacteria	Tistrellales	Geminicoccaceae	uncultured
OTU_126	0.00934081	0.0017195	0.000314497	0.0394821	0.134058	0.000139748	1.45569e-05	Actinobacteriota	Actinobacteria	Corynebacteriales	Nocardiaceae	Nocardia
OTU_1279	0.000277647	0.0010859	2.48295e-05	0.000263634	0.000138842	0.0169955	1.45268e-05	Patescibacteria	Saccharimonadia	Saccharimonadales	Saccharimonadaceae	TM7a
OTU_7891	0	2.62622e-05	0.000289485	0	8.92874e-06	0	1.45257e-05	Deinococcota	Deinococci	Deinococcales	Deinococcaceae	Deinococcus
OTU_10292	0.0608191	0.00045865	0.000142498	0.069568	0.00591158	0.00547723	1.44989e-05	Actinobacteriota	Thermoleophilia	Gaiellales	uncultured	uncultured_ge
OTU_1650	0.00259576	4.85294e-05	5.35595e-05	0.00267822	0.000575072	0.0144319	1.44465e-05	Firmicutes	Bacilli	Paenibacillales	Paenibacillaceae	Paenibacillus
OTU_416	4.21827e-05	0.0189718	0.00710231	0.000102356	2.02533e-05	0.00584144	1.44112e-05	Abditibacteriota	Abditibacteria	Abditibacteriales	Abditibacteriaceae	Abditibacterium
OTU_9236	2.74041e-05	0.000605966	0.000372761	7.41291e-05	1.67141e-05	0.00802248	1.43498e-05	Deinococcota	Deinococci	Deinococcales	Deinococcaceae	Deinococcus
OTU_5412	0	0.00041097	0.000166657	3.75331e-06	0	0.000733576	1.43077e-05	Actinobacteriota	Actinobacteria	Micrococcales	Intrasporangiaceae	Ornithinimicrobium
OTU_1310	0.0206274	2.04775e-06	1.61033e-06	0.00806063	0.000349354	0	1.43024e-05	NB1-j	NB1-j_cl	NB1-j_or	NB1-j_fa	NB1-j_ge
OTU_2970	0.000309251	9.01189e-05	5.53025e-06	0.000598848	5.07339e-05	0.00554159	1.43024e-05	Firmicutes	Clostridia	Lachnospirales	Lachnospiraceae	Lachnoclostridium
OTU_429	0.0290529	9.7331e-05	7.52735e-05	0.0213336	0.00120995	0.00204861	1.42822e-05	Proteobacteria	Alphaproteobacteria	Rhizobiales	Rhizobiales_unclassified	Rhizobiales_unclassified
OTU_75	0.0753393	0.00143256	0.000441523	0.391708	0.0109682	0.00118172	1.42083e-05	Actinobacteriota	Actinobacteria	Micrococcales	Micrococcaceae	Arthrobacter
OTU_11529	0.00351687	0.000378341	1.10353e-05	0.00140484	0.00419171	7.37116e-05	1.41564e-05	Actinobacteriota	Actinobacteria	Pseudonocardiales	Pseudonocardiaceae	Umezawaea
OTU_254	0.189598	0.000973767	0.00018716	0.140791	0.00767258	0.00691008	1.41408e-05	Proteobacteria	Gammaproteobacteria	Burkholderiales	Nitrosomonadaceae	mle1-7
OTU_198	0.130398	3.54535e-05	1.04119e-05	0.0671852	0.00201045	0.0126699	1.40439e-05	Acidobacteriota	Acidobacteriae	Acidobacteriales	uncultured	uncultured_ge
OTU_2925	0.0191769	0.000351092	8.34245e-05	0.0257361	0.0142508	0.00169369	1.39789e-05	Proteobacteria	Alphaproteobacteria	Caulobacterales	Caulobacteraceae	Phenylobacterium
OTU_327	0	0.000168861	8.9618e-05	3.10622e-06	0	0.222268	1.39181e-05	Deinococcota	Deinococci	Deinococcales	Deinococcaceae	Deinococcus
OTU_751	0.0525994	2.64198e-05	0.000103201	0.00363582	0.000149622	0	1.39115e-05	Nitrospirota	Nitrospiria	Nitrospirales	Nitrospiraceae	Nitrospira
OTU_1097	6.35701e-05	1.91062e-05	1.96867e-05	0.00132891	0.00583976	1.22746e-05	1.38736e-05	Proteobacteria	Alphaproteobacteria	Azospirillales	Azospirillaceae	Nitrospirillum
OTU_93	0.259661	0.000279565	5.36197e-05	0.148752	0.00328671	0.00559741	1.38446e-05	Acidobacteriota	Acidobacteriae	Acidobacteriales	uncultured	uncultured_ge
OTU_3798	0.00101839	0.000205397	9.55815e-06	0.000124678	9.778e-05	0.000541032	1.38367e-05	Proteobacteria	Alphaproteobacteria	Sphingomonadales	Sphingomonadaceae	Sphingomonas
OTU_9917	0	0.000182165	0.000120863	0	2.07153e-05	0	1.38178e-05	Bacteroidota	Bacteroidia	Cytophagales	Spirosomaceae	Fibrisoma
OTU_679	0.00376827	0.00115637	0.000201037	0.0264262	0.0764631	3.60358e-06	1.38048e-05	Proteobacteria	Alphaproteobacteria	Rhodospirillales	Magnetospirillaceae	Magnetospirillaceae_unclassified
OTU_7669	5.05713e-06	0.010008	0.00865729	8.38245e-06	1.53965e-05	8.14672e-05	1.38048e-05	Proteobacteria	Alphaproteobacteria	Rhizobiales	Rhizobiales_unclassified	Rhizobiales_unclassified
OTU_280	4.56856e-05	0.00469248	0.000111409	8.4144e-05	5.03108e-05	3.74045e-06	1.37717e-05	Firmicutes	Bacilli	Lactobacillales	Lactobacillaceae	Lactobacillus
OTU_3776	0.0026703	0.000908901	0.000133651	0.0118698	0.00523044	0.00110069	1.36981e-05	Actinobacteriota	Actinobacteria	Micrococcales	Microbacteriaceae	Microbacterium
OTU_7636	0.00470054	2.34059e-06	0	0.00217318	0.000100806	0.000162327	1.36737e-05	Myxococcota	Polyangia	Haliangiales	Haliangiaceae	Haliangium
OTU_1621	0.00877317	1.50977e-05	0	0.00211568	0.000217178	3.6241e-06	1.36479e-05	Proteobacteria	Gammaproteobacteria	Burkholderiales	Chromobacteriaceae	Pseudogulbenkiania
OTU_438	0.00281052	6.47479e-05	7.3474e-05	0.00634471	0.0657142	5.60642e-05	1.35893e-05	Proteobacteria	Gammaproteobacteria	Pseudomonadales	Moraxellaceae	uncultured
OTU_6952	0.00398674	6.54587e-05	0.00014875	0.00545354	0.000168869	0.00613612	1.35171e-05	Firmicutes	Bacilli	Paenibacillales	Paenibacillaceae	Paenibacillus
OTU_195	0.00646696	0.00010933	6.41663e-05	0.021541	0.0954913	0.000974043	1.3508e-05	Acidobacteriota	Acidobacteriae	Acidobacteriales	Acidobacteriaceae_	Edaphobacter
OTU_569	0.0250014	3.48441e-05	2.51782e-05	0.0106899	0.00061627	0.00109364	1.3508e-05	Chloroflexi	Ktedonobacteria	Ktedonobacterales	Ktedonobacteraceae	FCPS473
OTU_717	0.0594253	4.50558e-05	2.35499e-05	0.0191495	0.000756847	0.00136142	1.3508e-05	Chloroflexi	Ktedonobacteria	Ktedonobacterales	Ktedonobacteraceae	FCPS473
OTU_5586	0.00246339	0.00195624	0.000274318	0.0142647	0.0118224	0.00614941	1.34946e-05	Proteobacteria	Alphaproteobacteria	Rhizobiales	Devosiaceae	Devosia
OTU_190	0.132918	6.21017e-05	8.59113e-05	0.0255142	0.000760492	0.0189193	1.34877e-05	Chloroflexi	AD3	AD3_or	AD3_fa	AD3_ge
OTU_2206	0.00072764	2.32508e-05	0.000879362	0.000101685	6.63413e-05	0.00245178	1.34874e-05	Proteobacteria	Gammaproteobacteria	Burkholderiales	Burkholderiales_unclassified	Burkholderiales_unclassified
OTU_3627	6.32462e-06	0.0013859	9.48657e-05	0	0	0.0111162	1.34576e-05	Firmicutes	Bacilli	Lactobacillales	Leuconostocaceae	Leuconostoc
OTU_479	0.00732955	1.86718e-05	7.78829e-05	0.0382303	0.0222143	0	1.34263e-05	Actinobacteriota	Actinobacteria	Micrococcales	Promicromonosporaceae	Promicromonospora
OTU_470	0.0421539	3.41727e-05	2.42881e-05	0.055084	0.00590621	0.00016614	1.34079e-05	Chloroflexi	Chloroflexia	Chloroflexales	Roseiflexaceae	Roseiflexaceae_unclassified
OTU_12643	0.00928682	0.00070953	1.40688e-05	0.00661419	0.0039211	0.000518804	1.34006e-05	Proteobacteria	Alphaproteobacteria	Acetobacterales	Acetobacteraceae	Acetobacteraceae_unclassified
OTU_13045	0.0160355	0.000114436	5.77533e-05	0.0150146	0.0290825	1.23265e-05	1.33629e-05	Proteobacteria	Alphaproteobacteria	Rhizobiales	Xanthobacteraceae	Pseudorhodoplanes
OTU_444	0.00481158	0.000541993	1.97835e-05	0.0101433	0.00370299	0.000191149	1.32935e-05	Desulfobacterota	Desulfuromonadia	Geobacterales	Geobacteraceae	Geobacteraceae_unclassified
OTU_2474	0.0135743	0.000183703	4.07589e-05	0.0110679	0.00046379	0.00228002	1.32356e-05	Firmicutes	Bacilli	Alicyclobacillales	Alicyclobacillaceae	Tumebacillus
OTU_1173	0.000331421	4.54816e-05	6.18052e-06	0.00123416	0.00153099	1.96395e-05	1.32275e-05	Proteobacteria	Gammaproteobacteria	Burkholderiales	Rhodocyclaceae	Dechloromonas
OTU_12131	0.000128714	0	1.86475e-06	0.000974179	0.00112295	0.000614841	1.31819e-05	Proteobacteria	Gammaproteobacteria	Burkholderiales	Methylophilaceae	MM1
OTU_4242	7.79136e-06	1.66572e-05	2.04767e-05	0	3.44768e-06	0.000670746	1.31771e-05	Bacteroidota	Bacteroidia	Bacteroidales	Prevotellaceae	Prevotella
OTU_189	0.0929533	0.000122722	5.52165e-05	0.0485111	0.00112872	0.0033491	1.30448e-05	Proteobacteria	Alphaproteobacteria	Elsterales	uncultured	uncultured_ge
OTU_124	0.0295211	5.95133e-05	3.53728e-05	0.0184737	0.181716	8.11146e-05	1.30173e-05	Actinobacteriota	Actinobacteria	Catenulisporales	Actinospicaceae	Actinospica
OTU_3197	0	0.000409623	5.83407e-05	0	3.33883e-06	0.00399485	1.30013e-05	Proteobacteria	Gammaproteobacteria	Enterobacterales	Morganellaceae	Buchnera
OTU_2714	0.000541756	0.000213043	6.94189e-06	0.000590209	0.000108278	0.0208305	1.29571e-05	Firmicutes	Bacilli	Paenibacillales	Paenibacillaceae	Paenibacillus
OTU_525	0.0110189	0.000139798	4.10031e-05	0.00298569	0.0506017	5.19675e-05	1.28803e-05	Actinobacteriota	Actinobacteria	Pseudonocardiales	Pseudonocardiaceae	Kibdelosporangium
OTU_1953	2.83293e-06	0.00185773	0.000379385	1.88304e-05	0	0	1.28738e-05	Verrucomicrobiota	Chlamydiae	Chlamydiales	Parachlamydiaceae	Parachlamydiaceae_unclassified
OTU_791	1.64139e-05	0.000230234	6.24133e-05	3.19887e-06	6.91878e-06	0.0519728	1.28505e-05	Deinococcota	Deinococci	Deinococcales	Deinococcaceae	Deinococcus
OTU_1667	0.000830492	1.05609e-05	0.000278081	0.000437978	0.000257342	0.00303393	1.28376e-05	Bacteroidota	Bacteroidia	Sphingobacteriales	env.OPS_17	env.OPS_17_ge
OTU_3775	0.022581	0.000373074	0.000112525	0.0126733	0.000621921	0.0067205	1.28313e-05	Firmicutes	Bacilli	Alicyclobacillales	Alicyclobacillaceae	Tumebacillus
OTU_10887	0	6.09937e-05	1.12904e-05	0	7.21883e-06	0	1.26657e-05	Actinobacteriota	Rubrobacteria	Rubrobacterales	Rubrobacteriaceae	Rubrobacter
OTU_1200	2.93028e-05	0.00586264	0.000977923	3.82556e-05	1.53855e-05	0.00407485	1.26634e-05	Myxococcota	Polyangia	Polyangiales	Phaselicystidaceae	Phaselicystis
OTU_5189	0	0.000368386	0.000192742	0	0	3.92436e-06	1.26439e-05	Proteobacteria	Alphaproteobacteria	Rickettsiales	Rickettsiaceae	Rickettsiaceae_ge
OTU_12032	0.0017611	0	2.23443e-06	0.00054872	0.00017989	3.18582e-05	1.25607e-05	Bdellovibrionota	Bdellovibrionia	Bdellovibrionales	Bdellovibrionaceae	OM27_clade
OTU_11586	6.74195e-05	2.29068e-05	0	3.57505e-05	0	1.65127e-05	1.25435e-05	Firmicutes	Bacilli	Bacillales	Bacillales_unclassified	Bacillales_unclassified
OTU_1974	0	1.37854e-05	4.90354e-05	5.68272e-06	0	0.0138315	1.25385e-05	Proteobacteria	Alphaproteobacteria	Acetobacterales	Acetobacteraceae	Craurococcus-Caldovatus
OTU_3250	0.026688	0.000104482	0.000147087	0.031389	0.00423465	0.00771562	1.2514e-05	Proteobacteria	Gammaproteobacteria	Burkholderiales	Comamonadaceae	Ramlibacter
OTU_3480	0.00120426	4.10639e-05	0	0.00078855	0.000429527	0.000297349	1.23873e-05	Firmicutes	Desulfitobacteriia	Desulfitobacteriales	Desulfitobacteriaceae	Desulfosporosinus
OTU_6197	0.0115972	0.000851899	9.62895e-05	0.0583406	0.00240207	0.00393881	1.23775e-05	Proteobacteria	Gammaproteobacteria	Burkholderiales	Oxalobacteraceae	Oxalobacteraceae_unclassified
OTU_448	0.0103881	1.37172e-05	2.25169e-05	0.00879763	0.0411089	2.61368e-05	1.23224e-05	Actinobacteriota	Actinobacteria	Frankiales	Acidothermaceae	Acidothermus
OTU_2142	0.0354408	0	1.69447e-06	0.0102987	0.000257917	0.0027721	1.22648e-05	Acidobacteriota	Acidobacteriae	Acidobacteriales	uncultured	uncultured_ge
OTU_2543	7.95371e-05	0	0	7.29866e-05	4.47821e-06	3.25588e-06	1.22648e-05	Firmicutes	Clostridia	Peptostreptococcales-Tissierellales	Anaerovoracaceae	Amnipila
OTU_369	0.0151076	0.000245788	5.46576e-05	0.0259225	0.0499338	6.29179e-05	1.22648e-05	Chloroflexi	Ktedonobacteria	C0119	C0119_fa	C0119_ge
OTU_795	0.0365956	0.000128091	2.26557e-05	0.0312232	0.00458676	0.0054541	1.22648e-05	Proteobacteria	Alphaproteobacteria	Rhizobiales	Xanthobacteraceae	Xanthobacteraceae_unclassified
OTU_927	0.0226396	0.000831353	0.000298163	0.018131	0.00127765	0.000335816	1.22648e-05	Firmicutes	Bacilli	Thermoactinomycetales	Thermoactinomycetaceae	Planifilum
OTU_181	0.124371	0.000919603	0.000322566	0.0938996	0.00964518	0.00959725	1.22632e-05	Proteobacteria	Alphaproteobacteria	Rhizobiales	Methyloligellaceae	uncultured
OTU_336	0.110087	0.000133193	7.6789e-05	0.0653427	0.00420864	0.00451559	1.21502e-05	Gemmatimonadota	Gemmatimonadetes	Gemmatimonadales	Gemmatimonadaceae	uncultured
OTU_770	0.02192	3.79929e-05	1.90705e-05	0.0172116	0.000927969	0.00119654	1.21319e-05	Proteobacteria	Alphaproteobacteria	Acetobacterales	Acetobacteraceae	uncultured
OTU_896	0.0543912	0.00211198	7.74863e-05	0.0576032	0.00284409	0.0130207	1.21129e-05	Firmicutes	Bacilli	Alicyclobacillales	Alicyclobacillaceae	Tumebacillus
OTU_7197	0.000141255	0	0	9.25978e-05	0	0.000895606	1.2109e-05	Firmicutes	Bacilli	Paenibacillales	Paenibacillaceae	Paenibacillus
OTU_343	0.135467	0.000122732	4.95833e-05	0.0356478	0.00246723	0.00597442	1.20672e-05	Gemmatimonadota	Gemmatimonadetes	Gemmatimonadales	Gemmatimonadaceae	uncultured
OTU_4318	4.40418e-06	0.000507066	0.000569964	1.89095e-05	8.66924e-05	0.00272632	1.19994e-05	Actinobacteriota	Actinobacteria	Corynebacteriales	Corynebacteriaceae	Corynebacterium
OTU_974	0.0246958	7.28949e-05	6.53594e-06	0.0176859	0.00217987	0.000593898	1.19749e-05	Actinobacteriota	Thermoleophilia	Solirubrobacterales	Solirubrobacterales_unclassified	Solirubrobacterales_unclassified
OTU_3840	0.000414382	6.74242e-06	0	0.00038442	1.52767e-05	0.00111297	1.19344e-05	Firmicutes	Clostridia	Lachnospirales	Lachnospiraceae	Lachnospiraceae_unclassified
OTU_238	0.792326	0.000551609	0.000317983	0.330576	0.0229509	0.00966887	1.19329e-05	Actinobacteriota	Thermoleophilia	Gaiellales	Gaiellaceae	Gaiella
OTU_11884	0	1.40625e-06	2.15645e-05	0	4.95655e-06	0.000403486	1.19163e-05	Actinobacteriota	Actinobacteria	Actinobacteria_unclassified	Actinobacteria_unclassified	Actinobacteria_unclassified
OTU_1189	0.0812894	0.000396841	0.00014294	0.0656278	0.00562814	0.00124055	1.19163e-05	Actinobacteriota	Thermoleophilia	Solirubrobacterales	67-14	67-14_ge
OTU_3508	0.000645951	0	0	0.00114501	5.34901e-05	0.000223407	1.19163e-05	Dependentiae	Babeliae	Babeliales	Babeliaceae	Babeliaceae_unclassified
OTU_6636	0.00147315	9.06701e-06	1.61502e-06	0.00360073	0.00222215	4.62845e-06	1.19163e-05	Actinobacteriota	Actinobacteria	Micromonosporales	Micromonosporaceae	Micromonosporaceae_unclassified
OTU_5571	3.29647e-05	0.0106987	0.00888724	5.60127e-05	3.06116e-05	0.000170946	1.19155e-05	Proteobacteria	Alphaproteobacteria	Sphingomonadales	Sphingomonadaceae	Sphingomonadaceae_unclassified
OTU_12512	0.114387	0.00087895	0.000295303	0.101798	0.0125439	0.00520754	1.18926e-05	Actinobacteriota	Thermoleophilia	Solirubrobacterales	Solirubrobacteraceae	Solirubrobacter
OTU_1081	0.00696159	0.000149261	8.69979e-05	0.00757209	0.00225559	0.00401215	1.18886e-05	Myxococcota	Polyangia	mle1-27	mle1-27_fa	mle1-27_ge
OTU_2873	0.0513476	0.000215878	0.00066157	0.0340006	0.00164304	0.00167022	1.18276e-05	Proteobacteria	Alphaproteobacteria	Azospirillales	Azospirillaceae	Skermanella
OTU_4463	0.000434292	3.87152e-05	9.67962e-06	0.000427884	0.00016402	0.000155548	1.17638e-05	Myxococcota	Myxococcia	Myxococcales	Anaeromyxobacteraceae	Anaeromyxobacter
OTU_154	0.0393302	0.00165406	0.000336086	0.0452743	0.375332	0.000790122	1.17526e-05	Actinobacteriota	Actinobacteria	Pseudonocardiales	Pseudonocardiaceae	Pseudonocardia
OTU_10567	0.000117569	0.0110414	0.00569974	0.00049124	2.42472e-05	0.000918769	1.16242e-05	Actinobacteriota	Actinobacteria	Corynebacteriales	Nocardiaceae	Rhodococcus
OTU_1364	0.0339652	0.000342875	6.24286e-05	0.0293828	0.00543747	0.0012782	1.15406e-05	Myxococcota	Myxococcia	Myxococcales	Anaeromyxobacteraceae	Anaeromyxobacter
OTU_147	0.000939436	0.00268881	9.10238e-05	0.00423791	0.0260209	2.8778e-05	1.15287e-05	Acidobacteriota	Acidobacteriae	Acidobacteriales	Acidobacteriaceae_	uncultured
OTU_102	0.0807734	0.00045329	0.000119486	0.0718288	0.0232303	0.00013509	1.14724e-05	Chloroflexi	Chloroflexia	Chloroflexales	Roseiflexaceae	uncultured
OTU_4860	0	3.46234e-06	0	0	6.32875e-06	0.00247175	1.14676e-05	Firmicutes	Clostridia	Lachnospirales	Lachnospiraceae	Lachnoclostridium
OTU_13091	0	0	0	0	0	0.000262683	1.14674e-05	Proteobacteria	Alphaproteobacteria	Sphingomonadales	Sphingomonadaceae	Ellin6055
OTU_2288	0.00637948	1.11355e-05	1.28312e-05	0.00886048	0.00215637	0	1.14674e-05	Verrucomicrobiota	Chlamydiae	Chlamydiales	Parachlamydiaceae	Parachlamydiaceae_unclassified
OTU_584	0.0469012	0.000109412	1.58101e-05	0.0297955	0.00197591	0.00652556	1.14674e-05	Acidobacteriota	Acidobacteriae	Acidobacteriales	uncultured	uncultured_ge
OTU_8761	0.000410398	0.000461936	0.000316713	0.000572814	0.000535498	0.00243912	1.1465e-05	Proteobacteria	Alphaproteobacteria	Caulobacterales	Caulobacteraceae	Brevundimonas
OTU_1873	0	0.00141002	0.000216573	0	0	0	1.14221e-05	unclassified	Bacteria_unclassified	Bacteria_unclassified	Bacteria_unclassified	Bacteria_unclassified
OTU_11632	0.00722654	2.68247e-05	1.39885e-05	0.00426812	0.000599383	8.0922e-05	1.13798e-05	Actinobacteriota	Acidimicrobiia	Microtrichales	Iamiaceae	Iamia
OTU_9119	0.00807165	0.000385032	0.000104687	0.0102661	0.00124194	5.19333e-05	1.13764e-05	Actinobacteriota	Actinobacteria	Propionibacteriales	Nocardioidaceae	Nocardioides
OTU_355	0.0581065	0.000237743	6.65169e-05	0.0612699	0.00875963	0.003825	1.13469e-05	Myxococcota	Myxococcia	Myxococcales	Anaeromyxobacteraceae	Anaeromyxobacter
OTU_310	0.127096	0.00175186	0.000425809	0.128952	0.00627636	0.00851022	1.13397e-05	Proteobacteria	Alphaproteobacteria	Rhizobiales	Beijerinckiaceae	Microvirga
OTU_3403	0.00806174	0.00267634	0.000282398	0.0102815	0.000469761	0.00196106	1.1306e-05	Actinobacteriota	Actinobacteria	Propionibacteriales	Propionibacteriaceae	Microlunatus
OTU_666	0.0535022	7.37022e-05	8.3569e-05	0.0468755	0.00547987	0.00113687	1.12299e-05	Proteobacteria	Gammaproteobacteria	Gammaproteobacteria_unclassified	Gammaproteobacteria_unclassified	Gammaproteobacteria_unclassified
OTU_188	0.000523562	0.00405146	0.000648747	0.0110115	0.0455292	0.00936984	1.11366e-05	Proteobacteria	Alphaproteobacteria	Rhizobiales	Rhizobiaceae	Ochrobactrum
OTU_2093	4.62386e-05	2.33423e-05	0	2.69005e-05	0.003732	0	1.11366e-05	Proteobacteria	Gammaproteobacteria	Burkholderiales	Burkholderiaceae	Robbsia
OTU_1872	0.00975016	0.000220858	7.2665e-05	0.0115497	0.00369415	0	1.11182e-05	Actinobacteriota	Actinobacteria	Propionibacteriales	Nocardioidaceae	Nocardioides
OTU_5185	3.77696e-05	5.12645e-05	0.000472904	6.16069e-05	0.000119584	0.000515594	1.10828e-05	Fusobacteriota	Fusobacteriia	Fusobacteriales	Fusobacteriaceae	Fusobacterium
OTU_1434	0.00784875	0.000471087	9.34061e-05	0.0193207	0.00437514	0.0047761	1.10778e-05	Proteobacteria	Alphaproteobacteria	Rhizobiales	Rhizobiales_Incertae_Sedis	uncultured
OTU_2475	4.27456e-05	0.000640091	0	0.00152878	0.0023529	1.19468e-05	1.10235e-05	Bacteroidota	Bacteroidia	Chitinophagales	Chitinophagaceae	Filimonas
OTU_2340	0.0630889	0.000402778	7.46888e-05	0.0643749	0.00313846	0.00073398	1.09763e-05	Actinobacteriota	Actinobacteria	Propionibacteriales	Nocardioidaceae	Nocardioides
OTU_914	0.0230615	0.00249687	0.000278331	0.00964951	0.0323841	4.02323e-05	1.09758e-05	Actinobacteriota	Actinobacteria	Micromonosporales	Micromonosporaceae	Actinoplanes
OTU_10950	0.0195059	0.000923828	0.000257868	0.107799	0.00432275	0.00101213	1.09296e-05	Actinobacteriota	Actinobacteria	Micrococcales	Micrococcaceae	Pseudarthrobacter
OTU_8483	0.00682853	4.47411e-05	3.80022e-05	0.0141814	0.0275266	0.000171787	1.09238e-05	Proteobacteria	Alphaproteobacteria	Caulobacterales	Caulobacteraceae	uncultured
OTU_2901	0.00609576	1.30239e-05	1.50075e-05	0.00659125	0.00448933	0.00114453	1.08917e-05	Bacteroidota	Bacteroidia	Chitinophagales	Chitinophagaceae	Chitinophagaceae_unclassified
OTU_1625	6.93351e-05	0.000318736	9.41885e-05	0.00570735	0.00278701	0.000329688	1.0889e-05	Bacteroidota	Bacteroidia	Cytophagales	Spirosomaceae	Dyadobacter
OTU_3302	0	0	2.66404e-06	3.61715e-05	0	0.00409027	1.0889e-05	Proteobacteria	Gammaproteobacteria	Burkholderiales	Neisseriaceae	uncultured
OTU_600	0.0378358	1.44032e-05	8.67229e-06	0.0256413	0.0012487	8.03641e-06	1.0889e-05	Acidobacteriota	Acidobacteriae	Acidobacteriales	uncultured	uncultured_ge
OTU_501	0.0500097	3.41244e-05	2.18434e-05	0.0243133	0.00031275	0.00475275	1.0889e-05	Proteobacteria	Alphaproteobacteria	Elsterales	uncultured	uncultured_ge
OTU_963	0.0154134	0.000381423	0.000125203	0.0109298	0.000807156	0.00686255	1.08813e-05	Firmicutes	Bacilli	Bacillales	Bacillaceae	Bacillaceae_unclassified
OTU_351	0.0011184	0.000105335	0.000391221	0.0149827	0.0336171	0	1.08784e-05	Patescibacteria	Saccharimonadia	Saccharimonadales	Saccharimonadales_fa	Saccharimonadales_ge
OTU_691	0.178836	0.000522718	0.000184116	0.093551	0.0544252	0.00213163	1.0777e-05	Actinobacteriota	Actinobacteria	Micromonosporales	Micromonosporaceae	Luedemannella
OTU_2481	0.00118454	4.04699e-05	0	0.0014248	0.000152362	0.00284046	1.06816e-05	Abditibacteriota	Abditibacteria	Abditibacteriales	Abditibacteriaceae	Abditibacterium
OTU_2786	0.0166152	0.000120762	7.63408e-06	0.0104	0.00110867	0.00141202	1.06816e-05	Myxococcota	Myxococcia	Myxococcales	Myxococcaceae	Myxococcaceae_ge
OTU_879	0.0263253	4.81006e-05	4.0022e-05	0.013258	0.000404239	0.000256761	1.06816e-05	Acidobacteriota	Acidobacteriae	Acidobacteriales	uncultured	uncultured_ge
OTU_735	0.0403695	3.65226e-05	3.50729e-05	0.0200783	0.00262543	0.00165439	1.06732e-05	Actinobacteriota	Thermoleophilia	Gaiellales	uncultured	uncultured_ge
OTU_3980	0.000505821	1.56491e-05	0	0.000659379	7.69788e-05	0	1.06708e-05	Myxococcota	Myxococcia	Myxococcales	Myxococcaceae	Myxococcaceae_unclassified
OTU_2524	0.0093974	0.000222999	2.76144e-05	0.0116528	0.00182124	0.000788205	1.06542e-05	Proteobacteria	Gammaproteobacteria	Burkholderiales	Comamonadaceae	Caenimonas
OTU_4291	0.00736661	0.000800666	0.000160646	0.00834657	0.000175695	0.00275402	1.05995e-05	Actinobacteriota	Actinobacteria	Micrococcales	Micrococcaceae	Arthrobacter
OTU_13796	8.26802e-06	0	0	0	0.000100801	0.000223958	1.05899e-05	Proteobacteria	Alphaproteobacteria	Micropepsales	Micropepsaceae	Rhizomicrobium
OTU_2822	0.00153778	5.10304e-05	8.46213e-06	0.00133105	0.000191228	0.000429161	1.05899e-05	Firmicutes	Clostridia	Clostridiales	Clostridiaceae	Clostridium_sensu_stricto_5
OTU_5285	0	0.000410223	9.08088e-05	0	0	0	1.05693e-05	Proteobacteria	Gammaproteobacteria	Gammaproteobacteria_unclassified	Gammaproteobacteria_unclassified	Gammaproteobacteria_unclassified
OTU_3555	0.175566	4.74914e-05	8.36935e-05	0.125054	0.00344328	0.000311355	1.0565e-05	Proteobacteria	Alphaproteobacteria	Tistrellales	Geminicoccaceae	uncultured
OTU_279	0.335285	0.000858456	0.000441468	0.18944	0.00869464	0.000474	1.05139e-05	Actinobacteriota	Actinobacteria	Propionibacteriales	Nocardioidaceae	Nocardioides
OTU_11399	0.00312724	0.000117986	2.07081e-05	0.0023121	0.000382517	0.002124	1.05005e-05	Proteobacteria	Gammaproteobacteria	Xanthomonadales	Xanthomonadaceae	Luteimonas
OTU_830	0.0539368	0.000143255	2.77e-05	0.0271505	0.0163218	0.00122427	1.04856e-05	Proteobacteria	Alphaproteobacteria	Rhizobiales	Hyphomicrobiaceae	Pedomicrobium
OTU_651	0.172434	0.000299378	0.000162022	0.118935	0.0128009	0.00249867	1.04852e-05	Actinobacteriota	Thermoleophilia	Gaiellales	uncultured	uncultured_ge
OTU_1042	0.0111748	2.20721e-05	6.46748e-06	0.0123767	0.000930786	5.4142e-05	1.04244e-05	Gemmatimonadota	Gemmatimonadetes	Gemmatimonadales	Gemmatimonadaceae	Gemmatimonas
OTU_1530	0.0304085	0.000387034	6.63352e-05	0.0306056	0.00169134	0.00124669	1.04244e-05	Proteobacteria	Alphaproteobacteria	Rhizobiales	Beijerinckiaceae	Microvirga
OTU_1703	0.0054824	0.00011282	1.00822e-05	0.00892402	0.00575382	1.30806e-05	1.04244e-05	Myxococcota	Myxococcia	Myxococcales	Myxococcaceae	Myxococcaceae_unclassified
OTU_315	0.0211208	0.000196243	5.45078e-05	0.0340746	0.0206523	2.45897e-05	1.04244e-05	Actinobacteriota	Actinobacteria	Frankiales	uncultured	uncultured_ge
OTU_339	0.0724838	2.29903e-05	1.40077e-05	0.0333827	0.00259621	1.76436e-05	1.04244e-05	Proteobacteria	Gammaproteobacteria	PLTA13	PLTA13_fa	PLTA13_ge
OTU_3921	0	1.16284e-05	6.99454e-05	0	0	0.000387704	1.04244e-05	Bacteroidota	Bacteroidia	Bacteroidales	Porphyromonadaceae	Porphyromonas
OTU_4385	0.000271568	1.64636e-05	0	0.00193497	0.000456366	0	1.04244e-05	Actinobacteriota	Actinobacteria	Streptomycetales	Streptomycetaceae	Kitasatospora
OTU_11400	3.08851e-06	1.84871e-05	1.25547e-05	3.12533e-06	1.33545e-05	1.38477e-05	1.04018e-05	Bacteroidota	Bacteroidia	Bacteroidales	Prevotellaceae	Prevotella
OTU_1000	0.00390817	2.76875e-05	1.15259e-05	0.00283107	0.0225411	0	1.03993e-05	Actinobacteriota	Actinobacteria	Pseudonocardiales	Pseudonocardiaceae	Kibdelosporangium
OTU_1177	0.0858941	7.05272e-05	2.13394e-05	0.0306571	0.0109879	0.000164914	1.0389e-05	Actinobacteriota	Actinobacteria	Micromonosporales	Micromonosporaceae	uncultured
OTU_1751	0	0.000461733	0.00548625	0	7.80637e-05	0.000123907	1.0389e-05	Acidobacteriota	Holophagae	Holophagales	Holophagaceae	Holophagaceae_unclassified
OTU_2370	0.000579683	1.80816e-05	6.77733e-06	0.000907188	0.00170074	2.12589e-06	1.0389e-05	Proteobacteria	Gammaproteobacteria	Burkholderiales	Rhodocyclaceae	Propionivibrio
OTU_1233	8.30447e-05	0.0002612	3.52843e-05	0.00010364	9.91672e-05	0.0342393	1.03813e-05	Proteobacteria	Gammaproteobacteria	Burkholderiales	Burkholderiaceae	Lautropia
OTU_1009	0.110551	0.00015979	4.1402e-05	0.0574802	0.00301299	0.00620544	1.03083e-05	Actinobacteriota	Thermoleophilia	Gaiellales	Gaiellaceae	Gaiella
OTU_12728	0.068773	0	6.11596e-06	0.0226383	0.00145254	8.16351e-06	1.02517e-05	Chloroflexi	TK10	TK10_or	TK10_fa	TK10_ge
OTU_1605	0.00445529	0	0	0.00183478	0.000122106	0	1.02517e-05	Chloroflexi	Chloroflexi_unclassified	Chloroflexi_unclassified	Chloroflexi_unclassified	Chloroflexi_unclassified
OTU_168	0.1828	0.000340568	9.46206e-05	0.15374	0.0149105	0.000280646	1.02517e-05	Chloroflexi	TK10	TK10_or	TK10_fa	TK10_ge
OTU_262	0.0680109	8.73298e-05	3.13475e-05	0.0334863	0.0013564	0.000835548	1.02517e-05	Chloroflexi	Ktedonobacteria	Ktedonobacterales	JG30-KF-AS9	JG30-KF-AS9_ge
OTU_354	0.0348567	5.09992e-05	1.1186e-05	0.0254555	0.00212843	0.00252507	1.02517e-05	Acidobacteriota	Acidobacteriae	Acidobacteriales	uncultured	uncultured_ge
OTU_916	0.0233403	5.70287e-05	0	0.0127945	0.000994976	2.1526e-05	1.02517e-05	Actinobacteriota	Thermoleophilia	Gaiellales	uncultured	uncultured_ge
OTU_4253	0.00266452	0.00641048	0.00112722	0.00278033	0.000178016	0.000352784	1.0251e-05	Actinobacteriota	Actinobacteria	Corynebacteriales	Nocardiaceae	Rhodococcus
OTU_1273	0.0740231	6.81232e-05	6.20548e-05	0.0185194	0.000725544	0.00948166	1.01984e-05	Proteobacteria	Gammaproteobacteria	Burkholderiales	Nitrosomonadaceae	MND1
OTU_270	0.000613816	0.00109354	0.000173995	0.00814123	0.0272297	4.05003e-05	1.01312e-05	Proteobacteria	Alphaproteobacteria	Rhizobiales	Beijerinckiaceae	alphaI_cluster
OTU_1214	0.0251129	5.40583e-05	6.27651e-05	0.0631391	0.02462	0.00121694	1.0015e-05	Actinobacteriota	Thermoleophilia	Solirubrobacterales	Solirubrobacteraceae	Conexibacter
OTU_2011	0.0123187	6.572e-05	7.0058e-05	0.00337073	0.0884082	0.00012833	9.99707e-06	Proteobacteria	Alphaproteobacteria	Rhizobiales	Rhodomicrobiaceae	Rhodomicrobium
OTU_493	0.242917	0.00015474	5.72101e-05	0.124162	0.00653258	0.00159422	9.99456e-06	Proteobacteria	Gammaproteobacteria	PLTA13	PLTA13_fa	PLTA13_ge
OTU_2739	0.0123536	6.47898e-05	2.41681e-05	0.00382219	0.00786724	0.000155252	9.96655e-06	Myxococcota	Polyangia	Polyangiales	BIrii41	BIrii41_ge
OTU_5964	0.00139253	0	0	0.00203482	0.00208827	0	9.96655e-06	Patescibacteria	Saccharimonadia	Saccharimonadales	Saccharimonadales_fa	Saccharimonadales_ge
OTU_969	0.0518165	0.000200098	7.57783e-05	0.0278552	0.0043281	0.00339692	9.95995e-06	Proteobacteria	Gammaproteobacteria	Xanthomonadales	Xanthomonadaceae	Arenimonas
OTU_1275	0.00771735	9.06701e-06	1.60682e-05	0.0087286	0.00142468	0.000157117	9.92241e-06	Proteobacteria	Alphaproteobacteria	Reyranellales	Reyranellaceae	uncultured
OTU_1709	0.00114809	9.63775e-06	0	0.00397539	0.00251912	0	9.92241e-06	Actinobacteriota	Actinobacteria	Catenulisporales	Catenulisporaceae	Catenulispora
OTU_2439	0.00757976	0	0	0.0051274	0.000555974	0	9.92241e-06	Proteobacteria	Alphaproteobacteria	uncultured	uncultured_fa	uncultured_ge
OTU_245	0.093086	0.000123393	5.62654e-05	0.0637341	0.00180808	0.00270678	9.92241e-06	Acidobacteriota	Acidobacteriae	Acidobacteriales	uncultured	uncultured_ge
OTU_337	0.0547565	0.000154506	0.000108688	0.0381515	0.00319543	0.0029612	9.88635e-06	Proteobacteria	Alphaproteobacteria	Azospirillales	uncultured	uncultured_ge
OTU_611	0.00218452	0.000125981	5.4714e-06	0.00442913	0.0150533	4.0176e-05	9.87563e-06	Proteobacteria	Gammaproteobacteria	Burkholderiales	Rhodocyclaceae	Uliginosibacterium
OTU_401	0.0909369	0.000263237	2.83357e-05	0.042048	0.00150501	0.00313181	9.86826e-06	Nitrospirota	Nitrospiria	Nitrospirales	Nitrospiraceae	Nitrospira
OTU_4063	0	0.000339563	0.000176242	5.37551e-05	5.30953e-06	0.0105936	9.86821e-06	Deinococcota	Deinococci	Deinococcales	Deinococcaceae	Deinococcus
OTU_241	0.0809492	5.34821e-05	9.58993e-06	0.02548	0.000164754	0.00854271	9.79355e-06	Acidobacteriota	Acidobacteriae	Subgroup_2	Subgroup_2_fa	Subgroup_2_ge
OTU_825	0.0611323	0.000275394	3.26426e-05	0.0637842	0.0571877	0.00253251	9.73491e-06	Proteobacteria	Gammaproteobacteria	Burkholderiales	Comamonadaceae	Comamonadaceae_unclassified
OTU_3556	0.00162126	0.00127238	0.000161346	0.000899841	1.83427e-05	0.00161787	9.65521e-06	Actinobacteriota	Rubrobacteria	Rubrobacterales	Rubrobacteriaceae	Rubrobacter
OTU_109	0.338059	0.000279147	0.000423938	0.121841	0.00734032	0.00977242	9.645e-06	Acidobacteriota	Acidobacteriae	Subgroup_2	Subgroup_2_fa	Subgroup_2_ge
OTU_3291	1.69568e-05	8.22352e-05	0.00118981	1.94411e-05	4.1287e-05	0.00558347	9.49437e-06	Firmicutes	Bacilli	Staphylococcales	Gemellaceae	Gemella
OTU_8037	0.0614892	0.000137882	0.000160201	0.0166763	0.000532758	0.00104337	9.47945e-06	Chloroflexi	TK10	TK10_or	TK10_fa	TK10_ge
OTU_175	0.1856	2.8306e-05	7.59997e-05	0.0609016	0.00495586	7.71097e-06	9.44234e-06	Actinobacteriota	Acidimicrobiia	Actinomarinales	uncultured	uncultured_ge
OTU_11082	0.00386001	0.000853494	8.31952e-05	0.00387503	0.00117257	0.00532259	9.42053e-06	Actinobacteriota	Actinobacteria	Micrococcales	Microbacteriaceae	Salinibacterium
OTU_8327	0.0101876	3.91701e-05	2.69509e-05	0.00787282	0.00109042	0.000317188	9.42053e-06	Proteobacteria	Alphaproteobacteria	Rhizobiales	Xanthobacteraceae	uncultured
OTU_1047	0.0306339	8.75859e-05	3.77852e-06	0.0155314	0.000654515	0	9.37965e-06	Chloroflexi	TK10	TK10_or	TK10_fa	TK10_ge
OTU_268	0.0919264	0.000348912	0.000122749	0.0839388	0.00477945	0.0242144	9.31213e-06	Acidobacteriota	Acidobacteriae	Bryobacterales	Bryobacteraceae	Bryobacter
OTU_246	0.00480505	2.54822e-05	8.18361e-05	0.0142569	0.0774138	0.000722807	9.31033e-06	Bdellovibrionota	Oligoflexia	0319-6G20	0319-6G20_fa	0319-6G20_ge
OTU_2410	0.0392142	8.37322e-05	3.71781e-05	0.0196778	0.00449023	0.00210059	9.28103e-06	Proteobacteria	Gammaproteobacteria	Xanthomonadales	Xanthomonadaceae	Arenimonas
OTU_208	0.023156	0.00022672	0.000130203	0.0282644	0.151913	0.000605361	9.27842e-06	Proteobacteria	Alphaproteobacteria	Rhizobiales	Hyphomicrobiaceae	Hyphomicrobium
OTU_972	0.00100162	0	4.23004e-06	3.92208e-05	3.73209e-06	0.010221	9.2436e-06	Chloroflexi	AD3	AD3_or	AD3_fa	AD3_ge
OTU_10979	0.00130474	2.4558e-05	2.22166e-05	0.000593631	7.22614e-05	0.00520606	9.20215e-06	Firmicutes	Bacilli	Bacillales	Bacillaceae	Bacillaceae_unclassified
OTU_289	0.088175	0.000339993	0.00020667	0.0571255	0.110294	0.000416758	9.18728e-06	Actinobacteriota	Actinobacteria	Micromonosporales	Micromonosporaceae	Micromonosporaceae_unclassified
OTU_12432	9.43307e-05	0.000197879	6.53842e-05	0.00104729	0.00285085	7.08091e-05	9.16708e-06	Proteobacteria	Gammaproteobacteria	Xanthomonadales	Xanthomonadaceae	Xanthomonadaceae_unclassified
OTU_11979	0.0392987	8.36554e-05	1.02789e-05	0.0237923	0.00317439	0.00292592	9.13189e-06	Proteobacteria	Gammaproteobacteria	Burkholderiales	SC-I-84	SC-I-84_ge
OTU_817	0.00400001	0.000132184	0.00107252	0.00242786	0.000240295	0.0107063	9.08776e-06	Acidobacteriota	Acidobacteriae	Bryobacterales	Bryobacteraceae	Bryobacter
OTU_1162	0.000310398	7.94516e-06	0.00020195	0.00355931	0.00960087	0.00514428	9.05866e-06	Bdellovibrionota	Oligoflexia	0319-6G20	0319-6G20_fa	0319-6G20_ge
OTU_1984	0.0258409	0.000221274	0.000288657	0.0450604	0.0162308	5.92194e-05	9.01864e-06	Chloroflexi	Chloroflexia	Chloroflexales	Roseiflexaceae	Kouleothrix
OTU_2150	0	0.00250119	0.000698934	0	0	0	8.97105e-06	Proteobacteria	Alphaproteobacteria	Rickettsiales	Rickettsiaceae	Rickettsiaceae_unclassified
OTU_2292	0.0106665	0.0018625	0.000331917	0.0131399	0.00073632	0.00679944	8.9677e-06	Proteobacteria	Alphaproteobacteria	Azospirillales	Azospirillaceae	Skermanella
OTU_559	0.00653491	5.71458e-05	5.0793e-05	0.0300846	0.0180348	0	8.95749e-06	Proteobacteria	Alphaproteobacteria	Sphingomonadales	Sphingomonadaceae	Sphingomonadaceae_unclassified
OTU_203	0.176777	0.000426122	0.000218465	0.164255	0.0101183	0.00439291	8.94652e-06	Chloroflexi	TK10	TK10_or	TK10_fa	TK10_ge
OTU_3138	0.0350747	4.0788e-05	2.91574e-05	0.0244618	0.00877485	0.000809764	8.9217e-06	Proteobacteria	Gammaproteobacteria	Gammaproteobacteria_Incertae_Sedis	Unknown_Family	Acidibacter
OTU_8351	0.000718012	4.43474e-05	4.33952e-05	0.00175638	0.000205884	0.000141779	8.84809e-06	Proteobacteria	Alphaproteobacteria	Azospirillales	uncultured	uncultured_ge
OTU_11830	5.37075e-06	0.00042703	0.000206545	5.27712e-05	7.46417e-06	0.0013634	8.84323e-06	Proteobacteria	Alphaproteobacteria	Acetobacterales	Acetobacteraceae	Roseomonas
OTU_2040	0.0112163	1.06636e-05	2.67741e-05	0.0159553	0.00593308	0.000281617	8.84323e-06	Myxococcota	Polyangia	Polyangiales	Sandaracinaceae	Sandaracinus
OTU_3052	2.73254e-06	4.30772e-05	0.000147038	5.46166e-06	3.76632e-05	0.00301033	8.84323e-06	Firmicutes	Clostridia	Peptostreptococcales-Tissierellales	Peptostreptococcales-Tissierellales_fa	Finegoldia
OTU_617	0.00159336	4.61562e-05	6.79778e-05	0.00975372	0.0123774	1.08002e-05	8.84323e-06	Chloroflexi	Chloroflexia	Chloroflexales	Roseiflexaceae	Kouleothrix
OTU_2673	0.0081888	0	2.55921e-06	0.00339437	2.56833e-05	0	8.84103e-06	Desulfobacterota	Desulfuromonadia	Geobacterales	Geobacteraceae	Geobacteraceae_unclassified
OTU_317	0.038447	0.000342498	5.54113e-05	0.0408558	0.00223971	0.00202003	8.84103e-06	Acidobacteriota	Acidobacteriae	Bryobacterales	Bryobacteraceae	Bryobacter
OTU_10621	5.92233e-06	3.32209e-06	0.000104977	0	8.91719e-06	0.00932836	8.78627e-06	Deinococcota	Deinococci	Deinococcales	Trueperaceae	Truepera
OTU_5027	0.000110363	0	0	0.00101421	0.000362459	0	8.78627e-06	Verrucomicrobiota	Chlamydiae	Chlamydiales	Parachlamydiaceae	Candidatus_Protochlamydia
OTU_6046	0.288341	0.000154964	0.000217921	0.0335178	0.000931141	0.000101161	8.78627e-06	Chloroflexi	AD3	AD3_or	AD3_fa	AD3_ge
OTU_715	0.0107685	0.000566573	6.22263e-05	0.0170902	0.00260798	0.00020765	8.78627e-06	Actinobacteriota	Actinobacteria	Frankiales	Frankiaceae	Jatrophihabitans
OTU_9755	0.000844168	1.11076e-05	0	0.000904136	6.15514e-05	0	8.78627e-06	Firmicutes	Bacilli	Bacillales	Bacillales_unclassified	Bacillales_unclassified
OTU_215	0.100221	0.000209939	3.17538e-05	0.0630282	0.0052524	0.017512	8.78202e-06	Chloroflexi	AD3	AD3_or	AD3_fa	AD3_ge
OTU_324	0.0377764	0.00294156	0.000530114	0.0666438	0.0100271	0.00144621	8.76925e-06	Actinobacteriota	Actinobacteria	Micrococcales	Intrasporangiaceae	Phycicoccus
OTU_4360	0	0.00115532	1.98965e-05	2.74471e-06	0	0	8.76925e-06	Verrucomicrobiota	Chlamydiae	Chlamydiales	Parachlamydiaceae	Parachlamydiaceae_unclassified
OTU_698	0.0652187	0.000266289	4.87183e-05	0.0776454	0.00357511	0.00137347	8.76925e-06	Chloroflexi	TK10	TK10_or	TK10_fa	TK10_ge
OTU_7777	2.17158e-05	1.28623e-06	0	1.72127e-05	0	0.000663194	8.76925e-06	Proteobacteria	Alphaproteobacteria	Rhizobiales	A0839	A0839_ge
OTU_926	0.00500489	0.000249333	0.00019852	0.0119592	0.00233941	0.00277451	8.76925e-06	Myxococcota	Myxococcia	Myxococcales	Myxococcaceae	P3OB-42
OTU_1291	0.0310653	3.58903e-05	1.29824e-05	0.0219704	0.00372498	0.000645365	8.75183e-06	Actinobacteriota	Acidimicrobiia	uncultured	uncultured_fa	uncultured_ge
OTU_573	0.00748613	0.000185934	0.000599865	0.0294865	0.0628402	0.00203949	8.68963e-06	Proteobacteria	Alphaproteobacteria	Rhizobiales	Beijerinckiaceae	Beijerinckiaceae_unclassified
OTU_5575	0.00280706	0.000110251	0.000117256	0.00858468	0.00196509	0.000587895	8.65021e-06	Proteobacteria	Alphaproteobacteria	Sphingomonadales	Sphingomonadaceae	Sphingomonas
OTU_787	0.0100225	0.000540614	0.000235128	0.024796	0.0020801	0.00120736	8.64391e-06	Actinobacteriota	Actinobacteria	Micrococcales	Intrasporangiaceae	Intrasporangium
OTU_4960	0.000803579	3.30718e-05	5.87108e-05	0.0120516	0.000601217	0	8.63294e-06	Proteobacteria	Gammaproteobacteria	Pseudomonadales	Pseudomonadaceae	Pseudomonas
OTU_349	0.025634	0.0262895	0.00127831	0.0293412	0.00157592	0.00121909	8.61607e-06	Actinobacteriota	Actinobacteria	Corynebacteriales	Nocardiaceae	Rhodococcus
OTU_174	0.0573459	0.000512948	0.00026914	0.205479	0.0784309	0.00194239	8.60944e-06	Proteobacteria	Alphaproteobacteria	Rhizobiales	Rhizobiaceae	Allorhizobium-Neorhizobium-Pararhizobium-Rhizobium
OTU_478	0.0750582	0.000679714	0.000153556	0.0602503	0.0107511	0.00788911	8.57516e-06	Actinobacteriota	Thermoleophilia	Solirubrobacterales	67-14	67-14_ge
OTU_1170	2.93039e-05	2.72271e-05	7.59463e-06	3.10079e-05	2.09874e-05	0.0144402	8.5478e-06	Planctomycetota	BD7-11	BD7-11_or	BD7-11_fa	BD7-11_ge
OTU_1671	0.0120234	9.11028e-05	2.86957e-05	0.0139857	0.000586042	0.00156925	8.5478e-06	Acidobacteriota	Acidobacteriae	Bryobacterales	Bryobacteraceae	Bryobacter
OTU_5382	0.0025547	1.01985e-05	4.34486e-05	0.000502911	1.52865e-05	0	8.5478e-06	Gemmatimonadota	Gemmatimonadetes	Gemmatimonadales	Gemmatimonadaceae	Gemmatimonas
OTU_179	0.113434	0.000605688	0.000300459	0.084633	0.00774736	0.0111147	8.53757e-06	Proteobacteria	Alphaproteobacteria	Rhizobiales	Xanthobacteraceae	Pseudolabrys
OTU_3432	0.134233	9.93616e-05	0.000110655	0.0458081	0.00483451	0.0138063	8.50645e-06	Chloroflexi	AD3	AD3_or	AD3_fa	AD3_ge
OTU_232	0.0194098	0.000527619	0.000115934	0.0528731	0.122054	0.000164862	8.48698e-06	Actinobacteriota	Actinobacteria	Streptomycetales	Streptomycetaceae	Streptomycetaceae_ge
OTU_562	0.0171476	4.05332e-05	0	0.0180505	0.00183121	0.00159733	8.44646e-06	Acidobacteriota	Acidobacteriae	Bryobacterales	Bryobacteraceae	Bryobacter
OTU_3777	0.000713872	0.000398049	0.000290862	0.000685019	7.99039e-05	0.0019112	8.44247e-06	Proteobacteria	Alphaproteobacteria	Rhodobacterales	Rhodobacteraceae	Paracoccus
OTU_2805	9.77908e-05	0	0	0.000347896	0.00323422	0.000193608	8.44247e-06	Proteobacteria	Alphaproteobacteria	Azospirillales	Azospirillaceae	Azospirillum
OTU_1998	0.000461981	0.000694354	5.00101e-05	0.00178282	0.000203949	0.00126491	8.39397e-06	Firmicutes	Bacilli	Paenibacillales	Paenibacillaceae	Paenibacillus
OTU_1142	0.00663975	0.000160566	0.000114282	0.0162762	0.00798138	0.000317152	8.37734e-06	Proteobacteria	Alphaproteobacteria	Rhizobiales	Beijerinckiaceae	Roseiarcus
OTU_1218	0.00260675	0.000309281	0.00230495	0.00608941	0.0149169	0.00552293	8.33084e-06	Bdellovibrionota	Oligoflexia	0319-6G20	0319-6G20_fa	0319-6G20_ge
OTU_1174	0.0257366	0.000167569	2.17457e-05	0.0145643	0.00172741	0.000626633	8.32075e-06	Actinobacteriota	Thermoleophilia	Solirubrobacterales	67-14	67-14_ge
OTU_10819	0.00103806	6.33517e-05	0	0.000811498	5.82853e-05	0.00112439	8.3162e-06	Firmicutes	Bacilli	Paenibacillales	Paenibacillaceae	Paenibacillus
OTU_5072	0.00176287	0.000101767	9.67341e-06	0.0020852	0.00832699	0.000194544	8.3162e-06	Firmicutes	Clostridia	Clostridiales	Clostridiaceae	Clostridium_sensu_stricto_12
OTU_868	0.0443507	4.35173e-06	1.70921e-05	0.00320549	0.000123578	9.35631e-05	8.30173e-06	Gemmatimonadota	Gemmatimonadetes	Gemmatimonadales	Gemmatimonadaceae	uncultured
OTU_734	0.000321661	0.000106175	4.88109e-06	0.000741873	0.00434733	7.28553e-05	8.26115e-06	Proteobacteria	Gammaproteobacteria	Burkholderiales	Chromobacteriaceae	Chromobacteriaceae_unclassified
OTU_1028	0.048549	8.58672e-06	1.52147e-05	0.0111237	0.000406799	0	8.24226e-06	Proteobacteria	Alphaproteobacteria	uncultured	uncultured_fa	uncultured_ge
OTU_13050	0.000173356	3.54749e-05	2.19486e-05	0.00138048	0.0126634	0.000784514	8.24226e-06	Proteobacteria	Gammaproteobacteria	Gammaproteobacteria_unclassified	Gammaproteobacteria_unclassified	Gammaproteobacteria_unclassified
OTU_3063	0.000218601	0.000201542	3.38703e-05	0.000586954	0.00646272	0.00505275	8.24226e-06	Proteobacteria	Alphaproteobacteria	Rhizobiales	Rhizobiaceae	Allorhizobium-Neorhizobium-Pararhizobium-Rhizobium
OTU_4438	0.00477791	0	0	0.0036423	0.000186231	6.24561e-06	8.24226e-06	Bacteroidota	Bacteroidia	Chitinophagales	Chitinophagaceae	Flavitalea
OTU_5207	0.017792	1.88978e-05	7.17133e-06	0.0102833	0.000823354	0	8.24226e-06	Actinobacteriota	Actinobacteria	Frankiales	Frankiaceae	Jatrophihabitans
OTU_724	0.0218418	0.000149737	1.56764e-05	0.0330381	0.00993896	0.000915788	8.24226e-06	Chloroflexi	Chloroflexia	Chloroflexales	Roseiflexaceae	uncultured
OTU_736	0.0113292	1.83065e-05	5.00657e-06	0.00989416	0.00173966	2.09307e-05	8.24226e-06	Actinobacteriota	Acidimicrobiia	IMCC26256	IMCC26256_fa	IMCC26256_ge
OTU_9765	0.0332193	0.000533895	0.000229975	0.0396093	0.00524084	0.000141184	8.24226e-06	Actinobacteriota	Actinobacteria	Kineosporiales	Kineosporiaceae	Kineosporia
OTU_193	0.141634	0.000162626	8.74253e-05	0.0580284	0.00154446	0.0141612	8.21561e-06	Acidobacteriota	Acidobacteriae	Acidobacteriales	uncultured	uncultured_ge
OTU_7772	0	0.021798	0.0187419	3.20932e-05	1.07314e-05	0.000178297	8.19734e-06	Proteobacteria	Alphaproteobacteria	Alphaproteobacteria_unclassified	Alphaproteobacteria_unclassified	Alphaproteobacteria_unclassified
OTU_288	0.0513876	8.95319e-05	3.95057e-05	0.031549	0.00242993	0.00213875	8.19092e-06	Chloroflexi	Ktedonobacteria	Ktedonobacterales	JG30-KF-AS9	JG30-KF-AS9_ge
OTU_11140	0.0808833	0.000177849	4.23696e-05	0.0572009	0.00662028	7.07469e-05	8.16793e-06	Chloroflexi	TK10	TK10_or	TK10_fa	TK10_ge
OTU_1420	1.23222e-05	0.00171289	0.00341832	0	0	0	8.16022e-06	Myxococcota	Myxococcia	Myxococcales	Myxococcaceae	P3OB-42
OTU_2406	0.00641462	0	0	0.00468538	0.000206172	0.00308355	8.1518e-06	Bacteroidota	Bacteroidia	Sphingobacteriales	AKYH767	AKYH767_ge
OTU_415	0.0227548	0.000776839	6.18302e-05	0.0114486	0.052695	0.00107236	8.13403e-06	Actinobacteriota	Actinobacteria	Kineosporiales	Kineosporiaceae	Kineosporia
OTU_650	0.0672598	8.56596e-06	4.74558e-05	0.0288624	0.000986362	0.00143706	8.11959e-06	Acidobacteriota	Subgroup_22	Subgroup_22_or	Subgroup_22_fa	Subgroup_22_ge
OTU_146	0.120256	0.000187613	5.06353e-05	0.0377526	0.00111865	0.00978661	8.10516e-06	Nitrospirota	Nitrospiria	Nitrospirales	Nitrospiraceae	Nitrospira
OTU_957	0.052264	0.000295684	7.36451e-05	0.0413587	0.0374504	0.00171933	8.09208e-06	Proteobacteria	Alphaproteobacteria	Rhizobiales	Hyphomicrobiaceae	Hyphomicrobium
OTU_7819	0.181151	0.00047814	0.000196519	0.129059	0.00896697	0.00384128	8.07254e-06	Actinobacteriota	Thermoleophilia	Solirubrobacterales	67-14	67-14_ge
OTU_3496	0.00892487	1.28623e-06	0	0.00456126	0.000190273	0.00105985	8.01361e-06	Proteobacteria	Alphaproteobacteria	Elsterales	uncultured	uncultured_ge
OTU_1905	0.00401251	0	0	0.0030332	0.000284168	6.29701e-05	8.01092e-06	Acidobacteriota	Acidobacteriae	Bryobacterales	Bryobacteraceae	Bryobacter
OTU_263	0.0607797	0.000349608	9.56061e-05	0.108267	0.00910702	0.0208357	7.99082e-06	Proteobacteria	Gammaproteobacteria	Burkholderiales	A21b	A21b_ge
OTU_541	0.117273	5.22318e-05	0.000133862	0.0391488	0.002022	0.0500087	7.9905e-06	Acidobacteriota	Subgroup_5	Subgroup_5_or	Subgroup_5_fa	Subgroup_5_ge
OTU_3663	8.85491e-05	2.22129e-05	1.48023e-06	2.02595e-05	7.21883e-06	0.00116721	7.97857e-06	Firmicutes	Clostridia	Lachnospirales	Lachnospiraceae	Lachnospiraceae_unclassified
OTU_1078	0.00817162	0.000127498	2.86123e-05	0.00679625	0.000975826	0.00039295	7.86808e-06	Firmicutes	Bacilli	Paenibacillales	Paenibacillaceae	Ammoniibacillus
OTU_274	0	0.00106221	3.401e-05	3.19887e-06	0	0.0824753	7.76786e-06	Deinococcota	Deinococci	Deinococcales	Deinococcaceae	Deinococcus
OTU_1591	0.00634624	1.41486e-05	0	0.00580427	0.000808135	0	7.76017e-06	Chloroflexi	TK10	TK10_or	TK10_fa	TK10_ge
OTU_2311	0.00181555	3.06203e-06	9.66301e-06	0.00165608	1.43855e-05	2.54499e-05	7.76017e-06	Verrucomicrobiota	Verrucomicrobiae	Pedosphaerales	Pedosphaeraceae	Pedosphaeraceae_ge
OTU_945	0.00743379	3.39568e-06	0	0.0050583	0.000306024	2.92118e-05	7.76017e-06	Gemmatimonadota	Gemmatimonadetes	Gemmatimonadales	Gemmatimonadaceae	Roseisolibacter
OTU_711	0.124606	0.000111516	0.000119532	0.0736389	0.00319929	0.00673831	7.75044e-06	Gemmatimonadota	Gemmatimonadetes	Gemmatimonadales	Gemmatimonadaceae	Gemmatimonadaceae_unclassified
OTU_9968	0.000129984	2.52923e-05	3.08582e-05	0.000422401	0.00115727	3.32252e-06	7.66583e-06	Proteobacteria	Alphaproteobacteria	Rhizobiales	Rhizobiaceae	Allorhizobium-Neorhizobium-Pararhizobium-Rhizobium
OTU_1193	0.0252893	2.29686e-06	8.39072e-06	0.030258	0.000597131	0.00010901	7.6263e-06	Verrucomicrobiota	Verrucomicrobiae	Pedosphaerales	Pedosphaeraceae	ADurb.Bin063-1
OTU_3158	0.00406614	0.000169174	4.47128e-06	0.0077597	0.000138376	0	7.6263e-06	Firmicutes	Clostridia	Peptostreptococcales-Tissierellales	Peptostreptococcaceae	Sporacetigenium
OTU_51	0.438139	0.000402708	0.000197341	0.235287	0.00254314	0.000135552	7.6263e-06	Chloroflexi	Chloroflexi_unclassified	Chloroflexi_unclassified	Chloroflexi_unclassified	Chloroflexi_unclassified
OTU_9239	0.0183869	0.00289763	0.000320772	0.0181026	0.00223367	0.00287877	7.6263e-06	Firmicutes	Clostridia	Peptostreptococcales-Tissierellales	Peptostreptococcaceae	Romboutsia
OTU_520	0.00492943	0.000173764	3.2656e-05	0.00476067	0.0155042	0.00026424	7.61195e-06	Proteobacteria	Alphaproteobacteria	Rhizobiales	Xanthobacteraceae	Pseudolabrys
OTU_123	0.172714	0.000235123	8.50753e-05	0.131384	0.00586614	0.019696	7.53782e-06	Acidobacteriota	Acidobacteriae	Acidobacteriales	uncultured	uncultured_ge
OTU_7157	0.0205553	8.24508e-05	4.61986e-05	0.0328439	0.0373607	9.48165e-05	7.51619e-06	Proteobacteria	Alphaproteobacteria	Rhizobiales	Xanthobacteraceae	Xanthobacteraceae_unclassified
OTU_177	0.179372	0.00069189	0.000210796	0.191967	0.0147709	0.0057059	7.48862e-06	Gemmatimonadota	Gemmatimonadetes	Gemmatimonadales	Gemmatimonadaceae	Gemmatimonas
OTU_894	0.0120186	1.55579e-05	0	0.0150299	0.00160611	0.000432067	7.47327e-06	Verrucomicrobiota	Verrucomicrobiae	Pedosphaerales	Pedosphaeraceae	Pedosphaera
OTU_11795	0	5.14009e-05	2.51478e-05	0	0	2.71628e-05	7.45222e-06	Proteobacteria	Alphaproteobacteria	Acetobacterales	Acetobacteraceae	Craurococcus-Caldovatus
OTU_12688	0.039799	3.86729e-05	1.98725e-05	0.0102127	0.000212399	0.00037033	7.42947e-06	Gemmatimonadota	Gemmatimonadetes	Gemmatimonadales	Gemmatimonadaceae	uncultured
OTU_497	9.05988e-05	6.12532e-05	5.05892e-05	0.00355854	0.0349479	3.41465e-06	7.41215e-06	Proteobacteria	Alphaproteobacteria	Rhizobiales	Pleomorphomonadaceae	uncultured
OTU_2820	0	0.000446829	0.000243723	3.90813e-05	2.61583e-05	0.00154976	7.40882e-06	Proteobacteria	Alphaproteobacteria	Acetobacterales	Acetobacteraceae	Granulibacter
OTU_8746	0.151637	4.18454e-05	3.27048e-05	0.0652914	0.00337074	0.000491311	7.40648e-06	Actinobacteriota	MB-A2-108	MB-A2-108_or	MB-A2-108_fa	MB-A2-108_ge
OTU_3787	0.0166934	0.000129733	6.48071e-05	0.0065565	0.000504556	0.000571534	7.38739e-06	Proteobacteria	Alphaproteobacteria	Sphingomonadales	Sphingomonadaceae	Sphingomonadaceae_unclassified
OTU_3193	0.0177147	0.00074888	0.0001662	0.0180603	0.136448	7.59781e-05	7.36365e-06	Actinobacteriota	Actinobacteria	Micromonosporales	Micromonosporaceae	Micromonosporaceae_unclassified
OTU_1608	0.00161616	7.18174e-06	3.15415e-05	0.00454678	0.0200286	0.000224304	7.36344e-06	Bacteroidota	Bacteroidia	Chitinophagales	Chitinophagaceae	Chitinophaga
OTU_13249	0.0132874	6.63537e-05	5.13855e-05	0.00809042	0.00391317	0.00113131	7.35926e-06	Proteobacteria	Alphaproteobacteria	Rhizobiales	Xanthobacteraceae	Rhodoplanes
OTU_1843	0.0177053	4.33097e-06	1.07706e-05	0.00454405	4.98504e-05	8.20858e-06	7.35926e-06	Verrucomicrobiota	Verrucomicrobiae	Pedosphaerales	Pedosphaeraceae	ADurb.Bin063-1
OTU_220	0.135031	0.0033007	0.00261297	0.119329	0.0291228	0.000774515	7.35926e-06	Actinobacteriota	Actinobacteria	Frankiales	Frankiaceae	Jatrophihabitans
OTU_224	0.0633599	0.000552074	0.000106754	0.0497403	0.00335589	0.000903397	7.35926e-06	Actinobacteriota	Actinobacteria	Frankiales	Frankiaceae	Jatrophihabitans
OTU_259	0.0276652	0.000741497	0.000676959	0.0381015	0.0782748	0.00546014	7.35926e-06	Bacteroidota	Bacteroidia	Chitinophagales	Chitinophagaceae	Niastella
OTU_5869	0.014125	0	1.49796e-05	0.00512298	7.23596e-05	0.00759571	7.35926e-06	Acidobacteriota	Acidobacteriae	Acidobacteriales	uncultured	uncultured_ge
OTU_428	0.0889127	0.000101063	0.000258643	0.0602926	0.00410029	0.00242181	7.359e-06	Chloroflexi	Chloroflexi_unclassified	Chloroflexi_unclassified	Chloroflexi_unclassified	Chloroflexi_unclassified
OTU_460	0.00679701	7.36108e-05	8.66836e-05	0.00705554	0.0638843	3.90615e-06	7.30258e-06	Proteobacteria	Alphaproteobacteria	Rhizobiales	Rhizobiales_Incertae_Sedis	uncultured
OTU_1978	5.85587e-05	0.00712715	0.000549287	0.000436157	0.000148889	0.000293877	7.28267e-06	Bacteroidota	Bacteroidia	Cytophagales	Hymenobacteraceae	Hymenobacter
OTU_8479	0.044384	0.00463421	0.00196115	0.0530769	0.0070315	0.00160154	7.28267e-06	Proteobacteria	Alphaproteobacteria	Sphingomonadales	Sphingomonadaceae	Sphingomonas
OTU_1991	0.0583552	5.29181e-05	3.08688e-05	0.0216093	0.00178114	0.000282804	7.20117e-06	Actinobacteriota	Actinobacteria	Frankiales	Acidothermaceae	Acidothermus
OTU_227	0.556216	0.000122213	0.000132696	0.155269	0.00417266	0.000957244	7.20117e-06	Proteobacteria	Gammaproteobacteria	Burkholderiales	Nitrosomonadaceae	MND1
OTU_521	0.0299083	4.52183e-06	3.75647e-06	0.00626028	0.000519253	0.00130532	7.1539e-06	Actinobacteriota	Thermoleophilia	Gaiellales	uncultured	uncultured_ge
OTU_2112	0.00302885	0	5.02859e-06	0.00141079	5.27209e-05	0.0025165	7.15118e-06	Acidobacteriota	Acidobacteriae	Solibacterales	Solibacteraceae	Candidatus_Solibacter
OTU_2649	0.00119788	8.02908e-05	0.000306769	0.00149192	0.000458053	0.00238842	7.15118e-06	Proteobacteria	Alphaproteobacteria	Caulobacterales	Caulobacteraceae	uncultured
OTU_9367	0.036677	4.60832e-06	7.92433e-06	0.0230596	0.00351326	0.000298389	7.15118e-06	Actinobacteriota	Thermoleophilia	Solirubrobacterales	67-14	67-14_ge
OTU_6762	0.00440015	0.000306875	1.84607e-05	0.0102137	0.00282966	0.000636905	7.13274e-06	Proteobacteria	Alphaproteobacteria	Rhizobiales	Beijerinckiaceae	Beijerinckiaceae_unclassified
OTU_1772	0.00928338	1.28623e-06	2.06021e-05	0.00573574	0.000251553	0.00445493	7.01856e-06	Proteobacteria	Gammaproteobacteria	Burkholderiales	SC-I-84	SC-I-84_ge
OTU_13347	3.59231e-05	0.000176874	5.62835e-05	0.000690487	0.00249819	9.91956e-05	7.00238e-06	Proteobacteria	Gammaproteobacteria	Xanthomonadales	Xanthomonadaceae	Xanthomonadaceae_unclassified
OTU_11615	3.06829e-05	5.03588e-06	0	6.53664e-05	0.000108149	0.000150983	6.98947e-06	Bacteroidota	Bacteroidia	Sphingobacteriales	Sphingobacteriaceae	Arcticibacter
OTU_2690	0.0534996	0.000201873	3.14731e-05	0.0530821	0.00270613	0.0165494	6.98947e-06	Bacteroidota	Bacteroidia	Chitinophagales	Chitinophagaceae	Flavisolibacter
OTU_647	0.00862501	0.000187515	1.98165e-05	0.0258366	0.0160517	0.000196544	6.98947e-06	Actinobacteriota	Actinobacteria	Micrococcales	Promicromonosporaceae	Myceligenerans
OTU_7694	1.23512e-05	8.12727e-05	5.47737e-05	0	0	0	6.98947e-06	Actinobacteriota	Actinobacteria	Micrococcales	Micrococcales_unclassified	Micrococcales_unclassified
OTU_864	0.0534368	5.36571e-05	2.35938e-05	0.052702	0.00232702	0.000214912	6.98947e-06	Proteobacteria	Alphaproteobacteria	Rhodobacterales	Rhodobacteraceae	Rhodobacteraceae_unclassified
OTU_1023	0.0271914	5.62618e-05	3.28504e-05	0.0200113	0.00166684	0.0013758	6.95575e-06	Actinobacteriota	Acidimicrobiia	Microtrichales	Microtrichales_unclassified	Microtrichales_unclassified
OTU_13287	0.00097708	1.31248e-05	0.000210747	0.000627357	0.000155389	0.0060694	6.95575e-06	Myxococcota	Polyangia	Haliangiales	Haliangiaceae	Haliangium
OTU_1844	0.00358842	6.33897e-06	0	0.00284003	7.67548e-05	0.000806076	6.95575e-06	Bacteroidota	Bacteroidia	Chitinophagales	Chitinophagaceae	Chitinophagaceae_unclassified
OTU_8397	0.00111176	1.07544e-05	1.08275e-05	0.00326616	0.00347191	0.00054537	6.95575e-06	Proteobacteria	Gammaproteobacteria	Gammaproteobacteria_Incertae_Sedis	Unknown_Family	Acidibacter
OTU_8440	0	0.000306579	0.000242355	0	0	0	6.95575e-06	Actinobacteriota	Actinobacteria	Actinobacteria_unclassified	Actinobacteria_unclassified	Actinobacteria_unclassified
OTU_8784	3.3538e-05	0.000205853	0.000103815	0.000208019	0.000107908	0.00167658	6.95575e-06	Bacteroidota	Bacteroidia	Flavobacteriales	Weeksellaceae	Cloacibacterium
OTU_252	0.130649	1.32436e-05	2.76204e-06	0.0532201	0.00153581	0	6.94103e-06	Chloroflexi	Dehalococcoidia	S085	S085_fa	S085_ge
OTU_250	0.236036	0.000364899	0.00014501	0.181942	0.0135142	0.00338307	6.93428e-06	Actinobacteriota	Thermoleophilia	Solirubrobacterales	Solirubrobacteraceae	Solirubrobacter
OTU_1182	0.00103373	0.00373574	0.00303613	0.00170412	0.00438807	0.000577107	6.84908e-06	Bdellovibrionota	Oligoflexia	0319-6G20	0319-6G20_fa	0319-6G20_ge
OTU_1756	6.26085e-05	0.00437841	0.00289044	4.88024e-05	0.000172781	0.000108143	6.84908e-06	Proteobacteria	Alphaproteobacteria	Sphingomonadales	Sphingomonadaceae	Sphingomonadaceae_unclassified
OTU_2930	0.00205987	3.37373e-05	0	0.00231682	0.000642639	0	6.84908e-06	Chloroflexi	Chloroflexia	Chloroflexales	Chloroflexales_unclassified	Chloroflexales_unclassified
OTU_2961	0.000527587	0.00157077	0.000239817	0.000451856	8.35747e-06	0.000104831	6.84908e-06	Actinobacteriota	Actinobacteria	Corynebacteriales	Corynebacteriaceae	Corynebacterium
OTU_3387	0.00222877	0	0	0.000600229	6.58143e-05	0	6.84908e-06	Proteobacteria	Gammaproteobacteria	HOC36	HOC36_fa	HOC36_ge
OTU_3548	0.0106693	0	1.05447e-05	0.00465602	0.000306337	0.000111785	6.84908e-06	Proteobacteria	Alphaproteobacteria	Rhizobiales	Xanthobacteraceae	uncultured
OTU_3996	0.000374026	3.74479e-05	0	0.000421022	0.00170517	0	6.84908e-06	Proteobacteria	Gammaproteobacteria	Burkholderiales	Rhodocyclaceae	Candidatus_Accumulibacter
OTU_4813	0.000165248	3.83729e-05	0	0.000673468	9.04385e-05	0	6.84908e-06	Bacteroidota	Bacteroidia	Flavobacteriales	Flavobacteriaceae	Flavobacterium
OTU_837	0.00833879	5.54152e-05	0	0.00754781	0.000259075	0	6.84908e-06	Chloroflexi	Chloroflexia	Kallotenuales	AKIW781	AKIW781_ge
OTU_8577	0.0354208	4.66688e-05	8.15955e-06	0.0199477	0.0012023	0.00100347	6.84908e-06	Proteobacteria	Gammaproteobacteria	Burkholderiales	Nitrosomonadaceae	mle1-7
OTU_937	0.0264323	6.93894e-05	0.000116912	0.0130589	0.00111538	0.00235932	6.84908e-06	Proteobacteria	Alphaproteobacteria	Rhizobiales	Xanthobacteraceae	Rhodoplanes
OTU_970	0.0536015	1.49486e-05	1.07662e-05	0.0225638	0.000733929	7.24822e-06	6.84908e-06	Chloroflexi	TK10	TK10_or	TK10_fa	TK10_ge
OTU_1031	0	1.06463e-05	0	3.4783e-05	0	0.0140369	6.83559e-06	Deinococcota	Deinococci	Deinococcales	Deinococcaceae	Deinococcus
OTU_1320	0.0840964	0.00018295	7.90525e-05	0.0538447	0.00419139	0.0034138	6.83559e-06	Actinobacteriota	Thermoleophilia	Gaiellales	uncultured	uncultured_ge
OTU_722	0	0.000529968	0.000133226	2.348e-05	2.28466e-05	0.0398963	6.83559e-06	Deinococcota	Deinococci	Deinococcales	Deinococcaceae	Deinococcus
OTU_10225	0	4.26014e-05	1.23497e-05	0	0	0.0022854	6.80974e-06	Firmicutes	Clostridia	Lachnospirales	Lachnospiraceae	Lachnospiraceae_unclassified
OTU_2948	0.00164183	5.58428e-05	1.1821e-05	0.000254721	1.37546e-05	0.00186272	6.80974e-06	Myxococcota	Polyangia	Polyangiales	Sandaracinaceae	uncultured
OTU_1556	0.0808098	8.91053e-05	2.71725e-05	0.0768227	0.00977088	0.00631618	6.74387e-06	Acidobacteriota	Acidobacteriae	Acidobacteriales	Acidobacteriaceae_	Occallatibacter
OTU_2606	0.0365743	8.94916e-05	4.38902e-05	0.016966	0.00324576	0.002951	6.74387e-06	Proteobacteria	Alphaproteobacteria	Dongiales	Dongiaceae	Dongia
OTU_13583	7.46509e-06	0.000398518	9.98903e-06	0.000325923	7.48852e-05	0.000495674	6.73384e-06	Bacteroidota	Bacteroidia	Flavobacteriales	Weeksellaceae	Chryseobacterium
OTU_9094	0.0482255	0.000260448	6.48179e-05	0.110847	0.0107213	0.00695031	6.69637e-06	Acidobacteriota	Acidobacteriae	Acidobacteriales	Acidobacteriaceae_	Granulicella
OTU_1157	0.031723	0.000291816	2.96309e-05	0.0304103	0.00246366	0.00132424	6.68148e-06	Actinobacteriota	Actinobacteria	Micrococcales	Intrasporangiaceae	Intrasporangium
OTU_5323	0.00174249	1.77339e-05	1.05168e-05	0.00096458	6.0262e-05	0.00136843	6.68148e-06	Firmicutes	Bacilli	Paenibacillales	Paenibacillaceae	Paenibacillus
OTU_627	0.00478005	8.12736e-05	5.21787e-05	0.0182063	0.0179191	0.000283782	6.68148e-06	Proteobacteria	Alphaproteobacteria	Caulobacterales	Caulobacteraceae	Caulobacter
OTU_148	0.11915	0.000412871	0.000120191	0.317556	0.0624185	9.98155e-05	6.67633e-06	Actinobacteriota	Actinobacteria	Micrococcales	Microbacteriaceae	Agromyces
OTU_6097	0.00240737	0.000121872	3.49466e-05	0.00234711	2.67938e-05	0.00068866	6.65674e-06	Bacteroidota	Bacteroidia	Cytophagales	Hymenobacteraceae	Adhaeribacter
OTU_8625	0.00506986	2.89066e-06	6.85057e-06	0.0025195	0.000490095	0.0016448	6.62214e-06	Proteobacteria	Gammaproteobacteria	Xanthomonadales	Rhodanobacteraceae	Mizugakiibacter
OTU_1791	0.00351668	0	1.91999e-06	0.00179271	5.89871e-05	0.00123953	6.61778e-06	Proteobacteria	Alphaproteobacteria	Acetobacterales	Acetobacteraceae	Acetobacteraceae_unclassified
OTU_432	0.0216711	2.40533e-05	1.61033e-06	0.0243109	0.00761	0.000213719	6.60764e-06	unclassified	Bacteria_unclassified	Bacteria_unclassified	Bacteria_unclassified	Bacteria_unclassified
OTU_89	0.309527	0.000237025	0.000199208	0.116571	0.00349729	0.0174328	6.60764e-06	Acidobacteriota	Acidobacteriae	Acidobacteriales	uncultured	uncultured_ge
OTU_10353	0.00329721	9.97713e-06	0	0.0012588	0.000173708	0	6.60507e-06	Myxococcota	Polyangia	Haliangiales	Haliangiaceae	Haliangium
OTU_12021	0.000253316	6.79137e-06	0	0.000418702	2.01278e-05	0	6.52254e-06	Firmicutes	Bacilli	Paenibacillales	Paenibacillaceae	Paenibacillus
OTU_3170	0.00362581	2.25006e-05	0	0.00511009	0.000696503	0.000717888	6.52254e-06	Desulfobacterota	Desulfuromonadia	Geobacterales	Geobacteraceae	Geotalea
OTU_4069	0.00103398	1.05958e-05	3.53675e-06	0.000961142	2.15813e-05	0	6.52254e-06	Firmicutes	Clostridia	Lachnospirales	Lachnospiraceae	Herbinix
OTU_4259	0.00143252	2.89766e-05	0	0.000594075	4.86347e-06	0	6.52254e-06	Chloroflexi	Chloroflexia	Chloroflexales	Chloroflexaceae	Chloronema
OTU_516	0.00412549	0.000202212	0.000182843	0.0548791	0.0468299	0.0001144	6.52254e-06	Proteobacteria	Alphaproteobacteria	Caulobacterales	Caulobacteraceae	Caulobacteraceae_unclassified
OTU_360	0.0195416	0.00111259	0.000108338	0.0151872	0.00106515	3.71972e-05	6.51375e-06	Actinobacteriota	Actinobacteria	Streptosporangiales	Nocardiopsaceae	Thermobifida
OTU_1723	0.00175258	0.00181057	0.000876563	0.00395735	0.000146627	0.00676292	6.50832e-06	Proteobacteria	Alphaproteobacteria	Rhodobacterales	Rhodobacteraceae	Paracoccus
OTU_4294	0.00105639	0.000797247	0.00100177	0.00175705	0.00139767	0.000133121	6.46553e-06	Proteobacteria	Alphaproteobacteria	Rhizobiales	Beijerinckiaceae	Methylobacterium-Methylorubrum
OTU_4091	0.0388345	3.23184e-05	3.36714e-05	0.0141899	0.000786584	0.00121732	6.41549e-06	Actinobacteriota	Thermoleophilia	Gaiellales	Gaiellales_unclassified	Gaiellales_unclassified
OTU_10965	0	5.68471e-05	0	2.53906e-06	8.72142e-05	0.00107943	6.33285e-06	Proteobacteria	Alphaproteobacteria	Rhizobiales	Rhizobiaceae	Allorhizobium-Neorhizobium-Pararhizobium-Rhizobium
OTU_12747	0.00593333	0.000113274	3.24748e-05	0.00817759	0.00170931	3.60803e-05	6.33285e-06	Actinobacteriota	Actinobacteria	Pseudonocardiales	Pseudonocardiaceae	Pseudonocardia
OTU_13756	0.00245685	0.000208227	1.35052e-05	0.00325584	0.00289371	0.000171662	6.33285e-06	Desulfobacterota	Desulfuromonadia	Geobacterales	Geobacteraceae	Geobacteraceae_unclassified
OTU_1773	0.00164278	0	0	0.00145065	0.0058857	0	6.33285e-06	Bdellovibrionota	Bdellovibrionia	Bdellovibrionales	Bdellovibrionaceae	Bdellovibrio
OTU_3690	0	2.69267e-05	9.98015e-05	0	1.75935e-05	9.61161e-05	6.33285e-06	Proteobacteria	Alphaproteobacteria	Acetobacterales	Acetobacteraceae	Rhodovarius
OTU_387	0.0131208	0.000227364	0.000117576	0.0356912	0.0360251	5.66254e-05	6.33285e-06	Chloroflexi	Chloroflexi_unclassified	Chloroflexi_unclassified	Chloroflexi_unclassified	Chloroflexi_unclassified
OTU_6555	8.22099e-05	0.000120726	0.00040518	3.78952e-05	3.8139e-05	0.0130738	6.33285e-06	Proteobacteria	Gammaproteobacteria	Gammaproteobacteria_unclassified	Gammaproteobacteria_unclassified	Gammaproteobacteria_unclassified
OTU_6924	0.000114667	1.48179e-05	0	0.000124072	5.52884e-06	0.00263588	6.33285e-06	Firmicutes	Bacilli	Paenibacillales	Paenibacillaceae	Paenibacillus
OTU_7707	0.000412128	0	1.61146e-06	0.000607837	0.000183668	1.03852e-05	6.33285e-06	Proteobacteria	Gammaproteobacteria	Gammaproteobacteria_Incertae_Sedis	Unknown_Family	Candidatus_Berkiella
OTU_3972	0.00448408	9.02666e-06	0	0.00126299	7.60676e-05	0	6.32447e-06	Chloroflexi	JG30-KF-CM66	JG30-KF-CM66_or	JG30-KF-CM66_fa	JG30-KF-CM66_ge
OTU_3855	0.000185727	0.00066427	0.000241987	8.50374e-05	8.23903e-06	0.00286508	6.30002e-06	Proteobacteria	Alphaproteobacteria	Rhodobacterales	Rhodobacteraceae	Paracoccus
OTU_1066	0.000467505	2.21393e-05	1.0308e-05	0.00108317	0.00870486	3.15572e-05	6.27175e-06	Bacteroidota	Bacteroidia	Chitinophagales	Chitinophagaceae	Chitinophaga
OTU_12191	0.000343061	0	4.75445e-05	0.000855773	0.000812644	0	6.27175e-06	Proteobacteria	Alphaproteobacteria	Holosporales	Holosporaceae	uncultured
OTU_12438	0.00128051	5.90948e-06	0	0.00776075	0.00028698	3.32252e-06	6.27175e-06	Actinobacteriota	Actinobacteria	Micrococcales	Microbacteriaceae	Agromyces
OTU_1533	0.00431596	7.52922e-05	4.61849e-06	0.00369167	0.00977975	0.000136781	6.27175e-06	Proteobacteria	Alphaproteobacteria	Rhizobiales	Xanthobacteraceae	uncultured
OTU_2742	0.0208083	3.12622e-05	1.31355e-05	0.00870518	0.00186749	4.61796e-05	6.27175e-06	Proteobacteria	Alphaproteobacteria	Sphingomonadales	Sphingomonadaceae	Ellin6055
OTU_809	0.000149274	4.99516e-05	6.42489e-05	0.00763627	0.0539483	5.10737e-05	6.27175e-06	Bacteroidota	Bacteroidia	Chitinophagales	Chitinophagaceae	Chitinophaga
OTU_9659	0.00165192	0.00055783	0.000175259	0.0024499	0.000405939	0.000227009	6.27175e-06	Actinobacteriota	Actinobacteria	Propionibacteriales	Propionibacteriaceae	Propionibacteriaceae_unclassified
OTU_12836	0.00822463	1.96001e-05	3.99294e-06	0.00125981	0.0127002	0	6.26567e-06	Actinobacteriota	Actinobacteria	Pseudonocardiales	Pseudonocardiaceae	Actinophytocola
OTU_1394	0.00130794	6.35835e-05	2.87831e-05	0.00572776	0.00325087	0	6.2534e-06	Firmicutes	Desulfitobacteriia	Desulfitobacteriales	Desulfitobacteriaceae	Desulfosporosinus
OTU_1453	0.00452379	0.0106825	0.0103957	0.0198017	0.00351359	0.00078229	6.22833e-06	Actinobacteriota	Actinobacteria	Propionibacteriales	Nocardioidaceae	Nocardioides
OTU_322	0.0610772	0.00050071	8.51077e-05	0.0731626	0.00799059	0.00397808	6.09188e-06	Actinobacteriota	Thermoleophilia	Solirubrobacterales	Solirubrobacteraceae	Solirubrobacter
OTU_445	0.027092	1.35599e-05	2.33375e-05	0.0165508	0.000949271	0.00128246	6.07385e-06	Proteobacteria	Alphaproteobacteria	Acetobacterales	Acetobacteraceae	Acidicaldus
OTU_842	7.22715e-05	0.000254256	1.41e-05	0	1.20727e-05	0.0793047	6.05316e-06	Proteobacteria	Gammaproteobacteria	Burkholderiales	Burkholderiales_unclassified	Burkholderiales_unclassified
OTU_4138	0.000499245	0	3.7668e-06	0.00035495	7.89105e-05	0.000469547	6.03992e-06	Proteobacteria	Alphaproteobacteria	Rhizobiales	Rhizobiales_unclassified	Rhizobiales_unclassified
OTU_11897	0	1.13024e-05	3.89803e-06	0	0	0.00696238	5.9915e-06	Deinococcota	Deinococci	Deinococcales	Deinococcaceae	Deinococcus
OTU_1739	0.00515372	0.000110644	2.00901e-06	0.00398577	0.00100956	0.000499898	5.9915e-06	Firmicutes	Bacilli	Bacillales	Bacillaceae	Bacillaceae_ge
OTU_2640	0.00154904	1.50453e-05	0.000259019	0.000743745	0.000131444	0.000624096	5.9915e-06	Proteobacteria	Gammaproteobacteria	Gammaproteobacteria_unclassified	Gammaproteobacteria_unclassified	Gammaproteobacteria_unclassified
OTU_3262	0.00349728	2.92776e-05	2.1073e-05	0.00811992	0.000266586	0.0013191	5.9915e-06	Firmicutes	Bacilli	Paenibacillales	Paenibacillaceae	Paenibacillus
OTU_3826	0.00695591	3.22757e-05	1.85797e-06	0.00442774	9.32891e-05	0.000978614	5.9915e-06	Proteobacteria	Alphaproteobacteria	Tistrellales	Geminicoccaceae	Candidatus_Alysiosphaera
OTU_472	0.0442909	8.33936e-05	6.63101e-05	0.0365292	0.00223203	0.00285316	5.9915e-06	Gemmatimonadota	Gemmatimonadetes	Gemmatimonadales	Gemmatimonadaceae	Gemmatimonas
OTU_740	0.0233839	3.4397e-05	3.14348e-06	0.0123888	0.000446638	0.00341295	5.9915e-06	Acidobacteriota	Acidobacteriae	Solibacterales	Solibacteraceae	Candidatus_Solibacter
OTU_1479	0.00774694	9.09753e-06	3.42713e-06	0.00591593	0.000477658	5.35986e-05	5.99005e-06	Proteobacteria	Alphaproteobacteria	Acetobacterales	Acetobacteraceae	Acetobacteraceae_unclassified
OTU_9998	0.00892753	3.70905e-05	7.15835e-06	0.00781416	0.00052374	0.00211898	5.99005e-06	Actinobacteriota	MB-A2-108	MB-A2-108_or	MB-A2-108_fa	MB-A2-108_ge
OTU_2827	0.00697806	0.000450612	6.00499e-05	0.00929896	0.00284081	0.00230797	5.98838e-06	Proteobacteria	Alphaproteobacteria	Sphingomonadales	Sphingomonadaceae	Novosphingobium
OTU_1572	0.00437461	1.4349e-05	5.54949e-06	0.00312468	0.000629241	0	5.93149e-06	Proteobacteria	Alphaproteobacteria	Acetobacterales	Acetobacteraceae	Acetobacteraceae_unclassified
OTU_1339	0.00799869	0.000311678	0.000202304	0.0151273	0.0122073	0.000199021	5.92705e-06	Actinobacteriota	Actinobacteria	Propionibacteriales	Nocardioidaceae	Nocardioides
OTU_2243	0.00409513	2.14154e-05	2.91321e-06	0.00204064	3.53439e-05	3.4172e-06	5.92705e-06	Chloroflexi	Chloroflexi_unclassified	Chloroflexi_unclassified	Chloroflexi_unclassified	Chloroflexi_unclassified
OTU_2882	0.00692201	8.77882e-05	6.61893e-06	0.00319803	0.000199213	0.000210042	5.92705e-06	Myxococcota	Myxococcia	Myxococcales	Myxococcaceae	Myxococcaceae_unclassified
OTU_1686	0.0178406	1.3094e-05	2.32042e-06	0.00835577	0.000237144	0.00144316	5.90133e-06	RCP2-54	RCP2-54_cl	RCP2-54_or	RCP2-54_fa	RCP2-54_ge
OTU_1001	0.00775628	2.28758e-05	2.50685e-06	0.00788741	0.00083632	3.59199e-05	5.88188e-06	Actinobacteriota	Thermoleophilia	uncultured	uncultured_fa	uncultured_ge
OTU_11480	0.0200672	9.32252e-05	9.27227e-05	0.0126627	0.00313216	0.00574025	5.88188e-06	Proteobacteria	Gammaproteobacteria	Burkholderiales	Comamonadaceae	Ramlibacter
OTU_1241	0.0190474	6.81869e-06	1.1545e-05	0.00891125	0.000669034	4.71357e-05	5.88188e-06	Proteobacteria	Alphaproteobacteria	Elsterales	uncultured	uncultured_ge
OTU_1281	0.00543931	2.45492e-05	2.08445e-05	0.00338494	0.00128089	0	5.88188e-06	Actinobacteriota	Actinobacteria	Streptosporangiales	Thermomonosporaceae	Thermomonosporaceae_unclassified
OTU_1595	0.00637394	0	1.23497e-05	0.00391383	0.000202256	0.000102474	5.88188e-06	Actinobacteriota	Thermoleophilia	Gaiellales	Gaiellales_unclassified	Gaiellales_unclassified
OTU_1941	0.00583809	0.000107175	4.42906e-05	0.00594105	0.000155745	0.000281855	5.88188e-06	Firmicutes	Bacilli	Thermoactinomycetales	Thermoactinomycetaceae	Planifilum
OTU_2620	0.000888116	5.91983e-05	1.85638e-05	0.0160591	0.00983207	4.83212e-05	5.88188e-06	Proteobacteria	Gammaproteobacteria	Burkholderiales	Comamonadaceae	Comamonadaceae_unclassified
OTU_2853	0.0105	0.000131752	1.34808e-05	0.00676706	0.0030252	2.60382e-06	5.88188e-06	Actinobacteriota	Actinobacteria	Micromonosporales	Micromonosporaceae	Micromonosporaceae_unclassified
OTU_2964	0.0038879	1.47595e-05	0	0.00184035	0.00107551	0	5.88188e-06	Myxococcota	Polyangia	mle1-27	mle1-27_fa	mle1-27_ge
OTU_4094	0.0087131	1.65967e-05	9.48661e-06	0.00499624	0.000308169	0.000175856	5.88188e-06	Myxococcota	Polyangia	Haliangiales	Haliangiaceae	Haliangium
OTU_4262	8.47676e-05	1.03035e-05	0	0.000114138	3.19466e-05	0	5.88188e-06	Firmicutes	Clostridia	Clostridia_or	Hungateiclostridiaceae	uncultured
OTU_4573	2.47023e-06	0	0	0.000309431	0.000396047	0	5.88188e-06	Proteobacteria	Gammaproteobacteria	Legionellales	Legionellaceae	Legionella
OTU_4670	0.000349961	0	0	0.000945814	2.82789e-05	0.000734122	5.88188e-06	Bacteroidota	Bacteroidia	Bacteroidales	Prolixibacteraceae	BSV13
OTU_4868	0.00141221	2.34251e-06	1.58396e-05	0.000954998	6.64899e-05	0	5.88188e-06	Proteobacteria	Alphaproteobacteria	Rhizobiales	Labraceae	Labrys
OTU_487	0.0500389	0	5.60056e-06	0.00995681	0.000358043	0	5.88188e-06	Gemmatimonadota	Gemmatimonadetes	Gemmatimonadales	Gemmatimonadaceae	Gemmatimonas
OTU_8416	0.143495	2.59324e-05	4.58026e-05	0.0920556	0.00202391	1.35814e-05	5.88188e-06	Proteobacteria	Alphaproteobacteria	Tistrellales	Geminicoccaceae	uncultured
OTU_1868	0.0324713	0.000492968	6.79778e-05	0.0182111	0.00192566	8.15538e-05	5.87306e-06	Actinobacteriota	Actinobacteria	Frankiales	Acidothermaceae	Acidothermus
OTU_435	0.0847834	0.000198369	0.000127704	0.0284118	0.000572893	0.000100251	5.85496e-06	Myxococcota	Myxococcia	Myxococcales	Anaeromyxobacteraceae	Anaeromyxobacter
OTU_1487	0.00633737	0.000144407	6.03881e-05	0.00464861	0.000370268	0.00388631	5.79823e-06	Firmicutes	Bacilli	Thermoactinomycetales	Thermoactinomycetaceae	Novibacillus
OTU_10106	0.000502272	2.98655e-05	8.93189e-05	0.00039011	0	0	5.76941e-06	Firmicutes	Bacilli	Aneurinibacillales	Aneurinibacillaceae	Aneurinibacillus
OTU_1644	0.00046658	0.000283707	1.94065e-05	0.00105779	0.000346813	0.0375827	5.75411e-06	Firmicutes	Clostridia	Lachnospirales	Lachnospiraceae	Lachnospiraceae_unclassified
OTU_2569	0.00310753	9.97189e-06	5.29822e-05	0.00558013	0.0301947	0.00251974	5.72613e-06	Bacteroidota	Bacteroidia	Chitinophagales	Chitinophagaceae	Pseudoflavitalea
OTU_10515	0	4.52028e-05	8.22819e-05	0	0	2.1484e-05	5.6903e-06	Proteobacteria	Gammaproteobacteria	Enterobacterales	Erwiniaceae	Erwiniaceae_unclassified
OTU_507	0.0216909	8.49882e-05	4.53525e-06	0.0202759	0.000622641	0.0069709	5.67258e-06	Acidobacteriota	Acidobacteriae	Solibacterales	Solibacteraceae	Candidatus_Solibacter
OTU_204	4.25426e-05	0.174162	0.0232868	7.47054e-05	0.000224794	0.000105055	5.67093e-06	Firmicutes	Bacilli	Lactobacillales	Lactobacillaceae	Lactobacillus
OTU_6703	0	7.96465e-06	0	8.22177e-06	0	0.00485045	5.64057e-06	Firmicutes	Bacilli	Lactobacillales	Aerococcaceae	Aerosphaera
OTU_125	0.0183132	3.84405e-05	0.000118293	0.0209633	0.185196	8.71528e-06	5.51248e-06	Actinobacteriota	Actinobacteria	Catenulisporales	Actinospicaceae	Actinospica
OTU_10883	0.00230951	0.000732395	0.000107714	0.00857049	0.0102525	0.000258248	5.49396e-06	Proteobacteria	Alphaproteobacteria	Rhizobiales	Rhizobiaceae	Rhizobiaceae_unclassified
OTU_395	5.26658e-05	0.0240253	0.0273419	4.79708e-05	3.59344e-05	7.32333e-05	5.44851e-06	Proteobacteria	Alphaproteobacteria	Rhizobiales	Rhizobiaceae	Aureimonas
OTU_1294	0.00111863	0.00401671	0.00743328	0.0046315	0.000304213	0.00265737	5.4084e-06	Actinobacteriota	Actinobacteria	Micrococcales	Microbacteriaceae	Agrococcus
OTU_1413	0.0152462	0.000402032	6.64723e-05	0.02143	0.00147156	0.000795647	5.38802e-06	Proteobacteria	Alphaproteobacteria	Rhizobiales	Beijerinckiaceae	Microvirga
OTU_2007	0.00582494	3.54932e-06	0	0.00183389	0.000275501	8.50356e-06	5.38802e-06	Actinobacteriota	Actinobacteria	Frankiales	Acidothermaceae	Acidothermus
OTU_3984	0.0148236	0.000857512	0.000104278	0.0177717	0.000968069	0.00182775	5.38802e-06	Proteobacteria	Alphaproteobacteria	Rhizobiales	Beijerinckiaceae	Microvirga
OTU_453	0.00892825	4.50522e-05	7.20777e-05	0.0429591	0.0271367	2.515e-05	5.38802e-06	Actinobacteriota	Actinobacteria	Streptomycetales	Streptomycetaceae	Streptacidiphilus
OTU_716	0.0352516	2.94364e-06	1.63229e-05	0.0108314	0.000370729	0	5.38802e-06	Nitrospirota	Nitrospiria	Nitrospirales	Nitrospiraceae	Nitrospira
OTU_1536	0.0045225	0.0014018	0.000392574	0.00443994	0.000133868	0.00085774	5.38158e-06	Firmicutes	Bacilli	Thermoactinomycetales	Thermoactinomycetaceae	Laceyella
OTU_1797	0.101602	4.72339e-05	1.53587e-05	0.0188416	0.000326611	5.70213e-05	5.38158e-06	Chloroflexi	AD3	AD3_or	AD3_fa	AD3_ge
OTU_1852	0.00295883	0.000246617	7.67763e-06	0.00283909	0.00616129	9.94882e-05	5.38158e-06	Chloroflexi	Chloroflexia	Chloroflexales	Herpetosiphonaceae	Herpetosiphon
OTU_7838	0.00991198	5.42335e-05	2.93843e-05	0.0255341	0.00502903	0.00112809	5.38158e-06	Acidobacteriota	Acidobacteriae	Acidobacteriales	Acidobacteriaceae_	Terracidiphilus
OTU_929	0.0127945	0.00239534	0.000986006	0.0126248	0.000370646	0.00214794	5.37476e-06	Firmicutes	Bacilli	Thermoactinomycetales	Thermoactinomycetaceae	Thermoactinomyces
OTU_10228	0	0.00015338	4.08817e-05	5.68272e-06	0	0.000316904	5.33969e-06	Proteobacteria	Gammaproteobacteria	Burkholderiales	Burkholderiaceae	Burkholderiaceae_unclassified
OTU_827	0.0107786	2.35227e-05	4.07235e-06	0.0192797	0.000344327	2.32029e-05	5.30869e-06	Actinobacteriota	Actinobacteria	Streptomycetales	Streptomycetaceae	Streptomyces
OTU_12881	0.000102142	0.00627577	0.00387634	0.000245644	0.00015563	0.00107649	5.29494e-06	Proteobacteria	Alphaproteobacteria	Sphingomonadales	Sphingomonadaceae	Sphingomonas
OTU_199	0.0505505	2.9146e-05	6.02997e-05	0.0320331	0.000727682	0.0102627	5.29494e-06	Acidobacteriota	Acidobacteriae	Bryobacterales	Bryobacteraceae	Bryobacter
OTU_4781	0.00605258	3.07644e-05	6.91567e-05	0.00789121	0.0112695	0.00209569	5.29494e-06	Chloroflexi	Chloroflexia	Chloroflexales	Roseiflexaceae	uncultured
OTU_9949	0	0.000186843	6.01586e-06	0	1.02765e-05	6.65224e-05	5.29494e-06	Actinobacteriota	Actinobacteria	Bifidobacteriales	Bifidobacteriaceae	Bifidobacteriaceae_unclassified
OTU_1267	0.00746857	0.000195288	0.000109869	0.00889548	0.000319982	0.000187	5.27388e-06	Proteobacteria	Alphaproteobacteria	Rhizobiales	Beijerinckiaceae	Psychroglaciecola
OTU_10575	1.06882e-05	0.000740296	0.000144444	2.49473e-05	1.24522e-05	0	5.27343e-06	Actinobacteriota	Actinobacteria	Kineosporiales	Kineosporiaceae	Quadrisphaera
OTU_1156	0.00368772	8.12703e-05	1.93797e-06	0.00458834	0.000400659	0	5.27343e-06	Myxococcota	Polyangia	Polyangiales	Polyangiaceae	Aetherobacter
OTU_1197	0.00220121	0.00101725	9.04178e-05	0.00478428	0.00600554	0.00271423	5.27343e-06	Proteobacteria	Alphaproteobacteria	Caulobacterales	Caulobacteraceae	Caulobacter
OTU_191	0.109208	0.000150195	6.07938e-05	0.0529369	0.00851035	0.00537639	5.27343e-06	Chloroflexi	Ktedonobacteria	Ktedonobacterales	JG30-KF-AS9	JG30-KF-AS9_ge
OTU_3860	0.000434588	1.24781e-05	0	0.000196733	1.54454e-05	0.000454243	5.27343e-06	Firmicutes	Bacilli	Paenibacillales	Paenibacillaceae	Thermobacillus
OTU_1368	0.00653507	9.36144e-05	0.000153088	0.00906918	0.00143628	0.000471143	5.26587e-06	Actinobacteriota	Thermoleophilia	Gaiellales	uncultured	uncultured_ge
OTU_6250	0.0020362	1.28623e-06	0	0.000662732	2.56696e-05	0.00117025	5.26587e-06	Acidobacteriota	Vicinamibacteria	Vicinamibacterales	Vicinamibacteraceae	Vicinamibacteraceae_ge
OTU_10312	0.000766089	5.24619e-05	0	0.000360832	2.4442e-05	0.000846751	5.21149e-06	Proteobacteria	Alphaproteobacteria	Caulobacterales	Caulobacteraceae	uncultured
OTU_1181	0.0119614	2.38979e-05	4.30542e-05	0.00716524	0.00123558	0.00162576	5.21149e-06	Myxococcota	Polyangia	mle1-27	mle1-27_fa	mle1-27_ge
OTU_1480	0.0645839	8.79265e-05	1.06596e-05	0.0678858	0.00365828	0.000649617	5.21149e-06	Proteobacteria	Alphaproteobacteria	Rhodobacterales	Rhodobacteraceae	Amaricoccus
OTU_2499	0.00283439	3.40757e-05	3.44317e-05	0.00280755	0.000279824	0.00204752	5.21149e-06	Firmicutes	Bacilli	Bacillales	Bacillales_unclassified	Bacillales_unclassified
OTU_4963	0.000150501	2.63712e-05	7.17347e-06	0.000327649	3.40431e-05	0.000105756	5.21149e-06	Actinobacteriota	Actinobacteria	Frankiales	Geodermatophilaceae	Antricoccus
OTU_5951	0.00920771	7.91975e-05	9.0071e-05	0.00895528	0.00150166	2.3325e-05	5.21149e-06	Actinobacteriota	Actinobacteria	Frankiales	uncultured	uncultured_ge
OTU_6028	5.41456e-05	5.47335e-06	0	0	0	5.79857e-05	5.21149e-06	MBNT15	MBNT15_cl	MBNT15_or	MBNT15_fa	MBNT15_ge
OTU_7661	0.000492065	0.000526537	7.15995e-05	0.000173466	2.04378e-06	0.00102049	5.21149e-06	Proteobacteria	Alphaproteobacteria	Rhodobacterales	Rhodobacteraceae	Rubellimicrobium
OTU_773	0.00381252	0.000275087	1.45841e-05	0.00690941	0.00587935	0.000144888	5.21149e-06	Proteobacteria	Gammaproteobacteria	Burkholderiales	Methylophilaceae	Methylotenera
OTU_8050	0.0136231	0.000114142	3.81887e-05	0.0117531	0.00837811	0.000110161	5.21149e-06	Actinobacteriota	Actinobacteria	Micromonosporales	Micromonosporaceae	Micromonosporaceae_unclassified
OTU_8472	7.14113e-06	3.93767e-05	0.000100273	0	2.96976e-06	0.000837729	5.21149e-06	Firmicutes	Bacilli	Lactobacillales	Carnobacteriaceae	Atopostipes
OTU_1085	0.0108747	9.01804e-05	0.000154337	0.00345639	0.00040212	0.00399481	5.20787e-06	Firmicutes	Bacilli	Bacillales	Bacillaceae	Bacillaceae_unclassified
OTU_907	0.00181962	0.000390521	0.000114209	0.014228	0.0419169	0.000366947	5.20359e-06	Proteobacteria	Alphaproteobacteria	Rhizobiales	Beijerinckiaceae	Bosea
OTU_11445	0.000351429	9.55085e-06	4.19501e-05	0.00043692	9.32746e-06	0.000113117	5.20092e-06	Proteobacteria	Alphaproteobacteria	Rhizobiales	Beijerinckiaceae	Beijerinckiaceae_unclassified
OTU_2025	0.000126703	0.00036258	1.70402e-05	0.000144917	1.80209e-05	0.00833426	5.20092e-06	Proteobacteria	Gammaproteobacteria	Burkholderiales	Burkholderiaceae	Burkholderiaceae_unclassified
OTU_3174	3.87515e-05	1.23226e-05	0	0.000129786	0.000472065	5.08582e-06	5.20092e-06	Firmicutes	Clostridia	Clostridia_or	Hungateiclostridiaceae	Hungateiclostridiaceae_unclassified
OTU_364	0.0172804	4.65178e-05	2.76785e-05	0.0207088	0.00234621	0.000257591	5.20092e-06	Actinobacteriota	Actinobacteria	Frankiales	Acidothermaceae	Acidothermus
OTU_4685	0.00236656	1.27814e-05	0	0.000611657	2.6868e-05	0.00116279	5.20092e-06	Firmicutes	Bacilli	Alicyclobacillales	Alicyclobacillaceae	Alicyclobacillus
OTU_1847	0.0493334	0.000146504	1.0009e-05	0.0193369	0.00082866	0.000334575	5.19589e-06	Desulfobacterota	uncultured	uncultured_or	uncultured_fa	uncultured_ge
OTU_495	0.0738471	5.80902e-05	4.66307e-06	0.024933	0.000993453	0.000582859	5.19589e-06	Proteobacteria	Gammaproteobacteria	Burkholderiales	Sutterellaceae	uncultured
OTU_586	0.0118036	0.00123695	0.000240406	0.0238397	0.00115236	0.000125414	5.19589e-06	Actinobacteriota	Actinobacteria	Frankiales	Geodermatophilaceae	Geodermatophilus
OTU_6049	0.000477281	0	2.21916e-06	0.000157161	7.00282e-05	3.14979e-05	5.19589e-06	Proteobacteria	Gammaproteobacteria	Xanthomonadales	Xanthomonadaceae	Xanthomonadaceae_unclassified
OTU_1010	0.0178516	5.96742e-05	6.35172e-05	0.0242094	0.00121952	0.00072832	5.12588e-06	Chloroflexi	TK10	TK10_or	TK10_fa	TK10_ge
OTU_1061	0.0670849	0.00013145	4.01824e-05	0.0365155	0.00187323	0.00100788	5.12588e-06	Gemmatimonadota	Gemmatimonadetes	Gemmatimonadales	Gemmatimonadaceae	Gemmatimonas
OTU_10805	0.0710853	1.88983e-05	1.34893e-05	0.0184513	0.000144635	0.00599579	5.12588e-06	Acidobacteriota	Acidobacteriae	Subgroup_2	Subgroup_2_fa	Subgroup_2_ge
OTU_1239	0.00441791	3.06792e-05	3.7455e-05	0.00538023	0.00052055	0.000140366	5.12588e-06	Gemmatimonadota	Gemmatimonadetes	Gemmatimonadales	Gemmatimonadaceae	Gemmatimonadaceae_unclassified
OTU_1293	0.00684987	0	0	0.00144553	5.05727e-05	0	5.12588e-06	Chloroflexi	Chloroflexia	Chloroflexales	Roseiflexaceae	Roseiflexaceae_unclassified
OTU_1321	0.002758	1.19923e-05	0	0.00367163	0.000393194	0.00156611	5.12588e-06	Acidobacteriota	Acidobacteriae	Acidobacteriales	uncultured	uncultured_ge
OTU_1630	0.00108422	9.7094e-05	9.06725e-06	0.00273797	0.00354701	3.85672e-05	5.12588e-06	Firmicutes	Desulfitobacteriia	Desulfitobacteriales	Desulfitobacteriaceae	Desulfosporosinus
OTU_1982	0.0034179	0	0	0.000578413	6.89712e-05	0.000278899	5.12588e-06	Chloroflexi	Ktedonobacteria	C0119	C0119_fa	C0119_ge
OTU_2364	0.00558777	0.00109391	8.21165e-05	0.00147659	0.0091157	0	5.12588e-06	Bacteroidota	Bacteroidia	Flavobacteriales	Flavobacteriaceae	Flavobacterium
OTU_2551	0.00400675	1.55738e-05	4.22347e-05	0.00455395	0.00211891	2.77562e-05	5.12588e-06	Bdellovibrionota	Oligoflexia	0319-6G20	0319-6G20_fa	0319-6G20_ge
OTU_2577	0.00416412	7.78077e-06	0	0.00225511	0.000130958	5.1273e-05	5.12588e-06	Actinobacteriota	MB-A2-108	MB-A2-108_or	MB-A2-108_fa	MB-A2-108_ge
OTU_261	0.101376	7.9782e-05	0.000101677	0.02256	0.000565888	0.000128701	5.12588e-06	Myxococcota	Myxococcia	Myxococcales	Anaeromyxobacteraceae	Anaeromyxobacter
OTU_2717	0.00174989	0	0	0.000780445	1.93613e-05	0	5.12588e-06	Acidobacteriota	Acidobacteriae	Bryobacterales	Bryobacteraceae	Bryobacter
OTU_3630	0.0392186	1.60443e-06	4.96186e-05	0.0218815	0.00055113	0.00440721	5.12588e-06	Acidobacteriota	Acidobacteriae	Solibacterales	Solibacteraceae	Candidatus_Solibacter
OTU_382	0.0540642	0.000357878	8.48878e-05	0.0620819	0.00451371	0.00380976	5.12588e-06	Actinobacteriota	Thermoleophilia	Gaiellales	uncultured	uncultured_ge
OTU_4211	0	6.74242e-06	6.60386e-06	4.62453e-05	1.65223e-05	0.00143684	5.12588e-06	Firmicutes	Clostridia	Peptostreptococcales-Tissierellales	Anaerovoracaceae	Mogibacterium
OTU_4528	7.79136e-06	0.000294492	0.000281865	0.000659183	5.23856e-06	0.00126842	5.12588e-06	Firmicutes	Bacilli	Staphylococcales	Staphylococcaceae	Macrococcus
OTU_4534	0.00128658	7.4117e-06	2.66631e-06	0.00320068	0.001962	0.00029061	5.12588e-06	Bdellovibrionota	Oligoflexia	0319-6G20	0319-6G20_fa	0319-6G20_ge
OTU_454	0.122846	2.50208e-05	4.96462e-05	0.0521038	0.00149353	0	5.12588e-06	Chloroflexi	Dehalococcoidia	S085	S085_fa	S085_ge
OTU_4556	0.000689647	0	0	0.000284927	3.57804e-06	0	5.12588e-06	Chloroflexi	Chloroflexi_unclassified	Chloroflexi_unclassified	Chloroflexi_unclassified	Chloroflexi_unclassified
OTU_484	0.108153	3.61141e-05	6.44584e-06	0.0439669	0.00129339	5.41965e-06	5.12588e-06	Chloroflexi	TK10	TK10_or	TK10_fa	TK10_ge
OTU_6857	0.0287773	2.77616e-05	4.17547e-06	0.0207704	0.000546166	2.37753e-06	5.12588e-06	Proteobacteria	Gammaproteobacteria	Burkholderiales	Nitrosomonadaceae	mle1-7
OTU_767	0.0128561	4.37517e-05	2.71553e-05	0.0117699	0.000700339	0.000499291	5.12588e-06	Proteobacteria	Alphaproteobacteria	Rhizobiales	Beijerinckiaceae	uncultured
OTU_8636	0	0	0	0	0	0.000184896	5.12588e-06	Firmicutes	Clostridia	Lachnospirales	Lachnospiraceae	Lachnospiraceae_unclassified
OTU_903	0.0893952	8.24974e-05	1.85884e-05	0.0451816	0.00289621	0.000408488	5.12588e-06	Actinobacteriota	Thermoleophilia	Gaiellales	Gaiellaceae	Gaiella
OTU_9717	1.18249e-05	0.000158779	0.000102641	5.51371e-05	1.56006e-05	0.000180929	5.12588e-06	Proteobacteria	Alphaproteobacteria	Rhizobiales	Beijerinckiaceae	Psychroglaciecola
OTU_2376	0.000868284	6.05091e-05	7.77908e-06	0.00297958	0.0051194	0.000153716	5.06548e-06	Bdellovibrionota	Bdellovibrionia	Bdellovibrionales	Bdellovibrionaceae	Bdellovibrio
OTU_556	0.0396992	4.09299e-06	2.1333e-06	0.0171269	0.00108681	0	5.06548e-06	Acidobacteriota	Thermoanaerobaculia	Thermoanaerobaculales	Thermoanaerobaculaceae	Subgroup_10
OTU_7850	0.00180521	0.000112839	6.11231e-05	0.000400151	7.6202e-05	0.00144487	5.0474e-06	Proteobacteria	Alphaproteobacteria	Sphingomonadales	Sphingomonadaceae	Sphingomonadaceae_unclassified
OTU_2429	0.0162304	0.000161999	0.000157678	0.0206734	0.0101332	0.0008065	5.0343e-06	Proteobacteria	Alphaproteobacteria	Rhizobiales	Xanthobacteraceae	Xanthobacteraceae_unclassified
OTU_272	0.0273569	0.000362156	0.000183093	0.239108	0.00069128	0.00252028	4.93105e-06	Firmicutes	Bacilli	Bacillales	Planococcaceae	Paenisporosarcina
OTU_1826	0	0.00244991	1.06313e-05	0	0	6.21537e-05	4.84313e-06	Proteobacteria	Gammaproteobacteria	Enterobacterales	Morganellaceae	Candidatus_Hamiltonella
OTU_3399	0.000210389	0	2.95752e-06	0.000364031	0.00227462	0.000117185	4.84313e-06	Proteobacteria	Alphaproteobacteria	Rickettsiales	SM2D12	SM2D12_ge
OTU_4152	0	0.000603916	4.72157e-05	0	0	1.01059e-05	4.84313e-06	unclassified	Proteobacteria_unclassified	Proteobacteria_unclassified	Proteobacteria_unclassified	Proteobacteria_unclassified
OTU_518	0.0420899	0.000198269	2.59464e-05	0.0384756	0.00382501	0.00159419	4.84313e-06	Actinobacteriota	Thermoleophilia	Gaiellales	Gaiellaceae	Gaiella
OTU_6149	0.000159144	3.03211e-05	0	0.000236047	0.000354593	5.08582e-06	4.84313e-06	Proteobacteria	Gammaproteobacteria	Burkholderiales	Chromobacteriaceae	Vogesella
OTU_653	0.0001432	0.00984516	0.00915765	0.000364612	2.11343e-05	0.0249496	4.84313e-06	Deinococcota	Deinococci	Deinococcales	Deinococcaceae	Deinococcus
OTU_6696	0.00029498	1.10021e-05	0	0.000106552	3.37357e-05	0.00249147	4.84313e-06	Firmicutes	Bacilli	Thermoactinomycetales	Thermoactinomycetaceae	uncultured
OTU_8012	0.0131881	3.15314e-05	3.67837e-05	0.00852334	0.0490869	2.48906e-05	4.83113e-06	Proteobacteria	Alphaproteobacteria	Rhizobiales	Xanthobacteraceae	Xanthobacteraceae_unclassified
OTU_1830	0.000377521	2.07049e-05	0	0.00102084	0.000582484	0	4.72424e-06	Proteobacteria	Gammaproteobacteria	Burkholderiales	Rhodocyclaceae	Rhodocyclaceae_unclassified
OTU_10612	0.000463511	1.57065e-05	3.89043e-05	0.000364927	5.69328e-06	0.00022369	4.65123e-06	Firmicutes	Bacilli	Bacillales	Bacillaceae	Tepidibacillus
OTU_266	0.0308967	0.000318171	8.46213e-06	0.0766905	0.012649	0	4.65123e-06	Chloroflexi	Chloroflexia	Chloroflexales	Roseiflexaceae	uncultured
OTU_2881	7.64899e-05	0.000267007	0.000170663	0.00021115	0.000166477	0.00327821	4.65123e-06	Proteobacteria	Alphaproteobacteria	Rhizobiales	Beijerinckiaceae	uncultured
OTU_3643	0.00226246	4.82774e-05	6.44572e-05	0.0108294	0.0134589	0.000417824	4.65123e-06	Proteobacteria	Alphaproteobacteria	Rhizobiales	Devosiaceae	Devosia
OTU_4047	0.00254836	0.0012527	0.000612744	0.002823	0.00240986	0.00176862	4.65123e-06	Bdellovibrionota	Bdellovibrionia	Bdellovibrionales	Bdellovibrionaceae	Bdellovibrio
OTU_982	0.0182367	1.31459e-05	4.47128e-06	0.00762246	0.000487189	1.21903e-05	4.65123e-06	Chloroflexi	SHA-26	SHA-26_or	SHA-26_fa	SHA-26_ge
OTU_9008	0.000243675	0.0730306	0.0194559	0.000207137	1.84595e-05	0.000700563	4.63798e-06	Myxococcota	Myxococcia	Myxococcales	Myxococcaceae	Cystobacter
OTU_12662	0.0570904	1.91633e-05	2.67191e-05	0.0309575	0.00197554	0.00425724	4.62701e-06	Actinobacteriota	Thermoleophilia	Gaiellales	uncultured	uncultured_ge
OTU_12679	0.00805196	6.42325e-05	1.78455e-06	0.00406357	0.0006191	0.000154082	4.62701e-06	Actinobacteriota	Actinobacteria	Micrococcales	Microbacteriaceae	Galbitalea
OTU_12740	0.0572967	3.23631e-05	0	0.0291493	0.00029227	0.00759691	4.62701e-06	Acidobacteriota	Acidobacteriae	Subgroup_2	Subgroup_2_fa	Subgroup_2_ge
OTU_1506	0.00885627	1.83947e-05	1.80167e-05	0.00349797	8.61093e-05	0.000452008	4.62701e-06	Proteobacteria	Gammaproteobacteria	Burkholderiales	uncultured	uncultured_ge
OTU_3042	0.000127877	0.00174741	0.000116232	0.000312099	6.67376e-06	0	4.62701e-06	Actinobacteriota	Actinobacteria	Micrococcales	Sanguibacteraceae	Sanguibacter
OTU_358	0.0588465	0.000173635	0.000124799	0.0442532	0.00594707	0.0041533	4.62701e-06	Proteobacteria	Alphaproteobacteria	Rhizobiales	Xanthobacteraceae	Xanthobacteraceae_unclassified
OTU_3963	7.54984e-05	4.59187e-05	9.71477e-05	0.000273171	0.00125838	0.000787442	4.62701e-06	Proteobacteria	Alphaproteobacteria	Rhizobiales	Rhizobiales_Incertae_Sedis	Phreatobacter
OTU_4668	9.17334e-05	0.003084	0.00480307	0.00114793	0.000146012	0.000992623	4.62701e-06	Actinobacteriota	Actinobacteria	Micrococcales	Beutenbergiaceae	Beutenbergiaceae_unclassified
OTU_582	0.0452867	0	0	0.0044846	0.000951592	0	4.62701e-06	Actinobacteriota	MB-A2-108	MB-A2-108_or	MB-A2-108_fa	MB-A2-108_ge
OTU_597	0.000490528	0.000200971	1.103e-05	0.0060091	0.0339875	9.66659e-06	4.62701e-06	Proteobacteria	Gammaproteobacteria	Burkholderiales	Rhodocyclaceae	Uliginosibacterium
OTU_603	0.0326921	2.02469e-05	1.05405e-05	0.0351101	0.00214742	0.0048173	4.62701e-06	Acidobacteriota	Acidobacteriae	Acidobacteriales	Koribacteraceae	Candidatus_Koribacter
OTU_6452	3.28737e-05	0	0	2.48148e-05	2.79187e-05	0	4.62701e-06	Proteobacteria	Gammaproteobacteria	Burkholderiales	Chitinimonadaceae	Chitinimonas
OTU_7075	0.000567278	0	1.11012e-06	9.12616e-05	0.00361964	2.12589e-06	4.62701e-06	Proteobacteria	Gammaproteobacteria	Burkholderiales	Burkholderiaceae	Robbsia
OTU_8741	0.000217186	0	0	0.000154634	4.86347e-06	0	4.62701e-06	Firmicutes	Clostridia	Peptostreptococcales-Tissierellales	Peptostreptococcales-Tissierellales_fa	Peptostreptococcales-Tissierellales_fa_unclassified
OTU_9166	0.0151599	0.000122264	2.02293e-05	0.0131647	0.00045557	0.000627685	4.62701e-06	Myxococcota	Myxococcia	Myxococcales	Myxococcaceae	Myxococcaceae_unclassified
OTU_9225	0.000856679	0.000251205	0.00052874	0.00649563	0.0473421	0.078635	4.60952e-06	Proteobacteria	Gammaproteobacteria	Burkholderiales	Burkholderiaceae	Burkholderia
OTU_4959	0.00176431	6.32874e-05	2.00098e-05	0.00140886	6.76653e-05	0	4.53983e-06	Proteobacteria	Alphaproteobacteria	Rhizobiales	uncultured	uncultured_ge
OTU_6131	0	0.000165302	0.000123914	4.14554e-06	1.71736e-05	0.000567226	4.53983e-06	Actinobacteriota	Actinobacteria	Propionibacteriales	Propionibacteriaceae	Propioniciclava
OTU_359	0.0938433	0.00212187	0.000421216	0.121167	0.00836775	0.00117631	4.53883e-06	Actinobacteriota	Actinobacteria	Pseudonocardiales	Pseudonocardiaceae	Pseudonocardia
OTU_1067	0.0396723	0.00020081	2.69652e-05	0.0171034	0.00161444	0.00100632	4.52933e-06	Actinobacteriota	Acidimicrobiia	Microtrichales	uncultured	uncultured_ge
OTU_13118	0.0279735	0.000183042	3.83702e-05	0.0306096	0.00570499	0.00476182	4.52933e-06	Proteobacteria	Gammaproteobacteria	Burkholderiales	SC-I-84	SC-I-84_ge
OTU_1389	0.0067325	4.70253e-05	2.69826e-05	0.00911697	0.00407338	0.00191526	4.52933e-06	Armatimonadota	Armatimonadia	Armatimonadales	Armatimonadales_fa	Armatimonadales_ge
OTU_1552	1.83937e-05	7.84268e-05	0	1.40465e-05	0.000389317	0	4.52933e-06	Firmicutes	Clostridia	Lachnospirales	Lachnospiraceae	Lachnospiraceae_unclassified
OTU_1755	3.18163e-05	0.000310609	0.000277109	0.000356905	0.00286128	0.00872243	4.52933e-06	Proteobacteria	Alphaproteobacteria	Sphingomonadales	Sphingomonadaceae	Sphingobium
OTU_2966	0.00852417	3.89327e-05	2.80197e-05	0.010444	0.000489799	0.00127745	4.52933e-06	Firmicutes	Bacilli	Paenibacillales	Paenibacillaceae	Paenibacillus
OTU_4193	0	7.37977e-06	0	0	9.69746e-05	0	4.52933e-06	Firmicutes	Clostridia	Lachnospirales	Lachnospiraceae	Lachnospiraceae_unclassified
OTU_4939	0.00301783	0	0	0.00344774	0.000156589	0	4.52933e-06	Bacteroidota	Bacteroidia	Sphingobacteriales	AKYH767	AKYH767_ge
OTU_530	0.118801	9.45904e-05	2.77995e-05	0.0669987	0.00179022	0.00434144	4.52933e-06	Myxococcota	bacteriap25	bacteriap25_or	bacteriap25_fa	bacteriap25_ge
OTU_7544	1.47662e-05	0	0	0.000142531	0.000185414	0	4.52933e-06	Proteobacteria	Gammaproteobacteria	Gammaproteobacteria_unclassified	Gammaproteobacteria_unclassified	Gammaproteobacteria_unclassified
OTU_2030	0.0302273	1.30964e-05	5.59871e-06	0.0119597	0.0015227	0.000558764	4.52308e-06	Actinobacteriota	Thermoleophilia	Gaiellales	uncultured	uncultured_ge
OTU_2953	0.00167146	4.05791e-06	0	0.000516774	0	6.54498e-05	4.49254e-06	Chloroflexi	Ktedonobacteria	Ktedonobacterales	JG30-KF-AS9	JG30-KF-AS9_ge
OTU_1026	0.0286357	0.00010462	0.00011319	0.022354	0.00101363	0.000857019	4.48437e-06	Proteobacteria	Alphaproteobacteria	Azospirillales	Azospirillaceae	Skermanella
OTU_12667	0.00201619	0	4.46876e-05	0.00249182	0.00269342	0	4.47974e-06	Actinobacteriota	Actinobacteria	Streptosporangiales	Thermomonosporaceae	Thermomonosporaceae_unclassified
OTU_1179	0.00270708	0	4.30726e-06	0.00334027	0.00670056	0	4.47874e-06	Actinobacteriota	Actinobacteria	Streptosporangiales	Streptosporangiaceae	Nonomuraea
OTU_12138	0.00225297	0.000391438	5.72707e-05	0.00888679	0.0105328	0.0032816	4.47874e-06	Proteobacteria	Alphaproteobacteria	Rhizobiales	Rhizobiaceae	Rhizobiaceae_unclassified
OTU_430	0.0957991	0.0001608	2.78938e-05	0.0320625	0.00110737	0.00390902	4.47874e-06	Chloroflexi	TK10	TK10_or	TK10_fa	TK10_ge
OTU_3278	0.000225265	0	0	0.00131329	0.00273952	0	4.40338e-06	Proteobacteria	Gammaproteobacteria	Burkholderiales	Rhodocyclaceae	Rhodocyclaceae_unclassified
OTU_10035	2.6048e-05	0	0	8.60037e-05	0.000338552	0	4.39237e-06	Desulfobacterota	Desulfovibrionia	Desulfovibrionales	Desulfovibrionaceae	Desulfovibrio
OTU_12079	0.000103009	0	0	8.51062e-05	1.14114e-05	0	4.39237e-06	Verrucomicrobiota	Chlamydiae	Chlamydiales	Chlamydiales_unclassified	Chlamydiales_unclassified
OTU_1295	6.17702e-06	0.00012434	2.94608e-05	2.31414e-05	6.28142e-05	0.00082677	4.39237e-06	Proteobacteria	Alphaproteobacteria	Alphaproteobacteria_unclassified	Alphaproteobacteria_unclassified	Alphaproteobacteria_unclassified
OTU_2650	9.43103e-05	0.00185869	0.000529357	2.09108e-05	8.09861e-06	0.00410067	4.39237e-06	Proteobacteria	Alphaproteobacteria	Acetobacterales	Acetobacteraceae	Roseomonas
OTU_4965	0.00384537	1.00001e-05	2.34699e-05	0.00210589	0.000310812	0	4.39237e-06	Bdellovibrionota	Oligoflexia	0319-6G20	0319-6G20_fa	0319-6G20_ge
OTU_5006	0.000592982	1.09933e-05	9.61993e-05	0.000862531	0.000287514	0	4.39237e-06	Bdellovibrionota	Oligoflexia	0319-6G20	0319-6G20_fa	0319-6G20_ge
OTU_7001	0	2.90254e-06	4.5543e-06	0	0	0.000511669	4.39237e-06	Firmicutes	Clostridia	Peptostreptococcales-Tissierellales	Peptostreptococcales-Tissierellales_fa	Anaerococcus
OTU_783	0.00897711	0.000125194	3.79791e-06	0.0101169	0.00164847	6.63691e-06	4.39237e-06	Actinobacteriota	Actinobacteria	Frankiales	Sporichthyaceae	uncultured
OTU_886	0.0116331	3.12488e-05	0	0.00276596	5.36643e-05	0.000672322	4.39237e-06	Chloroflexi	Ktedonobacteria	Ktedonobacterales	Ktedonobacteraceae	Ktedonobacteraceae_unclassified
OTU_953	0.00206754	0.000132188	2.14556e-05	0.0032969	0.00395142	0.00277501	4.39237e-06	Firmicutes	Clostridia	Clostridiales	Clostridiaceae	Clostridium_sensu_stricto_12
OTU_465	0.14018	8.16664e-05	7.31578e-05	0.0466094	0.015343	0.00150495	4.36647e-06	Proteobacteria	Alphaproteobacteria	Dongiales	Dongiaceae	Dongia
OTU_117	0.178258	3.68812e-05	6.18265e-05	0.0193017	0.000401155	0.000655969	4.32196e-06	Chloroflexi	AD3	AD3_or	AD3_fa	AD3_ge
OTU_857	0.00323298	9.71141e-05	2.9672e-05	0.00533835	0.0134875	1.53973e-05	4.32196e-06	Actinobacteriota	Actinobacteria	Frankiales	Frankiales_unclassified	Frankiales_unclassified
OTU_12929	0.000144686	2.02642e-05	2.12562e-05	0.000856686	0.00202918	1.948e-05	4.31647e-06	Actinobacteriota	Actinobacteria	Corynebacteriales	Corynebacteriales_unclassified	Corynebacteriales_unclassified
OTU_2255	0.00653224	1.68588e-05	0	0.00193816	0.00241196	0	4.31647e-06	Myxococcota	Polyangia	Haliangiales	Haliangiaceae	Haliangium
OTU_276	0.0872138	0.000288734	0.000137696	0.0746387	0.00305903	0.00453982	4.31647e-06	Proteobacteria	Alphaproteobacteria	Acetobacterales	Acetobacteraceae	uncultured
OTU_3676	7.82226e-05	1.49404e-05	5.90552e-05	0.000555639	0.00641646	0.000106718	4.31647e-06	Proteobacteria	Alphaproteobacteria	Rhizobiales	Beijerinckiaceae	Methylocella
OTU_527	0.0718734	8.44975e-06	0	0.024001	0.000681768	0	4.31647e-06	Proteobacteria	Gammaproteobacteria	Burkholderiales	Nitrosomonadaceae	mle1-7
OTU_644	0.0127675	0.000159183	5.38255e-05	0.0169877	0.00817128	0.00104894	4.31647e-06	Actinobacteriota	Acidimicrobiia	Microtrichales	Ilumatobacteraceae	CL500-29_marine_group
OTU_7594	0.00147447	1.62579e-05	0	0.000849367	0.00179099	0	4.31647e-06	Bacteroidota	Bacteroidia	Sphingobacteriales	env.OPS_17	env.OPS_17_ge
OTU_802	0.0537262	4.91726e-05	5.63949e-05	0.0196056	0.000527831	0.00233942	4.31647e-06	Proteobacteria	Alphaproteobacteria	Rhizobiales	KF-JG30-B3	KF-JG30-B3_ge
OTU_844	0.0107813	0	0	0.017182	0.000262285	0.000153446	4.31647e-06	Bacteroidota	Bacteroidia	Sphingobacteriales	Sphingobacteriales_unclassified	Sphingobacteriales_unclassified
OTU_2217	1.71766e-05	0	0	7.33434e-06	0	8.05024e-05	4.2384e-06	Firmicutes	Clostridia	Lachnospirales	Lachnospiraceae	Tuzzerella
OTU_5712	0.00657652	2.36731e-05	5.37692e-06	0.00742243	0.00433879	6.80761e-05	4.2384e-06	Proteobacteria	Alphaproteobacteria	Sphingomonadales	Sphingomonadaceae	Sphingomonadaceae_unclassified
OTU_705	0.00467136	3.88718e-05	0	0.00782836	0.00686607	0	4.2384e-06	unclassified	Bacteria_unclassified	Bacteria_unclassified	Bacteria_unclassified	Bacteria_unclassified
OTU_5152	0.000582135	0	0	0.000621368	9.0134e-05	0	4.15238e-06	Proteobacteria	Alphaproteobacteria	Dongiales	Dongiaceae	Dongia
OTU_6657	0.00278374	0.000109556	0	0.00351433	0.00184429	0.000417842	4.15238e-06	Bdellovibrionota	Oligoflexia	0319-6G20	0319-6G20_fa	0319-6G20_ge
OTU_766	0.032471	1.72857e-05	6.50052e-05	0.0125422	0.0021652	2.65976e-05	4.10633e-06	Actinobacteriota	Thermoleophilia	Gaiellales	uncultured	uncultured_ge
OTU_138	0.205387	0.000588926	0.00020033	0.116994	0.00615441	0.00107999	4.08011e-06	Actinobacteriota	Actinobacteria	Pseudonocardiales	Pseudonocardiaceae	Crossiella
OTU_1424	0.0055579	0.000224261	5.75353e-05	0.0105968	0.00037806	0.00534201	4.08011e-06	Firmicutes	Clostridia	Clostridiales	Clostridiaceae	Clostridium_sensu_stricto_13
OTU_2103	0.0215941	4.32337e-05	5.11709e-06	0.0119555	0.000655072	0.00125536	4.08011e-06	Actinobacteriota	Acidimicrobiia	uncultured	uncultured_fa	uncultured_ge
OTU_2701	0.00619692	0	0	0.00135694	4.75439e-05	0	4.08011e-06	unclassified	Bacteria_unclassified	Bacteria_unclassified	Bacteria_unclassified	Bacteria_unclassified
OTU_3800	0.037408	0.000331623	0.000280489	0.0289902	0.0022281	0.0013084	4.08011e-06	Actinobacteriota	Thermoleophilia	Solirubrobacterales	Solirubrobacteraceae	Solirubrobacter
OTU_572	0.0325395	3.87462e-06	0	0.0155243	0.000365064	0.00161379	4.08011e-06	Acidobacteriota	Acidobacteriae	Acidobacteriales	uncultured	uncultured_ge
OTU_648	0.0181714	9.80604e-05	2.16604e-05	0.0178734	0.000750108	0.000906213	4.08011e-06	Actinobacteriota	Thermoleophilia	Gaiellales	Gaiellaceae	Gaiella
OTU_798	0.0224068	0.000140564	0.000238325	0.0375917	0.0132143	0.000717344	4.08011e-06	Myxococcota	Polyangia	Polyangiales	Polyangiaceae	Pajaroellobacter
OTU_9092	0.000221405	9.95224e-06	2.8227e-06	0.00024719	0.000135621	0	4.08011e-06	Firmicutes	Desulfitobacteriia	Desulfitobacteriales	Desulfitobacteriaceae	Desulfosporosinus
OTU_3154	0.00305439	7.92395e-05	4.47128e-06	0.00445723	7.88805e-05	0.000640406	4.05567e-06	Firmicutes	Bacilli	Bacillales	Sporolactobacillaceae	Pullulanibacillus
OTU_1143	0.0506981	0.000166798	0.000131804	0.039692	0.0116004	0.00255275	4.04268e-06	Proteobacteria	Alphaproteobacteria	Rhizobiales	Hyphomicrobiaceae	Pedomicrobium
OTU_13441	8.32737e-05	0	0	3.90391e-05	0	0	4.04268e-06	Proteobacteria	Gammaproteobacteria	Gammaproteobacteria_unclassified	Gammaproteobacteria_unclassified	Gammaproteobacteria_unclassified
OTU_1497	0.0159934	0.000395279	7.04563e-05	0.0246353	0.000325	0.00126989	4.04268e-06	Firmicutes	Bacilli	Alicyclobacillales	Alicyclobacillaceae	Tumebacillus
OTU_1712	0.00341652	3.85091e-06	0	0.00172629	0.000435986	0.00015908	4.04268e-06	Actinobacteriota	Acidimicrobiia	IMCC26256	IMCC26256_fa	IMCC26256_ge
OTU_2253	0.0325372	0.000614858	0.000258131	0.0221265	0.0109352	0.000349324	4.04268e-06	Actinobacteriota	Actinobacteria	Micromonosporales	Micromonosporaceae	Actinoplanes
OTU_2421	0.0182973	7.86899e-06	9.02555e-06	0.0100098	0.000867466	1.08002e-05	4.04268e-06	Chloroflexi	TK10	TK10_or	TK10_fa	TK10_ge
OTU_2814	0.000422004	0.000194826	2.99018e-06	0.00129395	0.0001518	0.0157944	4.04268e-06	Firmicutes	Clostridia	Clostridiales	Clostridiaceae	Clostridium_sensu_stricto_5
OTU_4464	0.00332688	3.8587e-06	0	0.00142391	7.98349e-05	5.19258e-05	4.04268e-06	Acidobacteriota	Acidobacteriae	Solibacterales	Solibacteraceae	Candidatus_Solibacter
OTU_7347	0.00847165	3.66671e-05	1.023e-05	0.0115621	0.00148062	1.08002e-05	4.04268e-06	Chloroflexi	TK10	TK10_or	TK10_fa	TK10_ge
OTU_8222	0.00283545	6.90743e-05	5.69913e-05	0.0083777	0.00428221	6.55078e-06	4.04268e-06	Proteobacteria	Alphaproteobacteria	Rhizobiales	Beijerinckiaceae	Methylocella
OTU_1746	0.0093807	8.00681e-06	7.41847e-06	0.0055143	0.000405986	3.66596e-06	4.02058e-06	Chloroflexi	Chloroflexia	Kallotenuales	AKIW781	AKIW781_ge
OTU_2247	0.00815672	7.78077e-06	0	0.00300549	0.00158963	0.0022555	4.02058e-06	Acidobacteriota	Thermoanaerobaculia	Thermoanaerobaculales	Thermoanaerobaculaceae	Subgroup_10
OTU_623	0.0286	0.000210096	3.5527e-05	0.0201333	0.00155389	0.000602606	4.02058e-06	Proteobacteria	Alphaproteobacteria	Acetobacterales	Acetobacteraceae	uncultured
OTU_6935	0.000360795	3.04179e-05	0	0.00092499	0.000198671	0	4.02058e-06	Bacteroidota	Bacteroidia	Chitinophagales	Chitinophagaceae	Ferruginibacter
OTU_8926	0.00125734	0	0	0.00170084	0.000480061	0	4.02058e-06	Chloroflexi	Chloroflexi_unclassified	Chloroflexi_unclassified	Chloroflexi_unclassified	Chloroflexi_unclassified
OTU_940	0.0308207	6.78507e-05	6.63977e-05	0.0286825	0.00379787	0.000444358	4.02058e-06	Proteobacteria	Alphaproteobacteria	Rhizobiales	Rhizobiales_Incertae_Sedis	Nordella
OTU_1858	0.0276447	6.8533e-05	3.19287e-05	0.0197819	0.00162734	0.000266301	4.00547e-06	Actinobacteriota	Thermoleophilia	Solirubrobacterales	67-14	67-14_ge
OTU_1017	0.000585743	0.000943824	6.0988e-05	0.00209445	0.00972257	6.47156e-05	3.98928e-06	Proteobacteria	Alphaproteobacteria	Rhizobiales	Rhizobiales_unclassified	Rhizobiales_unclassified
OTU_10251	0	0	0	0	0	0.000202992	3.98928e-06	Planctomycetota	Planctomycetes	uncultured	uncultured_fa	uncultured_ge
OTU_11049	9.46872e-05	0	0	3.11817e-05	0.000293859	0	3.98928e-06	Myxococcota	Polyangia	Polyangiales	BIrii41	BIrii41_ge
OTU_1107	0.0297786	0.000388201	9.26176e-05	0.0150601	0.123341	0.00016618	3.98928e-06	Actinobacteriota	Actinobacteria	Micromonosporales	Micromonosporaceae	Actinoplanes
OTU_1124	0.0496717	0.000459787	3.08872e-05	0.045039	0.00326625	0.00246507	3.98928e-06	Proteobacteria	Alphaproteobacteria	Azospirillales	Azospirillaceae	Skermanella
OTU_2365	0.072008	3.40448e-05	3.46344e-05	0.0401796	0.00346388	0.000298762	3.98928e-06	Proteobacteria	Alphaproteobacteria	Azospirillales	uncultured	uncultured_ge
OTU_2374	0.0027274	2.65304e-05	0	0.0048826	0.00247907	0.000708954	3.98928e-06	Proteobacteria	Alphaproteobacteria	Rhizobiales	Xanthobacteraceae	Starkeya
OTU_2869	0.00370897	9.96762e-05	5.2971e-06	0.00229025	0.000715155	0.0015081	3.98928e-06	Firmicutes	Clostridia	Oscillospirales	Oscillospiraceae	NK4A214_group
OTU_4451	0.00180848	1.91245e-05	1.96294e-06	0.00129476	1.57145e-05	8.82179e-06	3.98928e-06	Proteobacteria	Alphaproteobacteria	Azospirillales	Azospirillaceae	Skermanella
OTU_5371	0.0295609	2.17342e-05	3.74383e-06	0.0173973	0.000925958	0.00105082	3.98928e-06	Gemmatimonadota	Gemmatimonadetes	Gemmatimonadales	Gemmatimonadaceae	Gemmatimonas
OTU_796	0.0123469	4.76263e-05	2.19779e-05	0.0310266	0.00820432	0.0013068	3.98928e-06	Proteobacteria	Gammaproteobacteria	Xanthomonadales	Xanthomonadales_unclassified	Xanthomonadales_unclassified
OTU_4192	1.77225e-05	0.000518076	0.00032498	2.52874e-05	0	3.102e-05	3.95867e-06	Proteobacteria	Alphaproteobacteria	Alphaproteobacteria_unclassified	Alphaproteobacteria_unclassified	Alphaproteobacteria_unclassified
OTU_4961	1.99913e-05	0	4.68411e-05	0.000239733	0.000402872	0	3.95867e-06	Verrucomicrobiota	Chlamydiae	Chlamydiales	Chlamydiaceae	Chlamydiaceae_unclassified
OTU_7095	4.57462e-05	0.000337165	4.00297e-05	7.30719e-05	0	7.57124e-05	3.95867e-06	Actinobacteriota	Actinobacteria	Micrococcales	Brevibacteriaceae	Brevibacterium
OTU_2445	0.0237607	8.79844e-05	7.45454e-05	0.0182479	0.00621939	0.00121058	3.89371e-06	Myxococcota	Polyangia	Polyangiales	Polyangiaceae	Pajaroellobacter
OTU_12993	0.000651563	0.000119418	0.000615821	0.00125844	0.00153195	0.00348397	3.88837e-06	Proteobacteria	Alphaproteobacteria	Rhizobiales	Hyphomicrobiaceae	Hyphomicrobium
OTU_1091	0.0135633	1.38854e-05	4.63952e-06	0.0078035	0.000210458	0	3.79212e-06	Actinobacteriota	Actinobacteria	Propionibacteriales	Propionibacteriales_unclassified	Propionibacteriales_unclassified
OTU_1190	0.0355037	0.000125523	1.86129e-05	0.0267029	0.0119362	1.74869e-06	3.79212e-06	Chloroflexi	TK10	TK10_or	TK10_fa	TK10_ge
OTU_1202	0.0474653	0.000159066	2.21706e-05	0.0220412	0.00809614	0.0187493	3.79212e-06	Myxococcota	Polyangia	Haliangiales	Haliangiaceae	Haliangium
OTU_1299	0.0251581	1.2793e-05	8.14589e-06	0.0194248	0.000945016	0.000260381	3.79212e-06	Proteobacteria	Alphaproteobacteria	Rhodobacterales	Rhodobacteraceae	Limibaculum
OTU_13235	0.0562712	0.000131017	5.26486e-05	0.0299931	0.0133886	0.00277785	3.79212e-06	Proteobacteria	Gammaproteobacteria	Gammaproteobacteria_Incertae_Sedis	Unknown_Family	Acidibacter
OTU_1555	0.00344096	6.41436e-05	2.22109e-06	0.00383932	9.84124e-05	0.0013547	3.79212e-06	Proteobacteria	Gammaproteobacteria	Burkholderiales	Burkholderiaceae	Limnobacter
OTU_277	0.120318	7.63763e-05	0.000118421	0.0337282	0.00303099	0.00764655	3.79212e-06	Proteobacteria	Gammaproteobacteria	Burkholderiales	Nitrosomonadaceae	Ellin6067
OTU_2797	0.00274586	2.81249e-06	1.07531e-05	0.00271492	0.000340819	0	3.79212e-06	Actinobacteriota	Thermoleophilia	Thermoleophilia_unclassified	Thermoleophilia_unclassified	Thermoleophilia_unclassified
OTU_4450	0.00104961	0	0	3.39545e-05	1.80523e-05	0	3.79212e-06	Myxococcota	Polyangia	Polyangiales	Sandaracinaceae	Sandaracinus
OTU_7863	0.000962646	0	0	0.00100427	0.00016541	0	3.79212e-06	Proteobacteria	Gammaproteobacteria	Gammaproteobacteria_unclassified	Gammaproteobacteria_unclassified	Gammaproteobacteria_unclassified
OTU_8191	0.00341875	2.48661e-05	6.2179e-06	0.00904697	0.0568554	9.49013e-05	3.79212e-06	Actinobacteriota	Actinobacteria	Catenulisporales	Actinospicaceae	Actinospica
OTU_849	0.00247948	7.08151e-05	6.17436e-05	0.00115957	0.0490997	1.66858e-05	3.79212e-06	Proteobacteria	Gammaproteobacteria	Burkholderiales	Burkholderiaceae	Candidatus_Glomeribacter
OTU_10894	3.22475e-06	0.000149414	0.00111397	4.31759e-05	4.55133e-05	0.00192064	3.75168e-06	Proteobacteria	Gammaproteobacteria	Burkholderiales	Burkholderiales_unclassified	Burkholderiales_unclassified
OTU_13418	0.0359577	7.19827e-05	0.000107371	0.0286421	0.00275753	0.000651738	3.74937e-06	Proteobacteria	Alphaproteobacteria	Rhizobiales	Xanthobacteraceae	uncultured
OTU_1922	0.000245582	6.7912e-06	2.58592e-06	0.00162934	0.00204919	5.1399e-06	3.74937e-06	Proteobacteria	Gammaproteobacteria	Burkholderiales	Nitrosomonadaceae	Nitrosomonadaceae_unclassified
OTU_4563	0.039016	0	1.36481e-05	0.0105644	0.000264343	0.00167293	3.74937e-06	Acidobacteriota	Acidobacteriae	Acidobacteriales	uncultured	uncultured_ge
OTU_4768	0.00486869	1.34428e-05	0	0.00268747	0.00014061	0	3.74937e-06	Myxococcota	Polyangia	Blfdi19	Blfdi19_fa	Blfdi19_ge
OTU_932	0.00262076	7.78077e-06	6.7439e-05	0.0189737	0.0141441	0.000161726	3.74937e-06	Proteobacteria	Alphaproteobacteria	Azospirillales	Inquilinaceae	Inquilinus
OTU_1287	0.0163387	2.12024e-05	2.22109e-06	0.00557693	0.012943	1.56731e-05	3.72611e-06	Actinobacteriota	Actinobacteria	Micromonosporales	Micromonosporaceae	uncultured
OTU_1892	0.00209725	0	0	0.00308596	0.000247477	0	3.72611e-06	Patescibacteria	Patescibacteria_unclassified	Patescibacteria_unclassified	Patescibacteria_unclassified	Patescibacteria_unclassified
OTU_10992	0.00395439	2.02914e-05	7.85175e-06	0.00199228	0.00013454	5.09926e-05	3.70607e-06	Proteobacteria	Alphaproteobacteria	Rhizobiales	Rhizobiales_Incertae_Sedis	Bauldia
OTU_11490	0.00611763	3.97182e-05	1.12803e-05	0.00633389	0.000514544	2.70994e-06	3.70607e-06	Actinobacteriota	Thermoleophilia	Gaiellales	uncultured	uncultured_ge
OTU_1732	0.0140005	1.02659e-05	2.83394e-06	0.0179121	0.000682258	0.000285799	3.70607e-06	Verrucomicrobiota	Verrucomicrobiae	Pedosphaerales	Pedosphaeraceae	Pedosphaeraceae_ge
OTU_2321	9.59072e-05	0.00518141	0.000847045	0.000455004	2.64177e-05	0.00138494	3.70607e-06	Proteobacteria	Alphaproteobacteria	Sphingomonadales	Sphingomonadaceae	Altererythrobacter
OTU_2608	0.0293886	8.1816e-06	3.57796e-06	0.00857493	0.00110169	8.20858e-06	3.70607e-06	Actinobacteriota	Acidimicrobiia	IMCC26256	IMCC26256_fa	IMCC26256_ge
OTU_2726	0.0180282	4.07804e-05	7.24534e-06	0.00921837	0.00149119	7.55893e-05	3.70607e-06	Actinobacteriota	Actinobacteria	Micromonosporales	Micromonosporaceae	uncultured
OTU_2763	4.4251e-06	0.0037084	0.00131412	7.43449e-05	3.43013e-05	0	3.70607e-06	Proteobacteria	Gammaproteobacteria	Burkholderiales	Procabacteriaceae	Procabacter
OTU_3352	0.00405028	0	0	0.000398621	5.73144e-05	0	3.70607e-06	Myxococcota	Polyangia	Haliangiales	Haliangiaceae	Haliangium
OTU_3491	0.0975856	0.000204589	6.4767e-05	0.0710955	0.002628	0.00182172	3.70607e-06	Proteobacteria	Gammaproteobacteria	Burkholderiales	Nitrosomonadaceae	mle1-7
OTU_6260	0.000570496	2.34059e-06	2.28917e-06	0.000204359	0.000224614	0.000315494	3.70607e-06	Proteobacteria	Gammaproteobacteria	Burkholderiales	Rhodocyclaceae	Rhodocyclaceae_unclassified
OTU_6620	2.45368e-05	0.000241328	0.000184394	0	1.52705e-05	0	3.70607e-06	Proteobacteria	Alphaproteobacteria	Caedibacterales	Caedibacteraceae	Caedibacter
OTU_673	0.0236134	2.86264e-05	0	0.00947321	0.00213094	4.4109e-06	3.70607e-06	Chloroflexi	AD3	AD3_or	AD3_fa	AD3_ge
OTU_8167	9.46763e-05	0.000106622	4.76045e-05	0.000212149	8.04634e-06	0.00237635	3.70607e-06	Firmicutes	Bacilli	Lactobacillales	Streptococcaceae	Streptococcus
OTU_9627	0.000643677	0	0	0	0	0	3.70607e-06	Gemmatimonadota	Gemmatimonadetes	Gemmatimonadales	Gemmatimonadaceae	Gemmatimonadaceae_unclassified
OTU_9987	9.63456e-06	5.47335e-06	5.41967e-06	0	0	0.000589094	3.70607e-06	Firmicutes	Clostridia	Lachnospirales	Lachnospiraceae	Lachnospiraceae_ge
OTU_3308	0.00262717	0.000449881	9.44079e-05	0.00825835	0.00313475	3.54758e-05	3.70067e-06	Actinobacteriota	Actinobacteria	Streptomycetales	Streptomycetaceae	Streptomyces
OTU_7227	7.11285e-05	0.000279961	0.000103052	0.000218158	1.89622e-05	0.0128708	3.70067e-06	Proteobacteria	Alphaproteobacteria	Rhizobiales	Rhizobiaceae	Allorhizobium-Neorhizobium-Pararhizobium-Rhizobium
OTU_9400	0	0	0.000412693	0	0.000183606	0	3.70067e-06	unclassified	Archaea_unclassified	Archaea_unclassified	Archaea_unclassified	Archaea_unclassified
OTU_1055	8.91824e-05	0.00102208	4.55939e-05	0.000653386	0.00441013	0.00349152	3.62968e-06	Acidobacteriota	Acidobacteriae	Acidobacteriales	Acidobacteriaceae_	Terriglobus
OTU_3545	0.000915364	0.000114297	1.53012e-06	0.000645348	0.000115284	0	3.62968e-06	Bacteroidota	Bacteroidia	Flavobacteriales	Flavobacteriaceae	Flavobacterium
OTU_4501	0.000160839	5.93692e-05	9.19566e-05	0.00222126	0.0168405	0.00047265	3.62968e-06	Proteobacteria	Gammaproteobacteria	Xanthomonadales	Rhodanobacteraceae	Rhodanobacteraceae_unclassified
OTU_7864	0.00751826	0.000292734	2.44562e-05	0.00605428	0.00243988	0	3.62968e-06	Bdellovibrionota	Bdellovibrionia	Bacteriovoracales	Bacteriovoracaceae	Peredibacter
OTU_9688	0.00298054	4.09614e-05	4.13926e-05	0.00259864	0.0040371	0.000137453	3.62968e-06	Proteobacteria	Alphaproteobacteria	Rhizobiales	Xanthobacteraceae	uncultured
OTU_1021	0.0262618	3.32209e-06	1.61458e-05	0.0161918	0.000429377	5.13759e-06	3.59651e-06	Proteobacteria	Alphaproteobacteria	Tistrellales	Geminicoccaceae	uncultured
OTU_1171	0.0119341	3.54932e-06	2.21001e-06	0.0065939	0.00021595	0	3.59651e-06	Proteobacteria	Gammaproteobacteria	KI89A_clade	KI89A_clade_fa	KI89A_clade_ge
OTU_1513	0.00908164	0.00010751	4.66819e-05	0.00590606	0.000730211	0.00487918	3.59651e-06	Firmicutes	Bacilli	Bacillales	Bacillaceae	Sinibacillus
OTU_1698	0.0174424	2.05234e-05	2.42609e-06	0.0158415	0.000939377	0.000428677	3.59651e-06	Verrucomicrobiota	Verrucomicrobiae	Pedosphaerales	Pedosphaeraceae	Pedosphaeraceae_ge
OTU_184	0.175327	3.00332e-05	2.04288e-05	0.139612	0.0347013	0	3.59651e-06	Bacteroidota	Bacteroidia	Cytophagales	Microscillaceae	uncultured
OTU_2171	0.000199739	3.01092e-05	5.71057e-05	0.00176382	0.00216099	0.00103037	3.59651e-06	Proteobacteria	Alphaproteobacteria	Caulobacterales	Caulobacteraceae	Asticcacaulis
OTU_2194	0.00506992	1.14972e-05	3.15415e-06	0.00360867	0.000245083	0.00114492	3.59651e-06	Gemmatimonadota	Gemmatimonadetes	Gemmatimonadales	Gemmatimonadaceae	Gemmatimonadaceae_unclassified
OTU_2547	0.00258192	0	7.03469e-06	0.0012345	1.61743e-05	0.00496685	3.59651e-06	Acidobacteriota	Blastocatellia	Pyrinomonadales	Pyrinomonadaceae	RB41
OTU_3100	0.00372517	0	0	0.000433758	0	0	3.59651e-06	Acidobacteriota	Acidobacteriae	Acidobacteriae_or	Acidobacteriae_fa	Paludibaculum
OTU_427	0.0680339	0.000237187	1.70232e-05	0.0230525	0.000570285	0.00255552	3.59651e-06	Gemmatimonadota	Gemmatimonadetes	Gemmatimonadales	Gemmatimonadaceae	uncultured
OTU_6702	0	0.000151637	1.68771e-05	0	0	0	3.59651e-06	Proteobacteria	Gammaproteobacteria	Orbales	Orbaceae	Gilliamella
OTU_7597	0.00480996	4.48865e-05	4.34619e-05	0.00703365	0.00501444	0.000330315	3.59651e-06	Actinobacteriota	Thermoleophilia	Gaiellales	Gaiellales_unclassified	Gaiellales_unclassified
OTU_11894	2.26113e-05	0	2.97721e-06	0.000181777	0.000223344	0.000587023	3.58083e-06	Proteobacteria	Gammaproteobacteria	Burkholderiales	Burkholderiaceae	Burkholderiaceae_unclassified
OTU_1673	0.0217668	3.86505e-05	6.51844e-06	0.0124075	0.00847931	2.5542e-05	3.58083e-06	Myxococcota	Polyangia	Haliangiales	Haliangiaceae	Haliangium
OTU_2922	0.002821	9.89971e-05	1.20697e-05	0.00210232	0.000103726	0.00143943	3.58083e-06	Firmicutes	Bacilli	Alicyclobacillales	Alicyclobacillaceae	Tumebacillus
OTU_610	0.0234122	3.01228e-06	0	0.0104706	0.000905224	0	3.58083e-06	Chloroflexi	TK10	TK10_or	TK10_fa	TK10_ge
OTU_7557	1.29808e-05	0.000550527	0.000110971	0.000198098	3.61838e-05	0.0110574	3.58083e-06	Proteobacteria	Alphaproteobacteria	Rhodobacterales	Rhodobacteraceae	Paracoccus
OTU_1959	0.00454017	7.32129e-05	1.60496e-05	0.00864563	0.000363351	0.000515818	3.56927e-06	Firmicutes	Bacilli	Paenibacillales	Paenibacillaceae	Paenibacillus
OTU_12004	0.0602397	6.40111e-05	0.000155504	0.0163872	0.00138821	0.000318139	3.52946e-06	Actinobacteriota	Actinobacteria	Frankiales	Acidothermaceae	Acidothermus
OTU_312	0.092452	3.14444e-05	0.000130007	0.0304217	0.00173087	0.0248694	3.52946e-06	Chloroflexi	AD3	AD3_or	AD3_fa	AD3_ge
OTU_4529	1.46518e-05	0	5.51167e-06	9.16756e-05	7.06469e-06	0.000559564	3.52946e-06	Firmicutes	Bacilli	Paenibacillales	Paenibacillaceae	Paenibacillus
OTU_6264	0.00307684	4.97172e-06	1.10983e-05	0.00491051	0.000245767	0.000364805	3.52946e-06	Proteobacteria	Gammaproteobacteria	Cellvibrionales	Halieaceae	Halieaceae_unclassified
OTU_872	0.00332326	3.63069e-05	7.74225e-05	0.00989972	0.0206525	1.17093e-05	3.52946e-06	Proteobacteria	Alphaproteobacteria	Rhizobiales	Rhizobiales_unclassified	Rhizobiales_unclassified
OTU_726	0.0290619	4.6428e-05	1.26577e-05	0.0156959	0.000429007	0.000738501	3.45701e-06	Proteobacteria	Alphaproteobacteria	Acetobacterales	Acetobacteraceae	Acetobacteraceae_unclassified
OTU_12111	0.000614162	0	0	0.000628877	0.000202682	0	3.44928e-06	Myxococcota	Polyangia	mle1-27	mle1-27_fa	mle1-27_ge
OTU_2482	0.00180138	1.47403e-05	8.4422e-05	0.000732771	0.000433643	0.000410727	3.44928e-06	Proteobacteria	Alphaproteobacteria	uncultured	uncultured_fa	uncultured_ge
OTU_2544	2.75356e-05	0.000322388	0.000476909	1.37028e-05	9.59827e-06	0.00308101	3.44928e-06	Firmicutes	Bacilli	Lactobacillales	Lactobacillaceae	Lactobacillus
OTU_5020	0	0.000108949	3.53675e-06	5.81383e-06	5.88881e-06	0.00135892	3.44928e-06	Firmicutes	Bacilli	Staphylococcales	Staphylococcaceae	Salinicoccus
OTU_5367	0.00354806	5.20568e-05	2.73979e-05	0.00638029	0.000170495	0.00166071	3.44928e-06	Firmicutes	Bacilli	Bacillales	Planococcaceae	Planococcaceae_unclassified
OTU_6135	5.82696e-05	7.92265e-06	0	0.000127611	0.000147222	0.000326352	3.44928e-06	Bdellovibrionota	Bdellovibrionia	Bacteriovoracales	Bacteriovoracaceae	Bacteriovorax
OTU_7496	0.00505189	8.4118e-05	0	0.00609785	0.000515232	0.00202705	3.44928e-06	Firmicutes	Bacilli	Bacillales	Bacillales_unclassified	Bacillales_unclassified
OTU_756	0.0153249	0.000445245	4.2681e-05	0.0283159	0.000256557	0.0120757	3.44928e-06	Firmicutes	Bacilli	Bacillales	Bacillaceae	Fictibacillus
OTU_788	1.82032e-05	5.54627e-05	1.23122e-06	2.68578e-05	0.000673488	0	3.44928e-06	Firmicutes	Clostridia	Clostridiales	Clostridiaceae	Clostridium_sensu_stricto_2
OTU_568	0.000723416	7.21894e-05	7.90219e-05	0.000789174	0.0433544	0.000260993	3.4439e-06	Proteobacteria	Gammaproteobacteria	Burkholderiales	Burkholderiaceae	Candidatus_Glomeribacter
OTU_1040	0.0046332	6.17344e-05	2.26068e-05	0.00796615	0.000579558	7.52675e-05	3.38097e-06	Proteobacteria	Alphaproteobacteria	Rhizobiales	Beijerinckiaceae	Microvirga
OTU_1069	0.0268827	8.11581e-06	7.54095e-06	0.0143261	0.000395137	0.00353998	3.38097e-06	Acidobacteriota	Acidobacteriae	Subgroup_13	Subgroup_13_fa	Subgroup_13_ge
OTU_12514	0.0131604	5.86329e-05	7.79419e-06	0.0100059	0.000901082	0.000823242	3.38097e-06	Actinobacteriota	Thermoleophilia	Gaiellales	uncultured	uncultured_ge
OTU_1276	0.0198557	0.000345345	3.18467e-05	0.0239432	0.00160741	0.00737959	3.38097e-06	Firmicutes	Bacilli	Paenibacillales	Paenibacillaceae	Paenibacillus
OTU_2193	0.00513627	4.05532e-05	1.75565e-06	0.00434591	0.000622939	0	3.38097e-06	Actinobacteriota	Thermoleophilia	Gaiellales	uncultured	uncultured_ge
OTU_3471	0	1.5394e-05	0.000154015	0	6.60891e-06	0.000651485	3.38097e-06	Proteobacteria	Gammaproteobacteria	Burkholderiales	Neisseriaceae	uncultured
OTU_4449	0.00074275	8.97415e-06	5.83514e-06	0.00150244	0.0313853	0	3.38097e-06	Actinobacteriota	Actinobacteria	Catenulisporales	Actinospicaceae	Actinospica
OTU_491	0.0235267	0.000162924	1.5993e-05	0.0209996	0.0021571	0.00144856	3.38097e-06	Actinobacteriota	Thermoleophilia	Gaiellales	uncultured	uncultured_ge
OTU_519	0.0398477	0.00240411	2.57245e-05	0.0470882	0.0369238	0.00199947	3.38097e-06	Acidobacteriota	Acidobacteriae	Acidobacteriales	Acidobacteriaceae_	Granulicella
OTU_4402	0.00443093	0	0	0.00236763	0.000139568	3.22895e-05	3.37699e-06	Actinobacteriota	Thermoleophilia	Solirubrobacterales	Solirubrobacteraceae	uncultured
OTU_1018	0.0948456	5.74121e-05	2.73612e-05	0.030996	0.00253477	0.000907997	3.36381e-06	Acidobacteriota	Thermoanaerobaculia	Thermoanaerobaculales	Thermoanaerobaculaceae	Subgroup_10
OTU_1119	0.00332304	3.07221e-05	4.20133e-05	0.0106248	0.00272753	2.36547e-05	3.36381e-06	Proteobacteria	Gammaproteobacteria	WD260	WD260_fa	WD260_ge
OTU_1149	0.0215416	1.40625e-06	1.77378e-06	0.00635268	0.000358118	0.000139957	3.36381e-06	Proteobacteria	Alphaproteobacteria	Azospirillales	uncultured	uncultured_ge
OTU_1427	0.0442663	7.7174e-06	9.31176e-06	0.0223669	0.000725541	0.00567333	3.36381e-06	Acidobacteriota	Acidobacteriae	Solibacterales	Solibacteraceae	Candidatus_Solibacter
OTU_2094	0.0121488	2.10515e-05	0	0.00276813	0.000119591	0.000622686	3.36381e-06	Myxococcota	Polyangia	Haliangiales	Haliangiaceae	Haliangium
OTU_3053	4.14981e-06	2.50301e-05	0.00019302	0	2.58075e-05	0.00151708	3.36381e-06	Proteobacteria	Gammaproteobacteria	Legionellales	Legionellaceae	Legionella
OTU_4111	0.00366452	2.34251e-06	0	0.000480825	2.41996e-05	0	3.36381e-06	Gemmatimonadota	Longimicrobia	Longimicrobiales	Longimicrobiaceae	Longimicrobiaceae_ge
OTU_4453	0.000143897	3.85091e-06	0	0.000408229	0.00111199	0	3.36381e-06	Proteobacteria	Alphaproteobacteria	Rhizobiales	Rhizobiaceae	Allorhizobium-Neorhizobium-Pararhizobium-Rhizobium
OTU_455	0.0651814	3.37465e-06	3.14352e-06	0.0194049	0.000278106	0.0041978	3.36381e-06	Acidobacteriota	Subgroup_11	Subgroup_11_or	Subgroup_11_fa	Subgroup_11_ge
OTU_504	0.0156476	7.37469e-05	2.72503e-05	0.00257636	0.0297237	8.2905e-06	3.36381e-06	Proteobacteria	Alphaproteobacteria	Rhizobiales	Rhodomicrobiaceae	Rhodomicrobium
OTU_810	0.0298944	2.98537e-06	2.28917e-06	0.00975334	0.000124542	0	3.36381e-06	Acidobacteriota	Thermoanaerobaculia	Thermoanaerobaculales	Thermoanaerobaculaceae	Subgroup_10
OTU_10663	0.0319903	0.000453141	7.76212e-05	0.0419591	0.00258104	0.004994	3.34936e-06	Proteobacteria	Gammaproteobacteria	Burkholderiales	Comamonadaceae	Comamonadaceae_unclassified
OTU_1073	0.0110706	0	2.55921e-06	0.010222	0.000530323	0	3.34936e-06	Acidobacteriota	Acidobacteriae	Bryobacterales	Bryobacteraceae	Bryobacter
OTU_2077	0.000231357	0.000153455	0.000370485	0.000230468	0.000288938	0.00140363	3.34936e-06	Proteobacteria	Alphaproteobacteria	Holosporales	Holosporaceae	uncultured
OTU_292	0.0431443	0.0004638	6.75047e-05	0.03224	0.0014744	0.000584185	3.34936e-06	Actinobacteriota	Actinobacteria	Pseudonocardiales	Pseudonocardiaceae	Saccharomonospora
OTU_3248	0.00361995	0	3.93478e-06	0.00147062	7.82716e-05	0	3.34936e-06	Myxococcota	Polyangia	Haliangiales	Haliangiaceae	Haliangium
OTU_4491	0.015099	0	8.61993e-06	0.00232141	0.000288763	2.81551e-06	3.34936e-06	Proteobacteria	Gammaproteobacteria	Salinisphaerales	Solimonadaceae	uncultured
OTU_4498	0.000474132	1.44004e-05	4.46526e-06	0.000373634	3.54007e-05	9.39923e-05	3.34936e-06	Proteobacteria	Gammaproteobacteria	Legionellales	Legionellaceae	Legionella
OTU_4795	0.00394896	0	0	0.00218777	0.000294009	0	3.34936e-06	Chloroflexi	TK10	TK10_or	TK10_fa	TK10_ge
OTU_8661	0.00139624	1.31073e-05	6.76544e-06	0.000723962	4.8302e-05	0	3.34936e-06	Firmicutes	Bacilli	Paenibacillales	Paenibacillaceae	Cohnella
OTU_13810	2.9424e-06	7.37977e-06	0	1.20661e-05	0.000299683	0.000967764	3.3328e-06	Proteobacteria	Alphaproteobacteria	Azospirillales	Azospirillaceae	Azospirillum
OTU_922	0.0103365	0.000271751	8.60684e-05	0.0427682	0.00553741	0.00107342	3.3328e-06	Proteobacteria	Gammaproteobacteria	Burkholderiales	Oxalobacteraceae	Noviherbaspirillum
OTU_2460	0.042803	0.00155237	0.000483684	0.0605118	0.00497828	0.000411783	3.21027e-06	Actinobacteriota	Actinobacteria	Propionibacteriales	Nocardioidaceae	Nocardioides
OTU_11541	0.00230621	7.69258e-05	4.01192e-06	0.00218155	0.0072122	8.20858e-06	3.16223e-06	Actinobacteriota	Actinobacteria	Micromonosporales	Micromonosporaceae	Actinoplanes
OTU_4280	2.11408e-05	0.000311229	2.36696e-05	1.52209e-05	0	0.000944288	3.16223e-06	Proteobacteria	Alphaproteobacteria	Acetobacterales	Acetobacteraceae	Craurococcus-Caldovatus
OTU_370	0.00507036	6.03262e-05	1.15053e-05	0.0161895	0.0172624	5.46094e-06	3.15621e-06	Chloroflexi	Chloroflexia	Chloroflexales	Roseiflexaceae	Roseiflexaceae_unclassified
OTU_4123	0.00119534	0	0	0.000805763	5.81192e-05	1.21763e-05	3.15621e-06	Proteobacteria	Alphaproteobacteria	Rhizobiales	Xanthobacteraceae	Xanthobacteraceae_unclassified
OTU_6780	0.0930584	0.000386199	0.00204131	0.0170644	0.000628093	0.00306065	3.15621e-06	Proteobacteria	Gammaproteobacteria	Burkholderiales	TRA3-20	TRA3-20_ge
OTU_6989	3.58366e-05	0.000332546	5.86856e-05	6.76428e-05	6.57562e-06	0.00115263	3.15621e-06	Actinobacteriota	Actinobacteria	Propionibacteriales	Propionibacteriaceae	Tessaracoccus
OTU_499	0.00585553	5.68671e-05	1.58281e-05	0.0107407	0.0248038	2.27607e-05	3.14329e-06	Bacteroidota	Bacteroidia	Chitinophagales	Chitinophagaceae	Niastella
OTU_3524	0.000109703	1.24662e-05	6.81096e-06	0.00147285	0.00690687	0	3.14017e-06	Proteobacteria	Alphaproteobacteria	Elsterales	Elsteraceae	uncultured
OTU_6975	0.000558995	3.7002e-05	3.93478e-06	0.000405166	2.45519e-05	0	3.14017e-06	Abditibacteriota	Abditibacteria	Abditibacteriales	Abditibacteriaceae	Abditibacterium
OTU_1449	0.0215639	3.8172e-06	3.58075e-06	0.0115098	0.00035436	0	3.04132e-06	Chloroflexi	Chloroflexia	Chloroflexales	Roseiflexaceae	uncultured
OTU_3127	0.0151619	1.29765e-05	2.21916e-06	0.009175	0.00138973	1.72342e-05	3.04132e-06	Actinobacteriota	Thermoleophilia	Solirubrobacterales	67-14	67-14_ge
OTU_3275	0.00372194	3.84856e-05	1.08194e-05	0.00523939	0.00449153	1.33901e-05	3.04132e-06	Actinobacteriota	Actinobacteria	Streptosporangiales	Thermomonosporaceae	Actinomadura
OTU_3299	0.000583489	8.77578e-06	1.01236e-05	0.00101975	0.00170422	0	3.04132e-06	Proteobacteria	Alphaproteobacteria	Rhizobiales	Pleomorphomonadaceae	Chthonobacter
OTU_3378	4.94046e-06	0.00064627	0.000304439	0	0	9.63228e-05	3.04132e-06	Proteobacteria	Alphaproteobacteria	Alphaproteobacteria_unclassified	Alphaproteobacteria_unclassified	Alphaproteobacteria_unclassified
OTU_3382	0.0030807	7.78077e-06	0	0.0026035	0.00188554	0.000548039	3.04132e-06	Myxococcota	Polyangia	mle1-27	mle1-27_fa	mle1-27_ge
OTU_526	0.0391842	3.63265e-05	4.28238e-05	0.0232891	0.00155391	0.000985925	3.04132e-06	Actinobacteriota	Thermoleophilia	Solirubrobacterales	Solirubrobacteraceae	Conexibacter
OTU_8569	0.00178584	0	0	0.000716331	3.6665e-05	4.97077e-06	3.04132e-06	Acidobacteriota	Acidobacteriae	Bryobacterales	Bryobacteraceae	Bryobacter
OTU_863	0.00385184	0.00017578	0	0.00439255	0.0250628	1.99066e-05	3.04132e-06	Proteobacteria	Gammaproteobacteria	Gammaproteobacteria_Incertae_Sedis	Unknown_Family	Candidatus_Ovatusbacter
OTU_13129	0.000390124	0	0	0.000133382	2.49958e-05	0	2.97026e-06	Actinobacteriota	Thermoleophilia	Gaiellales	uncultured	uncultured_ge
OTU_4356	0.0575647	0.000195943	3.05907e-05	0.078463	0.00596192	0.00541586	2.97026e-06	Chloroflexi	TK10	TK10_or	TK10_fa	TK10_ge
OTU_7253	0.00187749	3.46234e-06	1.86129e-05	0.0015224	5.535e-05	0	2.97026e-06	Armatimonadota	Fimbriimonadia	Fimbriimonadales	Fimbriimonadaceae	Fimbriimonadaceae_ge
OTU_8972	0.00235516	0	1.23122e-06	0.000652865	0.000103703	0	2.97026e-06	Myxococcota	Polyangia	Haliangiales	Haliangiaceae	Haliangium
OTU_1675	0.000190799	3.77009e-05	4.49002e-06	0.000106584	0.00248702	2.81551e-06	2.96621e-06	Proteobacteria	Alphaproteobacteria	Rickettsiales	Rickettsiaceae	Candidatus_Megaira
OTU_1767	0.0170258	0	0	0.00308371	0.000101288	0.000244663	2.96621e-06	NB1-j	NB1-j_cl	NB1-j_or	NB1-j_fa	NB1-j_ge
OTU_2250	0.0491384	5.90019e-06	1.16765e-05	0.0127151	0.000375152	1.3367e-05	2.96621e-06	Acidobacteriota	Holophagae	Subgroup_7	Subgroup_7_fa	Subgroup_7_ge
OTU_3118	0.000494408	2.33423e-05	9.54378e-06	0.000816375	0.00049305	0.000588828	2.96621e-06	Proteobacteria	Alphaproteobacteria	Rhizobiales	Xanthobacteraceae	Xanthobacteraceae_ge
OTU_3328	2.68616e-05	1.30274e-05	4.3547e-05	0.000746905	0.00333386	0	2.96621e-06	Bacteroidota	Bacteroidia	Chitinophagales	Chitinophagaceae	Chitinophaga
OTU_4437	0.00358327	8.63289e-06	0	0.00134001	1.97187e-05	0.00130244	2.96621e-06	Gemmatimonadota	S0134_terrestrial_group	S0134_terrestrial_group_or	S0134_terrestrial_group_fa	S0134_terrestrial_group_ge
OTU_6743	0.0100122	1.0617e-05	0	0.00553509	0.000410332	0.00224947	2.96621e-06	Chloroflexi	TK10	TK10_or	TK10_fa	TK10_ge
OTU_6990	2.83293e-06	9.23873e-05	0.000135645	0	5.83925e-06	8.2613e-05	2.96621e-06	Actinobacteriota	Actinobacteria	Corynebacteriales	Corynebacteriaceae	Corynebacterium
OTU_7396	3.65502e-05	0	0	0.000227918	0.00184256	0	2.96621e-06	Proteobacteria	Gammaproteobacteria	Burkholderiales	Alcaligenaceae	Alcaligenaceae_unclassified
OTU_9679	2.6634e-05	8.83047e-06	7.57553e-06	1.75692e-05	0.000598361	1.9196e-05	2.96621e-06	Proteobacteria	Gammaproteobacteria	Pseudomonadales	Moraxellaceae	uncultured
OTU_986	0.0140429	5.51985e-06	1.7263e-06	0.0100417	0.000278553	4.02131e-05	2.96621e-06	Proteobacteria	Alphaproteobacteria	Tistrellales	Geminicoccaceae	uncultured
OTU_1726	0.0135024	1.29242e-05	4.81461e-05	0.0153031	0.000798921	0.00031263	2.96353e-06	Armatimonadota	Fimbriimonadia	Fimbriimonadales	Fimbriimonadaceae	Fimbriimonadaceae_ge
OTU_13828	0.000416625	7.78077e-06	5.25351e-05	0.00262121	0.00417855	0.000173671	2.95067e-06	Proteobacteria	Gammaproteobacteria	Burkholderiales	Oxalobacteraceae	Oxalobacteraceae_unclassified
OTU_551	0.0222976	1.49453e-05	0	0.0118231	0.00023312	1.22663e-05	2.95067e-06	Chloroflexi	Chloroflexi_unclassified	Chloroflexi_unclassified	Chloroflexi_unclassified	Chloroflexi_unclassified
OTU_7459	0.00832056	0.00066011	6.94528e-05	0.00979548	0.00651285	0.00245486	2.95067e-06	Proteobacteria	Alphaproteobacteria	Caulobacterales	Caulobacteraceae	uncultured
OTU_1020	0.0455318	3.79806e-05	3.51867e-05	0.0327899	0.00262524	0.0005143	2.91371e-06	Proteobacteria	Alphaproteobacteria	Rhizobiales	uncultured	uncultured_ge
OTU_1195	0.00723896	4.59811e-05	1.1019e-05	0.0070138	0.00143882	0	2.91371e-06	Actinobacteriota	Thermoleophilia	Gaiellales	uncultured	uncultured_ge
OTU_1808	0.0153007	9.13703e-05	2.6781e-05	0.00746531	0.000771902	0.00013071	2.91371e-06	Actinobacteriota	Acidimicrobiia	Microtrichales	Microtrichaceae	uncultured
OTU_2579	5.37957e-05	5.70687e-05	1.22997e-05	3.88931e-05	1.20051e-05	0.00755898	2.91371e-06	Firmicutes	Bacilli	Paenibacillales	Paenibacillaceae	Paenibacillaceae_unclassified
OTU_3305	3.89567e-06	0.00136853	0.00141902	2.72021e-05	0.000104833	2.12589e-06	2.91371e-06	Proteobacteria	Alphaproteobacteria	Rhizobiales	Beijerinckiaceae	1174-901-12
OTU_7556	0.000156418	1.46168e-05	2.44314e-06	0.000119689	0	0.00529552	2.91371e-06	Firmicutes	Clostridia	Clostridiales	Clostridiaceae	Clostridium_sensu_stricto_12
OTU_10182	0	0.000187826	9.77463e-05	0	0	0	2.8847e-06	Proteobacteria	Alphaproteobacteria	Acetobacterales	Acetobacteraceae	Acetobacteraceae_unclassified
OTU_12367	1.07385e-05	0.0125011	0.0102548	0	7.55647e-06	0.000107364	2.8847e-06	Proteobacteria	Alphaproteobacteria	Alphaproteobacteria_unclassified	Alphaproteobacteria_unclassified	Alphaproteobacteria_unclassified
OTU_12754	0.0259832	0.000418919	0.000159026	0.0129418	0.019182	3.52445e-05	2.8847e-06	Actinobacteriota	Actinobacteria	Micromonosporales	Micromonosporaceae	Actinoplanes
OTU_1502	0.000391361	0.00218058	0.00569263	0.000366483	0.000121925	0.000115145	2.8847e-06	Proteobacteria	Alphaproteobacteria	Rhizobiales	Beijerinckiaceae	uncultured
OTU_281	0.0870721	0.000112394	4.81327e-05	0.0652663	0.0104478	0.00129868	2.8847e-06	Actinobacteriota	Acidimicrobiia	Microtrichales	Ilumatobacteraceae	Ilumatobacter
OTU_294	0.190864	3.15002e-05	3.58839e-05	0.0674126	0.00173046	0.000379476	2.8847e-06	Entotheonellaeota	Entotheonellia	Entotheonellales	Entotheonellaceae	Entotheonellaceae_ge
OTU_4009	0.0032559	7.78077e-06	0	0.000788025	5.45305e-06	0	2.8847e-06	Chloroflexi	Chloroflexi_unclassified	Chloroflexi_unclassified	Chloroflexi_unclassified	Chloroflexi_unclassified
OTU_5910	0.00212253	0	0	0.0011943	6.37807e-05	0	2.8847e-06	Verrucomicrobiota	Chlamydiae	Chlamydiales	Parachlamydiaceae	Parachlamydiaceae_unclassified
OTU_9202	5.317e-05	0.00567161	0.00738369	0.000172458	0.000107278	8.37753e-05	2.8847e-06	Proteobacteria	Alphaproteobacteria	Rhizobiales	Beijerinckiaceae	Methylobacterium-Methylorubrum
OTU_1115	0.014665	7.37977e-06	0	0.0176337	0.00123039	0.00115368	2.76438e-06	Myxococcota	Polyangia	Polyangiales	Polyangiaceae	Pajaroellobacter
OTU_11618	0.00177344	0	0	0.000379003	7.41242e-05	0.000660898	2.76438e-06	Desulfobacterota	Desulfobacterota_unclassified	Desulfobacterota_unclassified	Desulfobacterota_unclassified	Desulfobacterota_unclassified
OTU_1278	0.00346265	7.02413e-05	3.62975e-05	0.0058774	0.000298164	0.00102779	2.76438e-06	Acidobacteriota	Acidobacteriae	Bryobacterales	Bryobacteraceae	Bryobacter
OTU_210	0.128779	1.61777e-05	1.58101e-05	0.100216	0.00151841	0.000284133	2.76438e-06	Chloroflexi	Ktedonobacteria	Ktedonobacterales	Ktedonobacteraceae	2021-03-21
OTU_267	0.0965591	0.000121232	1.45769e-05	0.0538086	0.00200179	0.00082095	2.76438e-06	Chloroflexi	TK10	TK10_or	TK10_fa	TK10_ge
OTU_2747	0.000510523	0.0589604	0.0734215	0.00102676	0.00103048	0.00506927	2.76438e-06	Proteobacteria	Alphaproteobacteria	Rhizobiales	Beijerinckiaceae	Methylobacterium-Methylorubrum
OTU_407	0.0540754	4.25238e-05	3.66216e-05	0.0502091	0.00236886	0.00261978	2.76438e-06	Proteobacteria	Gammaproteobacteria	KF-JG30-C25	KF-JG30-C25_fa	KF-JG30-C25_ge
OTU_4109	0.00111133	0	0	0.000676733	9.07467e-05	0	2.76438e-06	Actinobacteriota	Acidimicrobiia	Acidimicrobiia_unclassified	Acidimicrobiia_unclassified	Acidimicrobiia_unclassified
OTU_6331	0.00351137	0	0	0.00476308	0.000101193	0.000892203	2.76438e-06	Acidobacteriota	Acidobacteriae	Solibacterales	Solibacteraceae	Candidatus_Solibacter
OTU_694	0.027075	6.25228e-05	5.13635e-05	0.0205613	0.00137982	0.00232088	2.76438e-06	Chloroflexi	TK10	TK10_or	TK10_fa	TK10_ge
OTU_11403	0	3.66359e-06	0.000108474	0	9.18253e-06	0.000942008	2.75588e-06	Firmicutes	Clostridia	Peptostreptococcales-Tissierellales	Peptostreptococcales-Tissierellales_fa	Anaerococcus
OTU_116	0.115591	0.000181951	6.59405e-05	0.0762277	0.00558556	0.0037787	2.75588e-06	Chloroflexi	TK10	TK10_or	TK10_fa	TK10_ge
OTU_11748	0	0.000182497	2.83394e-06	0	0	0	2.75588e-06	Proteobacteria	Alphaproteobacteria	Rhizobiales	Beijerinckiaceae	1174-901-12
OTU_1207	0.0268814	0.00029555	4.90956e-05	0.0514129	0.00269775	0.000235021	2.75588e-06	Actinobacteriota	Actinobacteria	Propionibacteriales	Nocardioidaceae	Nocardioides
OTU_1221	0.019944	1.19319e-05	9.42303e-06	0.0144425	0.000979459	7.81231e-06	2.75588e-06	Planctomycetota	vadinHA49	vadinHA49_or	vadinHA49_fa	vadinHA49_ge
OTU_1543	0.010056	0	0	0.00477313	0.000185385	0.000758408	2.75588e-06	Proteobacteria	Alphaproteobacteria	Elsterales	uncultured	uncultured_ge
OTU_1629	0.0774919	1.70235e-05	4.41811e-05	0.0304395	0.00289973	1.20157e-05	2.75588e-06	Actinobacteriota	Thermoleophilia	Solirubrobacterales	67-14	67-14_ge
OTU_293	0.0591769	8.20167e-05	0.000101154	0.142876	0.0124511	0.0107186	2.75588e-06	Acidobacteriota	Acidobacteriae	Acidobacteriales	Acidobacteriaceae_	Occallatibacter
OTU_3000	0.010844	3.2471e-06	1.11162e-05	0.00158189	0.000107562	0.000169506	2.75588e-06	Gemmatimonadota	Gemmatimonadetes	Gemmatimonadales	Gemmatimonadaceae	Gemmatimonas
OTU_3617	0.00936273	0.00465832	0.000815768	0.0093762	0.00174944	0.00311224	2.75588e-06	Proteobacteria	Alphaproteobacteria	Sphingomonadales	Sphingomonadaceae	Sphingomonas
OTU_4158	0.000656574	0.000312258	5.17292e-05	0.00157125	0.000127234	0.00309254	2.75588e-06	Bdellovibrionota	Oligoflexia	Oligoflexales	Oligoflexales_fa	Oligoflexus
OTU_4773	8.11573e-05	0.00473094	0.000760663	0.000359108	6.51724e-05	0.00010495	2.75588e-06	Bacteroidota	Bacteroidia	Cytophagales	Hymenobacteraceae	Hymenobacter
OTU_612	0.0622961	0.000220666	0.000151904	0.0863601	0.010571	0.00445057	2.75588e-06	Desulfobacterota	Desulfuromonadia	Geobacterales	Geobacteraceae	Citrifermentans
OTU_759	0.0565516	0	1.24296e-05	0.00985907	0.000410542	3.60358e-06	2.75588e-06	unclassified	Bacteria_unclassified	Bacteria_unclassified	Bacteria_unclassified	Bacteria_unclassified
OTU_941	0.0881629	3.46487e-05	1.73381e-05	0.0355041	0.00225507	6.05817e-05	2.75588e-06	Actinobacteriota	Thermoleophilia	Gaiellales	uncultured	uncultured_ge
OTU_2708	0.00127128	0.00103411	0.000334979	0.00192989	0.000104417	0.00136122	2.71048e-06	Actinobacteriota	Actinobacteria	Streptosporangiales	Nocardiopsaceae	Nocardiopsis
OTU_7433	0.000690438	0	1.61502e-06	0.000999265	5.26008e-05	0	2.71048e-06	Bdellovibrionota	Bdellovibrionia	Bdellovibrionales	Bdellovibrionaceae	Bdellovibrio
OTU_1100	0.00828722	0	2.44314e-06	0.00535248	0.000165518	0	2.70637e-06	Acidobacteriota	Acidobacteriae	Bryobacterales	Bryobacteraceae	Bryobacter
OTU_12930	4.68842e-06	3.98717e-06	9.57946e-05	0	0	0	2.70637e-06	Proteobacteria	Gammaproteobacteria	Burkholderiales	Hydrogenophilaceae	Tepidiphilus
OTU_2140	0.00719194	2.82964e-06	8.46213e-06	0.00239199	0.00113214	0.00310204	2.70637e-06	Myxococcota	Polyangia	Haliangiales	Haliangiaceae	Haliangium
OTU_419	0.108735	0.000127021	2.78418e-05	0.129568	0.0132859	0.00689591	2.70637e-06	Bacteroidota	Bacteroidia	Chitinophagales	Chitinophagaceae	Terrimonas
OTU_564	7.96635e-05	0.00874279	0.0049676	0.00261932	0.000240888	0.0106246	2.70637e-06	Proteobacteria	Alphaproteobacteria	Rhodobacterales	Rhodobacteraceae	Paracoccus
OTU_5640	0.0146169	7.39401e-06	0	0.00318493	3.7256e-05	1.09547e-05	2.70637e-06	Acidobacteriota	Subgroup_22	Subgroup_22_or	Subgroup_22_fa	Subgroup_22_ge
OTU_769	0.0388482	0.000125043	1.09147e-05	0.0195769	0.000901423	0.000458787	2.70637e-06	Gemmatimonadota	Gemmatimonadetes	Gemmatimonadales	Gemmatimonadaceae	Gemmatimonas
OTU_7830	0.0116663	1.88973e-05	6.39136e-06	0.00576729	0.00095962	3.56608e-05	2.70637e-06	Actinobacteriota	Thermoleophilia	Solirubrobacterales	67-14	67-14_ge
OTU_7866	0.000230059	3.76165e-05	0	0.000156253	0	0	2.70637e-06	Actinobacteriota	Actinobacteria	Propionibacteriales	Nocardioidaceae	Nocardioidaceae_unclassified
OTU_11602	0.000280656	1.55615e-05	0	0.000604547	0.000815931	0	2.68412e-06	Acidobacteriota	Acidobacteriae	Bryobacterales	Bryobacteraceae	Bryobacter
OTU_11866	0.00218658	0.000157872	6.88169e-06	0.00365263	0.00277384	5.43365e-06	2.68412e-06	Proteobacteria	Gammaproteobacteria	Burkholderiales	Rhodocyclaceae	Rhodocyclaceae_unclassified
OTU_13154	0.084539	0.000262486	7.52964e-05	0.0511278	0.00390807	0.00647241	2.68412e-06	Actinobacteriota	Thermoleophilia	Gaiellales	uncultured	uncultured_ge
OTU_1388	0.00458087	5.97075e-06	1.45054e-05	0.00362251	0.000332975	8.03641e-06	2.68412e-06	Acidobacteriota	Acidobacteriae	Bryobacterales	Bryobacteraceae	Bryobacter
OTU_1632	0.00627711	3.58521e-06	1.19872e-05	0.00606419	0.000495669	8.46883e-05	2.68412e-06	Desulfobacterota	Desulfuromonadia	Geobacterales	Geobacteraceae	Geobacter
OTU_2268	0.0104278	0	6.19063e-06	0.00286957	8.38719e-05	0	2.68412e-06	Latescibacterota	Latescibacterota_cl	Latescibacterota_or	Latescibacterota_fa	Latescibacterota_ge
OTU_3297	0.00687356	0	0	0.004305	0.00225826	0	2.68412e-06	Bacteroidota	Bacteroidia	Cytophagales	Microscillaceae	uncultured
OTU_5340	0.035871	5.2346e-05	2.18279e-05	0.0215542	0.00517081	0.000120058	2.68412e-06	Actinobacteriota	Actinobacteria	Micromonosporales	Micromonosporaceae	Hamadaea
OTU_5442	0.00131376	4.59372e-06	3.7295e-05	0.00160068	0.000555537	0	2.68412e-06	Actinobacteriota	Actinobacteria	Micrococcales	Demequinaceae	Demequina
OTU_5682	0.00151794	0	0	0.00156098	3.91021e-05	0.000159447	2.68412e-06	Proteobacteria	Gammaproteobacteria	Pseudomonadales	Pseudomonadaceae	Azotobacter
OTU_6496	2.80431e-05	0.000227757	4.55574e-05	0.000173023	0.00034431	0.00304148	2.68412e-06	Actinobacteriota	Actinobacteria	Actinobacteria_unclassified	Actinobacteria_unclassified	Actinobacteria_unclassified
OTU_7192	0.000199007	0.000269363	4.06462e-06	0.000620315	0.00215814	5.82564e-05	2.68412e-06	Firmicutes	Negativicutes	Veillonellales-Selenomonadales	Veillonellales-Selenomonadales_unclassified	Veillonellales-Selenomonadales_unclassified
OTU_739	0.0195823	0	8.77186e-06	0.0238359	0.00784768	0	2.68412e-06	Chloroflexi	Chloroflexia	Chloroflexales	Roseiflexaceae	uncultured
OTU_7793	0.00107374	0	0	0.000581414	6.54861e-06	0.000314666	2.68412e-06	Bacteroidota	Bacteroidia	Sphingobacteriales	AKYH767	AKYH767_ge
OTU_897	0.0114117	1.34272e-05	6.78026e-06	0.0111613	0.00118735	5.88502e-05	2.68412e-06	Actinobacteriota	Actinobacteria	Propionibacteriales	Nocardioidaceae	Nocardioides
OTU_1012	0.104483	2.72429e-05	2.46171e-05	0.03152	0.00121364	0.00156953	2.62457e-06	Chloroflexi	Dehalococcoidia	S085	S085_fa	S085_ge
OTU_1062	0.00811476	3.10281e-06	2.83394e-06	0.0099366	0.00135964	0.000151652	2.62457e-06	Myxococcota	Polyangia	mle1-27	mle1-27_fa	mle1-27_ge
OTU_13191	0.0619439	0.000185925	1.54179e-05	0.00895417	0.00037654	0.000896316	2.62457e-06	Chloroflexi	AD3	AD3_or	AD3_fa	AD3_ge
OTU_13579	0	7.23184e-05	3.24414e-05	2.90692e-06	9.83472e-06	0	2.62457e-06	Actinobacteriota	Actinobacteria	Propionibacteriales	Propionibacteriaceae	Propioniciclava
OTU_1442	0.00471031	9.41391e-06	8.29441e-06	0.00837968	0.00525454	0.000111658	2.62457e-06	Myxococcota	Polyangia	Polyangiales	BIrii41	BIrii41_ge
OTU_2008	0.00376242	1.58853e-05	0	0.0053437	0.00219312	1.04084e-05	2.62457e-06	Proteobacteria	Alphaproteobacteria	Rhizobiales	Rhizobiales_Incertae_Sedis	uncultured
OTU_2071	0.00471242	2.21393e-05	5.7019e-05	0.00793282	0.00356479	0.000356053	2.62457e-06	Verrucomicrobiota	Verrucomicrobiae	Chthoniobacterales	Chthoniobacteraceae	Chthoniobacter
OTU_2237	0.0060923	2.63149e-05	0	0.00411803	0.000758208	0.000372169	2.62457e-06	Actinobacteriota	Thermoleophilia	Solirubrobacterales	67-14	67-14_ge
OTU_2356	1.59755e-05	0.000119903	5.82862e-06	1.00027e-05	0	0.00384237	2.62457e-06	Proteobacteria	Gammaproteobacteria	Burkholderiales	Neisseriaceae	uncultured
OTU_2625	0.000650958	2.75456e-06	6.81096e-06	0.00135011	5.28351e-05	0	2.62457e-06	Proteobacteria	Alphaproteobacteria	Rhizobiales	Beijerinckiaceae	Beijerinckiaceae_unclassified
OTU_2983	0.000306652	1.5226e-05	0	0.000396424	0.00182741	0.00011171	2.62457e-06	Bdellovibrionota	Bdellovibrionia	Bdellovibrionales	Bdellovibrionaceae	Bdellovibrio
OTU_372	0.0646775	5.12987e-05	2.08124e-05	0.0438364	0.00123002	6.93997e-05	2.62457e-06	Actinobacteriota	Actinobacteria	Actinobacteria_unclassified	Actinobacteria_unclassified	Actinobacteria_unclassified
OTU_662	0.0301096	1.27788e-05	1.79137e-05	0.013501	0.00132009	0.000242209	2.62457e-06	Proteobacteria	Gammaproteobacteria	Steroidobacterales	Woeseiaceae	Woeseiaceae_unclassified
OTU_8283	0	0.00386407	0.00544785	0	2.35882e-05	0.000135796	2.62457e-06	Proteobacteria	Alphaproteobacteria	Rhizobiales	Rhizobiales_unclassified	Rhizobiales_unclassified
OTU_8770	1.05078e-05	9.83188e-05	9.40291e-06	1.81247e-05	0	0	2.62457e-06	Verrucomicrobiota	Chlamydiae	Chlamydiales	Chlamydiales_unclassified	Chlamydiales_unclassified
OTU_1088	0.000934008	0.000207104	8.85022e-06	2.3508e-05	0	0.0179112	2.5237e-06	Deinococcota	Deinococci	Deinococcales	Deinococcaceae	Deinococcus
OTU_12249	0.117537	3.15344e-05	3.59888e-05	0.0386416	0.00125336	0.00209882	2.5237e-06	Chloroflexi	Dehalococcoidia	S085	S085_fa	S085_ge
OTU_1328	1.93356e-05	0.000147711	2.62035e-05	8.03976e-05	0.00754845	0.000639041	2.5237e-06	Bacteroidota	Bacteroidia	Sphingobacteriales	Sphingobacteriaceae	Nubsella
OTU_1418	0.00476106	0.000219857	6.83095e-05	0.00642154	0.000330415	0.0081782	2.5237e-06	Firmicutes	Clostridia	Clostridiales	Clostridiaceae	Clostridium_sensu_stricto_10
OTU_1994	0.0128763	0	0	0.00182238	0.0002534	0	2.5237e-06	Myxococcota	Polyangia	Haliangiales	Haliangiaceae	Haliangium
OTU_2700	0.00931479	3.89807e-05	2.1157e-05	0.00838355	0.00115832	0.00138997	2.5237e-06	Desulfobacterota	Desulfuromonadia	Geobacterales	Geobacteraceae	Geobacteraceae_unclassified
OTU_3290	6.8296e-06	4.74024e-05	2.21916e-06	1.52903e-05	1.06278e-05	0.00355351	2.5237e-06	Actinobacteriota	Coriobacteriia	Coriobacteriales	Atopobiaceae	Olsenella
OTU_4656	0.000759792	5.5482e-06	3.07435e-06	0.00150096	0.0028863	3.03746e-05	2.5237e-06	Bacteroidota	Bacteroidia	Chitinophagales	Chitinophagaceae	Edaphobaculum
OTU_4780	0.00290453	3.97258e-06	0	0.00338579	8.68504e-05	8.24701e-05	2.5237e-06	Bacteroidota	Bacteroidia	Chitinophagales	Chitinophagaceae	Chitinophagaceae_unclassified
OTU_500	0.0467188	7.11075e-05	7.66816e-06	0.03819	0.0027368	0.00161424	2.5237e-06	Actinobacteriota	Acidimicrobiia	Microtrichales	uncultured	uncultured_ge
OTU_5860	0.00388145	5.28617e-06	0	0.00122104	5.55509e-05	0	2.5237e-06	Gemmatimonadota	Gemmatimonadetes	Gemmatimonadales	Gemmatimonadaceae	uncultured
OTU_3233	0.0259602	7.41819e-05	5.08333e-05	0.0161491	0.000303347	2.70994e-06	2.41194e-06	Chloroflexi	AD3	AD3_or	AD3_fa	AD3_ge
OTU_11775	0.000831676	3.39975e-06	6.63159e-05	0.00196352	0.000163355	2.37369e-05	2.40855e-06	Bacteroidota	Bacteroidia	Chitinophagales	Chitinophagaceae	Hydrotalea
OTU_11844	0	2.2402e-05	2.15899e-05	7.2783e-06	0	0	2.26992e-06	Firmicutes	Bacilli	Lactobacillales	Lactobacillaceae	Lactobacillus
OTU_11890	5.38353e-05	0.000182563	0.000223846	8.06738e-05	1.91842e-05	0.0127065	2.26992e-06	Deinococcota	Deinococci	Deinococcales	Deinococcaceae	Deinococcus
OTU_127	0.239032	0.000307688	0.000180637	0.162224	0.010059	0.00130327	2.26992e-06	Chloroflexi	Ktedonobacteria	Ktedonobacterales	JG30-KF-AS9	JG30-KF-AS9_ge
OTU_12943	0	6.97239e-05	0	0	0	0	2.26992e-06	Firmicutes	Bacilli	Lactobacillales	Carnobacteriaceae	uncultured
OTU_13267	0.0140564	0.000175847	6.40822e-05	0.00680763	0.000447579	0.000655656	2.26992e-06	Proteobacteria	Alphaproteobacteria	Rhizobiales	Xanthobacteraceae	Pseudolabrys
OTU_1593	0.0470432	2.66387e-05	2.34143e-05	0.0262967	0.00202449	5.02698e-05	2.26992e-06	Proteobacteria	Alphaproteobacteria	Azospirillales	uncultured	uncultured_ge
OTU_1886	0.0117533	1.88555e-05	2.46676e-05	0.00704427	0.000565821	0.000367127	2.26992e-06	Proteobacteria	Gammaproteobacteria	Burkholderiales	SC-I-84	SC-I-84_ge
OTU_1912	0.0150721	0	1.89939e-05	0.00309613	7.94822e-05	0.000355498	2.26992e-06	Gemmatimonadota	Gemmatimonadetes	Gemmatimonadales	Gemmatimonadaceae	Gemmatimonas
OTU_2767	0.00649032	1.0397e-05	0	0.00335335	7.21529e-05	0	2.26992e-06	Firmicutes	Bacilli	Haloplasmatales	Haloplasmataceae	Haloplasma
OTU_3409	0.0201195	0.000187016	4.26127e-05	0.00952267	0.000152316	0.000131747	2.26992e-06	Actinobacteriota	Rubrobacteria	Rubrobacterales	Rubrobacteriaceae	Rubrobacter
OTU_3884	0.000294206	0.000148857	0.000565599	0.000294989	3.16438e-06	0.00107185	2.26992e-06	Actinobacteriota	Actinobacteria	Micrococcales	Bogoriellaceae	Georgenia
OTU_4079	0.00101363	0	0	0.000327252	3.759e-05	0	2.26992e-06	Dependentiae	Babeliae	Babeliales	Vermiphilaceae	Vermiphilaceae_ge
OTU_5142	0.00258718	0	2.01696e-05	0.00297843	0.00136006	0.000199686	2.26992e-06	Proteobacteria	Gammaproteobacteria	Legionellales	Legionellaceae	Legionella
OTU_5976	0.00016292	0.000423104	0.00027458	0.000175635	1.49326e-05	2.29418e-05	2.26992e-06	Actinobacteriota	Actinobacteria	Propionibacteriales	Propionibacteriaceae	Marinilutecoccus
OTU_1324	0.00148696	0.000131449	8.4663e-05	0.00176322	0.0285611	0	1.89031e-06	Actinobacteriota	Actinobacteria	Frankiales	Acidothermaceae	Acidothermus
OTU_9155	0.000210706	1.28623e-06	0	0.000301592	5.46429e-05	1.83209e-05	1.89031e-06	Bacteroidota	Bacteroidia	Flavobacteriales	Flavobacteriaceae	Gillisia
OTU_12280	2.01263e-05	0.0024917	0.000558459	4.29658e-05	2.09233e-05	0.000212274	1.7285e-06	Bacteroidota	Bacteroidia	Flavobacteriales	Flavobacteriaceae	Flavobacterium
OTU_12875	0.000365402	6.83294e-05	1.21936e-05	0.0031669	0.0162763	0.0028686	1.7285e-06	Proteobacteria	Gammaproteobacteria	Burkholderiales	Burkholderiales_unclassified	Burkholderiales_unclassified
OTU_1809	0.00962632	1.01142e-05	1.3066e-05	0.0052379	0.00020779	4.13906e-05	1.7285e-06	Proteobacteria	Alphaproteobacteria	uncultured	uncultured_fa	uncultured_ge
OTU_10597	0.00198379	0.000442148	2.52368e-05	0.00246582	0.0231004	0.00438243	1.68849e-06	Bacteroidota	Bacteroidia	Flavobacteriales	Flavobacteriaceae	Flavobacterium
OTU_12394	0.00011841	1.68538e-05	0	5.6919e-05	0	6.60971e-05	1.68849e-06	Firmicutes	Bacilli	Bacillales	Bacillaceae	Bacillaceae_unclassified
OTU_5784	0.00028696	0	0	0.000419356	1.14606e-05	1.04777e-05	1.68849e-06	Firmicutes	Bacilli	Alicyclobacillales	Alicyclobacillaceae	Tumebacillus
OTU_5931	0.000916544	2.27693e-05	2.32042e-06	0.000445043	5.15925e-05	3.82484e-05	1.68849e-06	Actinobacteriota	Thermoleophilia	Gaiellales	uncultured	uncultured_ge
OTU_7395	0.00887921	0.000496812	7.09589e-05	0.00772183	0.00314847	0.00195212	1.68849e-06	Proteobacteria	Alphaproteobacteria	Caulobacterales	Caulobacteraceae	Caulobacteraceae_unclassified
OTU_7490	0.00288909	8.6541e-05	4.77165e-06	0.00253832	0.000173347	0.000166513	1.68849e-06	Gemmatimonadota	Gemmatimonadetes	Gemmatimonadales	Gemmatimonadaceae	Roseisolibacter
OTU_9020	0.0373713	2.95405e-05	2.39551e-05	0.0234636	0.000846263	0.017583	1.68849e-06	Acidobacteriota	Acidobacteriae	Solibacterales	Solibacteraceae	Candidatus_Solibacter
OTU_5928	0	0	0	0	0	0.000523439	1.49752e-06	Firmicutes	Clostridia	Peptostreptococcales-Tissierellales	Thermotaleaceae	Anaerosolibacter
OTU_1246	0.0018254	1.66446e-05	0	0.00358261	0.000180229	0.000509965	1.48177e-06	Bacteroidota	Bacteroidia	Chitinophagales	Chitinophagaceae	Segetibacter
OTU_1327	0.00219398	1.20854e-05	6.3083e-06	0.00644624	0.0162845	2.54846e-05	1.48177e-06	Bacteroidota	Bacteroidia	Chitinophagales	Chitinophagaceae	Chitinophaga
OTU_1338	0.0397721	1.70668e-05	1.96294e-06	0.00224596	7.80992e-05	5.11358e-06	1.48177e-06	Gemmatimonadota	Gemmatimonadetes	Gemmatimonadales	Gemmatimonadaceae	uncultured
OTU_1393	0.0127101	3.64274e-06	1.70681e-06	0.00451386	0.000280729	0.000518121	1.48177e-06	Chloroflexi	Ktedonobacteria	Ktedonobacterales	Ktedonobacteraceae	Ktedonobacteraceae_unclassified
OTU_1684	0.0297765	0.000242455	1.44817e-05	0.0512416	0.0209506	0.00135956	1.48177e-06	Proteobacteria	Gammaproteobacteria	Xanthomonadales	Xanthomonadaceae	Lysobacter
OTU_2081	0.00876063	1.4092e-05	1.58012e-05	0.0158577	0.0054846	0.000364438	1.48177e-06	Proteobacteria	Alphaproteobacteria	Rhizobiales	Rhizobiaceae	Mesorhizobium
OTU_2743	0.00307492	1.02956e-05	0	0.00260948	0.000144161	0.000103561	1.48177e-06	Gemmatimonadota	Gemmatimonadetes	Gemmatimonadales	Gemmatimonadaceae	Gemmatimonadaceae_unclassified
OTU_2998	0.00928578	8.69343e-05	4.21812e-05	0.00904354	0.00145037	7.86378e-05	1.48177e-06	Actinobacteriota	Thermoleophilia	Solirubrobacterales	67-14	67-14_ge
OTU_3080	0.00885933	2.70293e-05	9.10969e-06	0.00770979	0.000526846	0.000217385	1.48177e-06	Gemmatimonadota	Gemmatimonadetes	Gemmatimonadales	Gemmatimonadaceae	Gemmatimonadaceae_unclassified
OTU_3130	0.0718088	5.901e-05	5.13184e-05	0.0264454	0.00574956	0.00172743	1.48177e-06	Actinobacteriota	Acidimicrobiia	uncultured	uncultured_fa	uncultured_ge
OTU_3196	0.000119707	0.00152519	0.000363832	0.000203558	1.52248e-05	0.0143746	1.48177e-06	Deinococcota	Deinococci	Deinococcales	Deinococcaceae	Deinococcus
OTU_3360	0.000801053	0	2.99018e-06	0.0012404	0.000362542	0	1.48177e-06	Proteobacteria	Alphaproteobacteria	Rhizobiales	Xanthobacteraceae	Xanthobacteraceae_ge
OTU_3392	8.17975e-05	7.78077e-06	0	0.000166382	0.000451111	0	1.48177e-06	Firmicutes	Clostridia	Clostridiales	Clostridiaceae	Clostridiaceae_unclassified
OTU_3708	0	0.000815858	0.00018345	2.60836e-06	0	6.91582e-05	1.48177e-06	Proteobacteria	Alphaproteobacteria	Rickettsiales	Rickettsiaceae	Rickettsiaceae_unclassified
OTU_3993	0.00102264	0	0	0.00096379	6.88072e-05	0	1.48177e-06	Acidobacteriota	Acidobacteriae	Bryobacterales	Bryobacteraceae	Bryobacter
OTU_502	0.0406057	2.9546e-05	4.20997e-05	0.0162873	0.000747241	0.00492173	1.48177e-06	Gemmatimonadota	Gemmatimonadetes	Gemmatimonadales	Gemmatimonadaceae	Gemmatimonas
OTU_5209	0.0002688	0	5.45511e-06	0.00155404	0.000247754	0	1.48177e-06	Verrucomicrobiota	Chlamydiae	Chlamydiales	Parachlamydiaceae	Parachlamydiaceae_unclassified
OTU_542	0.0530078	2.74015e-05	3.38116e-05	0.0225251	0.00170883	0.000196617	1.48177e-06	Actinobacteriota	Thermoleophilia	Gaiellales	Gaiellaceae	Gaiella
OTU_609	0.0935978	9.73963e-06	3.88659e-05	0.00642773	0.000291605	0.00539678	1.48177e-06	Proteobacteria	Gammaproteobacteria	Burkholderiales	TRA3-20	TRA3-20_ge
OTU_6281	9.76888e-05	0	0	0.000919868	0.000484676	0	1.48177e-06	Verrucomicrobiota	Chlamydiae	Chlamydiales	Parachlamydiaceae	Parachlamydiaceae_unclassified
OTU_6478	0.00560629	0	0	0.000232211	2.60999e-05	0	1.48177e-06	Gemmatimonadota	Gemmatimonadetes	Gemmatimonadales	Gemmatimonadaceae	uncultured
OTU_720	0.00256606	8.89689e-06	5.89043e-06	0.001865	0.0294776	0	1.48177e-06	Actinobacteriota	Actinobacteria	Streptosporangiales	Thermomonosporaceae	Actinomadura
OTU_833	0.0362122	0.000524042	8.95119e-05	0.0556569	0.00339425	0.000165623	1.48177e-06	Actinobacteriota	Actinobacteria	Kineosporiales	Kineosporiaceae	Angustibacter
OTU_3234	0.00171715	0.00138926	0.00128061	0.00281855	0.000976311	5.43264e-06	1.37718e-06	Actinobacteriota	Actinobacteria	Micrococcales	Microbacteriaceae	Microbacteriaceae_unclassified
OTU_2876	0.00843614	0.000292693	0.000160683	0.00719948	0.00267841	6.48357e-05	9.73192e-07	Actinobacteriota	Actinobacteria	Pseudonocardiales	Pseudonocardiaceae	Pseudonocardia
OTU_4520	5.43996e-05	0.000504199	0.000273366	2.38838e-05	0	0.000182915	9.73192e-07	Proteobacteria	Alphaproteobacteria	Acetobacterales	Acetobacteraceae	Roseomonas
OTU_6287	5.30884e-05	0.000539862	3.34365e-05	8.31674e-05	2.90525e-06	0.000446089	9.73192e-07	Actinobacteriota	Actinobacteria	Micrococcales	Dermatophilaceae	Dermatophilaceae_unclassified
OTU_7089	0	0	2.12914e-05	0	0	0.000530323	9.73192e-07	Proteobacteria	Gammaproteobacteria	Enterobacterales	Enterobacterales_unclassified	Enterobacterales_unclassified
OTU_9149	0.00396968	6.82322e-05	2.28174e-05	0.00721423	0.00257649	0	9.18117e-07	Actinobacteriota	Actinobacteria	Micrococcales	Micrococcaceae	Sinomonas
OTU_10593	0.00105894	0.000165433	3.78052e-06	0.00624198	0.0195522	5.08582e-06	4.59167e-07	Actinobacteriota	Actinobacteria	Micrococcales	Microbacteriaceae	Microbacteriaceae_unclassified
OTU_113	0.209114	0.00010676	6.07822e-05	0.0845947	0.00104877	0.00554081	4.59167e-07	Acidobacteriota	Acidobacteriae	Acidobacteriales	Acidobacteriaceae_	uncultured
OTU_13582	2.26065e-05	5.20563e-05	1.36438e-05	0	0	2.56814e-05	4.59167e-07	Bacteroidota	Bacteroidia	Flavobacteriales	Flavobacteriaceae	Ulvibacter
OTU_1515	0.0209932	2.41775e-05	2.19748e-05	0.0123668	0.00128675	0.00215857	4.59167e-07	Actinobacteriota	Thermoleophilia	Solirubrobacterales	67-14	67-14_ge
OTU_229	0.071848	0.000451978	5.65085e-05	0.0448175	0.00901801	0.000131744	4.59167e-07	Chloroflexi	Ktedonobacteria	Ktedonobacterales	Ktedonobacteraceae	G12-WMSP1
OTU_2723	4.11593e-05	0	4.25828e-06	0.000948572	0.00352322	0	4.59167e-07	Proteobacteria	Gammaproteobacteria	Gammaproteobacteria_Incertae_Sedis	Unknown_Family	Candidatus_Ovatusbacter
OTU_366	0.00196938	9.05312e-05	0.000305267	0.0417352	0.0463776	9.43521e-05	4.59167e-07	Patescibacteria	Saccharimonadia	Saccharimonadales	Saccharimonadaceae	Saccharimonadaceae_ge
OTU_5434	0.000277841	3.62824e-05	0	0.000555493	0.00010671	0.000135458	4.59167e-07	Actinobacteriota	Actinobacteria	Propionibacteriales	Propionibacteriaceae	Propionibacteriaceae_unclassified
OTU_8918	0.00418799	0	0	0.00394963	0.0221513	8.07706e-06	4.59167e-07	Bacteroidota	Bacteroidia	Cytophagales	Microscillaceae	Ohtaekwangia
OTU_10000	0.000173916	0	0	4.97214e-05	8.61679e-06	0	0	Proteobacteria	Gammaproteobacteria	Cellvibrionales	Spongiibacteraceae	BD1-7_clade
OTU_10001	0.000512169	0	0	9.64488e-05	3.62802e-05	0	0	Proteobacteria	Gammaproteobacteria	Acidiferrobacterales	Acidiferrobacteraceae	Sulfurifustis
OTU_10002	9.66591e-05	0	0	0.000118264	6.00253e-06	0	0	Abditibacteriota	Abditibacteria	Abditibacteriales	Abditibacteriaceae	Abditibacterium
OTU_10003	0.000371601	0	0	4.18692e-05	0	0	0	Elusimicrobiota	Lineage_IIc	Lineage_IIc_or	Lineage_IIc_fa	Lineage_IIc_ge
OTU_10004	0.00324779	3.24966e-06	0	0.00282434	7.86303e-05	4.31928e-05	0	Verrucomicrobiota	Verrucomicrobiae	Pedosphaerales	Pedosphaeraceae	Pedosphaeraceae_ge
OTU_10005	0.000114821	0	0	7.40685e-05	4.61244e-06	0	0	Myxococcota	Myxococcota_unclassified	Myxococcota_unclassified	Myxococcota_unclassified	Myxococcota_unclassified
OTU_10006	5.74784e-05	0	0	7.80948e-05	1.27577e-05	0	0	unclassified	Bacteria_unclassified	Bacteria_unclassified	Bacteria_unclassified	Bacteria_unclassified
OTU_10007	0.00173609	0	0	0.00131384	5.61496e-05	4.09155e-06	0	Myxococcota	Myxococcia	Myxococcales	Anaeromyxobacteraceae	Anaeromyxobacter
OTU_10008	0.00108246	9.19678e-06	0	0.000440224	5.60589e-05	4.37193e-05	0	Bacteroidota	Kapabacteria	Kapabacteriales	Kapabacteriales_fa	Kapabacteriales_ge
OTU_10009	0.000247618	0	0	2.83931e-05	0	0	0	Verrucomicrobiota	Omnitrophia	Omnitrophales	Omnitrophaceae	Candidatus_Omnitrophus
OTU_10010	0.000259385	0	0	8.99225e-05	1.7276e-05	0	0	Bdellovibrionota	Oligoflexia	0319-6G20	0319-6G20_fa	0319-6G20_ge
OTU_10011	7.94721e-05	0	0	0.000215559	7.02228e-05	0	0	Proteobacteria	Gammaproteobacteria	Gammaproteobacteria_unclassified	Gammaproteobacteria_unclassified	Gammaproteobacteria_unclassified
OTU_10012	0.000600822	0	0	0.00010436	7.17549e-06	0	0	Bacteroidota	Bacteroidia	Sphingobacteriales	Sphingobacteriales_unclassified	Sphingobacteriales_unclassified
OTU_10013	2.42132e-05	0.000131083	6.9875e-06	7.59556e-05	0	0	0	Chloroflexi	Chloroflexia	Chloroflexales	Chloroflexaceae	Chloroflexaceae_unclassified
OTU_10014	0.000161877	0	0	0.000239044	0.000132097	0	0	Proteobacteria	Gammaproteobacteria	Diplorickettsiales	Diplorickettsiaceae	uncultured
OTU_10015	1.97745e-05	0	0	9.96754e-05	5.28058e-05	0	0	Proteobacteria	Gammaproteobacteria	Gammaproteobacteria_unclassified	Gammaproteobacteria_unclassified	Gammaproteobacteria_unclassified
OTU_10016	6.80793e-05	3.48935e-06	0	0.000330117	0.000124922	0	0	Proteobacteria	Alphaproteobacteria	Rhizobiales	Labraceae	Labrys
OTU_10017	1.86944e-05	0	0	7.45368e-05	0.000109622	0	0	Proteobacteria	Gammaproteobacteria	Gammaproteobacteria_unclassified	Gammaproteobacteria_unclassified	Gammaproteobacteria_unclassified
OTU_10018	0.000615985	0	0	0.000579957	3.35353e-05	0	0	Verrucomicrobiota	Chlamydiae	Chlamydiales	Parachlamydiaceae	Parachlamydiaceae_unclassified
OTU_10019	0.000132675	0	0	8.37124e-06	0	0	0	Dependentiae	Babeliae	Babeliales	Babeliales_unclassified	Babeliales_unclassified
OTU_1002	0.0344263	3.40838e-05	5.40389e-05	0.019207	0.000846364	0.000943137	0	Bacteroidota	Bacteroidia	Flavobacteriales	Flavobacteriaceae	Flavobacterium
OTU_10020	0.000215157	0	0	6.57268e-05	0	0	0	Myxococcota	Polyangia	Blfdi19	Blfdi19_fa	Blfdi19_ge
OTU_10021	0.000314854	2.69661e-05	0	3.62735e-05	0	0	0	Bdellovibrionota	Oligoflexia	Oligoflexales	uncultured	uncultured_ge
OTU_10022	0.000619412	5.85308e-06	0	0.00015327	1.9447e-06	0	0	Bacteroidota	Bacteroidia	Sphingobacteriales	env.OPS_17	env.OPS_17_ge
OTU_10023	0.000577183	3.7702e-06	0	0.000459859	5.3574e-05	0	0	Firmicutes	Bacilli	Paenibacillales	Paenibacillaceae	Paenibacillus
OTU_10024	0.000120429	0.000115615	8.83038e-06	0.000240525	0	0.000209442	0	Actinobacteriota	Actinobacteria	Streptomycetales	Streptomycetaceae	E1B-B3-114
OTU_10025	0.000138668	0	0	0.000220602	4.18183e-05	0	0	Proteobacteria	Alphaproteobacteria	Rickettsiales	Rickettsiaceae	uncultured
OTU_10026	5.59234e-05	0	1.62631e-06	4.5395e-05	1.17776e-05	0	0	Proteobacteria	Gammaproteobacteria	Gammaproteobacteria_Incertae_Sedis	Unknown_Family	Candidatus_Ovatusbacter
OTU_10027	8.29829e-05	0	0	4.98972e-06	0	0	0	Spirochaetota	Leptospirae	Leptospirales	Leptospiraceae	uncultured
OTU_10028	3.52701e-05	0	0	1.52996e-05	0	0	0	Proteobacteria	Gammaproteobacteria	Burkholderiales	Burkholderiales_unclassified	Burkholderiales_unclassified
OTU_10029	0.000375685	0	0	0.000175108	5.36403e-05	0	0	Proteobacteria	Gammaproteobacteria	Coxiellales	Coxiellaceae	Coxiella
OTU_1003	0.00717728	4.49021e-05	9.87643e-06	0.0182863	0.000409511	0.00104977	0	Acidobacteriota	Acidobacteriae	Bryobacterales	Bryobacteraceae	Bryobacter
OTU_10030	0.000109291	0	0	4.40138e-05	2.09952e-06	0	0	SAR324_clade	SAR324_clade	SAR324_clade	SAR324_clade	SAR324_clade
OTU_10031	6.1583e-05	0	0	7.22199e-05	1.28815e-05	0	0	Actinobacteriota	Actinobacteriota_unclassified	Actinobacteriota_unclassified	Actinobacteriota_unclassified	Actinobacteriota_unclassified
OTU_10032	0.000135922	1.13018e-05	0	0.00013772	0	6.05831e-06	0	Firmicutes	Bacilli	Paenibacillales	Paenibacillaceae	Paenibacillus
OTU_10033	0.000236948	0	0	0.000307446	4.24551e-05	3.60358e-06	0	Myxococcota	Myxococcia	Myxococcales	Myxococcaceae	Myxococcaceae_unclassified
OTU_10034	4.0316e-05	0	0	1.16745e-05	7.95805e-05	0	0	unclassified	Bacteria_unclassified	Bacteria_unclassified	Bacteria_unclassified	Bacteria_unclassified
OTU_10036	0.000312219	0	0	0.000111238	2.56294e-05	0	0	Firmicutes	Clostridia	Clostridia_or	Hungateiclostridiaceae	Hungateiclostridiaceae_unclassified
OTU_10037	0.000102775	0	0	0.000151959	0.000126074	0	0	Proteobacteria	Alphaproteobacteria	Rhizobiales	Labraceae	Labrys
OTU_10038	4.52259e-05	0	0	8.13049e-05	7.37022e-06	0	0	Firmicutes	Clostridia	Clostridia_unclassified	Clostridia_unclassified	Clostridia_unclassified
OTU_10039	0.000128765	0	0	1.06352e-05	0	0	0	unclassified	Bacteria_unclassified	Bacteria_unclassified	Bacteria_unclassified	Bacteria_unclassified
OTU_1004	0.0204477	1.78878e-05	3.08016e-06	0.0112217	0.0175153	0.000322504	0	Myxococcota	Polyangia	Polyangiales	BIrii41	BIrii41_ge
OTU_10040	0.000216248	0	0	4.39369e-06	0	0	0	Bdellovibrionota	Oligoflexia	Oligoflexales	uncultured	uncultured_ge
OTU_10042	0.00217899	0	0	0.000424853	0	0	0	Elusimicrobiota	Lineage_IIb	Lineage_IIb_or	Lineage_IIb_fa	Lineage_IIb_ge
OTU_10043	6.38132e-06	0	0	1.37197e-05	4.55313e-05	0	0	Verrucomicrobiota	Chlamydiae	Chlamydiales	Simkaniaceae	Candidatus_Fritschea
OTU_10044	0.00135517	0	9.1086e-06	0.000823809	3.10635e-06	2.57074e-05	0	Armatimonadota	Fimbriimonadia	Fimbriimonadales	Fimbriimonadaceae	Fimbriimonadaceae_ge
OTU_10045	0.000104711	0	0	7.58601e-05	1.58937e-06	0	0	Dependentiae	Babeliae	Babeliales	Vermiphilaceae	Vermiphilaceae_ge
OTU_10046	0.000455558	6.11884e-05	5.98197e-06	0.00036115	1.57466e-06	0	0	Actinobacteriota	Actinobacteria	Streptosporangiales	Streptosporangiaceae	Streptosporangiaceae_unclassified
OTU_10047	3.0292e-05	0	0	3.32719e-05	9.6003e-06	0	0	Dependentiae	Babeliae	Babeliales	Babeliales_fa	Babeliales_ge
OTU_10048	0.00146169	0	0	0.000208939	7.08422e-06	0	0	Verrucomicrobiota	Verrucomicrobiae	Pedosphaerales	Pedosphaeraceae	Pedosphaeraceae_ge
OTU_10049	0.00019547	3.8587e-06	0	4.15493e-05	0	0	0	Firmicutes	Clostridia	Oscillospirales	UCG-010	UCG-010_ge
OTU_1005	0.0213101	0	3.70031e-06	0.00599517	0.00010473	0	0	Chloroflexi	Dehalococcoidia	SAR202_clade	SAR202_clade_fa	SAR202_clade_ge
OTU_10050	0.000362771	0	0	2.71534e-05	6.86213e-06	2.10541e-05	0	Bacteroidota	Rhodothermia	Rhodothermales	Rhodothermaceae	uncultured
OTU_10051	4.05054e-05	1.1703e-06	0	8.23819e-05	1.62978e-05	0	0	Proteobacteria	Gammaproteobacteria	Burkholderiales	Rhodocyclaceae	Rhodocyclaceae_unclassified
OTU_10052	0.000102364	0	1.70681e-06	7.72175e-05	4.86347e-06	0	0	Firmicutes	Clostridia	Clostridia_or	Hungateiclostridiaceae	Cellulosibacter
OTU_10053	6.0199e-05	0	0	0.000149285	0	5.28357e-05	0	Armatimonadota	uncultured	uncultured_or	uncultured_fa	uncultured_ge
OTU_10054	0.000551013	0	0	0.000514721	1.91412e-05	9.3622e-05	0	Firmicutes	Clostridia	Lachnospirales	Lachnospiraceae	Lachnospiraceae_unclassified
OTU_10055	0.000191802	3.74099e-06	0	0.000170825	0	0	0	Firmicutes	Desulfotomaculia	Desulfotomaculales	Desulfotomaculales_fa	Desulfotomaculum
OTU_10056	2.98122e-05	0	0	3.88075e-05	0	0	0	Acidobacteriota	Blastocatellia	Blastocatellales	Blastocatellaceae	Tellurimicrobium
OTU_10057	0.0083692	9.87013e-06	0	0.00631853	0.000514203	0.000624491	0	Bacteroidota	Bacteroidia	Flavobacteriales	Flavobacteriaceae	Flavobacterium
OTU_10058	0.000858484	7.15963e-06	0	0.00043219	2.43046e-05	0	0	Firmicutes	Clostridia	Clostridia_or	Hungateiclostridiaceae	HN-HF0106
OTU_10059	0.000158268	0	0	2.8456e-05	1.80978e-05	4.58837e-06	0	Proteobacteria	Gammaproteobacteria	Burkholderiales	Rhodocyclaceae	Uliginosibacterium
OTU_1006	0.0129448	2.15485e-05	0	0.00863425	8.25382e-05	0	0	Crenarchaeota	Nitrososphaeria	Nitrososphaerales	Nitrososphaeraceae	Candidatus_Nitrocosmicus
OTU_10060	7.31483e-06	0	0	0.000224314	2.11122e-05	0	0	Fibrobacterota	Fibrobacteria	Fibrobacterales	Fibrobacteraceae	uncultured
OTU_10061	8.61597e-05	0	0	0	0	0	0	Acidobacteriota	Acidobacteriae	Subgroup_13	Subgroup_13_fa	Subgroup_13_ge
OTU_10062	6.10044e-05	0	0	0.000111256	0	0	0	Proteobacteria	Gammaproteobacteria	Burkholderiales	Neisseriaceae	uncultured
[truncated: 10,948 more rows]
