# Supplementary material for: A highly conserved core bacterial microbiota with nitrogen-fixation capacity inhabits the xylem sap in maize plants
Source: Nat Commun. 2022 Jun 11;13:3361. doi: 10.1038/s41467-022-31113-w (PMC9187771; doi:10.1038/s41467-022-31113-w)
Supplement: Supplementary file 6 — Supplementary Data 4 [file 41467_2022_31113_MOESM6_ESM.xlsx]

## Sheet: Supplementary Data 4
Supplementary Data 4: OTUs shared among soil and plant compartments, and OTUs enriched in xylem, related to Fig. 2d.
OTUID	Shared	Enriched	OTU_relative abundance (%)	Phylum	Class	Order	Family	Genus
OTU_5	Shared	Enriched	29.189	Proteobacteria	Gammaproteobacteria	Enterobacterales	Enterobacteriaceae	Klebsiella
OTU_365	Shared	Enriched	18.6053	Proteobacteria	Gammaproteobacteria	Enterobacterales	Enterobacterales_unclassified	Enterobacterales_unclassified
OTU_2	Shared	Enriched	15.349	Proteobacteria	Gammaproteobacteria	Enterobacterales	Erwiniaceae	Pantoea
OTU_194	Shared	Enriched	7.45599	Proteobacteria	Gammaproteobacteria	Enterobacterales	Enterobacteriaceae	Cronobacter
OTU_8	Shared	Enriched	5.95012	Proteobacteria	Gammaproteobacteria	Enterobacterales	Erwiniaceae	Pantoea
OTU_36	Shared	Enriched	3.7875	Proteobacteria	Gammaproteobacteria	Enterobacterales	Enterobacteriaceae	Enterobacteriaceae_ge
OTU_7175	Shared	Enriched	1.90879	Proteobacteria	Gammaproteobacteria	Pseudomonadales	Pseudomonadaceae	Pseudomonas
OTU_69	Shared	Enriched	1.86753	Proteobacteria	Gammaproteobacteria	Enterobacterales	Erwiniaceae	Pantoea
OTU_19	Shared	Enriched	1.7975	Proteobacteria	Gammaproteobacteria	Pseudomonadales	Pseudomonadaceae	Pseudomonas
OTU_22	Shared	Enriched	1.78523	Firmicutes	Bacilli	Bacillales	Bacillaceae	Bacillus
OTU_6	Shared	Enriched	1.71639	Proteobacteria	Gammaproteobacteria	Pseudomonadales	Pseudomonadaceae	Pseudomonas
OTU_671	Shared	Enriched	1.14989	Proteobacteria	Gammaproteobacteria	Enterobacterales	Erwiniaceae	Rosenbergiella
OTU_55	Shared	Enriched	1.07415	Firmicutes	Bacilli	Bacillales	Bacillaceae	Bacillus
OTU_53	Shared	Enriched	0.838492	Proteobacteria	Gammaproteobacteria	Enterobacterales	Enterobacterales_unclassified	Enterobacterales_unclassified
OTU_81	Shared	Enriched	0.792381	Firmicutes	Bacilli	Paenibacillales	Paenibacillaceae	Paenibacillus
OTU_136	Shared	Enriched	0.646612	Bacteroidota	Bacteroidia	Sphingobacteriales	Sphingobacteriaceae	Sphingobacterium
OTU_77	Shared	Enriched	0.470302	Proteobacteria	Gammaproteobacteria	Pseudomonadales	Moraxellaceae	Acinetobacter
OTU_21	Shared	Enriched	0.456364	Proteobacteria	Gammaproteobacteria	Burkholderiales	Oxalobacteraceae	Herbaspirillum
OTU_30	Shared	Enriched	0.447945	Firmicutes	Bacilli	Lactobacillales	Streptococcaceae	Lactococcus
OTU_3459	Shared	Enriched	0.423493	Proteobacteria	Gammaproteobacteria	Enterobacterales	Erwiniaceae	Pantoea
OTU_4175	Shared	Enriched	0.346835	Proteobacteria	Gammaproteobacteria	Enterobacterales	Erwiniaceae	Erwinia
OTU_25	Shared	Enriched	0.302599	Proteobacteria	Gammaproteobacteria	Xanthomonadales	Xanthomonadaceae	Stenotrophomonas
OTU_11360	Shared	Enriched	0.296406	Proteobacteria	Gammaproteobacteria	Enterobacterales	Enterobacterales_unclassified	Enterobacterales_unclassified
OTU_39	Shared	Enriched	0.240779	Proteobacteria	Gammaproteobacteria	Burkholderiales	Oxalobacteraceae	Oxalobacteraceae_unclassified
OTU_200	Shared	Enriched	0.150128	Firmicutes	Bacilli	Paenibacillales	Paenibacillaceae	Paenibacillus
OTU_44	Shared	Enriched	0.14077	Proteobacteria	Gammaproteobacteria	Burkholderiales	Alcaligenaceae	Alcaligenaceae_ge
OTU_37	Shared	Enriched	0.139093	Bacteroidota	Bacteroidia	Flavobacteriales	Weeksellaceae	Chryseobacterium
OTU_15	Shared	Enriched	0.129544	Actinobacteriota	Actinobacteria	Micrococcales	Microbacteriaceae	Curtobacterium
OTU_4	Shared	Enriched	0.127782	Actinobacteriota	Actinobacteria	Kineosporiales	Kineosporiaceae	Quadrisphaera
OTU_13615	Shared	Enriched	0.126402	Proteobacteria	Gammaproteobacteria	Enterobacterales	Erwiniaceae	Erwiniaceae_unclassified
OTU_286	Shared	Enriched	0.118387	Proteobacteria	Gammaproteobacteria	Burkholderiales	Comamonadaceae	Delftia
OTU_3415	Shared	Enriched	0.114477	Bacteroidota	Bacteroidia	Sphingobacteriales	Sphingobacteriaceae	Sphingobacterium
OTU_331	Shared	Enriched	0.10198	Proteobacteria	Alphaproteobacteria	Sphingomonadales	Sphingomonadaceae	Novosphingobium
OTU_1735	Shared	Enriched	0.0971975	Proteobacteria	Gammaproteobacteria	Enterobacterales	Erwiniaceae	Pantoea
OTU_94	Shared	Enriched	0.0964801	Bacteroidota	Bacteroidia	Flavobacteriales	Weeksellaceae	Chryseobacterium
OTU_12	Shared	Enriched	0.0911418	Proteobacteria	Alphaproteobacteria	Rhizobiales	Beijerinckiaceae	Methylobacterium-Methylorubrum
OTU_3	Shared	Enriched	0.0895369	Proteobacteria	Alphaproteobacteria	Sphingomonadales	Sphingomonadaceae	Sphingomonas
OTU_3691	Shared	Enriched	0.0891511	Proteobacteria	Gammaproteobacteria	Pasteurellales	Pasteurellaceae	Haemophilus
OTU_70	Shared	Enriched	0.0719748	Proteobacteria	Gammaproteobacteria	Burkholderiales	Comamonadaceae	Acidovorax
OTU_1423	Shared	Enriched	0.0646309	Bacteroidota	Bacteroidia	Flavobacteriales	Weeksellaceae	Chryseobacterium
OTU_18	Shared	Enriched	0.0618681	Proteobacteria	Alphaproteobacteria	Sphingomonadales	Sphingomonadaceae	Sphingomonas
OTU_7781	Shared	Enriched	0.0520533	Proteobacteria	Gammaproteobacteria	Burkholderiales	Oxalobacteraceae	Oxalobacteraceae_unclassified
OTU_1	Shared	Enriched	0.0477974	Proteobacteria	Gammaproteobacteria	Burkholderiales	Burkholderiaceae	Burkholderia
OTU_614	Shared	Enriched	0.0465832	Bacteroidota	Bacteroidia	Bacteroidales	Dysgonomonadaceae	Dysgonomonas
OTU_139	Shared	Enriched	0.0424842	Firmicutes	Bacilli	Bacillales	Bacillaceae	Bacillus
OTU_1199	Shared	Enriched	0.0325208	Proteobacteria	Gammaproteobacteria	Burkholderiales	Chromobacteriaceae	Aquitalea
OTU_11839	Shared	Enriched	0.0289555	Proteobacteria	Gammaproteobacteria	Pseudomonadales	Pseudomonadaceae	Pseudomonas
OTU_12319	Shared	Enriched	0.0285174	Firmicutes	Bacilli	Bacillales	Bacillales_unclassified	Bacillales_unclassified
OTU_11889	Shared	Enriched	0.026239	Firmicutes	Bacilli	Bacillales	Bacillaceae	Bacillaceae_unclassified
OTU_10	Shared	Enriched	0.0236137	Deinococcota	Deinococci	Deinococcales	Deinococcaceae	Deinococcus
OTU_7	Shared	Enriched	0.0217295	Proteobacteria	Alphaproteobacteria	Rhizobiales	Beijerinckiaceae	Methylobacterium-Methylorubrum
OTU_14	Shared	Enriched	0.0209948	Proteobacteria	Alphaproteobacteria	Rhizobiales	Rhizobiaceae	Aureimonas
OTU_20	Shared	Enriched	0.0186747	Proteobacteria	Alphaproteobacteria	Rhizobiales	Beijerinckiaceae	Methylobacterium-Methylorubrum
OTU_16	Shared	Enriched	0.0169117	Actinobacteriota	Actinobacteria	Micrococcales	Microbacteriaceae	Frigoribacterium
OTU_5226	Shared	Enriched	0.0164965	Proteobacteria	Gammaproteobacteria	Gammaproteobacteria_unclassified	Gammaproteobacteria_unclassified	Gammaproteobacteria_unclassified
OTU_10588	Shared	Enriched	0.0156094	Firmicutes	Bacilli	Paenibacillales	Paenibacillaceae	Paenibacillus
OTU_9951	Shared	Enriched	0.0154096	Proteobacteria	Gammaproteobacteria	Gammaproteobacteria_unclassified	Gammaproteobacteria_unclassified	Gammaproteobacteria_unclassified
OTU_28	Shared	Enriched	0.0141965	Proteobacteria	Alphaproteobacteria	Rhizobiales	Beijerinckiaceae	Methylobacterium-Methylorubrum
OTU_9437	Shared	Enriched	0.0120336	Proteobacteria	Alphaproteobacteria	Sphingomonadales	Sphingomonadaceae	Novosphingobium
OTU_11849	Shared	Enriched	0.011463	Proteobacteria	Gammaproteobacteria	Burkholderiales	Comamonadaceae	Comamonadaceae_unclassified
OTU_9006	Shared	Enriched	0.0112662	Proteobacteria	Gammaproteobacteria	Burkholderiales	Burkholderiaceae	Burkholderia
OTU_31	Shared	Enriched	0.0110719	Proteobacteria	Alphaproteobacteria	Sphingomonadales	Sphingomonadaceae	Sphingomonas
OTU_6375	Shared	Enriched	0.0103369	Proteobacteria	Gammaproteobacteria	Burkholderiales	Oxalobacteraceae	Oxalobacteraceae_unclassified
OTU_7904	Shared	Enriched	0.0100922	Proteobacteria	Gammaproteobacteria	Burkholderiales	Oxalobacteraceae	Oxalobacteraceae_unclassified
OTU_11363	Shared	Enriched	0.00985435	Proteobacteria	Gammaproteobacteria	Burkholderiales	Oxalobacteraceae	Oxalobacteraceae_unclassified
OTU_12309	Shared	Enriched	0.00904434	Proteobacteria	Alphaproteobacteria	Sphingomonadales	Sphingomonadaceae	Sphingomonadaceae_unclassified
OTU_4223	Shared	Enriched	0.00899053	Actinobacteriota	Actinobacteria	Kineosporiales	Kineosporiaceae	Quadrisphaera
OTU_2454	Shared	Enriched	0.00782777	Bacteroidota	Bacteroidia	Flavobacteriales	Weeksellaceae	Chryseobacterium
OTU_385	Shared	Enriched	0.00779992	Proteobacteria	Gammaproteobacteria	Pseudomonadales	Pseudomonadaceae	Pseudomonas
OTU_141	Shared	Enriched	0.00764375	Actinobacteriota	Actinobacteria	Micrococcales	Micrococcaceae	Micrococcaceae_unclassified
OTU_119	Shared	Enriched	0.00762473	Proteobacteria	Gammaproteobacteria	Pseudomonadales	Moraxellaceae	Acinetobacter
OTU_12398	Shared	Enriched	0.00644635	Proteobacteria	Gammaproteobacteria	Enterobacterales	Erwiniaceae	Erwinia
OTU_26	Shared	Enriched	0.00574815	Firmicutes	Bacilli	Exiguobacterales	Exiguobacteraceae	Exiguobacterium
OTU_1481	Shared	Enriched	0.00571927	Bacteroidota	Bacteroidia	Bacteroidales	Prevotellaceae	Prevotella
OTU_936	Shared	Enriched	0.00546168	Firmicutes	Bacilli	Paenibacillales	Paenibacillaceae	Saccharibacillus
OTU_4895	Shared	Enriched	0.00498624	Proteobacteria	Gammaproteobacteria	Pseudomonadales	Pseudomonadaceae	Pseudomonas
OTU_59	Shared	Enriched	0.00411252	Proteobacteria	Alphaproteobacteria	Sphingomonadales	Sphingomonadaceae	Novosphingobium
OTU_162	Shared	Enriched	0.00399191	Firmicutes	Bacilli	Lactobacillales	Enterococcaceae	Enterococcus
OTU_24	Shared	Enriched	0.00395048	Proteobacteria	Alphaproteobacteria	Rhizobiales	Beijerinckiaceae	Methylobacterium-Methylorubrum
OTU_5605	Shared	Enriched	0.00391201	Actinobacteriota	Actinobacteria	Micrococcales	Microbacteriaceae	Frigoribacterium
OTU_754	Shared	Enriched	0.00375814	Firmicutes	Bacilli	Lactobacillales	Leuconostocaceae	Weissella
OTU_32	Shared	Enriched	0.00370156	Proteobacteria	Alphaproteobacteria	Rhizobiales	Rhizobiaceae	Allorhizobium-Neorhizobium-Pararhizobium-Rhizobium
OTU_2249	Shared	Enriched	0.00360389	Proteobacteria	Gammaproteobacteria	Burkholderiales	Aquaspirillaceae	Microvirgula
OTU_5204	Shared	Enriched	0.00353867	Firmicutes	Bacilli	Paenibacillales	Paenibacillaceae	Paenibacillus
OTU_379	Shared	Enriched	0.00335269	Proteobacteria	Alphaproteobacteria	Azospirillales	Azospirillaceae	Azospirillum
OTU_2935	Shared	Enriched	0.00296777	Proteobacteria	Gammaproteobacteria	Burkholderiales	Burkholderiales_unclassified	Burkholderiales_unclassified
OTU_11824	Shared	Enriched	0.00276811	Proteobacteria	Gammaproteobacteria	Enterobacterales	Enterobacterales_unclassified	Enterobacterales_unclassified
OTU_1159	Shared	Enriched	0.0023362	Deinococcota	Deinococci	Deinococcales	Deinococcaceae	Deinococcus
OTU_61	Shared	Enriched	0.00223506	Proteobacteria	Alphaproteobacteria	Rhizobiales	Beijerinckiaceae	Methylobacterium-Methylorubrum
OTU_1216	Shared	Enriched	0.00222441	Proteobacteria	Alphaproteobacteria	Azospirillales	Azospirillaceae	Azospirillum
OTU_72	Shared	Enriched	0.0022208	Proteobacteria	Alphaproteobacteria	Rhizobiales	Beijerinckiaceae	Methylobacterium-Methylorubrum
OTU_4500	Shared	Enriched	0.00211427	Firmicutes	Bacilli	Paenibacillales	Paenibacillaceae	Saccharibacillus
OTU_5608	Shared	Enriched	0.00206201	Proteobacteria	Gammaproteobacteria	Pseudomonadales	Pseudomonadaceae	Pseudomonadaceae_unclassified
OTU_99	Shared	Enriched	0.00196205	Firmicutes	Bacilli	Staphylococcales	Staphylococcaceae	Staphylococcus
OTU_656	Shared	Enriched	0.00152728	Bacteroidota	Bacteroidia	Flavobacteriales	Flavobacteriaceae	Flavobacterium
OTU_304	Shared	Enriched	0.00150484	Myxococcota	Myxococcia	Myxococcales	Myxococcaceae	P3OB-42
OTU_4833	Shared	Enriched	0.00146948	Proteobacteria	Gammaproteobacteria	Enterobacterales	Enterobacterales_unclassified	Enterobacterales_unclassified
OTU_13647	Shared	Enriched	0.00141523	Proteobacteria	Gammaproteobacteria	Burkholderiales	Rhodocyclaceae	Rhodocyclaceae_unclassified
OTU_9435	Shared	Enriched	0.00141492	Proteobacteria	Gammaproteobacteria	Xanthomonadales	Xanthomonadaceae	Xanthomonadaceae_unclassified
OTU_137	Shared	Enriched	0.00125057	Proteobacteria	Alphaproteobacteria	Sphingomonadales	Sphingomonadaceae	Sphingomonas
OTU_98	Shared	Enriched	0.00124591	Proteobacteria	Alphaproteobacteria	Sphingomonadales	Sphingomonadaceae	Sphingomonas
OTU_4174	Shared	Enriched	0.00116444	Proteobacteria	Alphaproteobacteria	Rhizobiales	Beijerinckiaceae	Methylobacterium-Methylorubrum
OTU_42	Shared	Enriched	0.00116178	Proteobacteria	Alphaproteobacteria	Rhizobiales	Rhizobiaceae	Aureimonas
OTU_87	Shared	Enriched	0.00102564	Actinobacteriota	Actinobacteria	Kineosporiales	Kineosporiaceae	Kineococcus
OTU_9921	Shared	Enriched	0.00101529	Other	Proteobacteria_unclassified	Proteobacteria_unclassified	Proteobacteria_unclassified	Proteobacteria_unclassified
OTU_92	Shared	Enriched	0.00100173	Proteobacteria	Gammaproteobacteria	Beggiatoales	Beggiatoaceae	uncultured
OTU_2792	Shared	Enriched	0.000959824	Proteobacteria	Gammaproteobacteria	Burkholderiales	Burkholderiaceae	Burkholderia
OTU_5916	Shared	Enriched	0.000936159	Proteobacteria	Gammaproteobacteria	Burkholderiales	Burkholderiaceae	Burkholderia
OTU_6997	Shared	Enriched	0.000920934	Proteobacteria	Alphaproteobacteria	Rhizobiales	Rhizobiales_unclassified	Rhizobiales_unclassified
OTU_1402	Shared	Enriched	0.000915507	Actinobacteriota	Actinobacteria	Micrococcales	Brevibacteriaceae	Brevibacterium
OTU_645	Shared	Enriched	0.000815958	Firmicutes	Bacilli	Lactobacillales	Leuconostocaceae	Weissella
OTU_4102	Shared	Enriched	0.000804129	Proteobacteria	Alphaproteobacteria	Acetobacterales	Acetobacteraceae	Roseomonas
OTU_155	Shared	Enriched	0.000802748	Proteobacteria	Alphaproteobacteria	Acetobacterales	Acetobacteraceae	Roseomonas
OTU_185	Shared	Enriched	0.000798926	Bacteroidota	Bacteroidia	Cytophagales	Hymenobacteraceae	Hymenobacter
OTU_29	Shared	Enriched	0.000736329	Actinobacteriota	Actinobacteria	Kineosporiales	Kineosporiaceae	Kineosporiaceae_unclassified
OTU_983	Shared	Enriched	0.000683901	Bacteroidota	Bacteroidia	Flavobacteriales	Weeksellaceae	Chryseobacterium
OTU_615	Shared	Enriched	0.000671238	Bacteroidota	Bacteroidia	Sphingobacteriales	Sphingobacteriaceae	Pedobacter
OTU_305	Shared	Enriched	0.000617903	Firmicutes	Bacilli	Lactobacillales	Streptococcaceae	Lactococcus
OTU_60	Shared	Enriched	0.000617615	Bacteroidota	Bacteroidia	Cytophagales	Spirosomaceae	Spirosoma
OTU_247	Shared	Enriched	0.000607216	Actinobacteriota	Actinobacteria	Propionibacteriales	Propionibacteriaceae	Cutibacterium
OTU_209	Shared	Enriched	0.000529446	Proteobacteria	Gammaproteobacteria	Burkholderiales	Burkholderiales_unclassified	Burkholderiales_unclassified
OTU_962	Shared	Enriched	0.000509412	Proteobacteria	Alphaproteobacteria	Sphingomonadales	Sphingomonadaceae	Sphingomonas
OTU_1247	Shared	Enriched	0.000491048	Proteobacteria	Gammaproteobacteria	Burkholderiales	Rhodocyclaceae	Azospira
OTU_1331	Shared	Enriched	0.00047808	Firmicutes	Bacilli	Paenibacillales	Paenibacillaceae	Paenibacillus
OTU_2833	Shared	Enriched	0.00047337	Proteobacteria	Gammaproteobacteria	Burkholderiales	Burkholderiaceae	Burkholderia
OTU_11875	Shared	Enriched	0.000442334	Proteobacteria	Gammaproteobacteria	Gammaproteobacteria_unclassified	Gammaproteobacteria_unclassified	Gammaproteobacteria_unclassified
OTU_11740	Shared	Enriched	0.000439236	Proteobacteria	Gammaproteobacteria	Burkholderiales	Burkholderiaceae	Burkholderia
OTU_4742	Shared	Enriched	0.000434692	Proteobacteria	Alphaproteobacteria	Rhizobiales	Beijerinckiaceae	Methylobacterium-Methylorubrum
OTU_8772	Shared	Enriched	0.000432955	Proteobacteria	Alphaproteobacteria	Rhizobiales	Rhizobiaceae	Aureimonas
OTU_2469	Shared	Enriched	0.000405332	Proteobacteria	Gammaproteobacteria	Pasteurellales	Pasteurellaceae	Haemophilus
OTU_283	Shared	Enriched	0.000404151	Bacteroidota	Bacteroidia	Cytophagales	Cytophagaceae	Siphonobacter
OTU_11888	Shared	Enriched	0.000375556	Firmicutes	Bacilli	Bacillales	Bacillaceae	Bacillaceae_unclassified
OTU_348	Shared	Enriched	0.000372489	Bacteroidota	Bacteroidia	Cytophagales	Spirosomaceae	Spirosoma
OTU_11742	Shared	Enriched	0.000370297	Proteobacteria	Alphaproteobacteria	Sphingomonadales	Sphingomonadaceae	Sphingomonadaceae_unclassified
OTU_12278	Shared	Enriched	0.000360724	Proteobacteria	Alphaproteobacteria	Alphaproteobacteria_unclassified	Alphaproteobacteria_unclassified	Alphaproteobacteria_unclassified
OTU_11823	Shared	Enriched	0.000350577	Proteobacteria	Gammaproteobacteria	Burkholderiales	Burkholderiaceae	Burkholderiaceae_unclassified
OTU_931	Shared	Enriched	0.000323796	Bacteroidota	Bacteroidia	Flavobacteriales	Flavobacteriaceae	Flavobacteriaceae_unclassified
OTU_8312	Shared	Enriched	0.000319363	Other	Bacteria_unclassified	Bacteria_unclassified	Bacteria_unclassified	Bacteria_unclassified
OTU_731	Shared	Enriched	0.000299086	Myxococcota	Myxococcia	Myxococcales	Myxococcaceae	P3OB-42
OTU_12363	Shared	Enriched	0.000275795	Proteobacteria	Gammaproteobacteria	Burkholderiales	Burkholderiales_unclassified	Burkholderiales_unclassified
OTU_1505	Shared	Enriched	0.000256433	Proteobacteria	Alphaproteobacteria	Sphingomonadales	Sphingomonadaceae	Sphingomonas
OTU_12277	Shared	Enriched	0.000230897	Firmicutes	Bacilli	Bacillales	Bacillaceae	Bacillaceae_unclassified
OTU_5190	Shared	Enriched	0.00023028	Proteobacteria	Alphaproteobacteria	Rhizobiales	Beijerinckiaceae	Methylobacterium-Methylorubrum
OTU_11402	Shared	Enriched	0.000225923	Proteobacteria	Gammaproteobacteria	Burkholderiales	Burkholderiaceae	Burkholderia
OTU_10578	Shared	Enriched	0.000195811	Bacteroidota	Bacteroidia	Flavobacteriales	Weeksellaceae	Chryseobacterium
OTU_5865	Shared	Enriched	0.000186438	Proteobacteria	Alphaproteobacteria	Rhizobiales	Beijerinckiaceae	Methylobacterium-Methylorubrum
OTU_5568	Shared	Enriched	0.000171213	Proteobacteria	Alphaproteobacteria	Rhizobiales	Beijerinckiaceae	Methylobacterium-Methylorubrum
OTU_1086	Shared	Enriched	0.000163007	Firmicutes	Bacilli	Lactobacillales	Aerococcaceae	Aerococcus
OTU_5019	Shared	Enriched	0.000155418	Proteobacteria	Gammaproteobacteria	Gammaproteobacteria_unclassified	Gammaproteobacteria_unclassified	Gammaproteobacteria_unclassified
OTU_3345	Shared	Enriched	0.00012359	Actinobacteriota	Actinobacteria	Corynebacteriales	Corynebacteriaceae	Corynebacterium
OTU_9397	Shared	Enriched	0.000114195	Proteobacteria	Alphaproteobacteria	Rhizobiales	Beijerinckiaceae	Methylobacterium-Methylorubrum
OTU_1884	Shared	Enriched	0.000108483	Firmicutes	Bacilli	Lactobacillales	Lactobacillaceae	Lactobacillus
OTU_3986	Shared	Enriched	0.000107591	Proteobacteria	Gammaproteobacteria	Burkholderiales	Burkholderiaceae	Burkholderia
OTU_107	Shared	Enriched	0.000103748	Deinococcota	Deinococci	Deinococcales	Deinococcaceae	Deinococcus
OTU_523	Shared	Enriched	0.000102035	Proteobacteria	Alphaproteobacteria	Rhizobiales	Beijerinckiaceae	Methylobacterium-Methylorubrum
OTU_405	Shared	Enriched	9.13187e-05	Proteobacteria	Alphaproteobacteria	Acetobacterales	Acetobacteraceae	Acidocella
OTU_373	Shared	Enriched	9.00452e-05	Bacteroidota	Bacteroidia	Cytophagales	Spirosomaceae	Spirosoma
OTU_7538	Shared	Enriched	8.02678e-05	Proteobacteria	Gammaproteobacteria	Oceanospirillales	Halomonadaceae	Halomonas
OTU_8610	Shared	Enriched	7.00338e-05	Proteobacteria	Alphaproteobacteria	Rhizobiales	Rhizobiales_unclassified	Rhizobiales_unclassified
OTU_13779	Shared	Enriched	6.16666e-05	Other	Proteobacteria_unclassified	Proteobacteria_unclassified	Proteobacteria_unclassified	Proteobacteria_unclassified
OTU_13613	Shared	Enriched	5.62103e-05	Proteobacteria	Gammaproteobacteria	Burkholderiales	Burkholderiaceae	Burkholderia
OTU_6698	Shared	Enriched	5.01094e-05	Proteobacteria	Alphaproteobacteria	Sphingomonadales	Sphingomonadaceae	Hephaestia
OTU_707	Shared	Enriched	5.00117e-05	Firmicutes	Bacilli	Exiguobacterales	Exiguobacteraceae	Exiguobacterium
OTU_8810	Shared	Enriched	4.11364e-05	Proteobacteria	Alphaproteobacteria	Sphingomonadales	Sphingomonadaceae	Sphingomonadaceae_unclassified
OTU_13802	Shared	Enriched	2.52258e-05	Proteobacteria	Alphaproteobacteria	Alphaproteobacteria_unclassified	Alphaproteobacteria_unclassified	Alphaproteobacteria_unclassified
OTU_7389	Shared	Enriched	2.29213e-05	Proteobacteria	Alphaproteobacteria	Sphingomonadales	Sphingomonadaceae	Sphingomonadaceae_unclassified
OTU_1014		Enriched
OTU_10515		Enriched
OTU_10916		Enriched
OTU_10934		Enriched
OTU_11352		Enriched
OTU_11904		Enriched
OTU_12279		Enriched
OTU_13094		Enriched
OTU_13708		Enriched
OTU_13728		Enriched
OTU_13859		Enriched
OTU_1609		Enriched
OTU_1623		Enriched
OTU_1873		Enriched
OTU_1974		Enriched
OTU_1979		Enriched
OTU_2150		Enriched
OTU_2402		Enriched
OTU_2509		Enriched
OTU_2616		Enriched
OTU_2724		Enriched
OTU_2831		Enriched
OTU_2834		Enriched
OTU_301		Enriched
OTU_3034		Enriched
OTU_3197		Enriched
OTU_327		Enriched
OTU_3390		Enriched
OTU_3494		Enriched
OTU_4063		Enriched
OTU_4151		Enriched
OTU_4691		Enriched
OTU_5056		Enriched
OTU_5059		Enriched
OTU_6027		Enriched
OTU_6074		Enriched
OTU_6075		Enriched
OTU_6356		Enriched
OTU_6626		Enriched
OTU_7178		Enriched
OTU_7186		Enriched
OTU_7572		Enriched
OTU_7679		Enriched
OTU_7772		Enriched
OTU_7891		Enriched
OTU_8021		Enriched
OTU_8155		Enriched
OTU_8303		Enriched
OTU_843		Enriched
OTU_8450		Enriched
OTU_8592		Enriched
OTU_8593		Enriched
OTU_8617		Enriched
OTU_9234		Enriched
OTU_9422		Enriched
OTU_9654		Enriched
OTU_9917		Enriched
OTU_100	Shared
OTU_1001	Shared
OTU_10041	Shared
OTU_1009	Shared
OTU_101	Shared
OTU_1010	Shared
OTU_1011	Shared
OTU_1012	Shared
OTU_1015	Shared
OTU_1017	Shared
OTU_1018	Shared
OTU_102	Shared
OTU_1020	Shared
OTU_1021	Shared
OTU_1023	Shared
OTU_10233	Shared
OTU_10234	Shared
OTU_1026	Shared
OTU_10292	Shared
OTU_103	Shared
OTU_10313	Shared
OTU_1033	Shared
OTU_1035	Shared
OTU_10377	Shared
OTU_104	Shared
OTU_1040	Shared
OTU_1042	Shared
OTU_1045	Shared
OTU_1046	Shared
OTU_105	Shared
OTU_10504	Shared
OTU_10506	Shared
OTU_1053	Shared
OTU_10540	Shared
OTU_1055	Shared
OTU_10567	Shared
OTU_10593	Shared
OTU_10597	Shared
OTU_1061	Shared
OTU_10610	Shared
OTU_10612	Shared
OTU_1062	Shared
OTU_10631	Shared
OTU_1066	Shared
OTU_10663	Shared
OTU_1067	Shared
OTU_10686	Shared
OTU_1069	Shared
OTU_1072	Shared
OTU_10723	Shared
OTU_1075	Shared
OTU_1077	Shared
OTU_1078	Shared
OTU_108	Shared
OTU_1080	Shared
OTU_10805	Shared
OTU_1081	Shared
OTU_1085	Shared
OTU_10883	Shared
OTU_10884	Shared
OTU_10888	Shared
OTU_10894	Shared
OTU_109	Shared
OTU_10929	Shared
OTU_10945	Shared
OTU_10950	Shared
OTU_10963	Shared
OTU_1097	Shared
OTU_10973	Shared
OTU_10979	Shared
OTU_10992	Shared
OTU_11	Shared
OTU_110	Shared
OTU_11053	Shared
OTU_1107	Shared
OTU_1108	Shared
OTU_11082	Shared
OTU_111	Shared
OTU_11140	Shared
OTU_1119	Shared
OTU_112	Shared
OTU_1121	Shared
OTU_1124	Shared
OTU_11288	Shared
OTU_11293	Shared
OTU_113	Shared
OTU_1131	Shared
OTU_1134	Shared
OTU_11384	Shared
OTU_11399	Shared
OTU_114	Shared
OTU_1140	Shared
OTU_11400	Shared
OTU_11405	Shared
OTU_1142	Shared
OTU_1143	Shared
OTU_11445	Shared
OTU_11456	Shared
OTU_11480	Shared
OTU_1149	Shared
OTU_11490	Shared
OTU_115	Shared
OTU_11529	Shared
OTU_11541	Shared
OTU_1157	Shared
OTU_1158	Shared
OTU_116	Shared
OTU_1162	Shared
OTU_11632	Shared
OTU_117	Shared
OTU_1170	Shared
OTU_1173	Shared
OTU_1174	Shared
OTU_11743	Shared
OTU_1176	Shared
OTU_1177	Shared
OTU_11775	Shared
OTU_1178	Shared
OTU_118	Shared
OTU_1181	Shared
OTU_1182	Shared
OTU_11825	Shared
OTU_11830	Shared
OTU_1185	Shared
OTU_11854	Shared
OTU_1186	Shared
OTU_11861	Shared
OTU_11864	Shared
OTU_11866	Shared
OTU_1189	Shared
OTU_11890	Shared
OTU_1190	Shared
OTU_1193	Shared
OTU_1197	Shared
OTU_11979	Shared
OTU_120	Shared
OTU_1200	Shared
OTU_12004	Shared
OTU_1202	Shared
OTU_1207	Shared
OTU_1208	Shared
OTU_121	Shared
OTU_12138	Shared
OTU_1214	Shared
OTU_1218	Shared
OTU_122	Shared
OTU_1221	Shared
OTU_12249	Shared
OTU_12280	Shared
OTU_12283	Shared
OTU_123	Shared
OTU_12316	Shared
OTU_1233	Shared
OTU_1239	Shared
OTU_12399	Shared
OTU_124	Shared
OTU_1241	Shared
OTU_12420	Shared
OTU_12428	Shared
OTU_12432	Shared
OTU_12443	Shared
OTU_12447	Shared
OTU_125	Shared
OTU_12512	Shared
OTU_12514	Shared
OTU_1252	Shared
OTU_1253	Shared
OTU_12536	Shared
OTU_1256	Shared
OTU_126	Shared
OTU_1260	Shared
OTU_12643	Shared
OTU_12662	Shared
OTU_1267	Shared
OTU_12679	Shared
OTU_12688	Shared
OTU_127	Shared
OTU_1273	Shared
OTU_12747	Shared
OTU_1275	Shared
OTU_12754	Shared
OTU_1276	Shared
OTU_1278	Shared
OTU_1279	Shared
OTU_128	Shared
OTU_1284	Shared
OTU_12849	Shared
OTU_1287	Shared
OTU_12875	Shared
OTU_12881	Shared
OTU_129	Shared
OTU_1291	Shared
OTU_1292	Shared
OTU_12929	Shared
OTU_1294	Shared
OTU_1295	Shared
OTU_1299	Shared
OTU_12993	Shared
OTU_12996	Shared
OTU_13	Shared
OTU_130	Shared
OTU_13008	Shared
OTU_13029	Shared
OTU_13045	Shared
OTU_13049	Shared
OTU_1305	Shared
OTU_13050	Shared
OTU_13067	Shared
OTU_13069	Shared
OTU_13079	Shared
OTU_13084	Shared
OTU_13096	Shared
OTU_131	Shared
OTU_1311	Shared
OTU_13118	Shared
OTU_1315	Shared
OTU_13154	Shared
OTU_1318	Shared
OTU_1319	Shared
OTU_13191	Shared
OTU_132	Shared
OTU_1320	Shared
OTU_13235	Shared
OTU_13249	Shared
OTU_13267	Shared
OTU_1327	Shared
OTU_1328	Shared
OTU_13287	Shared
OTU_133	Shared
OTU_13347	Shared
OTU_13359	Shared
OTU_1336	Shared
OTU_13371	Shared
OTU_1338	Shared
OTU_1339	Shared
OTU_134	Shared
OTU_1341	Shared
OTU_13418	Shared
OTU_13427	Shared
OTU_135	Shared
OTU_1352	Shared
OTU_13583	Shared
OTU_13587	Shared
OTU_13625	Shared
OTU_1364	Shared
OTU_1368	Shared
OTU_13712	Shared
OTU_13717	Shared
OTU_13738	Shared
OTU_13756	Shared
OTU_13784	Shared
OTU_138	Shared
OTU_13828	Shared
OTU_13836	Shared
OTU_13839	Shared
OTU_1388	Shared
OTU_1389	Shared
OTU_1391	Shared
OTU_1393	Shared
OTU_140	Shared
OTU_1407	Shared
OTU_1409	Shared
OTU_1413	Shared
OTU_1418	Shared
OTU_1424	Shared
OTU_1427	Shared
OTU_143	Shared
OTU_1434	Shared
OTU_1438	Shared
OTU_144	Shared
OTU_1442	Shared
OTU_145	Shared
OTU_1453	Shared
OTU_146	Shared
OTU_1465	Shared
OTU_147	Shared
OTU_1473	Shared
OTU_1479	Shared
OTU_148	Shared
OTU_1480	Shared
OTU_1486	Shared
OTU_1487	Shared
OTU_149	Shared
OTU_1497	Shared
OTU_150	Shared
OTU_1502	Shared
OTU_1506	Shared
OTU_151	Shared
OTU_1513	Shared
OTU_1515	Shared
OTU_1516	Shared
OTU_1519	Shared
OTU_152	Shared
OTU_1520	Shared
OTU_1527	Shared
OTU_1529	Shared
OTU_153	Shared
OTU_1530	Shared
OTU_1533	Shared
OTU_1536	Shared
OTU_1539	Shared
OTU_154	Shared
OTU_1547	Shared
OTU_1555	Shared
OTU_1556	Shared
OTU_1558	Shared
OTU_156	Shared
OTU_157	Shared
OTU_1575	Shared
OTU_1579	Shared
OTU_158	Shared
OTU_159	Shared
OTU_1593	Shared
OTU_1597	Shared
OTU_160	Shared
OTU_1608	Shared
OTU_161	Shared
OTU_1620	Shared
OTU_1625	Shared
OTU_1629	Shared
OTU_163	Shared
OTU_1630	Shared
OTU_1632	Shared
OTU_164	Shared
OTU_1644	Shared
OTU_1649	Shared
OTU_165	Shared
OTU_1650	Shared
OTU_166	Shared
OTU_1664	Shared
OTU_1667	Shared
OTU_1668	Shared
OTU_167	Shared
OTU_1671	Shared
OTU_1673	Shared
OTU_1675	Shared
OTU_168	Shared
OTU_1684	Shared
OTU_1686	Shared
OTU_169	Shared
OTU_1691	Shared
OTU_1698	Shared
OTU_17	Shared
OTU_170	Shared
OTU_1703	Shared
OTU_172	Shared
OTU_1720	Shared
OTU_1723	Shared
OTU_1726	Shared
OTU_173	Shared
OTU_1732	Shared
OTU_1739	Shared
OTU_174	Shared
OTU_1744	Shared
OTU_1746	Shared
OTU_175	Shared
OTU_1753	Shared
OTU_1755	Shared
OTU_1756	Shared
OTU_176	Shared
OTU_177	Shared
OTU_1772	Shared
OTU_178	Shared
OTU_179	Shared
OTU_1797	Shared
OTU_180	Shared
OTU_1803	Shared
OTU_1808	Shared
OTU_1809	Shared
OTU_181	Shared
OTU_182	Shared
OTU_1823	Shared
OTU_183	Shared
OTU_1843	Shared
OTU_1847	Shared
OTU_1848	Shared
OTU_1852	Shared
OTU_1853	Shared
OTU_1854	Shared
OTU_1858	Shared
OTU_186	Shared
OTU_1868	Shared
OTU_187	Shared
OTU_188	Shared
OTU_1886	Shared
OTU_1888	Shared
OTU_189	Shared
OTU_190	Shared
OTU_191	Shared
OTU_1922	Shared
OTU_193	Shared
OTU_1941	Shared
OTU_1946	Shared
OTU_195	Shared
OTU_1959	Shared
OTU_1976	Shared
OTU_1978	Shared
OTU_198	Shared
OTU_1984	Shared
OTU_199	Shared
OTU_1991	Shared
OTU_1998	Shared
OTU_2011	Shared
OTU_202	Shared
OTU_2022	Shared
OTU_2025	Shared
OTU_203	Shared
OTU_2030	Shared
OTU_204	Shared
OTU_2040	Shared
OTU_2041	Shared
OTU_2044	Shared
OTU_2049	Shared
OTU_206	Shared
OTU_207	Shared
OTU_2070	Shared
OTU_2071	Shared
OTU_2077	Shared
OTU_2079	Shared
OTU_208	Shared
OTU_2081	Shared
OTU_2085	Shared
OTU_2095	Shared
OTU_210	Shared
OTU_2103	Shared
OTU_2104	Shared
OTU_211	Shared
OTU_2117	Shared
OTU_213	Shared
OTU_2135	Shared
OTU_214	Shared
OTU_2140	Shared
OTU_2146	Shared
OTU_215	Shared
OTU_216	Shared
OTU_217	Shared
OTU_2171	Shared
OTU_2175	Shared
OTU_218	Shared
OTU_219	Shared
OTU_2194	Shared
OTU_220	Shared
OTU_2206	Shared
OTU_221	Shared
OTU_2214	Shared
OTU_222	Shared
OTU_2220	Shared
OTU_223	Shared
OTU_224	Shared
OTU_2241	Shared
OTU_2243	Shared
OTU_2245	Shared
OTU_225	Shared
OTU_2250	Shared
OTU_2253	Shared
OTU_226	Shared
OTU_227	Shared
OTU_228	Shared
OTU_2285	Shared
OTU_229	Shared
OTU_2292	Shared
OTU_23	Shared
OTU_230	Shared
OTU_2302	Shared
OTU_2305	Shared
OTU_2306	Shared
OTU_2311	Shared
OTU_232	Shared
OTU_2321	Shared
OTU_233	Shared
OTU_2340	Shared
OTU_2346	Shared
OTU_235	Shared
OTU_2353	Shared
OTU_236	Shared
OTU_2365	Shared
OTU_237	Shared
OTU_2370	Shared
OTU_2376	Shared
OTU_238	Shared
OTU_2386	Shared
OTU_239	Shared
OTU_241	Shared
OTU_2410	Shared
OTU_2419	Shared
OTU_242	Shared
OTU_2421	Shared
OTU_2422	Shared
OTU_2423	Shared
OTU_2429	Shared
OTU_2432	Shared
OTU_244	Shared
OTU_2445	Shared
OTU_245	Shared
OTU_246	Shared
OTU_2460	Shared
OTU_2464	Shared
OTU_2474	Shared
OTU_2478	Shared
OTU_248	Shared
OTU_2482	Shared
OTU_2486	Shared
OTU_249	Shared
OTU_2492	Shared
OTU_2499	Shared
OTU_250	Shared
OTU_251	Shared
OTU_2524	Shared
OTU_253	Shared
OTU_2530	Shared
OTU_254	Shared
OTU_2544	Shared
OTU_2549	Shared
OTU_2551	Shared
OTU_2558	Shared
OTU_2563	Shared
OTU_2569	Shared
OTU_257	Shared
OTU_2571	Shared
OTU_2579	Shared
OTU_259	Shared
OTU_260	Shared
OTU_2606	Shared
OTU_2608	Shared
OTU_261	Shared
OTU_262	Shared
OTU_2620	Shared
OTU_263	Shared
OTU_264	Shared
OTU_2640	Shared
OTU_2649	Shared
OTU_265	Shared
OTU_2650	Shared
OTU_267	Shared
OTU_268	Shared
OTU_2682	Shared
OTU_269	Shared
OTU_2690	Shared
OTU_27	Shared
OTU_270	Shared
OTU_2700	Shared
OTU_2708	Shared
OTU_2714	Shared
OTU_272	Shared
OTU_2726	Shared
OTU_273	Shared
OTU_2739	Shared
OTU_2742	Shared
OTU_2747	Shared
OTU_2748	Shared
OTU_275	Shared
OTU_276	Shared
OTU_277	Shared
OTU_278	Shared
OTU_2786	Shared
OTU_2788	Shared
OTU_279	Shared
OTU_280	Shared
OTU_281	Shared
OTU_2814	Shared
OTU_2815	Shared
OTU_282	Shared
OTU_2822	Shared
OTU_2827	Shared
OTU_285	Shared
OTU_2853	Shared
OTU_2869	Shared
OTU_287	Shared
OTU_2873	Shared
OTU_2876	Shared
OTU_288	Shared
OTU_2880	Shared
OTU_2881	Shared
OTU_2882	Shared
OTU_2889	Shared
OTU_289	Shared
OTU_2898	Shared
OTU_290	Shared
OTU_2901	Shared
OTU_292	Shared
OTU_2922	Shared
OTU_2925	Shared
OTU_293	Shared
OTU_294	Shared
OTU_2948	Shared
OTU_2949	Shared
OTU_295	Shared
OTU_296	Shared
OTU_2961	Shared
OTU_2966	Shared
OTU_297	Shared
OTU_2970	Shared
OTU_299	Shared
OTU_2998	Shared
OTU_3000	Shared
OTU_3010	Shared
OTU_302	Shared
OTU_303	Shared
OTU_3052	Shared
OTU_306	Shared
OTU_3063	Shared
OTU_3068	Shared
OTU_308	Shared
OTU_3080	Shared
OTU_3089	Shared
OTU_309	Shared
OTU_310	Shared
OTU_3110	Shared
OTU_3113	Shared
OTU_3118	Shared
OTU_312	Shared
OTU_3127	Shared
OTU_313	Shared
OTU_3130	Shared
OTU_3134	Shared
OTU_3138	Shared
OTU_315	Shared
OTU_3154	Shared
OTU_317	Shared
OTU_3178	Shared
OTU_319	Shared
OTU_3193	Shared
OTU_3196	Shared
OTU_320	Shared
OTU_321	Shared
OTU_322	Shared
OTU_3226	Shared
OTU_3229	Shared
OTU_3233	Shared
OTU_3234	Shared
OTU_324	Shared
OTU_3243	Shared
OTU_325	Shared
OTU_3250	Shared
OTU_3256	Shared
OTU_326	Shared
OTU_3262	Shared
OTU_3271	Shared
OTU_3275	Shared
OTU_328	Shared
OTU_329	Shared
OTU_3290	Shared
OTU_3291	Shared
OTU_3294	Shared
OTU_33	Shared
OTU_330	Shared
OTU_3305	Shared
OTU_3308	Shared
OTU_3330	Shared
OTU_3344	Shared
OTU_336	Shared
OTU_337	Shared
OTU_3371	Shared
OTU_339	Shared
OTU_34	Shared
OTU_340	Shared
OTU_3403	Shared
OTU_3409	Shared
OTU_343	Shared
OTU_3432	Shared
OTU_344	Shared
OTU_3461	Shared
OTU_347	Shared
OTU_349	Shared
OTU_3491	Shared
OTU_35	Shared
OTU_350	Shared
OTU_3502	Shared
OTU_3518	Shared
OTU_3520	Shared
OTU_353	Shared
OTU_354	Shared
OTU_3540	Shared
OTU_355	Shared
OTU_3555	Shared
OTU_3556	Shared
OTU_356	Shared
OTU_3564	Shared
OTU_357	Shared
OTU_3576	Shared
OTU_358	Shared
OTU_359	Shared
OTU_360	Shared
OTU_361	Shared
OTU_3617	Shared
OTU_363	Shared
OTU_3630	Shared
OTU_364	Shared
OTU_3643	Shared
OTU_3648	Shared
OTU_3657	Shared
OTU_366	Shared
OTU_3663	Shared
OTU_3674	Shared
OTU_3676	Shared
OTU_369	Shared
OTU_370	Shared
OTU_3709	Shared
OTU_372	Shared
OTU_374	Shared
OTU_375	Shared
OTU_376	Shared
OTU_3760	Shared
OTU_3775	Shared
OTU_3776	Shared
OTU_3777	Shared
OTU_3787	Shared
OTU_3797	Shared
OTU_3798	Shared
OTU_38	Shared
OTU_3800	Shared
OTU_381	Shared
OTU_382	Shared
OTU_3826	Shared
OTU_3855	Shared
OTU_386	Shared
OTU_387	Shared
OTU_3884	Shared
OTU_390	Shared
OTU_3915	Shared
OTU_394	Shared
OTU_395	Shared
OTU_396	Shared
OTU_3963	Shared
OTU_397	Shared
OTU_3970	Shared
OTU_398	Shared
OTU_3984	Shared
OTU_3987	Shared
OTU_40	Shared
OTU_401	Shared
OTU_402	Shared
OTU_4047	Shared
OTU_4062	Shared
OTU_4068	Shared
OTU_407	Shared
OTU_408	Shared
OTU_4086	Shared
OTU_4089	Shared
OTU_4091	Shared
OTU_4094	Shared
OTU_41	Shared
OTU_410	Shared
OTU_411	Shared
OTU_412	Shared
OTU_4125	Shared
OTU_415	Shared
OTU_4158	Shared
OTU_416	Shared
OTU_417	Shared
OTU_418	Shared
OTU_419	Shared
OTU_421	Shared
OTU_422	Shared
OTU_425	Shared
OTU_4253	Shared
OTU_4263	Shared
OTU_4268	Shared
OTU_427	Shared
OTU_4279	Shared
OTU_428	Shared
OTU_429	Shared
OTU_4291	Shared
OTU_4294	Shared
OTU_4295	Shared
OTU_43	Shared
OTU_430	Shared
OTU_4318	Shared
OTU_432	Shared
OTU_435	Shared
OTU_4356	Shared
OTU_436	Shared
OTU_4378	Shared
OTU_438	Shared
OTU_4387	Shared
OTU_442	Shared
OTU_444	Shared
OTU_445	Shared
OTU_4451	Shared
OTU_446	Shared
OTU_4463	Shared
OTU_448	Shared
OTU_449	Shared
OTU_4498	Shared
OTU_45	Shared
OTU_4501	Shared
OTU_451	Shared
OTU_4528	Shared
OTU_453	Shared
OTU_4532	Shared
OTU_4534	Shared
OTU_4546	Shared
OTU_455	Shared
OTU_46	Shared
OTU_460	Shared
OTU_4607	Shared
OTU_461	Shared
OTU_4626	Shared
OTU_463	Shared
OTU_465	Shared
OTU_4656	Shared
OTU_466	Shared
OTU_4668	Shared
OTU_47	Shared
OTU_470	Shared
OTU_4703	Shared
OTU_472	Shared
OTU_4748	Shared
OTU_476	Shared
OTU_477	Shared
OTU_4773	Shared
OTU_478	Shared
OTU_4781	Shared
OTU_48	Shared
OTU_481	Shared
OTU_483	Shared
OTU_484	Shared
OTU_4859	Shared
OTU_4867	Shared
OTU_489	Shared
OTU_49	Shared
OTU_491	Shared
OTU_493	Shared
OTU_494	Shared
OTU_495	Shared
OTU_4963	Shared
OTU_497	Shared
OTU_499	Shared
OTU_50	Shared
OTU_500	Shared
OTU_501	Shared
OTU_502	Shared
OTU_5029	Shared
OTU_503	Shared
OTU_504	Shared
OTU_507	Shared
OTU_5072	Shared
OTU_51	Shared
OTU_515	Shared
OTU_516	Shared
OTU_5160	Shared
OTU_518	Shared
OTU_5185	Shared
OTU_5186	Shared
OTU_5188	Shared
OTU_519	Shared
OTU_52	Shared
OTU_520	Shared
OTU_521	Shared
OTU_522	Shared
OTU_5230	Shared
OTU_525	Shared
OTU_526	Shared
OTU_5290	Shared
OTU_5291	Shared
OTU_530	Shared
OTU_532	Shared
OTU_5323	Shared
OTU_534	Shared
OTU_5340	Shared
OTU_5367	Shared
OTU_5371	Shared
OTU_539	Shared
OTU_54	Shared
OTU_541	Shared
OTU_5417	Shared
OTU_542	Shared
OTU_544	Shared
OTU_5448	Shared
OTU_547	Shared
OTU_5495	Shared
OTU_550	Shared
OTU_5503	Shared
OTU_553	Shared
OTU_5570	Shared
OTU_5571	Shared
OTU_5575	Shared
OTU_5586	Shared
OTU_56	Shared
OTU_560	Shared
OTU_5626	Shared
OTU_5629	Shared
OTU_563	Shared
OTU_564	Shared
OTU_566	Shared
OTU_568	Shared
OTU_569	Shared
OTU_57	Shared
OTU_571	Shared
OTU_5712	Shared
OTU_573	Shared
OTU_5763	Shared
OTU_58	Shared
OTU_581	Shared
OTU_5815	Shared
OTU_584	Shared
OTU_586	Shared
OTU_5863	Shared
OTU_5867	Shared
OTU_5874	Shared
OTU_5877	Shared
OTU_592	Shared
OTU_5931	Shared
OTU_5951	Shared
OTU_5952	Shared
OTU_597	Shared
OTU_5972	Shared
OTU_5976	Shared
OTU_600	Shared
OTU_602	Shared
OTU_603	Shared
OTU_6035	Shared
OTU_6046	Shared
OTU_606	Shared
OTU_6080	Shared
OTU_6087	Shared
OTU_609	Shared
OTU_6097	Shared
OTU_611	Shared
OTU_612	Shared
OTU_6146	Shared
OTU_617	Shared
OTU_6187	Shared
OTU_6197	Shared
OTU_62	Shared
OTU_623	Shared
OTU_6230	Shared
OTU_6231	Shared
OTU_625	Shared
OTU_6260	Shared
OTU_6264	Shared
OTU_627	Shared
OTU_6287	Shared
OTU_629	Shared
OTU_6291	Shared
OTU_6292	Shared
OTU_63	Shared
OTU_630	Shared
OTU_6305	Shared
OTU_631	Shared
OTU_633	Shared
OTU_6339	Shared
OTU_634	Shared
OTU_6362	Shared
OTU_639	Shared
OTU_64	Shared
OTU_642	Shared
OTU_6426	Shared
OTU_644	Shared
OTU_646	Shared
OTU_647	Shared
OTU_648	Shared
OTU_649	Shared
OTU_6491	Shared
OTU_6496	Shared
OTU_65	Shared
OTU_650	Shared
OTU_651	Shared
OTU_652	Shared
OTU_653	Shared
OTU_654	Shared
OTU_6555	Shared
OTU_658	Shared
OTU_66	Shared
OTU_660	Shared
OTU_662	Shared
OTU_663	Shared
OTU_6636	Shared
OTU_664	Shared
OTU_666	Shared
OTU_67	Shared
OTU_6704	Shared
OTU_6757	Shared
OTU_676	Shared
OTU_6761	Shared
OTU_6762	Shared
OTU_677	Shared
OTU_6780	Shared
OTU_679	Shared
OTU_68	Shared
OTU_681	Shared
OTU_6850	Shared
OTU_6857	Shared
OTU_6861	Shared
OTU_688	Shared
OTU_691	Shared
OTU_692	Shared
OTU_694	Shared
OTU_6952	Shared
OTU_697	Shared
OTU_698	Shared
OTU_6989	Shared
OTU_6995	Shared
OTU_700	Shared
OTU_703	Shared
OTU_71	Shared
OTU_7100	Shared
OTU_711	Shared
OTU_712	Shared
OTU_715	Shared
OTU_7157	Shared
OTU_717	Shared
OTU_7192	Shared
OTU_7227	Shared
OTU_723	Shared
OTU_724	Shared
OTU_7250	Shared
OTU_726	Shared
OTU_73	Shared
OTU_732	Shared
OTU_733	Shared
OTU_734	Shared
OTU_7347	Shared
OTU_735	Shared
OTU_736	Shared
OTU_7395	Shared
OTU_74	Shared
OTU_740	Shared
OTU_741	Shared
OTU_744	Shared
OTU_7459	Shared
OTU_7460	Shared
OTU_7488	Shared
OTU_7490	Shared
OTU_75	Shared
OTU_7512	Shared
OTU_7557	Shared
OTU_756	Shared
OTU_7597	Shared
OTU_76	Shared
OTU_764	Shared
OTU_766	Shared
OTU_7661	Shared
OTU_7668	Shared
OTU_7669	Shared
OTU_767	Shared
OTU_7673	Shared
OTU_769	Shared
OTU_770	Shared
OTU_772	Shared
OTU_773	Shared
OTU_774	Shared
OTU_7758	Shared
OTU_7760	Shared
OTU_778	Shared
OTU_78	Shared
OTU_7800	Shared
OTU_7819	Shared
OTU_783	Shared
OTU_7830	Shared
OTU_7838	Shared
OTU_7850	Shared
OTU_787	Shared
OTU_79	Shared
OTU_791	Shared
OTU_795	Shared
OTU_796	Shared
OTU_798	Shared
OTU_80	Shared
OTU_8004	Shared
OTU_8012	Shared
OTU_802	Shared
OTU_8037	Shared
OTU_8050	Shared
OTU_807	Shared
OTU_809	Shared
OTU_813	Shared
OTU_8144	Shared
OTU_8167	Shared
OTU_817	Shared
OTU_8173	Shared
OTU_819	Shared
OTU_8191	Shared
OTU_82	Shared
OTU_821	Shared
OTU_8222	Shared
OTU_8223	Shared
OTU_823	Shared
OTU_824	Shared
OTU_825	Shared
OTU_8255	Shared
OTU_827	Shared
OTU_8284	Shared
OTU_83	Shared
OTU_830	Shared
OTU_8327	Shared
OTU_833	Shared
OTU_834	Shared
OTU_8351	Shared
OTU_8397	Shared
OTU_84	Shared
OTU_840	Shared
OTU_8416	Shared
OTU_8424	Shared
OTU_8451	Shared
OTU_8479	Shared
OTU_8483	Shared
OTU_849	Shared
OTU_85	Shared
OTU_853	Shared
OTU_857	Shared
OTU_8577	Shared
OTU_8625	Shared
OTU_864	Shared
OTU_8641	Shared
OTU_865	Shared
OTU_868	Shared
OTU_869	Shared
OTU_872	Shared
OTU_8746	Shared
OTU_875	Shared
OTU_8761	Shared
OTU_8768	Shared
OTU_8779	Shared
OTU_8784	Shared
OTU_879	Shared
OTU_8792	Shared
OTU_88	Shared
OTU_8847	Shared
OTU_89	Shared
OTU_8904	Shared
OTU_8908	Shared
OTU_895	Shared
OTU_896	Shared
OTU_897	Shared
OTU_898	Shared
OTU_8984	Shared
OTU_8994	Shared
OTU_9	Shared
OTU_90	Shared
OTU_9008	Shared
OTU_901	Shared
OTU_9020	Shared
OTU_903	Shared
OTU_907	Shared
OTU_9094	Shared
OTU_9097	Shared
OTU_91	Shared
OTU_9119	Shared
OTU_9124	Shared
OTU_914	Shared
OTU_9152	Shared
OTU_9157	Shared
OTU_9166	Shared
OTU_919	Shared
OTU_9190	Shared
OTU_9202	Shared
OTU_922	Shared
OTU_9225	Shared
OTU_9227	Shared
OTU_923	Shared
OTU_9236	Shared
OTU_9237	Shared
OTU_9239	Shared
OTU_926	Shared
OTU_927	Shared
OTU_929	Shared
OTU_93	Shared
OTU_930	Shared
OTU_932	Shared
OTU_9367	Shared
OTU_937	Shared
OTU_939	Shared
OTU_9396	Shared
OTU_940	Shared
OTU_941	Shared
OTU_9427	Shared
OTU_95	Shared
OTU_950	Shared
OTU_9500	Shared
OTU_952	Shared
OTU_953	Shared
OTU_955	Shared
OTU_956	Shared
OTU_957	Shared
OTU_958	Shared
OTU_96	Shared
OTU_963	Shared
OTU_9658	Shared
OTU_9659	Shared
OTU_9679	Shared
OTU_9688	Shared
OTU_969	Shared
OTU_97	Shared
OTU_970	Shared
OTU_9717	Shared
OTU_974	Shared
OTU_9765	Shared
OTU_977	Shared
OTU_980	Shared
OTU_982	Shared
OTU_9854	Shared
OTU_986	Shared
OTU_9862	Shared
OTU_991	Shared
OTU_9963	Shared
OTU_9968	Shared
OTU_9998	Shared
