# Supplementary material for: A highly conserved core bacterial microbiota with nitrogen-fixation capacity inhabits the xylem sap in maize plants
Source: Nat Commun. 2022 Jun 11;13:3361. doi: 10.1038/s41467-022-31113-w (PMC9187771; doi:10.1038/s41467-022-31113-w)
Supplement: Supplementary file 7 — Supplementary Data 5 [file 41467_2022_31113_MOESM7_ESM.xlsx]

## Sheet: Supplementary Data 5
Supplementary Data 5: Occupancy and abundance patterns for bacterial community in xylem, related to Fig. 4a.
OTUID	OTU_occupancy	OTU_relative abundance (%)	Defined core
OTU_5	1	29.189	Core and shared
OTU_365	1	18.6053	Core and shared
OTU_2	1	15.349	Core and shared
OTU_194	1	7.45599	Core and shared
OTU_8	1	5.95012	Core and shared
OTU_36	1	3.7875	Core and shared
OTU_7175	1	1.90879	Core and shared
OTU_69	1	1.86753	Core and shared
OTU_19	1	1.7975	Core and shared
OTU_22	1	1.78523	Core and shared
OTU_6	0.983333	1.71639	Shared
OTU_671	1	1.14989	Core and shared
OTU_55	1	1.07415	Core and shared
OTU_53	1	0.838492	Core and shared
OTU_81	1	0.792381	Core and shared
OTU_136	0.716667	0.646612	Shared
OTU_77	1	0.470302	Core and shared
OTU_21	0.991667	0.456364	Shared
OTU_30	1	0.447945	Core and shared
OTU_3459	1	0.423493	Core and shared
OTU_4175	0.991667	0.346835	Shared
OTU_25	0.933333	0.302599	Shared
OTU_11360	1	0.296406	Core and shared
OTU_39	0.908333	0.240779	Shared
OTU_843	0.45	0.223458	Un-shared
OTU_200	0.8	0.150128	Shared
OTU_44	0.783333	0.14077	Shared
OTU_37	0.825	0.139093	Shared
OTU_15	1	0.129544	Core and shared
OTU_4	0.991667	0.127782	Shared
OTU_13615	1	0.126402	Core and shared
OTU_286	0.7	0.118387	Shared
OTU_3415	0.633333	0.114477	Shared
OTU_331	0.675	0.10198	Shared
OTU_1735	1	0.0971975	Core and shared
OTU_94	0.983333	0.0964801	Shared
OTU_12	1	0.0911418	Core and shared
OTU_3	1	0.0895369	Core and shared
OTU_3691	1	0.0891511	Core and shared
OTU_70	0.883333	0.0719748	Shared
OTU_1423	0.858333	0.0646309	Shared
OTU_13859	0.991667	0.064235	Un-shared
OTU_18	0.908333	0.0618681	Shared
OTU_7781	0.408333	0.0520533	Shared
OTU_1	1	0.0477974	Core and shared
OTU_614	0.3	0.0465832	Shared
OTU_139	0.808333	0.0424842	Shared
OTU_1199	0.308333	0.0325208	Shared
OTU_11839	0.966667	0.0289555	Shared
OTU_12319	0.891667	0.0285174	Shared
OTU_11889	0.9	0.026239	Shared
OTU_48	0.991667	0.024843	Shared
OTU_10	0.9	0.0236137	Shared
OTU_7	0.916667	0.0217295	Shared
OTU_14	0.966667	0.0209948	Shared
OTU_13	0.933333	0.0198582	Shared
OTU_20	0.625	0.0186747	Shared
OTU_16	0.8	0.0169117	Shared
OTU_45	0.791667	0.0167239	Shared
OTU_5226	0.958333	0.0164965	Shared
OTU_10916	0.441667	0.0164218	Un-shared
OTU_8155	0.783333	0.0163486	Un-shared
OTU_10588	0.816667	0.0156094	Shared
OTU_9951	0.958333	0.0154096	Shared
OTU_28	0.883333	0.0141965	Shared
OTU_9437	0.475	0.0120336	Shared
OTU_11849	0.666667	0.011463	Shared
OTU_9006	0.983333	0.0112662	Shared
OTU_31	0.95	0.0110719	Shared
OTU_6375	0.508333	0.0103369	Shared
OTU_7904	0.283333	0.0100922	Shared
OTU_11363	0.741667	0.00985435	Shared
OTU_12309	0.991667	0.00904434	Shared
OTU_4223	0.858333	0.00899053	Shared
OTU_9	0.9	0.00898654	Shared
OTU_1979	0.3	0.00803426	Un-shared
OTU_2454	0.35	0.00782777	Shared
OTU_385	0.866667	0.00779992	Shared
OTU_141	0.691667	0.00764375	Shared
OTU_119	0.766667	0.00762473	Shared
OTU_954	0.658333	0.00708685	Un-shared
OTU_167	0.283333	0.00677164	Shared
OTU_143	0.625	0.00645919	Shared
OTU_12398	0.833333	0.00644635	Shared
OTU_78	0.841667	0.00595762	Shared
OTU_26	0.691667	0.00574815	Shared
OTU_1481	0.216667	0.00571927	Shared
OTU_13029	0.766667	0.00565709	Shared
OTU_295	0.4	0.00561101	Shared
OTU_936	0.408333	0.00546168	Shared
OTU_176	0.608333	0.00519645	Shared
OTU_4895	0.716667	0.00498624	Shared
OTU_50	0.566667	0.00498531	Shared
OTU_12279	0.825	0.00447778	Un-shared
OTU_17	0.708333	0.00425714	Shared
OTU_321	0.883333	0.0042448	Shared
OTU_59	0.633333	0.00411252	Shared
OTU_162	0.466667	0.00399191	Shared
OTU_408	0.883333	0.00398374	Shared
OTU_24	0.866667	0.00395048	Shared
OTU_5605	0.658333	0.00391201	Shared
OTU_754	0.316667	0.00375814	Shared
OTU_32	0.783333	0.00370156	Shared
OTU_8173	0.366667	0.0036577	Shared
OTU_2249	0.275	0.00360389	Shared
OTU_5204	0.391667	0.00353867	Shared
OTU_1597	0.7	0.00336277	Shared
OTU_379	0.425	0.00335269	Shared
OTU_2402	0.266667	0.0032223	Un-shared
OTU_2558	0.5	0.00310892	Shared
OTU_2935	0.75	0.00296777	Shared
OTU_7250	0.583333	0.00286918	Shared
OTU_11	0.841667	0.00282947	Shared
OTU_11824	0.633333	0.00276811	Shared
OTU_6626	0.658333	0.00249703	Un-shared
OTU_1159	0.675	0.0023362	Shared
OTU_61	0.85	0.00223506	Shared
OTU_72	0.5	0.00222441	Shared
OTU_1216	0.275	0.0022208	Shared
OTU_27	0.758333	0.0021491	Shared
OTU_4500	0.225	0.00211427	Shared
OTU_5608	0.75	0.00206201	Shared
OTU_99	0.591667	0.00196205	Shared
OTU_1473	0.325	0.00196079	Shared
OTU_135	0.683333	0.00187649	Shared
OTU_90	0.7	0.0018751	Shared
OTU_1888	0.316667	0.00182114	Shared
OTU_656	0.2	0.00152728	Shared
OTU_304	0.391667	0.00150484	Shared
OTU_4833	0.666667	0.00146948	Shared
OTU_550	0.3	0.0014653	Shared
OTU_13647	0.266667	0.00141523	Shared
OTU_9435	0.633333	0.00141492	Shared
OTU_4691	0.433333	0.00141453	Un-shared
OTU_1015	0.516667	0.00139931	Shared
OTU_9422	0.441667	0.00136405	Un-shared
OTU_137	0.275	0.00125057	Shared
OTU_98	0.608333	0.00124591	Shared
OTU_663	0.3	0.00121928	Shared
OTU_5495	0.391667	0.00119874	Shared
OTU_79	0.425	0.00117749	Shared
OTU_42	0.616667	0.00116444	Shared
OTU_4174	0.375	0.00116178	Shared
OTU_13784	0.241667	0.00109949	Shared
OTU_1575	0.15	0.00109363	Shared
OTU_5503	0.258333	0.00103867	Shared
OTU_13079	0.258333	0.00103291	Shared
OTU_2095	0.55	0.00103275	Shared
OTU_87	0.441667	0.00102564	Shared
OTU_9921	0.7	0.00101529	Shared
OTU_92	0.666667	0.00100173	Shared
OTU_712	0.316667	0.000987973	Shared
OTU_2792	0.641667	0.000959824	Shared
OTU_5916	0.591667	0.000936159	Shared
OTU_6997	0.625	0.000920934	Shared
OTU_1402	0.241667	0.000915507	Shared
OTU_112	0.45	0.000910808	Shared
OTU_461	0.175	0.000872461	Shared
OTU_3674	0.333333	0.000859717	Shared
OTU_489	0.266667	0.000847072	Shared
OTU_46	0.558333	0.000822293	Shared
OTU_6074	0.516667	0.000819317	Un-shared
OTU_645	0.133333	0.000815958	Shared
OTU_4102	0.208333	0.000804129	Shared
OTU_155	0.45	0.000802748	Shared
OTU_185	0.383333	0.000798926	Shared
OTU_11053	0.1	0.000750867	Shared
OTU_1853	0.291667	0.00073701	Shared
OTU_29	0.458333	0.000736329	Shared
OTU_10610	0.175	0.000735608	Shared
OTU_652	0.25	0.00072593	Shared
OTU_983	0.15	0.000683901	Shared
OTU_615	0.175	0.000671238	Shared
OTU_76	0.208333	0.000640942	Shared
OTU_308	0.466667	0.000630773	Shared
OTU_2486	0.258333	0.000622006	Shared
OTU_60	0.383333	0.000617903	Shared
OTU_305	0.216667	0.000617615	Shared
OTU_247	0.275	0.000607216	Shared
OTU_732	0.141667	0.000604966	Shared
OTU_35	0.5	0.000569279	Shared
OTU_12428	0.266667	0.000537466	Shared
OTU_1311	0.291667	0.00053226	Shared
OTU_209	0.425	0.000529446	Shared
OTU_962	0.391667	0.000509412	Shared
OTU_3243	0.241667	0.000502973	Shared
OTU_1247	0.0916667	0.000491048	Shared
OTU_386	0.0583333	0.000485192	Shared
OTU_1292	0.0833333	0.000479473	Shared
OTU_1331	0.158333	0.00047808	Shared
OTU_2833	0.2	0.00047337	Shared
OTU_446	0.225	0.00046792	Shared
OTU_1519	0.341667	0.000448453	Shared
OTU_6292	0.225	0.000447979	Shared
OTU_64	0.458333	0.000444087	Shared
OTU_11875	0.35	0.000442334	Shared
OTU_11740	0.275	0.000439236	Shared
OTU_40	0.4	0.000439027	Shared
OTU_4742	0.35	0.000434692	Shared
OTU_2831	0.0416667	0.000433826	Un-shared
OTU_8772	0.308333	0.000432955	Shared
OTU_88	0.458333	0.000420331	Shared
OTU_2245	0.166667	0.000406191	Shared
OTU_3110	0.391667	0.00040534	Shared
OTU_2469	0.375	0.000405332	Shared
OTU_283	0.125	0.000404151	Shared
OTU_13728	0.158333	0.000400206	Un-shared
OTU_10963	0.308333	0.000392542	Shared
OTU_47	0.433333	0.000390404	Shared
OTU_329	0.266667	0.000381875	Shared
OTU_96	0.233333	0.000376234	Shared
OTU_11888	0.141667	0.000375556	Shared
OTU_8592	0.425	0.000375327	Un-shared
OTU_67	0.341667	0.000374674	Shared
OTU_376	0.241667	0.000372772	Shared
OTU_348	0.333333	0.000372489	Shared
OTU_2353	0.183333	0.000371348	Shared
OTU_11742	0.425	0.000370297	Shared
OTU_12278	0.425	0.000360724	Shared
OTU_1158	0.183333	0.000352721	Shared
OTU_11823	0.358333	0.000350577	Shared
OTU_6491	0.141667	0.00034741	Shared
OTU_901	0.108333	0.000343062	Shared
OTU_2464	0.0916667	0.000332911	Shared
OTU_931	0.125	0.000323796	Shared
OTU_8312	0.2	0.000319363	Shared
OTU_145	0.225	0.000314826	Shared
OTU_23	0.35	0.000306503	Shared
OTU_7572	0.05	0.000302456	Un-shared
OTU_33	0.275	0.000300542	Shared
OTU_12447	0.308333	0.000299386	Shared
OTU_731	0.325	0.000299086	Shared
OTU_436	0.141667	0.00029375	Shared
OTU_151	0.133333	0.000289829	Shared
OTU_65	0.283333	0.000283443	Shared
OTU_12363	0.316667	0.000275795	Shared
OTU_11904	0.025	0.000272802	Un-shared
OTU_602	0.241667	0.000269207	Shared
OTU_950	0.0416667	0.000264519	Shared
OTU_7673	0.291667	0.000263318	Shared
OTU_3068	0.183333	0.000262017	Shared
OTU_12443	0.166667	0.000259895	Shared
OTU_1505	0.225	0.000256433	Shared
OTU_3797	0.025	0.000252837	Shared
OTU_43	0.308333	0.000248575	Shared
OTU_532	0.241667	0.000244084	Shared
OTU_228	0.133333	0.000241776	Shared
OTU_13836	0.191667	0.000241222	Shared
OTU_58	0.241667	0.000241089	Shared
OTU_309	0.1	0.000240279	Shared
OTU_111	0.216667	0.000238315	Shared
OTU_6305	0.0333333	0.000234383	Shared
OTU_1691	0.116667	0.000232414	Shared
OTU_3010	0.141667	0.000231219	Shared
OTU_12277	0.133333	0.000230897	Shared
OTU_5190	0.283333	0.00023028	Shared
OTU_68	0.283333	0.000229837	Shared
OTU_11402	0.225	0.000225923	Shared
OTU_5570	0.241667	0.00022504	Shared
OTU_38	0.275	0.000221905	Shared
OTU_253	0.00833333	0.000220489	Shared
OTU_1039	0.025	0.000220071	Un-shared
OTU_1848	0.141667	0.000219903	Shared
OTU_3229	0.125	0.000216921	Shared
OTU_534	0.2	0.000210843	Shared
OTU_958	0.183333	0.000207703	Shared
OTU_34	0.266667	0.00020462	Shared
OTU_1520	0.0833333	0.000200432	Shared
OTU_4607	0.0333333	0.000199703	Shared
OTU_10578	0.1	0.000195811	Shared
OTU_6146	0.025	0.000189819	Shared
OTU_1256	0.2	0.000186924	Shared
OTU_5865	0.175	0.000186438	Shared
OTU_1319	0.05	0.000184596	Shared
OTU_5972	0.191667	0.000184162	Shared
OTU_11352	0.0333333	0.000180901	Un-shared
OTU_629	0.175	0.000180878	Shared
OTU_8004	0.258333	0.000179306	Shared
OTU_1976	0.0166667	0.000178524	Shared
OTU_214	0.175	0.000178365	Shared
OTU_82	0.241667	0.00017636	Shared
OTU_421	0.0666667	0.000172633	Shared
OTU_1854	0.0333333	0.000171705	Shared
OTU_5568	0.216667	0.000171213	Shared
OTU_5867	0.233333	0.000168916	Shared
OTU_4268	0.1	0.000166597	Shared
OTU_1086	0.116667	0.000163007	Shared
OTU_1176	0.0333333	0.000162666	Shared
OTU_547	0.133333	0.000162573	Shared
OTU_503	0.075	0.000161737	Shared
OTU_865	0.0916667	0.000159793	Shared
OTU_1620	0.0416667	0.000159423	Shared
OTU_225	0.175	0.000159385	Shared
OTU_5019	0.108333	0.000155418	Shared
OTU_8255	0.025	0.000153425	Shared
OTU_1438	0.0333333	0.000151052	Shared
OTU_8021	0.141667	0.000151036	Un-shared
OTU_11905	0.00833333	0.000150522	Un-shared
OTU_6075	0.075	0.000148433	Un-shared
OTU_3461	0.183333	0.000147266	Shared
OTU_85	0.216667	0.000146923	Shared
OTU_3494	0.0833333	0.00014664	Un-shared
OTU_211	0.0666667	0.000145946	Shared
OTU_451	0.0416667	0.000145888	Shared
OTU_163	0.175	0.000145157	Shared
OTU_639	0.166667	0.000143538	Shared
OTU_10313	0.1	0.000143023	Shared
OTU_13084	0.0666667	0.000142302	Shared
OTU_101	0.208333	0.000141951	Shared
OTU_156	0.05	0.000139185	Shared
OTU_631	0.1	0.00013876	Shared
OTU_9234	0.0333333	0.000138035	Un-shared
OTU_571	0.183333	0.000136492	Shared
OTU_8847	0.116667	0.000136007	Shared
OTU_11903	0.0333333	0.000135857	Un-shared
OTU_5291	0.125	0.000132892	Shared
OTU_56	0.216667	0.000132538	Shared
OTU_73	0.191667	0.000132315	Shared
OTU_57	0.225	0.000131739	Shared
OTU_10233	0.108333	0.000130879	Shared
OTU_1527	0.025	0.000130612	Shared
OTU_1336	0.0333333	0.000127858	Shared
OTU_3089	0.0833333	0.000127107	Shared
OTU_1014	0.158333	0.000124128	Un-shared
OTU_442	0.158333	0.000123691	Shared
OTU_3345	0.108333	0.00012359	Shared
OTU_8284	0.0916667	0.000121458	Shared
OTU_149	0.0166667	0.000120922	Shared
OTU_422	0.0666667	0.00011891	Shared
OTU_97	0.183333	0.000118387	Shared
OTU_823	0.125	0.000118184	Shared
OTU_182	0.158333	0.000116111	Shared
OTU_11825	0.1	0.000116047	Shared
OTU_697	0.1	0.000115156	Shared
OTU_11288	0.075	0.000115123	Shared
OTU_5626	0.141667	0.000114923	Shared
OTU_9397	0.158333	0.000114195	Shared
OTU_3540	0.0666667	0.000114104	Shared
OTU_2070	0.05	0.000113286	Shared
OTU_1539	0.025	0.000112835	Shared
OTU_476	0.025	0.000112146	Shared
OTU_3657	0.0916667	0.00011195	Shared
OTU_2563	0.0833333	0.000109038	Shared
OTU_10504	0.05	0.000108708	Shared
OTU_4263	0.125	0.000108525	Shared
OTU_3986	0.166667	0.000108483	Shared
OTU_63	0.108333	0.000108295	Shared
OTU_1753	0.0583333	0.000107613	Shared
OTU_1884	0.0333333	0.000107591	Shared
OTU_301	0.125	0.000107475	Un-shared
OTU_71	0.0916667	0.000106079	Shared
OTU_164	0.183333	0.000105601	Shared
OTU_122	0.133333	0.000104184	Shared
OTU_107	0.0666667	0.000103748	Shared
OTU_522	0.0583333	0.000103706	Shared
OTU_523	0.133333	0.000102035	Shared
OTU_1623	0.108333	0.000100102	Un-shared
OTU_5290	0.15	9.98915e-05	Shared
OTU_6027	0.025	9.86028e-05	Un-shared
OTU_62	0.116667	9.84788e-05	Shared
OTU_260	0.133333	9.81786e-05	Shared
OTU_110	0.141667	9.75558e-05	Shared
OTU_744	0.0583333	9.64194e-05	Shared
OTU_553	0.0166667	9.62685e-05	Shared
OTU_66	0.125	9.59579e-05	Shared
OTU_10506	0.108333	9.53026e-05	Shared
OTU_4089	0.025	9.44778e-05	Shared
OTU_218	0.075	9.36808e-05	Shared
OTU_2135	0.0416667	9.31305e-05	Shared
OTU_405	0.108333	9.13187e-05	Shared
OTU_5763	0.075	9.05446e-05	Shared
OTU_1407	0.1	9.0177e-05	Shared
OTU_373	0.141667	9.00452e-05	Shared
OTU_9227	0.1	8.98136e-05	Shared
OTU_290	0.108333	8.80438e-05	Shared
OTU_13839	0.0333333	8.71443e-05	Shared
OTU_819	0.0166667	8.70294e-05	Shared
OTU_544	0.05	8.51573e-05	Shared
OTU_397	0.108333	8.49467e-05	Shared
OTU_8792	0.0666667	8.48218e-05	Shared
OTU_273	0.075	8.45885e-05	Shared
OTU_5629	0.0666667	8.34687e-05	Shared
OTU_8450	0.025	8.32665e-05	Un-shared
OTU_1946	0.116667	8.23159e-05	Shared
OTU_134	0.108333	8.14583e-05	Shared
OTU_161	0.0583333	8.0597e-05	Shared
OTU_563	0.0416667	8.05074e-05	Shared
OTU_8451	0.0166667	8.04838e-05	Shared
OTU_394	0.0833333	8.04498e-05	Shared
OTU_11384	0.0583333	8.02963e-05	Shared
OTU_7538	0.141667	8.02678e-05	Shared
OTU_6757	0.05	8.02615e-05	Shared
OTU_140	0.0916667	7.91808e-05	Shared
OTU_104	0.116667	7.89866e-05	Shared
OTU_1409	0.0416667	7.8558e-05	Shared
OTU_4062	0.0166667	7.83202e-05	Shared
OTU_2525	0.025	7.82691e-05	Un-shared
OTU_222	0.0416667	7.73338e-05	Shared
OTU_4380	0.025	7.72455e-05	Un-shared
OTU_2788	0.0916667	7.70367e-05	Shared
OTU_4295	0.0583333	7.67013e-05	Shared
OTU_6761	0.0666667	7.60706e-05	Shared
OTU_12283	0.0666667	7.5549e-05	Shared
OTU_991	0.0416667	7.47182e-05	Shared
OTU_11864	0.1	7.45708e-05	Shared
OTU_1391	0.025	7.43886e-05	Shared
OTU_2241	0.108333	7.41465e-05	Shared
OTU_6057	0.025	7.26664e-05	Un-shared
OTU_6995	0.116667	7.26534e-05	Shared
OTU_153	0.1	7.21957e-05	Shared
OTU_1260	0.0333333	7.16834e-05	Shared
OTU_1121	0.025	7.16297e-05	Shared
OTU_646	0.0583333	7.15899e-05	Shared
OTU_115	0.125	7.0656e-05	Shared
OTU_5874	0.0833333	7.04804e-05	Shared
OTU_3576	0.075	7.01649e-05	Shared
OTU_8610	0.141667	7.00338e-05	Shared
OTU_54	0.075	6.97412e-05	Shared
OTU_6861	0.0916667	6.97283e-05	Shared
OTU_2392	0.0583333	6.97005e-05	Un-shared
OTU_3760	0.0583333	6.93079e-05	Shared
OTU_5815	0.05	6.88925e-05	Shared
OTU_219	0.0166667	6.88382e-05	Shared
OTU_236	0.108333	6.7219e-05	Shared
OTU_2117	0.0333333	6.66332e-05	Shared
OTU_2305	0.075	6.64759e-05	Shared
OTU_7758	0.108333	6.61044e-05	Shared
OTU_10884	0.0416667	6.60274e-05	Shared
OTU_1045	0.075	6.53999e-05	Shared
OTU_41	0.1	6.53776e-05	Shared
OTU_8994	0.108333	6.48137e-05	Shared
OTU_251	0.1	6.45812e-05	Shared
OTU_2889	0.0416667	6.44852e-05	Shared
OTU_306	0.075	6.44574e-05	Shared
OTU_152	0.0166667	6.39806e-05	Shared
OTU_654	0.0916667	6.38509e-05	Shared
OTU_296	0.133333	6.31732e-05	Shared
OTU_91	0.1	6.27628e-05	Shared
OTU_172	0.0416667	6.26929e-05	Shared
OTU_3271	0.0666667	6.24983e-05	Shared
OTU_3466	0.0666667	6.2477e-05	Un-shared
OTU_703	0.0833333	6.21801e-05	Shared
OTU_12849	0.0916667	6.1805e-05	Shared
OTU_13779	0.133333	6.16666e-05	Shared
OTU_840	0.0333333	6.12998e-05	Shared
OTU_120	0.0333333	6.06479e-05	Shared
OTU_418	0.0833333	6.04928e-05	Shared
OTU_158	0.0916667	6.03492e-05	Shared
OTU_5448	0.0166667	6.00682e-05	Shared
OTU_84	0.0583333	6.00569e-05	Shared
OTU_11854	0.0333333	5.99439e-05	Shared
OTU_2724	0.0416667	5.92358e-05	Un-shared
OTU_49	0.0916667	5.89145e-05	Shared
OTU_183	0.108333	5.87957e-05	Shared
OTU_13781	0.00833333	5.85864e-05	Un-shared
OTU_2346	0.00833333	5.85864e-05	Shared
OTU_772	0.075	5.81443e-05	Shared
OTU_1011	0.0583333	5.78713e-05	Shared
OTU_4703	0.0583333	5.78342e-05	Shared
OTU_1131	0.075	5.76609e-05	Shared
OTU_330	0.0916667	5.75836e-05	Shared
OTU_956	0.0833333	5.69882e-05	Shared
OTU_206	0.05	5.69227e-05	Shared
OTU_2175	0.025	5.68945e-05	Shared
OTU_1720	0.0666667	5.66699e-05	Shared
OTU_2386	0.0666667	5.64856e-05	Shared
OTU_5877	0.05	5.64727e-05	Shared
OTU_13613	0.075	5.62103e-05	Shared
OTU_105	0.0833333	5.56115e-05	Shared
OTU_12420	0.05	5.53518e-05	Shared
OTU_2419	0.0166667	5.50599e-05	Shared
OTU_7679	0.0416667	5.49532e-05	Un-shared
OTU_5018	0.0666667	5.47544e-05	Un-shared
OTU_2220	0.0833333	5.43512e-05	Shared
OTU_131	0.0833333	5.36138e-05	Shared
OTU_187	0.108333	5.35494e-05	Shared
OTU_2432	0.0333333	5.33378e-05	Shared
OTU_11861	0.0583333	5.29766e-05	Shared
OTU_1305	0.0166667	5.29384e-05	Shared
OTU_10945	0.025	5.26333e-05	Shared
OTU_100	0.1	5.24831e-05	Shared
OTU_4125	0.0333333	5.21184e-05	Shared
OTU_213	0.0666667	5.1685e-05	Shared
OTU_6187	0.05	5.16694e-05	Shared
OTU_1609	0.0583333	5.07289e-05	Un-shared
OTU_6087	0.0416667	5.04397e-05	Shared
OTU_4626	0.05	5.0356e-05	Shared
OTU_980	0.075	5.02568e-05	Shared
OTU_6698	0.0666667	5.01094e-05	Shared
OTU_707	0.0916667	5.00117e-05	Shared
OTU_5056	0.075	4.94984e-05	Un-shared
OTU_449	0.075	4.93459e-05	Shared
OTU_821	0.075	4.90278e-05	Shared
OTU_3709	0.0666667	4.89331e-05	Shared
OTU_2492	0.0416667	4.89015e-05	Shared
OTU_3178	0.0166667	4.84661e-05	Shared
OTU_83	0.05	4.81512e-05	Shared
OTU_299	0.075	4.78103e-05	Shared
OTU_6704	0.075	4.72354e-05	Shared
OTU_11743	0.05	4.71445e-05	Shared
OTU_1341	0.0666667	4.69066e-05	Shared
OTU_375	0.0333333	4.64162e-05	Shared
OTU_9500	0.0583333	4.58342e-05	Shared
OTU_1318	0.0166667	4.5804e-05	Shared
OTU_2571	0.00833333	4.57385e-05	Shared
OTU_4667	0.00833333	4.57385e-05	Un-shared
OTU_128	0.05	4.55483e-05	Shared
OTU_3518	0.0166667	4.53577e-05	Shared
OTU_95	0.05	4.50249e-05	Shared
OTU_52	0.1	4.48625e-05	Shared
OTU_381	0.0333333	4.48126e-05	Shared
OTU_223	0.0166667	4.44216e-05	Shared
OTU_741	0.0583333	4.41143e-05	Shared
OTU_2306	0.0416667	4.39909e-05	Shared
OTU_2834	0.0416667	4.3939e-05	Un-shared
OTU_481	0.0666667	4.36782e-05	Shared
OTU_10631	0.0333333	4.34803e-05	Shared
OTU_463	0.075	4.30482e-05	Shared
OTU_1186	0.0333333	4.28086e-05	Shared
OTU_1352	0.075	4.22987e-05	Shared
OTU_7760	0.0166667	4.22962e-05	Shared
OTU_2302	0.0166667	4.21805e-05	Shared
OTU_170	0.0583333	4.21265e-05	Shared
OTU_3970	0.0416667	4.20126e-05	Shared
OTU_875	0.0333333	4.15188e-05	Shared
OTU_7460	0.0416667	4.14649e-05	Shared
OTU_6362	0.0333333	4.12438e-05	Shared
OTU_8810	0.1	4.11364e-05	Shared
OTU_5188	0.05	4.06471e-05	Shared
OTU_249	0.0666667	4.05062e-05	Shared
OTU_8617	0.0666667	4.01252e-05	Un-shared
OTU_664	0.0666667	3.99129e-05	Shared
OTU_7488	0.025	3.97219e-05	Shared
OTU_778	0.0333333	3.92033e-05	Shared
OTU_660	0.0416667	3.90434e-05	Shared
OTU_9124	0.0333333	3.89865e-05	Shared
OTU_4151	0.025	3.88447e-05	Un-shared
OTU_2467	0.0333333	3.87075e-05	Un-shared
OTU_10723	0.0416667	3.86722e-05	Shared
OTU_411	0.05	3.84427e-05	Shared
OTU_539	0.0416667	3.82289e-05	Shared
OTU_8144	0.075	3.80784e-05	Shared
OTU_169	0.0416667	3.80086e-05	Shared
OTU_930	0.0666667	3.79339e-05	Shared
OTU_6621	0.0416667	3.79334e-05	Un-shared
OTU_10934	0.05	3.79311e-05	Un-shared
OTU_13096	0.0416667	3.79078e-05	Shared
OTU_353	0.0666667	3.78177e-05	Shared
OTU_13008	0.0583333	3.77863e-05	Shared
OTU_13359	0.0166667	3.76916e-05	Shared
OTU_8904	0.00833333	3.76305e-05	Shared
OTU_80	0.0666667	3.74942e-05	Shared
OTU_12996	0.075	3.7261e-05	Shared
OTU_320	0.0416667	3.70288e-05	Shared
OTU_2422	0.075	3.69194e-05	Shared
OTU_5609	0.0333333	3.6916e-05	Un-shared
OTU_9097	0.0583333	3.65106e-05	Shared
OTU_242	0.0583333	3.60937e-05	Shared
OTU_1077	0.0416667	3.60762e-05	Shared
OTU_9862	0.0416667	3.58615e-05	Shared
OTU_633	0.0166667	3.58157e-05	Shared
OTU_9656	0.05	3.56433e-05	Un-shared
OTU_10377	0.0583333	3.5554e-05	Shared
OTU_108	0.0666667	3.54752e-05	Shared
OTU_425	0.0416667	3.53427e-05	Shared
OTU_774	0.0333333	3.48403e-05	Shared
OTU_103	0.0666667	3.4743e-05	Shared
OTU_398	0.0416667	3.4529e-05	Shared
OTU_13712	0.05	3.42436e-05	Shared
OTU_3502	0.05	3.40064e-05	Shared
OTU_10973	0.05	3.39871e-05	Shared
OTU_5059	0.025	3.39577e-05	Un-shared
OTU_3034	0.0166667	3.35713e-05	Un-shared
OTU_6426	0.0666667	3.31509e-05	Shared
OTU_9190	0.0416667	3.30589e-05	Shared
OTU_3564	0.0333333	3.29999e-05	Shared
OTU_1284	0.025	3.28206e-05	Shared
OTU_74	0.0833333	3.26059e-05	Shared
OTU_6850	0.0833333	3.25154e-05	Shared
OTU_4279	0.0666667	3.24102e-05	Shared
OTU_5952	0.0333333	3.22717e-05	Shared
OTU_13708	0.025	3.21028e-05	Un-shared
OTU_6231	0.05	3.19355e-05	Shared
OTU_239	0.025	3.19337e-05	Shared
OTU_2423	0.025	3.18992e-05	Shared
OTU_9854	0.05	3.18913e-05	Shared
OTU_3371	0.0166667	3.14854e-05	Shared
OTU_1033	0.0416667	3.14691e-05	Shared
OTU_13799	0.00833333	3.14017e-05	Un-shared
OTU_9212	0.00833333	3.1269e-05	Un-shared
OTU_560	0.0333333	3.12593e-05	Shared
OTU_2049	0.025	3.11359e-05	Shared
OTU_374	0.05	3.11266e-05	Shared
OTU_13625	0.0333333	3.05691e-05	Shared
OTU_8303	0.025	3.03135e-05	Un-shared
OTU_2214	0.0583333	3.02575e-05	Shared
OTU_133	0.0166667	3.02389e-05	Shared
OTU_233	0.025	3.01905e-05	Shared
OTU_4068	0.0333333	3.01344e-05	Shared
OTU_459	0.025	3.00414e-05	Un-shared
OTU_178	0.0333333	3.00399e-05	Shared
OTU_361	0.0416667	2.98297e-05	Shared
OTU_1579	0.05	2.94541e-05	Shared
OTU_952	0.0583333	2.93637e-05	Shared
OTU_2509	0.0166667	2.92394e-05	Un-shared
OTU_207	0.05	2.91863e-05	Shared
OTU_807	0.0333333	2.91679e-05	Shared
OTU_5415	0.0166667	2.90442e-05	Un-shared
OTU_7800	0.025	2.88347e-05	Shared
OTU_3987	0.025	2.88208e-05	Shared
OTU_129	0.025	2.87642e-05	Shared
OTU_8424	0.0333333	2.82258e-05	Shared
OTU_237	0.0416667	2.82207e-05	Shared
OTU_221	0.0583333	2.81452e-05	Shared
OTU_6230	0.0583333	2.78512e-05	Shared
OTU_2085	0.0333333	2.77828e-05	Shared
OTU_328	0.0583333	2.77642e-05	Shared
OTU_3223	0.00833333	2.77107e-05	Un-shared
OTU_202	0.0583333	2.76114e-05	Shared
OTU_1516	0.0333333	2.75313e-05	Shared
OTU_2079	0.0416667	2.73875e-05	Shared
OTU_649	0.05	2.73397e-05	Shared
OTU_2898	0.0333333	2.72447e-05	Shared
OTU_898	0.0166667	2.71111e-05	Shared
OTU_7512	0.0333333	2.70514e-05	Shared
OTU_3113	0.025	2.70072e-05	Shared
OTU_10929	0.05	2.68998e-05	Shared
OTU_201	0.025	2.67692e-05	Un-shared
OTU_919	0.0416667	2.67352e-05	Shared
OTU_1035	0.0166667	2.66595e-05	Shared
OTU_3390	0.025	2.66394e-05	Un-shared
OTU_150	0.05	2.66282e-05	Shared
OTU_347	0.0416667	2.65752e-05	Shared
OTU_1185	0.0166667	2.65613e-05	Shared
OTU_319	0.0333333	2.65368e-05	Shared
OTU_278	0.0333333	2.64816e-05	Shared
OTU_2748	0.0416667	2.64298e-05	Shared
OTU_2616	0.0416667	2.63004e-05	Un-shared
OTU_157	0.0166667	2.58915e-05	Shared
OTU_13094	0.025	2.58445e-05	Un-shared
OTU_282	0.0666667	2.58377e-05	Shared
OTU_1547	0.025	2.57547e-05	Shared
OTU_4387	0.0333333	2.57314e-05	Shared
OTU_7186	0.025	2.56877e-05	Un-shared
OTU_528	0.00833333	2.56294e-05	Un-shared
OTU_11293	0.0333333	2.55849e-05	Shared
OTU_226	0.0416667	2.55375e-05	Shared
OTU_3226	0.0166667	2.53903e-05	Shared
OTU_13802	0.0416667	2.52258e-05	Shared
OTU_5356	0.00833333	2.51214e-05	Un-shared
OTU_2682	0.0166667	2.51207e-05	Shared
OTU_1075	0.00833333	2.5087e-05	Shared
OTU_9427	0.00833333	2.5087e-05	Shared
OTU_2146	0.025	2.50814e-05	Shared
OTU_733	0.05	2.49661e-05	Shared
OTU_9700	0.00833333	2.49486e-05	Un-shared
OTU_3294	0.05	2.49116e-05	Shared
OTU_642	0.025	2.48698e-05	Shared
OTU_2880	0.0416667	2.4555e-05	Shared
OTU_8203	0.00833333	2.45296e-05	Un-shared
OTU_3648	0.0333333	2.45252e-05	Shared
OTU_2285	0.0333333	2.44932e-05	Shared
OTU_1080	0.0666667	2.42939e-05	Shared
OTU_11247	0.0416667	2.40089e-05	Un-shared
OTU_923	0.05	2.38904e-05	Shared
OTU_1558	0.0416667	2.38449e-05	Shared
OTU_1140	0.0416667	2.36646e-05	Shared
OTU_606	0.025	2.3619e-05	Shared
OTU_118	0.0333333	2.35854e-05	Shared
OTU_7668	0.0166667	2.353e-05	Shared
OTU_764	0.025	2.34929e-05	Shared
OTU_396	0.025	2.31344e-05	Shared
OTU_10888	0.0416667	2.30796e-05	Shared
OTU_2022	0.00833333	2.29347e-05	Shared
OTU_860	0.00833333	2.29347e-05	Un-shared
OTU_7389	0.0416667	2.29213e-05	Shared
OTU_3546	0.00833333	2.28693e-05	Un-shared
OTU_4378	0.00833333	2.28693e-05	Shared
OTU_4546	0.00833333	2.28693e-05	Shared
OTU_6339	0.00833333	2.28693e-05	Shared
OTU_5186	0.0333333	2.28246e-05	Shared
OTU_132	0.0416667	2.28076e-05	Shared
OTU_287	0.0416667	2.25524e-05	Shared
OTU_824	0.0333333	2.23797e-05	Shared
OTU_1252	0.0166667	2.23671e-05	Shared
OTU_5417	0.0416667	2.23488e-05	Shared
OTU_159	0.0333333	2.23218e-05	Shared
OTU_13067	0.00833333	2.22733e-05	Shared
OTU_4301	0.00833333	2.22364e-05	Un-shared
OTU_592	0.05	2.2182e-05	Shared
OTU_9654	0.025	2.20769e-05	Un-shared
OTU_363	0.0333333	2.20037e-05	Shared
OTU_1456	0.00833333	2.19504e-05	Un-shared
OTU_9237	0.0333333	2.19466e-05	Shared
OTU_4532	0.0166667	2.19013e-05	Shared
OTU_5029	0.025	2.18444e-05	Shared
OTU_7178	0.0166667	2.17297e-05	Un-shared
OTU_700	0.0416667	2.16006e-05	Shared
OTU_1134	0.025	2.15876e-05	Shared
OTU_302	0.0333333	2.15834e-05	Shared
OTU_13371	0.025	2.15768e-05	Shared
OTU_357	0.0333333	2.1536e-05	Shared
OTU_2815	0.0416667	2.14003e-05	Shared
OTU_10234	0.025	2.13145e-05	Shared
OTU_6080	0.05	2.12659e-05	Shared
OTU_3256	0.0166667	2.12163e-05	Shared
OTU_8593	0.0166667	2.11503e-05	Un-shared
OTU_8779	0.0333333	2.10599e-05	Shared
OTU_1053	0.025	2.08709e-05	Shared
OTU_1529	0.025	2.08674e-05	Shared
OTU_625	0.025	2.06931e-05	Shared
OTU_248	0.0333333	2.0595e-05	Shared
OTU_515	0.025	2.05181e-05	Shared
OTU_977	0.00833333	2.05035e-05	Shared
OTU_11456	0.025	2.04552e-05	Shared
OTU_8768	0.0416667	2.02729e-05	Shared
OTU_297	0.025	2.01922e-05	Shared
OTU_723	0.0333333	2.01828e-05	Shared
OTU_8590	0.0166667	2.01743e-05	Un-shared
OTU_895	0.025	2.01185e-05	Shared
OTU_13069	0.0333333	2.01154e-05	Shared
OTU_13427	0.00833333	2.00444e-05	Shared
OTU_1486	0.00833333	2.00444e-05	Shared
OTU_2549	0.0166667	2.00262e-05	Shared
OTU_230	0.0416667	1.99783e-05	Shared
OTU_13020	0.00833333	1.99739e-05	Un-shared
OTU_1823	0.00833333	1.99739e-05	Shared
OTU_8399	0.00833333	1.99739e-05	Un-shared
OTU_9658	0.00833333	1.99739e-05	Shared
OTU_11900	0.00833333	1.99331e-05	Un-shared
OTU_121	0.0416667	1.99209e-05	Shared
OTU_144	0.025	1.99078e-05	Shared
OTU_869	0.00833333	1.98448e-05	Shared
OTU_6356	0.025	1.9751e-05	Un-shared
OTU_1664	0.0333333	1.96834e-05	Shared
OTU_6035	0.025	1.94832e-05	Shared
OTU_130	0.025	1.93891e-05	Shared
OTU_217	0.05	1.93488e-05	Shared
OTU_9396	0.0333333	1.9279e-05	Shared
OTU_2041	0.0166667	1.9242e-05	Shared
OTU_186	0.025	1.91539e-05	Shared
OTU_13717	0.0333333	1.91237e-05	Shared
OTU_466	0.0416667	1.88738e-05	Shared
OTU_9963	0.0333333	1.88131e-05	Shared
OTU_1465	0.0166667	1.8718e-05	Shared
OTU_3330	0.0166667	1.87078e-05	Shared
OTU_1114	0.025	1.86692e-05	Un-shared
OTU_9157	0.0166667	1.8644e-05	Shared
OTU_8908	0.0166667	1.85119e-05	Shared
OTU_834	0.0166667	1.84231e-05	Shared
OTU_180	0.0333333	1.83515e-05	Shared
OTU_1744	0.025	1.83475e-05	Shared
OTU_356	0.0166667	1.82896e-05	Shared
OTU_390	0.025	1.82616e-05	Shared
OTU_244	0.0333333	1.82307e-05	Shared
OTU_13049	0.0416667	1.82001e-05	Shared
OTU_6291	0.025	1.81772e-05	Shared
OTU_2104	0.0166667	1.81365e-05	Shared
OTU_494	0.0333333	1.80639e-05	Shared
OTU_692	0.0333333	1.80283e-05	Shared
OTU_285	0.0416667	1.79159e-05	Shared
OTU_8223	0.0166667	1.78749e-05	Shared
OTU_5863	0.025	1.78272e-05	Shared
OTU_483	0.025	1.78055e-05	Shared
OTU_10686	0.0333333	1.77824e-05	Shared
OTU_2478	0.025	1.7758e-05	Shared
OTU_1208	0.0166667	1.77375e-05	Shared
OTU_3344	0.00833333	1.76865e-05	Shared
OTU_417	0.025	1.75969e-05	Shared
OTU_13738	0.0333333	1.75779e-05	Shared
OTU_4859	0.00833333	1.75385e-05	Shared
OTU_813	0.0333333	1.75256e-05	Shared
OTU_8641	0.0166667	1.7515e-05	Shared
OTU_677	0.025	1.7508e-05	Shared
OTU_1649	0.0333333	1.74589e-05	Shared
OTU_581	0.0333333	1.74363e-05	Shared
OTU_2044	0.025	1.7435e-05	Shared
OTU_12399	0.0166667	1.7403e-05	Shared
OTU_1253	0.0333333	1.73451e-05	Shared
OTU_681	0.0166667	1.72199e-05	Shared
OTU_114	0.025	1.72189e-05	Shared
OTU_688	0.0166667	1.72075e-05	Shared
OTU_402	0.0166667	1.71281e-05	Shared
OTU_264	0.0333333	1.71197e-05	Shared
OTU_10540	0.0333333	1.70698e-05	Shared
OTU_10041	0.025	1.7024e-05	Shared
OTU_676	0.0333333	1.69982e-05	Shared
OTU_344	0.025	1.69736e-05	Shared
OTU_350	0.0333333	1.69589e-05	Shared
OTU_326	0.025	1.69256e-05	Shared
OTU_3915	0.00833333	1.6885e-05	Shared
OTU_4892	0.00833333	1.6885e-05	Un-shared
OTU_8984	0.00833333	1.6885e-05	Shared
OTU_269	0.025	1.68675e-05	Shared
OTU_265	0.0333333	1.68524e-05	Shared
OTU_165	0.0333333	1.66773e-05	Shared
OTU_166	0.025	1.6673e-05	Shared
OTU_313	0.0333333	1.64808e-05	Shared
OTU_1108	0.025	1.64272e-05	Shared
OTU_485	0.00833333	1.63359e-05	Un-shared
OTU_630	0.025	1.62893e-05	Shared
OTU_412	0.0333333	1.62885e-05	Shared
OTU_566	0.0416667	1.62849e-05	Shared
OTU_955	0.025	1.62404e-05	Shared
OTU_1315	0.0333333	1.62227e-05	Shared
OTU_7100	0.0333333	1.62157e-05	Shared
OTU_3134	0.0333333	1.61035e-05	Shared
OTU_257	0.0333333	1.60482e-05	Shared
OTU_13587	0.0166667	1.59922e-05	Shared
OTU_634	0.0166667	1.59298e-05	Shared
OTU_1072	0.025	1.59155e-05	Shared
OTU_13058	0.0166667	1.59077e-05	Un-shared
OTU_853	0.0333333	1.58671e-05	Shared
OTU_173	0.025	1.58401e-05	Shared
OTU_1178	0.00833333	1.58014e-05	Shared
OTU_12536	0.00833333	1.58014e-05	Shared
OTU_1719	0.00833333	1.58014e-05	Un-shared
OTU_1803	0.00833333	1.58014e-05	Shared
OTU_3255	0.00833333	1.58014e-05	Un-shared
OTU_4748	0.00833333	1.58014e-05	Shared
OTU_4086	0.0333333	1.57573e-05	Shared
OTU_658	0.025	1.5743e-05	Shared
OTU_2949	0.00833333	1.57009e-05	Shared
OTU_477	0.00833333	1.56345e-05	Shared
OTU_216	0.0166667	1.55802e-05	Shared
OTU_275	0.0333333	1.55605e-05	Shared
OTU_5452	0.0166667	1.5529e-05	Un-shared
OTU_1046	0.0166667	1.54725e-05	Shared
OTU_391	0.0166667	1.54632e-05	Un-shared
OTU_1834	0.0166667	1.53969e-05	Un-shared
OTU_303	0.00833333	1.53776e-05	Shared
OTU_5160	0.00833333	1.53776e-05	Shared
OTU_3520	0.0166667	1.53328e-05	Shared
OTU_410	0.0166667	1.52675e-05	Shared
OTU_3899	0.00833333	1.51965e-05	Un-shared
OTU_11405	0.025	1.51964e-05	Shared
OTU_9152	0.0416667	1.51725e-05	Shared
OTU_2644	0.0166667	1.51339e-05	Un-shared
OTU_939	0.0333333	1.50966e-05	Shared
OTU_340	0.0166667	1.49922e-05	Shared
OTU_2530	0.025	1.4922e-05	Shared
OTU_4867	0.00833333	1.49086e-05	Shared
OTU_5230	0.00833333	1.49086e-05	Shared
OTU_235	0.0166667	1.48894e-05	Shared
OTU_11071	0.00833333	1.46962e-05	Un-shared
OTU_160	0.0333333	1.46949e-05	Shared
OTU_1668	0.0166667	1.4649e-05	Shared
OTU_12316	0.025	1.46416e-05	Shared
OTU_325	0.0166667	1.45682e-05	Shared
OTU_126	0.0333333	1.45569e-05	Shared
OTU_1279	0.0166667	1.45268e-05	Shared
OTU_7891	0.025	1.45257e-05	Un-shared
OTU_10292	0.025	1.44989e-05	Shared
OTU_1650	0.025	1.44465e-05	Shared
OTU_416	0.025	1.44112e-05	Shared
OTU_9236	0.025	1.43498e-05	Shared
OTU_5412	0.0166667	1.43077e-05	Un-shared
OTU_1310	0.00833333	1.43024e-05	Un-shared
OTU_2970	0.00833333	1.43024e-05	Shared
OTU_429	0.0166667	1.42822e-05	Shared
OTU_75	0.0166667	1.42083e-05	Shared
OTU_11529	0.025	1.41564e-05	Shared
OTU_254	0.0333333	1.41408e-05	Shared
OTU_198	0.0166667	1.40439e-05	Shared
OTU_2925	0.00833333	1.39789e-05	Shared
OTU_327	0.025	1.39181e-05	Un-shared
OTU_751	0.00833333	1.39115e-05	Un-shared
OTU_1097	0.0166667	1.38736e-05	Shared
OTU_93	0.025	1.38446e-05	Shared
OTU_3798	0.025	1.38367e-05	Shared
OTU_9917	0.0333333	1.38178e-05	Un-shared
OTU_679	0.0166667	1.38048e-05	Shared
OTU_7669	0.0166667	1.38048e-05	Shared
OTU_280	0.025	1.37717e-05	Shared
OTU_3776	0.00833333	1.36981e-05	Shared
OTU_7636	0.0166667	1.36737e-05	Un-shared
OTU_1621	0.0166667	1.36479e-05	Un-shared
OTU_438	0.0416667	1.35893e-05	Shared
OTU_6952	0.0166667	1.35171e-05	Shared
OTU_195	0.00833333	1.3508e-05	Shared
OTU_569	0.00833333	1.3508e-05	Shared
OTU_717	0.00833333	1.3508e-05	Shared
OTU_5586	0.025	1.34946e-05	Shared
OTU_190	0.00833333	1.34877e-05	Shared
OTU_2206	0.025	1.34874e-05	Shared
OTU_3627	0.025	1.34576e-05	Un-shared
OTU_479	0.025	1.34263e-05	Un-shared
OTU_470	0.0166667	1.34079e-05	Shared
OTU_12643	0.0166667	1.34006e-05	Shared
OTU_13045	0.00833333	1.33629e-05	Shared
OTU_444	0.025	1.32935e-05	Shared
OTU_2474	0.0166667	1.32356e-05	Shared
OTU_1173	0.0166667	1.32275e-05	Shared
OTU_12131	0.0166667	1.31819e-05	Un-shared
OTU_4242	0.00833333	1.31771e-05	Un-shared
OTU_189	0.0166667	1.30448e-05	Shared
OTU_124	0.0166667	1.30173e-05	Shared
OTU_3197	0.025	1.30013e-05	Un-shared
OTU_2714	0.025	1.29571e-05	Shared
OTU_525	0.0166667	1.28803e-05	Shared
OTU_1953	0.0333333	1.28738e-05	Un-shared
OTU_791	0.025	1.28505e-05	Shared
OTU_1667	0.0166667	1.28376e-05	Shared
OTU_3775	0.0166667	1.28313e-05	Shared
OTU_10887	0.00833333	1.26657e-05	Un-shared
OTU_1200	0.025	1.26634e-05	Shared
OTU_5189	0.0166667	1.26439e-05	Un-shared
OTU_12032	0.00833333	1.25607e-05	Un-shared
OTU_11586	0.00833333	1.25435e-05	Un-shared
OTU_1974	0.025	1.25385e-05	Un-shared
OTU_3250	0.0166667	1.2514e-05	Shared
OTU_3480	0.025	1.23873e-05	Un-shared
OTU_6197	0.0166667	1.23775e-05	Shared
OTU_448	0.0166667	1.23224e-05	Shared
OTU_2142	0.00833333	1.22648e-05	Un-shared
OTU_2543	0.00833333	1.22648e-05	Un-shared
OTU_369	0.00833333	1.22648e-05	Shared
OTU_795	0.00833333	1.22648e-05	Shared
OTU_927	0.00833333	1.22648e-05	Shared
OTU_181	0.0166667	1.22632e-05	Shared
OTU_336	0.0166667	1.21502e-05	Shared
OTU_770	0.0166667	1.21319e-05	Shared
OTU_896	0.0166667	1.21129e-05	Shared
OTU_7197	0.0166667	1.2109e-05	Un-shared
OTU_343	0.025	1.20672e-05	Shared
OTU_4318	0.0166667	1.19994e-05	Shared
OTU_974	0.0166667	1.19749e-05	Shared
OTU_3840	0.0166667	1.19344e-05	Un-shared
OTU_238	0.025	1.19329e-05	Shared
OTU_11884	0.00833333	1.19163e-05	Un-shared
OTU_1189	0.00833333	1.19163e-05	Shared
OTU_3508	0.00833333	1.19163e-05	Un-shared
OTU_6636	0.00833333	1.19163e-05	Shared
OTU_5571	0.025	1.19155e-05	Shared
OTU_12512	0.025	1.18926e-05	Shared
OTU_1081	0.0166667	1.18886e-05	Shared
OTU_2873	0.0333333	1.18276e-05	Shared
OTU_4463	0.00833333	1.17638e-05	Shared
OTU_154	0.025	1.17526e-05	Shared
OTU_10567	0.0333333	1.16242e-05	Shared
OTU_1364	0.025	1.15406e-05	Shared
OTU_147	0.0166667	1.15287e-05	Shared
OTU_102	0.0166667	1.14724e-05	Shared
OTU_4860	0.0166667	1.14676e-05	Un-shared
OTU_13091	0.00833333	1.14674e-05	Un-shared
OTU_2288	0.00833333	1.14674e-05	Un-shared
OTU_584	0.00833333	1.14674e-05	Shared
OTU_8761	0.0166667	1.1465e-05	Shared
OTU_1873	0.0166667	1.14221e-05	Un-shared
OTU_11632	0.0166667	1.13798e-05	Shared
OTU_9119	0.00833333	1.13764e-05	Shared
OTU_355	0.025	1.13469e-05	Shared
OTU_310	0.025	1.13397e-05	Shared
OTU_3403	0.025	1.1306e-05	Shared
OTU_666	0.0166667	1.12299e-05	Shared
OTU_188	0.00833333	1.11366e-05	Shared
OTU_2093	0.00833333	1.11366e-05	Un-shared
OTU_1872	0.00833333	1.11182e-05	Un-shared
OTU_5185	0.0166667	1.10828e-05	Shared
OTU_1434	0.0166667	1.10778e-05	Shared
OTU_2475	0.00833333	1.10235e-05	Un-shared
OTU_2340	0.0166667	1.09763e-05	Shared
OTU_914	0.025	1.09758e-05	Shared
OTU_10950	0.0416667	1.09296e-05	Shared
OTU_8483	0.0166667	1.09238e-05	Shared
OTU_2901	0.0166667	1.08917e-05	Shared
OTU_1625	0.00833333	1.0889e-05	Shared
OTU_3302	0.00833333	1.0889e-05	Un-shared
OTU_600	0.00833333	1.0889e-05	Shared
OTU_501	0.025	1.0889e-05	Shared
OTU_963	0.025	1.08813e-05	Shared
OTU_351	0.0166667	1.08784e-05	Un-shared
OTU_691	0.025	1.0777e-05	Shared
OTU_2481	0.00833333	1.06816e-05	Un-shared
OTU_2786	0.00833333	1.06816e-05	Shared
OTU_879	0.00833333	1.06816e-05	Shared
OTU_735	0.0166667	1.06732e-05	Shared
OTU_3980	0.0166667	1.06708e-05	Un-shared
OTU_2524	0.0166667	1.06542e-05	Shared
OTU_4291	0.0166667	1.05995e-05	Shared
OTU_13796	0.00833333	1.05899e-05	Un-shared
OTU_2822	0.00833333	1.05899e-05	Shared
OTU_5285	0.00833333	1.05693e-05	Un-shared
OTU_3555	0.025	1.0565e-05	Shared
OTU_279	0.0166667	1.05139e-05	Shared
OTU_11399	0.0166667	1.05005e-05	Shared
OTU_830	0.0166667	1.04856e-05	Shared
OTU_651	0.025	1.04852e-05	Shared
OTU_1042	0.00833333	1.04244e-05	Shared
OTU_1530	0.00833333	1.04244e-05	Shared
OTU_1703	0.00833333	1.04244e-05	Shared
OTU_315	0.00833333	1.04244e-05	Shared
OTU_339	0.00833333	1.04244e-05	Shared
OTU_3921	0.00833333	1.04244e-05	Un-shared
OTU_4385	0.00833333	1.04244e-05	Un-shared
OTU_11400	0.00833333	1.04018e-05	Shared
OTU_1000	0.0166667	1.03993e-05	Un-shared
OTU_1177	0.00833333	1.0389e-05	Shared
OTU_1751	0.00833333	1.0389e-05	Un-shared
OTU_2370	0.00833333	1.0389e-05	Shared
OTU_1233	0.0333333	1.03813e-05	Shared
OTU_1009	0.025	1.03083e-05	Shared
OTU_12728	0.00833333	1.02517e-05	Un-shared
OTU_1605	0.00833333	1.02517e-05	Un-shared
OTU_168	0.00833333	1.02517e-05	Shared
OTU_262	0.00833333	1.02517e-05	Shared
OTU_354	0.00833333	1.02517e-05	Shared
OTU_916	0.00833333	1.02517e-05	Un-shared
OTU_4253	0.0166667	1.0251e-05	Shared
OTU_1273	0.0166667	1.01984e-05	Shared
OTU_270	0.025	1.01312e-05	Shared
OTU_1214	0.0166667	1.0015e-05	Shared
OTU_2011	0.0166667	9.99707e-06	Shared
OTU_493	0.025	9.99456e-06	Shared
OTU_2739	0.00833333	9.96655e-06	Shared
OTU_5964	0.00833333	9.96655e-06	Un-shared
OTU_969	0.025	9.95995e-06	Shared
OTU_1275	0.00833333	9.92241e-06	Shared
OTU_1709	0.00833333	9.92241e-06	Un-shared
OTU_2439	0.00833333	9.92241e-06	Un-shared
OTU_245	0.00833333	9.92241e-06	Shared
OTU_337	0.0166667	9.88635e-06	Shared
OTU_611	0.025	9.87563e-06	Shared
OTU_401	0.0166667	9.86826e-06	Shared
OTU_4063	0.025	9.86821e-06	Un-shared
OTU_241	0.0166667	9.79355e-06	Shared
OTU_825	0.025	9.73491e-06	Shared
OTU_3556	0.0166667	9.65521e-06	Shared
OTU_109	0.0166667	9.645e-06	Shared
OTU_3291	0.0166667	9.49437e-06	Shared
OTU_8037	0.0166667	9.47945e-06	Shared
OTU_175	0.0166667	9.44234e-06	Shared
OTU_11082	0.00833333	9.42053e-06	Shared
OTU_8327	0.00833333	9.42053e-06	Shared
OTU_1047	0.0166667	9.37965e-06	Un-shared
OTU_268	0.025	9.31213e-06	Shared
OTU_246	0.025	9.31033e-06	Shared
OTU_2410	0.0166667	9.28103e-06	Shared
OTU_208	0.0166667	9.27842e-06	Shared
OTU_972	0.0166667	9.2436e-06	Un-shared
OTU_10979	0.0166667	9.20215e-06	Shared
OTU_289	0.025	9.18728e-06	Shared
OTU_12432	0.025	9.16708e-06	Shared
OTU_11979	0.0166667	9.13189e-06	Shared
OTU_817	0.0166667	9.08776e-06	Shared
OTU_1162	0.00833333	9.05866e-06	Shared
OTU_1984	0.0166667	9.01864e-06	Shared
OTU_2150	0.025	8.97105e-06	Un-shared
OTU_2292	0.0166667	8.9677e-06	Shared
OTU_559	0.00833333	8.95749e-06	Un-shared
OTU_203	0.025	8.94652e-06	Shared
OTU_3138	0.0166667	8.9217e-06	Shared
OTU_8351	0.0166667	8.84809e-06	Shared
OTU_11830	0.00833333	8.84323e-06	Shared
OTU_2040	0.00833333	8.84323e-06	Shared
OTU_3052	0.00833333	8.84323e-06	Shared
OTU_617	0.00833333	8.84323e-06	Shared
OTU_2673	0.0166667	8.84103e-06	Un-shared
OTU_317	0.0166667	8.84103e-06	Shared
OTU_10621	0.00833333	8.78627e-06	Un-shared
OTU_5027	0.00833333	8.78627e-06	Un-shared
OTU_6046	0.00833333	8.78627e-06	Shared
OTU_715	0.00833333	8.78627e-06	Shared
OTU_9755	0.00833333	8.78627e-06	Un-shared
OTU_215	0.0166667	8.78202e-06	Shared
OTU_324	0.00833333	8.76925e-06	Shared
OTU_4360	0.00833333	8.76925e-06	Un-shared
OTU_698	0.00833333	8.76925e-06	Shared
OTU_7777	0.00833333	8.76925e-06	Un-shared
OTU_926	0.00833333	8.76925e-06	Shared
OTU_1291	0.0166667	8.75183e-06	Shared
OTU_573	0.0166667	8.68963e-06	Shared
OTU_5575	0.0166667	8.65021e-06	Shared
OTU_787	0.00833333	8.64391e-06	Shared
OTU_4960	0.0166667	8.63294e-06	Un-shared
OTU_349	0.0166667	8.61607e-06	Shared
OTU_174	0.0166667	8.60944e-06	Shared
OTU_478	0.0166667	8.57516e-06	Shared
OTU_1170	0.00833333	8.5478e-06	Shared
OTU_1671	0.00833333	8.5478e-06	Shared
OTU_5382	0.00833333	8.5478e-06	Un-shared
OTU_179	0.0166667	8.53757e-06	Shared
OTU_3432	0.0166667	8.50645e-06	Shared
OTU_232	0.0166667	8.48698e-06	Shared
OTU_562	0.0166667	8.44646e-06	Un-shared
OTU_3777	0.00833333	8.44247e-06	Shared
OTU_2805	0.0166667	8.44247e-06	Un-shared
OTU_1998	0.0166667	8.39397e-06	Shared
OTU_1142	0.0166667	8.37734e-06	Shared
OTU_1218	0.0166667	8.33084e-06	Shared
OTU_1174	0.0166667	8.32075e-06	Shared
OTU_10819	0.00833333	8.3162e-06	Un-shared
OTU_5072	0.00833333	8.3162e-06	Shared
OTU_868	0.0166667	8.30173e-06	Shared
OTU_734	0.0166667	8.26115e-06	Shared
OTU_1028	0.00833333	8.24226e-06	Un-shared
OTU_13050	0.00833333	8.24226e-06	Shared
OTU_3063	0.00833333	8.24226e-06	Shared
OTU_4438	0.00833333	8.24226e-06	Un-shared
OTU_5207	0.00833333	8.24226e-06	Un-shared
OTU_724	0.00833333	8.24226e-06	Shared
OTU_736	0.00833333	8.24226e-06	Shared
OTU_9765	0.00833333	8.24226e-06	Shared
OTU_193	0.0166667	8.21561e-06	Shared
OTU_7772	0.025	8.19734e-06	Un-shared
OTU_288	0.0166667	8.19092e-06	Shared
OTU_11140	0.00833333	8.16793e-06	Shared
OTU_1420	0.00833333	8.16022e-06	Un-shared
OTU_2406	0.0166667	8.1518e-06	Un-shared
OTU_415	0.025	8.13403e-06	Shared
OTU_650	0.025	8.11959e-06	Shared
OTU_146	0.025	8.10516e-06	Shared
OTU_957	0.0166667	8.09208e-06	Shared
OTU_7819	0.025	8.07254e-06	Shared
OTU_3496	0.0166667	8.01361e-06	Un-shared
OTU_1905	0.0166667	8.01092e-06	Un-shared
OTU_263	0.0166667	7.99082e-06	Shared
OTU_541	0.0166667	7.9905e-06	Shared
OTU_3663	0.00833333	7.97857e-06	Shared
OTU_1078	0.0166667	7.86808e-06	Shared
OTU_274	0.0166667	7.76786e-06	Un-shared
OTU_1591	0.00833333	7.76017e-06	Un-shared
OTU_2311	0.00833333	7.76017e-06	Shared
OTU_945	0.00833333	7.76017e-06	Un-shared
OTU_711	0.0166667	7.75044e-06	Shared
OTU_9968	0.0166667	7.66583e-06	Shared
OTU_1193	0.00833333	7.6263e-06	Shared
OTU_3158	0.00833333	7.6263e-06	Un-shared
OTU_51	0.00833333	7.6263e-06	Shared
OTU_9239	0.00833333	7.6263e-06	Shared
OTU_520	0.0166667	7.61195e-06	Shared
OTU_123	0.0166667	7.53782e-06	Shared
OTU_7157	0.0166667	7.51619e-06	Shared
OTU_177	0.0166667	7.48862e-06	Shared
OTU_894	0.0166667	7.47327e-06	Un-shared
OTU_11795	0.00833333	7.45222e-06	Un-shared
OTU_12688	0.0166667	7.42947e-06	Shared
OTU_497	0.00833333	7.41215e-06	Shared
OTU_2820	0.00833333	7.40882e-06	Un-shared
OTU_8746	0.0166667	7.40648e-06	Shared
OTU_3787	0.0166667	7.38739e-06	Shared
OTU_3193	0.0166667	7.36365e-06	Shared
OTU_1608	0.0166667	7.36344e-06	Shared
OTU_13249	0.00833333	7.35926e-06	Shared
OTU_1843	0.00833333	7.35926e-06	Shared
OTU_220	0.00833333	7.35926e-06	Shared
OTU_224	0.00833333	7.35926e-06	Shared
OTU_259	0.00833333	7.35926e-06	Shared
OTU_5869	0.00833333	7.35926e-06	Un-shared
OTU_428	0.0166667	7.359e-06	Shared
OTU_460	0.0166667	7.30258e-06	Shared
OTU_1978	0.0166667	7.28267e-06	Shared
OTU_8479	0.0166667	7.28267e-06	Shared
OTU_1991	0.0166667	7.20117e-06	Shared
OTU_227	0.0166667	7.20117e-06	Shared
OTU_521	0.0166667	7.1539e-06	Shared
OTU_2112	0.00833333	7.15118e-06	Un-shared
OTU_2649	0.00833333	7.15118e-06	Shared
OTU_9367	0.00833333	7.15118e-06	Shared
OTU_6762	0.025	7.13274e-06	Shared
OTU_1772	0.0166667	7.01856e-06	Shared
OTU_13347	0.025	7.00238e-06	Shared
OTU_11615	0.00833333	6.98947e-06	Un-shared
OTU_2690	0.00833333	6.98947e-06	Shared
OTU_647	0.00833333	6.98947e-06	Shared
OTU_7694	0.00833333	6.98947e-06	Un-shared
OTU_864	0.00833333	6.98947e-06	Shared
OTU_1023	0.00833333	6.95575e-06	Shared
OTU_13287	0.00833333	6.95575e-06	Shared
OTU_1844	0.00833333	6.95575e-06	Un-shared
OTU_8397	0.00833333	6.95575e-06	Shared
OTU_8440	0.00833333	6.95575e-06	Un-shared
OTU_8784	0.00833333	6.95575e-06	Shared
OTU_252	0.0166667	6.94103e-06	Un-shared
OTU_250	0.0166667	6.93428e-06	Shared
OTU_1182	0.00833333	6.84908e-06	Shared
OTU_1756	0.00833333	6.84908e-06	Shared
OTU_2930	0.00833333	6.84908e-06	Un-shared
OTU_2961	0.00833333	6.84908e-06	Shared
OTU_3387	0.00833333	6.84908e-06	Un-shared
OTU_3548	0.00833333	6.84908e-06	Un-shared
OTU_3996	0.00833333	6.84908e-06	Un-shared
OTU_4813	0.00833333	6.84908e-06	Un-shared
OTU_837	0.00833333	6.84908e-06	Un-shared
OTU_8577	0.00833333	6.84908e-06	Shared
OTU_937	0.00833333	6.84908e-06	Shared
OTU_970	0.00833333	6.84908e-06	Shared
OTU_1031	0.00833333	6.83559e-06	Un-shared
OTU_1320	0.00833333	6.83559e-06	Shared
OTU_722	0.00833333	6.83559e-06	Un-shared
OTU_10225	0.00833333	6.80974e-06	Un-shared
OTU_2948	0.00833333	6.80974e-06	Shared
OTU_1556	0.00833333	6.74387e-06	Shared
OTU_2606	0.00833333	6.74387e-06	Shared
OTU_13583	0.00833333	6.73384e-06	Shared
OTU_9094	0.0166667	6.69637e-06	Shared
OTU_1157	0.00833333	6.68148e-06	Shared
OTU_5323	0.00833333	6.68148e-06	Shared
OTU_627	0.00833333	6.68148e-06	Shared
OTU_148	0.0166667	6.67633e-06	Shared
OTU_6097	0.0166667	6.65674e-06	Shared
OTU_8625	0.0166667	6.62214e-06	Shared
OTU_1791	0.0166667	6.61778e-06	Un-shared
OTU_432	0.0166667	6.60764e-06	Shared
OTU_89	0.0166667	6.60764e-06	Shared
OTU_10353	0.00833333	6.60507e-06	Un-shared
OTU_12021	0.00833333	6.52254e-06	Un-shared
OTU_3170	0.00833333	6.52254e-06	Un-shared
OTU_4069	0.00833333	6.52254e-06	Un-shared
OTU_4259	0.00833333	6.52254e-06	Un-shared
OTU_516	0.00833333	6.52254e-06	Shared
OTU_360	0.0166667	6.51375e-06	Shared
OTU_1723	0.0166667	6.50832e-06	Shared
OTU_4294	0.0166667	6.46553e-06	Shared
OTU_4091	0.0166667	6.41549e-06	Shared
OTU_10965	0.00833333	6.33285e-06	Un-shared
OTU_12747	0.00833333	6.33285e-06	Shared
OTU_13756	0.00833333	6.33285e-06	Shared
OTU_1773	0.00833333	6.33285e-06	Un-shared
OTU_3690	0.00833333	6.33285e-06	Un-shared
OTU_387	0.00833333	6.33285e-06	Shared
OTU_6555	0.00833333	6.33285e-06	Shared
OTU_6924	0.00833333	6.33285e-06	Un-shared
OTU_7707	0.00833333	6.33285e-06	Un-shared
OTU_3972	0.00833333	6.32447e-06	Un-shared
OTU_3855	0.0166667	6.30002e-06	Shared
OTU_1066	0.00833333	6.27175e-06	Shared
OTU_12191	0.00833333	6.27175e-06	Un-shared
OTU_12438	0.00833333	6.27175e-06	Un-shared
OTU_1533	0.00833333	6.27175e-06	Shared
OTU_2742	0.00833333	6.27175e-06	Shared
OTU_809	0.00833333	6.27175e-06	Shared
OTU_9659	0.00833333	6.27175e-06	Shared
OTU_12836	0.0166667	6.26567e-06	Un-shared
OTU_1394	0.0166667	6.2534e-06	Un-shared
OTU_1453	0.0166667	6.22833e-06	Shared
OTU_322	0.0166667	6.09188e-06	Shared
OTU_445	0.0166667	6.07385e-06	Shared
OTU_842	0.0166667	6.05316e-06	Un-shared
OTU_4138	0.00833333	6.03992e-06	Un-shared
OTU_11897	0.00833333	5.9915e-06	Un-shared
OTU_1739	0.00833333	5.9915e-06	Shared
OTU_2640	0.00833333	5.9915e-06	Shared
OTU_3262	0.00833333	5.9915e-06	Shared
OTU_3826	0.00833333	5.9915e-06	Shared
OTU_472	0.00833333	5.9915e-06	Shared
OTU_740	0.00833333	5.9915e-06	Shared
OTU_1479	0.00833333	5.99005e-06	Shared
OTU_9998	0.00833333	5.99005e-06	Shared
OTU_2827	0.0166667	5.98838e-06	Shared
OTU_1572	0.00833333	5.93149e-06	Un-shared
OTU_1339	0.00833333	5.92705e-06	Shared
OTU_2243	0.00833333	5.92705e-06	Shared
OTU_2882	0.00833333	5.92705e-06	Shared
OTU_1686	0.00833333	5.90133e-06	Shared
OTU_1001	0.00833333	5.88188e-06	Shared
OTU_11480	0.00833333	5.88188e-06	Shared
OTU_1241	0.00833333	5.88188e-06	Shared
OTU_1281	0.00833333	5.88188e-06	Un-shared
OTU_1595	0.00833333	5.88188e-06	Un-shared
OTU_1941	0.00833333	5.88188e-06	Shared
OTU_2620	0.00833333	5.88188e-06	Shared
OTU_2853	0.00833333	5.88188e-06	Shared
OTU_2964	0.00833333	5.88188e-06	Un-shared
OTU_4094	0.00833333	5.88188e-06	Shared
OTU_4262	0.00833333	5.88188e-06	Un-shared
OTU_4573	0.00833333	5.88188e-06	Un-shared
OTU_4670	0.00833333	5.88188e-06	Un-shared
OTU_4868	0.00833333	5.88188e-06	Un-shared
OTU_487	0.00833333	5.88188e-06	Un-shared
OTU_8416	0.00833333	5.88188e-06	Shared
OTU_1868	0.0166667	5.87306e-06	Shared
OTU_435	0.0166667	5.85496e-06	Shared
OTU_1487	0.0166667	5.79823e-06	Shared
OTU_10106	0.00833333	5.76941e-06	Un-shared
OTU_1644	0.0166667	5.75411e-06	Shared
OTU_2569	0.0166667	5.72613e-06	Shared
OTU_10515	0.025	5.6903e-06	Un-shared
OTU_507	0.0166667	5.67258e-06	Shared
OTU_204	0.00833333	5.67093e-06	Shared
OTU_6703	0.0166667	5.64057e-06	Un-shared
OTU_125	0.0166667	5.51248e-06	Shared
OTU_10883	0.0166667	5.49396e-06	Shared
OTU_395	0.0166667	5.44851e-06	Shared
OTU_1294	0.0166667	5.4084e-06	Shared
OTU_1413	0.00833333	5.38802e-06	Shared
OTU_2007	0.00833333	5.38802e-06	Un-shared
OTU_3984	0.00833333	5.38802e-06	Shared
OTU_453	0.00833333	5.38802e-06	Shared
OTU_716	0.00833333	5.38802e-06	Un-shared
OTU_1536	0.00833333	5.38158e-06	Shared
OTU_1797	0.00833333	5.38158e-06	Shared
OTU_1852	0.00833333	5.38158e-06	Shared
OTU_7838	0.00833333	5.38158e-06	Shared
OTU_929	0.0166667	5.37476e-06	Shared
OTU_10228	0.00833333	5.33969e-06	Un-shared
OTU_827	0.0166667	5.30869e-06	Shared
OTU_12881	0.00833333	5.29494e-06	Shared
OTU_199	0.00833333	5.29494e-06	Shared
OTU_4781	0.00833333	5.29494e-06	Shared
OTU_9949	0.00833333	5.29494e-06	Un-shared
OTU_1267	0.0166667	5.27388e-06	Shared
OTU_10575	0.00833333	5.27343e-06	Un-shared
OTU_1156	0.00833333	5.27343e-06	Un-shared
OTU_1197	0.00833333	5.27343e-06	Shared
OTU_191	0.00833333	5.27343e-06	Shared
OTU_3860	0.00833333	5.27343e-06	Un-shared
OTU_1368	0.00833333	5.26587e-06	Shared
OTU_6250	0.00833333	5.26587e-06	Un-shared
OTU_10312	0.00833333	5.21149e-06	Un-shared
OTU_1181	0.00833333	5.21149e-06	Shared
OTU_1480	0.00833333	5.21149e-06	Shared
OTU_2499	0.00833333	5.21149e-06	Shared
OTU_4963	0.00833333	5.21149e-06	Shared
OTU_5951	0.00833333	5.21149e-06	Shared
OTU_6028	0.00833333	5.21149e-06	Un-shared
OTU_7661	0.00833333	5.21149e-06	Shared
OTU_773	0.00833333	5.21149e-06	Shared
OTU_8050	0.00833333	5.21149e-06	Shared
OTU_8472	0.00833333	5.21149e-06	Un-shared
OTU_1085	0.0166667	5.20787e-06	Shared
OTU_907	0.0166667	5.20359e-06	Shared
OTU_11445	0.00833333	5.20092e-06	Shared
OTU_2025	0.00833333	5.20092e-06	Shared
OTU_3174	0.00833333	5.20092e-06	Un-shared
OTU_364	0.00833333	5.20092e-06	Shared
OTU_4685	0.00833333	5.20092e-06	Un-shared
OTU_1847	0.00833333	5.19589e-06	Shared
OTU_495	0.00833333	5.19589e-06	Shared
OTU_586	0.00833333	5.19589e-06	Shared
OTU_6049	0.00833333	5.19589e-06	Un-shared
OTU_1010	0.00833333	5.12588e-06	Shared
OTU_1061	0.00833333	5.12588e-06	Shared
OTU_10805	0.00833333	5.12588e-06	Shared
OTU_1239	0.00833333	5.12588e-06	Shared
OTU_1293	0.00833333	5.12588e-06	Un-shared
OTU_1321	0.00833333	5.12588e-06	Un-shared
OTU_1630	0.00833333	5.12588e-06	Shared
OTU_1982	0.00833333	5.12588e-06	Un-shared
OTU_2364	0.00833333	5.12588e-06	Un-shared
OTU_2551	0.00833333	5.12588e-06	Shared
OTU_2577	0.00833333	5.12588e-06	Un-shared
OTU_261	0.00833333	5.12588e-06	Shared
OTU_2717	0.00833333	5.12588e-06	Un-shared
OTU_3630	0.00833333	5.12588e-06	Shared
OTU_382	0.00833333	5.12588e-06	Shared
OTU_4211	0.00833333	5.12588e-06	Un-shared
OTU_4528	0.00833333	5.12588e-06	Shared
OTU_4534	0.00833333	5.12588e-06	Shared
OTU_454	0.00833333	5.12588e-06	Un-shared
OTU_4556	0.00833333	5.12588e-06	Un-shared
OTU_484	0.00833333	5.12588e-06	Shared
OTU_6857	0.00833333	5.12588e-06	Shared
OTU_767	0.00833333	5.12588e-06	Shared
OTU_8636	0.00833333	5.12588e-06	Un-shared
OTU_903	0.00833333	5.12588e-06	Shared
OTU_9717	0.00833333	5.12588e-06	Shared
OTU_2376	0.00833333	5.06548e-06	Shared
OTU_556	0.00833333	5.06548e-06	Un-shared
OTU_7850	0.00833333	5.0474e-06	Shared
OTU_2429	0.0166667	5.0343e-06	Shared
OTU_272	0.0166667	4.93105e-06	Shared
OTU_1826	0.00833333	4.84313e-06	Un-shared
OTU_3399	0.00833333	4.84313e-06	Un-shared
OTU_4152	0.00833333	4.84313e-06	Un-shared
OTU_518	0.00833333	4.84313e-06	Shared
OTU_6149	0.00833333	4.84313e-06	Un-shared
OTU_653	0.00833333	4.84313e-06	Shared
OTU_6696	0.00833333	4.84313e-06	Un-shared
OTU_8012	0.0166667	4.83113e-06	Shared
OTU_1830	0.00833333	4.72424e-06	Un-shared
OTU_10612	0.00833333	4.65123e-06	Shared
OTU_266	0.00833333	4.65123e-06	Un-shared
OTU_2881	0.00833333	4.65123e-06	Shared
OTU_3643	0.00833333	4.65123e-06	Shared
OTU_4047	0.00833333	4.65123e-06	Shared
OTU_982	0.00833333	4.65123e-06	Shared
OTU_9008	0.0166667	4.63798e-06	Shared
OTU_12662	0.00833333	4.62701e-06	Shared
OTU_12679	0.00833333	4.62701e-06	Shared
OTU_12740	0.00833333	4.62701e-06	Un-shared
OTU_1506	0.00833333	4.62701e-06	Shared
OTU_3042	0.00833333	4.62701e-06	Un-shared
OTU_358	0.00833333	4.62701e-06	Shared
OTU_3963	0.00833333	4.62701e-06	Shared
OTU_4668	0.00833333	4.62701e-06	Shared
OTU_582	0.00833333	4.62701e-06	Un-shared
OTU_597	0.00833333	4.62701e-06	Shared
OTU_603	0.00833333	4.62701e-06	Shared
OTU_6452	0.00833333	4.62701e-06	Un-shared
OTU_7075	0.00833333	4.62701e-06	Un-shared
OTU_8741	0.00833333	4.62701e-06	Un-shared
OTU_9166	0.00833333	4.62701e-06	Shared
OTU_9225	0.00833333	4.60952e-06	Shared
OTU_4959	0.00833333	4.53983e-06	Un-shared
OTU_6131	0.00833333	4.53983e-06	Un-shared
OTU_359	0.0166667	4.53883e-06	Shared
OTU_1067	0.00833333	4.52933e-06	Shared
OTU_13118	0.00833333	4.52933e-06	Shared
OTU_1389	0.00833333	4.52933e-06	Shared
OTU_1552	0.00833333	4.52933e-06	Un-shared
OTU_1755	0.00833333	4.52933e-06	Shared
OTU_2966	0.00833333	4.52933e-06	Shared
OTU_4193	0.00833333	4.52933e-06	Un-shared
OTU_4939	0.00833333	4.52933e-06	Un-shared
OTU_530	0.00833333	4.52933e-06	Shared
OTU_7544	0.00833333	4.52933e-06	Un-shared
OTU_2030	0.0166667	4.52308e-06	Shared
OTU_2953	0.00833333	4.49254e-06	Un-shared
OTU_1026	0.0166667	4.48437e-06	Shared
OTU_12667	0.0166667	4.47974e-06	Un-shared
OTU_1179	0.00833333	4.47874e-06	Un-shared
OTU_12138	0.00833333	4.47874e-06	Shared
OTU_430	0.00833333	4.47874e-06	Shared
OTU_3278	0.00833333	4.40338e-06	Un-shared
OTU_10035	0.00833333	4.39237e-06	Un-shared
OTU_12079	0.00833333	4.39237e-06	Un-shared
OTU_1295	0.00833333	4.39237e-06	Shared
OTU_2650	0.00833333	4.39237e-06	Shared
OTU_4965	0.00833333	4.39237e-06	Un-shared
OTU_5006	0.00833333	4.39237e-06	Un-shared
OTU_7001	0.00833333	4.39237e-06	Un-shared
OTU_783	0.00833333	4.39237e-06	Shared
OTU_886	0.00833333	4.39237e-06	Un-shared
OTU_953	0.00833333	4.39237e-06	Shared
OTU_465	0.0166667	4.36647e-06	Shared
OTU_117	0.00833333	4.32196e-06	Shared
OTU_857	0.00833333	4.32196e-06	Shared
OTU_12929	0.00833333	4.31647e-06	Shared
OTU_2255	0.00833333	4.31647e-06	Un-shared
OTU_276	0.00833333	4.31647e-06	Shared
OTU_3676	0.00833333	4.31647e-06	Shared
OTU_527	0.00833333	4.31647e-06	Un-shared
OTU_644	0.00833333	4.31647e-06	Shared
OTU_7594	0.00833333	4.31647e-06	Un-shared
OTU_802	0.00833333	4.31647e-06	Shared
OTU_844	0.00833333	4.31647e-06	Un-shared
OTU_2217	0.00833333	4.2384e-06	Un-shared
OTU_5712	0.00833333	4.2384e-06	Shared
OTU_705	0.00833333	4.2384e-06	Un-shared
OTU_5152	0.00833333	4.15238e-06	Un-shared
OTU_6657	0.00833333	4.15238e-06	Un-shared
OTU_766	0.0166667	4.10633e-06	Shared
OTU_138	0.00833333	4.08011e-06	Shared
OTU_1424	0.00833333	4.08011e-06	Shared
OTU_2103	0.00833333	4.08011e-06	Shared
OTU_2701	0.00833333	4.08011e-06	Un-shared
OTU_3800	0.00833333	4.08011e-06	Shared
OTU_572	0.00833333	4.08011e-06	Un-shared
OTU_648	0.00833333	4.08011e-06	Shared
OTU_798	0.00833333	4.08011e-06	Shared
OTU_9092	0.00833333	4.08011e-06	Un-shared
OTU_3154	0.0166667	4.05567e-06	Shared
OTU_1143	0.00833333	4.04268e-06	Shared
OTU_13441	0.00833333	4.04268e-06	Un-shared
OTU_1497	0.00833333	4.04268e-06	Shared
OTU_1712	0.00833333	4.04268e-06	Un-shared
OTU_2253	0.00833333	4.04268e-06	Shared
OTU_2421	0.00833333	4.04268e-06	Shared
OTU_2814	0.00833333	4.04268e-06	Shared
OTU_4464	0.00833333	4.04268e-06	Un-shared
OTU_7347	0.00833333	4.04268e-06	Shared
OTU_8222	0.00833333	4.04268e-06	Shared
OTU_1746	0.00833333	4.02058e-06	Shared
OTU_2247	0.00833333	4.02058e-06	Un-shared
OTU_623	0.00833333	4.02058e-06	Shared
OTU_6935	0.00833333	4.02058e-06	Un-shared
OTU_8926	0.00833333	4.02058e-06	Un-shared
OTU_940	0.00833333	4.02058e-06	Shared
OTU_1858	0.0166667	4.00547e-06	Shared
OTU_1017	0.00833333	3.98928e-06	Shared
OTU_10251	0.00833333	3.98928e-06	Un-shared
OTU_11049	0.00833333	3.98928e-06	Un-shared
OTU_1107	0.00833333	3.98928e-06	Shared
OTU_1124	0.00833333	3.98928e-06	Shared
OTU_2365	0.00833333	3.98928e-06	Shared
OTU_2374	0.00833333	3.98928e-06	Un-shared
OTU_2869	0.00833333	3.98928e-06	Shared
OTU_4451	0.00833333	3.98928e-06	Shared
OTU_5371	0.00833333	3.98928e-06	Shared
OTU_796	0.00833333	3.98928e-06	Shared
OTU_4192	0.00833333	3.95867e-06	Un-shared
OTU_4961	0.00833333	3.95867e-06	Un-shared
OTU_7095	0.00833333	3.95867e-06	Un-shared
OTU_2445	0.0166667	3.89371e-06	Shared
OTU_12993	0.0166667	3.88837e-06	Shared
OTU_1091	0.00833333	3.79212e-06	Un-shared
OTU_1190	0.00833333	3.79212e-06	Shared
OTU_1202	0.00833333	3.79212e-06	Shared
OTU_1299	0.00833333	3.79212e-06	Shared
OTU_13235	0.00833333	3.79212e-06	Shared
OTU_1555	0.00833333	3.79212e-06	Shared
OTU_277	0.00833333	3.79212e-06	Shared
OTU_2797	0.00833333	3.79212e-06	Un-shared
OTU_4450	0.00833333	3.79212e-06	Un-shared
OTU_7863	0.00833333	3.79212e-06	Un-shared
OTU_8191	0.00833333	3.79212e-06	Shared
OTU_849	0.00833333	3.79212e-06	Shared
OTU_10894	0.0166667	3.75168e-06	Shared
OTU_13418	0.00833333	3.74937e-06	Shared
OTU_1922	0.00833333	3.74937e-06	Shared
OTU_4563	0.00833333	3.74937e-06	Un-shared
OTU_4768	0.00833333	3.74937e-06	Un-shared
OTU_932	0.00833333	3.74937e-06	Shared
OTU_1287	0.00833333	3.72611e-06	Shared
OTU_1892	0.00833333	3.72611e-06	Un-shared
OTU_10992	0.00833333	3.70607e-06	Shared
OTU_11490	0.00833333	3.70607e-06	Shared
OTU_1732	0.00833333	3.70607e-06	Shared
OTU_2321	0.00833333	3.70607e-06	Shared
OTU_2608	0.00833333	3.70607e-06	Shared
OTU_2726	0.00833333	3.70607e-06	Shared
OTU_2763	0.00833333	3.70607e-06	Un-shared
OTU_3352	0.00833333	3.70607e-06	Un-shared
OTU_3491	0.00833333	3.70607e-06	Shared
OTU_6260	0.00833333	3.70607e-06	Shared
OTU_6620	0.00833333	3.70607e-06	Un-shared
OTU_673	0.00833333	3.70607e-06	Un-shared
OTU_8167	0.00833333	3.70607e-06	Shared
OTU_9627	0.00833333	3.70607e-06	Un-shared
OTU_9987	0.00833333	3.70607e-06	Un-shared
OTU_3308	0.00833333	3.70067e-06	Shared
OTU_7227	0.00833333	3.70067e-06	Shared
OTU_9400	0.00833333	3.70067e-06	Un-shared
OTU_1055	0.00833333	3.62968e-06	Shared
OTU_3545	0.00833333	3.62968e-06	Un-shared
OTU_4501	0.00833333	3.62968e-06	Shared
OTU_7864	0.00833333	3.62968e-06	Un-shared
OTU_9688	0.00833333	3.62968e-06	Shared
OTU_1021	0.00833333	3.59651e-06	Shared
OTU_1171	0.00833333	3.59651e-06	Un-shared
OTU_1513	0.00833333	3.59651e-06	Shared
OTU_1698	0.00833333	3.59651e-06	Shared
OTU_184	0.00833333	3.59651e-06	Un-shared
OTU_2171	0.00833333	3.59651e-06	Shared
OTU_2194	0.00833333	3.59651e-06	Shared
OTU_2547	0.00833333	3.59651e-06	Un-shared
OTU_3100	0.00833333	3.59651e-06	Un-shared
OTU_427	0.00833333	3.59651e-06	Shared
OTU_6702	0.00833333	3.59651e-06	Un-shared
OTU_7597	0.00833333	3.59651e-06	Shared
OTU_11894	0.00833333	3.58083e-06	Un-shared
OTU_1673	0.00833333	3.58083e-06	Shared
OTU_2922	0.00833333	3.58083e-06	Shared
OTU_610	0.00833333	3.58083e-06	Un-shared
OTU_7557	0.00833333	3.58083e-06	Shared
OTU_1959	0.00833333	3.56927e-06	Shared
OTU_12004	0.00833333	3.52946e-06	Shared
OTU_312	0.00833333	3.52946e-06	Shared
OTU_4529	0.00833333	3.52946e-06	Un-shared
OTU_6264	0.00833333	3.52946e-06	Shared
OTU_872	0.00833333	3.52946e-06	Shared
OTU_726	0.00833333	3.45701e-06	Shared
OTU_12111	0.00833333	3.44928e-06	Un-shared
OTU_2482	0.00833333	3.44928e-06	Shared
OTU_2544	0.00833333	3.44928e-06	Shared
OTU_5020	0.00833333	3.44928e-06	Un-shared
OTU_5367	0.00833333	3.44928e-06	Shared
OTU_6135	0.00833333	3.44928e-06	Un-shared
OTU_7496	0.00833333	3.44928e-06	Un-shared
OTU_756	0.00833333	3.44928e-06	Shared
OTU_788	0.00833333	3.44928e-06	Un-shared
OTU_568	0.0166667	3.4439e-06	Shared
OTU_1040	0.00833333	3.38097e-06	Shared
OTU_1069	0.00833333	3.38097e-06	Shared
OTU_12514	0.00833333	3.38097e-06	Shared
OTU_1276	0.00833333	3.38097e-06	Shared
OTU_2193	0.00833333	3.38097e-06	Un-shared
OTU_3471	0.00833333	3.38097e-06	Un-shared
OTU_4449	0.00833333	3.38097e-06	Un-shared
OTU_491	0.00833333	3.38097e-06	Shared
OTU_519	0.00833333	3.38097e-06	Shared
OTU_4402	0.00833333	3.37699e-06	Un-shared
OTU_1018	0.00833333	3.36381e-06	Shared
OTU_1119	0.00833333	3.36381e-06	Shared
OTU_1149	0.00833333	3.36381e-06	Shared
OTU_1427	0.00833333	3.36381e-06	Shared
OTU_2094	0.00833333	3.36381e-06	Un-shared
OTU_3053	0.00833333	3.36381e-06	Un-shared
OTU_4111	0.00833333	3.36381e-06	Un-shared
OTU_4453	0.00833333	3.36381e-06	Un-shared
OTU_455	0.00833333	3.36381e-06	Shared
OTU_504	0.00833333	3.36381e-06	Shared
OTU_810	0.00833333	3.36381e-06	Un-shared
OTU_10663	0.00833333	3.34936e-06	Shared
OTU_1073	0.00833333	3.34936e-06	Un-shared
OTU_2077	0.00833333	3.34936e-06	Shared
OTU_292	0.00833333	3.34936e-06	Shared
OTU_3248	0.00833333	3.34936e-06	Un-shared
OTU_4491	0.00833333	3.34936e-06	Un-shared
OTU_4498	0.00833333	3.34936e-06	Shared
OTU_4795	0.00833333	3.34936e-06	Un-shared
OTU_8661	0.00833333	3.34936e-06	Un-shared
OTU_13810	0.00833333	3.3328e-06	Un-shared
OTU_922	0.00833333	3.3328e-06	Shared
OTU_2460	0.0166667	3.21027e-06	Shared
OTU_11541	0.00833333	3.16223e-06	Shared
OTU_4280	0.00833333	3.16223e-06	Un-shared
OTU_370	0.00833333	3.15621e-06	Shared
OTU_4123	0.00833333	3.15621e-06	Un-shared
OTU_6780	0.00833333	3.15621e-06	Shared
OTU_6989	0.00833333	3.15621e-06	Shared
OTU_499	0.0166667	3.14329e-06	Shared
OTU_3524	0.00833333	3.14017e-06	Un-shared
OTU_6975	0.00833333	3.14017e-06	Un-shared
OTU_1449	0.00833333	3.04132e-06	Un-shared
OTU_3127	0.00833333	3.04132e-06	Shared
OTU_3275	0.00833333	3.04132e-06	Shared
OTU_3299	0.00833333	3.04132e-06	Un-shared
OTU_3378	0.00833333	3.04132e-06	Un-shared
OTU_3382	0.00833333	3.04132e-06	Un-shared
OTU_526	0.00833333	3.04132e-06	Shared
OTU_8569	0.00833333	3.04132e-06	Un-shared
OTU_863	0.00833333	3.04132e-06	Un-shared
OTU_13129	0.00833333	2.97026e-06	Un-shared
OTU_4356	0.00833333	2.97026e-06	Shared
OTU_7253	0.00833333	2.97026e-06	Un-shared
OTU_8972	0.00833333	2.97026e-06	Un-shared
OTU_1675	0.00833333	2.96621e-06	Shared
OTU_1767	0.00833333	2.96621e-06	Un-shared
OTU_2250	0.00833333	2.96621e-06	Shared
OTU_3118	0.00833333	2.96621e-06	Shared
OTU_3328	0.00833333	2.96621e-06	Un-shared
OTU_4437	0.00833333	2.96621e-06	Un-shared
OTU_6743	0.00833333	2.96621e-06	Un-shared
OTU_6990	0.00833333	2.96621e-06	Un-shared
OTU_7396	0.00833333	2.96621e-06	Un-shared
OTU_9679	0.00833333	2.96621e-06	Shared
OTU_986	0.00833333	2.96621e-06	Shared
OTU_1726	0.00833333	2.96353e-06	Shared
OTU_13828	0.00833333	2.95067e-06	Shared
OTU_551	0.00833333	2.95067e-06	Un-shared
OTU_7459	0.00833333	2.95067e-06	Shared
OTU_1020	0.00833333	2.91371e-06	Shared
OTU_1195	0.00833333	2.91371e-06	Un-shared
OTU_1808	0.00833333	2.91371e-06	Shared
OTU_2579	0.00833333	2.91371e-06	Shared
OTU_3305	0.00833333	2.91371e-06	Shared
OTU_7556	0.00833333	2.91371e-06	Un-shared
OTU_10182	0.00833333	2.8847e-06	Un-shared
OTU_12367	0.00833333	2.8847e-06	Un-shared
OTU_12754	0.00833333	2.8847e-06	Shared
OTU_1502	0.00833333	2.8847e-06	Shared
OTU_281	0.00833333	2.8847e-06	Shared
OTU_294	0.00833333	2.8847e-06	Shared
OTU_4009	0.00833333	2.8847e-06	Un-shared
OTU_5910	0.00833333	2.8847e-06	Un-shared
OTU_9202	0.00833333	2.8847e-06	Shared
OTU_1115	0.00833333	2.76438e-06	Un-shared
OTU_11618	0.00833333	2.76438e-06	Un-shared
OTU_1278	0.00833333	2.76438e-06	Shared
OTU_210	0.00833333	2.76438e-06	Shared
OTU_267	0.00833333	2.76438e-06	Shared
OTU_2747	0.00833333	2.76438e-06	Shared
OTU_407	0.00833333	2.76438e-06	Shared
OTU_4109	0.00833333	2.76438e-06	Un-shared
OTU_6331	0.00833333	2.76438e-06	Un-shared
OTU_694	0.00833333	2.76438e-06	Shared
OTU_11403	0.00833333	2.75588e-06	Un-shared
OTU_116	0.00833333	2.75588e-06	Shared
OTU_11748	0.00833333	2.75588e-06	Un-shared
OTU_1207	0.00833333	2.75588e-06	Shared
OTU_1221	0.00833333	2.75588e-06	Shared
OTU_1543	0.00833333	2.75588e-06	Un-shared
OTU_1629	0.00833333	2.75588e-06	Shared
OTU_293	0.00833333	2.75588e-06	Shared
OTU_3000	0.00833333	2.75588e-06	Shared
OTU_3617	0.00833333	2.75588e-06	Shared
OTU_4158	0.00833333	2.75588e-06	Shared
OTU_4773	0.00833333	2.75588e-06	Shared
OTU_612	0.00833333	2.75588e-06	Shared
OTU_759	0.00833333	2.75588e-06	Un-shared
OTU_941	0.00833333	2.75588e-06	Shared
OTU_2708	0.00833333	2.71048e-06	Shared
OTU_7433	0.00833333	2.71048e-06	Un-shared
OTU_1100	0.00833333	2.70637e-06	Un-shared
OTU_12930	0.00833333	2.70637e-06	Un-shared
OTU_2140	0.00833333	2.70637e-06	Shared
OTU_419	0.00833333	2.70637e-06	Shared
OTU_564	0.00833333	2.70637e-06	Shared
OTU_5640	0.00833333	2.70637e-06	Un-shared
OTU_769	0.00833333	2.70637e-06	Shared
OTU_7830	0.00833333	2.70637e-06	Shared
OTU_7866	0.00833333	2.70637e-06	Un-shared
OTU_11602	0.00833333	2.68412e-06	Un-shared
OTU_11866	0.00833333	2.68412e-06	Shared
OTU_13154	0.00833333	2.68412e-06	Shared
OTU_1388	0.00833333	2.68412e-06	Shared
OTU_1632	0.00833333	2.68412e-06	Shared
OTU_2268	0.00833333	2.68412e-06	Un-shared
OTU_3297	0.00833333	2.68412e-06	Un-shared
OTU_5340	0.00833333	2.68412e-06	Shared
OTU_5442	0.00833333	2.68412e-06	Un-shared
OTU_5682	0.00833333	2.68412e-06	Un-shared
OTU_6496	0.00833333	2.68412e-06	Shared
OTU_7192	0.00833333	2.68412e-06	Shared
OTU_739	0.00833333	2.68412e-06	Un-shared
OTU_7793	0.00833333	2.68412e-06	Un-shared
OTU_897	0.00833333	2.68412e-06	Shared
OTU_1012	0.00833333	2.62457e-06	Shared
OTU_1062	0.00833333	2.62457e-06	Shared
OTU_13191	0.00833333	2.62457e-06	Shared
OTU_13579	0.00833333	2.62457e-06	Un-shared
OTU_1442	0.00833333	2.62457e-06	Shared
OTU_2008	0.00833333	2.62457e-06	Un-shared
OTU_2071	0.00833333	2.62457e-06	Shared
OTU_2237	0.00833333	2.62457e-06	Un-shared
OTU_2356	0.00833333	2.62457e-06	Un-shared
OTU_2625	0.00833333	2.62457e-06	Un-shared
OTU_2983	0.00833333	2.62457e-06	Un-shared
OTU_372	0.00833333	2.62457e-06	Shared
OTU_662	0.00833333	2.62457e-06	Shared
OTU_8283	0.00833333	2.62457e-06	Un-shared
OTU_8770	0.00833333	2.62457e-06	Un-shared
OTU_1088	0.00833333	2.5237e-06	Un-shared
OTU_12249	0.00833333	2.5237e-06	Shared
OTU_1328	0.00833333	2.5237e-06	Shared
OTU_1418	0.00833333	2.5237e-06	Shared
OTU_1994	0.00833333	2.5237e-06	Un-shared
OTU_2700	0.00833333	2.5237e-06	Shared
OTU_3290	0.00833333	2.5237e-06	Shared
OTU_4656	0.00833333	2.5237e-06	Shared
OTU_4780	0.00833333	2.5237e-06	Un-shared
OTU_500	0.00833333	2.5237e-06	Shared
OTU_5860	0.00833333	2.5237e-06	Un-shared
OTU_3233	0.00833333	2.41194e-06	Shared
OTU_11775	0.00833333	2.40855e-06	Shared
OTU_11844	0.00833333	2.26992e-06	Un-shared
OTU_11890	0.00833333	2.26992e-06	Shared
OTU_127	0.00833333	2.26992e-06	Shared
OTU_12943	0.00833333	2.26992e-06	Un-shared
OTU_13267	0.00833333	2.26992e-06	Shared
OTU_1593	0.00833333	2.26992e-06	Shared
OTU_1886	0.00833333	2.26992e-06	Shared
OTU_1912	0.00833333	2.26992e-06	Un-shared
OTU_2767	0.00833333	2.26992e-06	Un-shared
OTU_3409	0.00833333	2.26992e-06	Shared
OTU_3884	0.00833333	2.26992e-06	Shared
OTU_4079	0.00833333	2.26992e-06	Un-shared
OTU_5142	0.00833333	2.26992e-06	Un-shared
OTU_5976	0.00833333	2.26992e-06	Shared
OTU_1324	0.00833333	1.89031e-06	Un-shared
OTU_9155	0.00833333	1.89031e-06	Un-shared
OTU_12280	0.00833333	1.7285e-06	Shared
OTU_12875	0.00833333	1.7285e-06	Shared
OTU_1809	0.00833333	1.7285e-06	Shared
OTU_10597	0.00833333	1.68849e-06	Shared
OTU_12394	0.00833333	1.68849e-06	Un-shared
OTU_5784	0.00833333	1.68849e-06	Un-shared
OTU_5931	0.00833333	1.68849e-06	Shared
OTU_7395	0.00833333	1.68849e-06	Shared
OTU_7490	0.00833333	1.68849e-06	Shared
OTU_9020	0.00833333	1.68849e-06	Shared
OTU_5928	0.00833333	1.49752e-06	Un-shared
OTU_1246	0.00833333	1.48177e-06	Un-shared
OTU_1327	0.00833333	1.48177e-06	Shared
OTU_1338	0.00833333	1.48177e-06	Shared
OTU_1393	0.00833333	1.48177e-06	Shared
OTU_1684	0.00833333	1.48177e-06	Shared
OTU_2081	0.00833333	1.48177e-06	Shared
OTU_2743	0.00833333	1.48177e-06	Un-shared
OTU_2998	0.00833333	1.48177e-06	Shared
OTU_3080	0.00833333	1.48177e-06	Shared
OTU_3130	0.00833333	1.48177e-06	Shared
OTU_3196	0.00833333	1.48177e-06	Shared
OTU_3360	0.00833333	1.48177e-06	Un-shared
OTU_3392	0.00833333	1.48177e-06	Un-shared
OTU_3708	0.00833333	1.48177e-06	Un-shared
OTU_3993	0.00833333	1.48177e-06	Un-shared
OTU_502	0.00833333	1.48177e-06	Shared
OTU_5209	0.00833333	1.48177e-06	Un-shared
OTU_542	0.00833333	1.48177e-06	Shared
OTU_609	0.00833333	1.48177e-06	Shared
OTU_6281	0.00833333	1.48177e-06	Un-shared
OTU_6478	0.00833333	1.48177e-06	Un-shared
OTU_720	0.00833333	1.48177e-06	Un-shared
OTU_833	0.00833333	1.48177e-06	Shared
OTU_3234	0.00833333	1.37718e-06	Shared
OTU_2876	0.00833333	9.73192e-07	Shared
OTU_4520	0.00833333	9.73192e-07	Un-shared
OTU_6287	0.00833333	9.73192e-07	Shared
OTU_7089	0.00833333	9.73192e-07	Un-shared
OTU_9149	0.00833333	9.18117e-07	Un-shared
OTU_10593	0.00833333	4.59167e-07	Shared
OTU_113	0.00833333	4.59167e-07	Shared
OTU_13582	0.00833333	4.59167e-07	Un-shared
OTU_1515	0.00833333	4.59167e-07	Shared
OTU_229	0.00833333	4.59167e-07	Shared
OTU_2723	0.00833333	4.59167e-07	Un-shared
OTU_366	0.00833333	4.59167e-07	Shared
OTU_5434	0.00833333	4.59167e-07	Un-shared
OTU_8918	0.00833333	4.59167e-07	Un-shared
