# Supplementary material for: A highly conserved core bacterial microbiota with nitrogen-fixation capacity inhabits the xylem sap in maize plants
Source: Nat Commun. 2022 Jun 11;13:3361. doi: 10.1038/s41467-022-31113-w (PMC9187771; doi:10.1038/s41467-022-31113-w)
Supplement: Supplementary file 8 — Supplementary Data 6 [file 41467_2022_31113_MOESM8_ESM.xlsx]

## Sheet: Supplementary Data 6
Supplementary Data 6: Detailed information for cultivated non-redundant representative strains from xylem sap.
NO.	Representative strains	Cultured OTUs	Pairwise Similarity (%)	Site	Soil	Maize variety	Growing day	Medium	Components	Treatments	Phylum	Class	Order	Family	Genus
1	QYCK21	Cluster1	99.5836	QY	red soil	Yedan 13	116d	TSB	xylem sap	Control	Firmicutes	Bacilli	Bacillales	Bacillaceae	Bacillus
2	JXNPKM1305	Cluster10	99.8589	JX	red soil	Yedan 13	77d	TSB	xylem sap	NPKM	Firmicutes	Bacilli	Lactobacillales	Streptococcaceae	Lactococcus
3	CCCK787	Cluster100	99.3944	CC	black soil	Liangyu 66	115d	TSB	xylem sap	Control	Proteobacteria	Gammaproteobacteria	Enterobacterales	Enterobacteriaceae	Citrobacter
4	HLNPK998	Cluster101	99.7015	HL	black soil	Kenwo 6	102d	TSB	xylem sap	NPK	Proteobacteria	Gammaproteobacteria	Enterobacterales	Enterobacteriaceae	Enterobacter
5	QYCK18	Cluster102	99.7001	QY	red soil	Yedan 13	116d	TSB	xylem sap	Control	Proteobacteria	Gammaproteobacteria	Enterobacterales	Enterobacteriaceae	Enterobacter
6	JXNPK1461	Cluster103	99.5519	JX	red soil	Yedan 13	77d	Ashby	xylem sap	NPK	Proteobacteria	Gammaproteobacteria	Enterobacterales	Enterobacteriaceae	Enterobacter
7	HLCK1522	Cluster104	97.7778	HL	black soil	Kenwo 6	102d	TSB	xylem sap	Control	Proteobacteria	Alphaproteobacteria	Rhodospirillales	Acetobacteraceae	Roseomonas
8	HLNPKM1569	Cluster105	99.5559	HL	black soil	Kenwo 6	102d	R2A	xylem sap	NPKM	Proteobacteria	Alphaproteobacteria	Rhizobiales	Kaistiaceae	Kaistia
9	HLCK1515	Cluster106	99.926	HL	black soil	Kenwo 6	102d	TSB	xylem sap	Control	Proteobacteria	Alphaproteobacteria	Rhizobiales	Rhizobiaceae	Agrobacterium
10	JXNPK1099	Cluster107	99.5416	JX	red soil	Yedan 13	77d	TSB	xylem sap	NPK	Proteobacteria	Alphaproteobacteria	Sphingomonadales	Sphingomonadaceae	Sphingomonas
11	YYNPK532	Cluster108	99.5542	YY	fluvo-aquic soil	Jundan 20	66d	R2A	xylem sap	NPK	Proteobacteria	Alphaproteobacteria	Sphingomonadales	Sphingomonadaceae	Sphingomonas
12	QYCK72	Cluster109	99.4074	QY	red soil	Yedan 13	116d	TSB	xylem sap	Control	Proteobacteria	Alphaproteobacteria	Sphingomonadales	Sphingomonadaceae	Novosphingobium
13	MNAZ1050	Cluster11	99.7139	HL	black soil	Kenwo 6	102d	R2A	xylem sap	NPKM	Proteobacteria	Gammaproteobacteria	Enterobacterales	Enterobacteriaceae	Klebsiella
14	HLCK976	Cluster12	99.6353	HL	black soil	Kenwo 6	102d	TSB	xylem sap	Control	Proteobacteria	Gammaproteobacteria	Enterobacterales	Erwiniaceae	Pantoea
15	QYNPKM232	Cluster13	99.1971	QY	red soil	Yedan 13	116d	TSB	xylem sap	NPKM	Proteobacteria	Gammaproteobacteria	Enterobacterales	Enterobacteriaceae	Enterobacter
16	QYNPKM263	Cluster14	99.1435	QY	red soil	Yedan 13	116d	TSB	xylem sap	NPKM	Proteobacteria	Gammaproteobacteria	Pseudomonadales	Moraxellaceae	Acinetobacter
17	QYNPKM199	Cluster15	100	QY	red soil	Yedan 13	116d	TSB	xylem sap	NPKM	Proteobacteria	Gammaproteobacteria	Enterobacterales	Erwiniaceae	Pantoea
18	HLCK978	Cluster16	99.6441	HL	black soil	Kenwo 6	102d	TSB	xylem sap	Control	Proteobacteria	Gammaproteobacteria	Enterobacterales	Erwiniaceae	Erwinia
19	QYCK64	Cluster17	99.7139	QY	red soil	Yedan 13	116d	TSB	xylem sap	Control	Proteobacteria	Gammaproteobacteria	Enterobacterales	Enterobacteriaceae	Klebsiella
20	YYCK506	Cluster18	99.6255	YY	fluvo-aquic soil	Jundan 20	66d	R2A	xylem sap	Control	Proteobacteria	Gammaproteobacteria	Enterobacterales	Erwiniaceae	Pantoea
21	JXNPK1260	Cluster19	99.7078	JX	red soil	Yedan 13	77d	TSB	xylem sap	NPK	Proteobacteria	Gammaproteobacteria	Pseudomonadales	Moraxellaceae	Acinetobacter
22	QYCK25	Cluster2	99.4935	QY	red soil	Yedan 13	116d	TSB	xylem sap	Control	Firmicutes	Bacilli	Bacillales	Bacillaceae	Peribacillus
23	YCCK550	Cluster20	100	YC	fluvo-aquic soil	Zhengdan 958	68d	TSB	xylem sap	Control	Proteobacteria	Gammaproteobacteria	Enterobacterales	Erwiniaceae	Rosenbergiella
24	QYNPKM228	Cluster21	99.3728	QY	red soil	Yedan 13	116d	TSB	xylem sap	NPKM	Proteobacteria	Gammaproteobacteria	Pseudomonadales	Pseudomonadaceae	Pseudomonas
25	YYNPK522	Cluster22	100	YY	fluvo-aquic soil	Jundan 20	66d	R2A	xylem sap	NPK	Proteobacteria	Gammaproteobacteria	Pseudomonadales	Pseudomonadaceae	Pseudomonas
26	YCCK576	Cluster23	99.6429	YC	fluvo-aquic soil	Zhengdan 958	68d	TSB	xylem sap	Control	Proteobacteria	Gammaproteobacteria	Enterobacterales	Enterobacteriaceae	Cronobacter
27	JXNPKM1396	Cluster24	99.5004	JX	red soil	Yedan 13	77d	R2A	xylem sap	NPKM	Proteobacteria	Gammaproteobacteria	Pseudomonadales	Pseudomonadaceae	Pseudomonas
28	HLNPKM1030	Cluster25	99.7871	HL	black soil	Kenwo 6	102d	TSB	xylem sap	NPKM	Proteobacteria	Gammaproteobacteria	Enterobacterales	Yersiniaceae	Rouxiella
29	HLNPK1005	Cluster26	100	HL	black soil	Kenwo 6	102d	TSB	xylem sap	NPK	Proteobacteria	Gammaproteobacteria	Pseudomonadales	Pseudomonadaceae	Pseudomonas
30	HLNPK985	Cluster27	99.7024	HL	black soil	Kenwo 6	102d	TSB	xylem sap	NPK	Proteobacteria	Gammaproteobacteria	Enterobacterales	Yersiniaceae	Rahnella
31	CCCK890	Cluster28	99.9221	CC	black soil	Liangyu 66	115d	TSB	xylem sap	Control	Proteobacteria	Gammaproteobacteria	Pseudomonadales	Pseudomonadaceae	Pseudomonas
32	CCNPK832	Cluster29	99.7799	CC	black soil	Liangyu 66	115d	TSB	xylem sap	NPK	Proteobacteria	Gammaproteobacteria	Pseudomonadales	Pseudomonadaceae	Pseudomonas
33	JXNPK1279	Cluster3	99.6499	JX	red soil	Yedan 13	77d	TSB	xylem sap	NPK	Firmicutes	Bacilli	Bacillales	Paenibacillaceae	Paenibacillus
34	HLNPK1012	Cluster30	99.9288	HL	black soil	Kenwo 6	102d	TSB	xylem sap	NPK	Proteobacteria	Gammaproteobacteria	Enterobacterales	Yersiniaceae	Rahnella
35	YCNPK688	Cluster31	99.5705	YC	fluvo-aquic soil	Zhengdan 958	68d	TSB	xylem sap	NPK	Proteobacteria	Gammaproteobacteria	Pseudomonadales	Moraxellaceae	Acinetobacter
36	YCNPK676	Cluster32	99.9286	YC	fluvo-aquic soil	Zhengdan 958	68d	TSB	xylem sap	NPK	Proteobacteria	Gammaproteobacteria	Pseudomonadales	Moraxellaceae	Acinetobacter
37	HLNPKM1552	Cluster33	99.5726	HL	black soil	Kenwo 6	102d	TSB	xylem sap	NPKM	Proteobacteria	Gammaproteobacteria	Enterobacterales	Yersiniaceae	Serratia
38	CCNPK811	Cluster34	100	CC	black soil	Liangyu 66	115d	TSB	xylem sap	NPK	Proteobacteria	Gammaproteobacteria	Pseudomonadales	Pseudomonadaceae	Pseudomonas
39	JXNPK1459	Cluster35	99.7024	JX	red soil	Yedan 13	77d	Ashby	xylem sap	NPK	Proteobacteria	Gammaproteobacteria	Enterobacterales	Enterobacteriaceae	Enterobacter
40	JXNPK1361	Cluster36	99.7865	JX	red soil	Yedan 13	77d	R2A	xylem sap	NPK	Proteobacteria	Gammaproteobacteria	Pseudomonadales	Pseudomonadaceae	Pseudomonas
41	QYCK53	Cluster37	99.4992	QY	red soil	Yedan 13	116d	TSB	xylem sap	Control	Proteobacteria	Gammaproteobacteria	Enterobacterales	Erwiniaceae	Pantoea
42	JXCK1347	Cluster38	99.6993	JX	red soil	Yedan 13	77d	R2A	xylem sap	Control	Proteobacteria	Gammaproteobacteria	Enterobacterales	Enterobacteriaceae	Klebsiella
43	JXCK1346	Cluster39	99.5499	JX	red soil	Yedan 13	77d	R2A	xylem sap	Control	Proteobacteria	Gammaproteobacteria	Enterobacterales	Enterobacteriaceae	Klebsiella
44	QYNPK103	Cluster4	99.8593	QY	red soil	Yedan 13	116d	TSB	xylem sap	NPK	Firmicutes	Bacilli	Bacillales	Bacillaceae	Bacillus
45	HLNPK1060	Cluster40	100	HL	black soil	Kenwo 6	102d	Ashby	xylem sap	NPK	Proteobacteria	Gammaproteobacteria	Enterobacterales	Enterobacteriaceae	Klebsiella
46	JXNPK1432	Cluster41	99.407	JX	red soil	Yedan 13	77d	Ashby	xylem sap	NPK	Proteobacteria	Gammaproteobacteria	Enterobacterales	Erwiniaceae	Pantoea
47	JXCK1430	Cluster42	99.7149	JX	red soil	Yedan 13	77d	Ashby	xylem sap	Control	Proteobacteria	Gammaproteobacteria	Enterobacterales	Enterobacteriaceae	Enterobacter
48	MNAZ1397	Cluster43	99.9289	JX	red soil	Yedan 13	77d	R2A	xylem sap	NPKM	Proteobacteria	Gammaproteobacteria	Enterobacterales	Enterobacteriaceae	Citrobacter
49	JXNPKM1105	Cluster44	99.844	JX	red soil	Yedan 13	77d	TSB	xylem sap	NPKM	Proteobacteria	Gammaproteobacteria	Enterobacterales	Erwiniaceae	Pantoea
50	HLCK981	Cluster45	99.7862	HL	black soil	Kenwo 6	102d	TSB	xylem sap	Control	Proteobacteria	Gammaproteobacteria	Enterobacterales	Erwiniaceae	Pantoea
51	JXNPK1230	Cluster46	99.6444	JX	red soil	Yedan 13	77d	TSB	xylem sap	NPK	Proteobacteria	Gammaproteobacteria	Enterobacterales	Erwiniaceae	Pantoea
52	JXNPKM1299	Cluster47	99.7865	JX	red soil	Yedan 13	77d	TSB	xylem sap	NPKM	Proteobacteria	Gammaproteobacteria	Enterobacterales	Enterobacteriaceae	Citrobacter
53	QYNPK133	Cluster48	99.2769	QY	red soil	Yedan 13	116d	TSB	xylem sap	NPK	Proteobacteria	Gammaproteobacteria	Enterobacterales	Enterobacteriaceae	Enterobacter
54	QYNPKM167	Cluster49	99.9284	QY	red soil	Yedan 13	116d	TSB	xylem sap	NPKM	Proteobacteria	Gammaproteobacteria	Enterobacterales	Enterobacteriaceae	Raoultella
55	QYCK26	Cluster5	99.7856	QY	red soil	Yedan 13	116d	TSB	xylem sap	Control	Firmicutes	Bacilli	Bacillales	Bacillaceae	Bacillus
56	JXNPK1226	Cluster50	99.3407	JX	red soil	Yedan 13	77d	TSB	xylem sap	NPK	Proteobacteria	Gammaproteobacteria	Enterobacterales	Erwiniaceae	Pantoea
57	HLNPK995	Cluster51	99.7151	HL	black soil	Kenwo 6	102d	TSB	xylem sap	NPK	Proteobacteria	Gammaproteobacteria	Enterobacterales	Enterobacteriaceae	Enterobacter
58	JXCK1223	Cluster52	99.786	JX	red soil	Yedan 13	77d	TSB	xylem sap	Control	Proteobacteria	Gammaproteobacteria	Enterobacterales	Enterobacteriaceae	Kosakonia
59	YCNPK669	Cluster53	99.7865	YC	fluvo-aquic soil	Zhengdan 958	68d	TSB	xylem sap	NPK	Proteobacteria	Gammaproteobacteria	Enterobacterales	Erwiniaceae	Pantoea
60	YYCK310	Cluster54	100	YY	fluvo-aquic soil	Jundan 20	66d	TSB	xylem sap	Control	Proteobacteria	Gammaproteobacteria	Enterobacterales	Erwiniaceae	Pantoea
61	HLCK977	Cluster55	99.7801	HL	black soil	Kenwo 6	102d	TSB	xylem sap	Control	Proteobacteria	Gammaproteobacteria	Enterobacterales	Erwiniaceae	Pantoea
62	HLCK979	Cluster56	99.9285	HL	black soil	Kenwo 6	102d	TSB	xylem sap	Control	Proteobacteria	Gammaproteobacteria	Enterobacterales	Erwiniaceae	Pantoea
63	HLCK972	Cluster57	100	HL	black soil	Kenwo 6	102d	TSB	xylem sap	Control	Proteobacteria	Gammaproteobacteria	Pseudomonadales	Pseudomonadaceae	Pseudomonas
64	YCNPKM702	Cluster58	99.6993	YC	fluvo-aquic soil	Zhengdan 958	68d	TSB	xylem sap	NPKM	Proteobacteria	Gammaproteobacteria	Enterobacterales	Enterobacteriaceae	Klebsiella
65	QYCK47	Cluster59	99.5696	QY	red soil	Yedan 13	116d	TSB	xylem sap	Control	Proteobacteria	Gammaproteobacteria	Enterobacterales	Erwiniaceae	Pantoea
66	YCNPKM725	Cluster6	100	YC	fluvo-aquic soil	Zhengdan 958	68d	TSB	xylem sap	NPKM	Firmicutes	Bacilli	Bacillales	Bacillaceae	Bacillus
67	YCCK582	Cluster60	99.3238	YC	fluvo-aquic soil	Zhengdan 958	68d	TSB	xylem sap	Control	Proteobacteria	Gammaproteobacteria	Enterobacterales	Enterobacteriaceae	Klebsiella
68	YYNPKM447	Cluster61	99.572	YY	fluvo-aquic soil	Jundan 20	66d	TSB	xylem sap	NPKM	Proteobacteria	Gammaproteobacteria	Enterobacterales	Enterobacteriaceae	Kosakonia
69	HLCK980	Cluster62	99.7801	HL	black soil	Kenwo 6	102d	TSB	xylem sap	Control	Proteobacteria	Gammaproteobacteria	Enterobacterales	Erwiniaceae	Pantoea
70	CCNPK900	Cluster63	100	CC	black soil	Liangyu 66	115d	TSB	xylem sap	NPK	Proteobacteria	Gammaproteobacteria	Enterobacterales	Enterobacteriaceae	Klebsiella
71	CCCK895	Cluster64	98.3345	CC	black soil	Liangyu 66	115d	TSB	xylem sap	Control	Proteobacteria	Gammaproteobacteria	Enterobacterales	Pectobacteriaceae	Pectobacterium
72	CCNPK873	Cluster65	99.7801	CC	black soil	Liangyu 66	115d	R2A	xylem sap	NPK	Proteobacteria	Gammaproteobacteria	Enterobacterales	Erwiniaceae	Pantoea
73	YCNPK953	Cluster66	99.8575	YC	fluvo-aquic soil	Zhengdan 958	68d	Ashby	xylem sap	NPK	Proteobacteria	Gammaproteobacteria	Enterobacterales	Erwiniaceae	Pantoea
74	CCCK789	Cluster67	99.707	CC	black soil	Liangyu 66	115d	TSB	xylem sap	Control	Proteobacteria	Gammaproteobacteria	Enterobacterales	Enterobacteriaceae	Citrobacter
75	CCCK784	Cluster68	99.707	CC	black soil	Liangyu 66	115d	TSB	xylem sap	Control	Proteobacteria	Gammaproteobacteria	Enterobacterales	Enterobacteriaceae	Citrobacter
76	CCCK782	Cluster69	99.707	CC	black soil	Liangyu 66	115d	TSB	xylem sap	Control	Proteobacteria	Gammaproteobacteria	Enterobacterales	Enterobacteriaceae	Citrobacter
77	JXNPK1094	Cluster7	99.7209	JX	red soil	Yedan 13	77d	TSB	xylem sap	NPK	Firmicutes	Bacilli	Bacillales	Exiguobacterium_f	Exiguobacterium
78	YYNPKM428	Cluster70	100	YY	fluvo-aquic soil	Jundan 20	66d	TSB	xylem sap	NPKM	Proteobacteria	Gammaproteobacteria	Enterobacterales	Erwiniaceae	Pantoea
79	CCNPK831	Cluster71	100	CC	black soil	Liangyu 66	115d	TSB	xylem sap	NPK	Proteobacteria	Gammaproteobacteria	Enterobacterales	Enterobacteriaceae	Cedecea
80	CCNPK824	Cluster72	99.8572	CC	black soil	Liangyu 66	115d	TSB	xylem sap	NPK	Proteobacteria	Gammaproteobacteria	Enterobacterales	Erwiniaceae	Pantoea
81	CCNPK822	Cluster73	100	CC	black soil	Liangyu 66	115d	TSB	xylem sap	NPK	Proteobacteria	Gammaproteobacteria	Enterobacterales	Enterobacteriaceae	Cedecea
82	CCNPK818	Cluster74	99.7149	CC	black soil	Liangyu 66	115d	TSB	xylem sap	NPK	Proteobacteria	Gammaproteobacteria	Enterobacterales	Erwiniaceae	Pantoea
83	CCNPK816	Cluster75	99.9286	CC	black soil	Liangyu 66	115d	TSB	xylem sap	NPK	Proteobacteria	Gammaproteobacteria	Enterobacterales	Enterobacteriaceae	Cedecea
84	CCCK802	Cluster76	99.5723	CC	black soil	Liangyu 66	115d	TSB	xylem sap	Control	Proteobacteria	Gammaproteobacteria	Enterobacterales	Enterobacteriaceae	Cedecea
85	QYCK16	Cluster77	98.5337	QY	red soil	Yedan 13	116d	TSB	xylem sap	Control	Proteobacteria	Gammaproteobacteria	Enterobacterales	Erwiniaceae	Pantoea
86	HLNPKM1546	Cluster78	98.0043	HL	black soil	Kenwo 6	102d	TSB	xylem sap	NPKM	Proteobacteria	Gammaproteobacteria	Enterobacterales	Erwiniaceae	Pantoea
87	YYNPKM468	Cluster79	99.5118	YY	fluvo-aquic soil	Jundan 20	66d	TSB	xylem sap	NPKM	Proteobacteria	Betaproteobacteria	Burkholderiales	Alcaligenaceae	Achromobacter
88	QYNPK130	Cluster8	99.0997	QY	red soil	Yedan 13	116d	TSB	xylem sap	NPK	Proteobacteria	Gammaproteobacteria	Lysobacterales	Lysobacteraceae	Stenotrophomonas
89	YYNPK413	Cluster80	98.8596	YY	fluvo-aquic soil	Jundan 20	66d	TSB	xylem sap	NPK	Proteobacteria	Gammaproteobacteria	Enterobacterales	Enterobacteriaceae	Enterobacter
90	YYNPK412	Cluster81	98.8644	YY	fluvo-aquic soil	Jundan 20	66d	TSB	xylem sap	NPK	Proteobacteria	Gammaproteobacteria	Enterobacterales	Enterobacteriaceae	Enterobacter
91	YYCK298	Cluster82	99.7139	YY	fluvo-aquic soil	Jundan 20	66d	TSB	xylem sap	Control	Proteobacteria	Gammaproteobacteria	Enterobacterales	Enterobacteriaceae	Enterobacter
92	YCNPK654	Cluster83	98.9921	YC	fluvo-aquic soil	Zhengdan 958	68d	TSB	xylem sap	NPK	Proteobacteria	Gammaproteobacteria	Pseudomonadales	Moraxellaceae	Moraxella_g2
93	JXNPKM1133	Cluster84	99.7634	JX	red soil	Yedan 13	77d	TSB	xylem sap	NPKM	Proteobacteria	Betaproteobacteria	Burkholderiales	Comamonadaceae	Acidovorax
94	JXNPKM1144	Cluster85	99.8575	JX	red soil	Yedan 13	77d	TSB	xylem sap	NPKM	Proteobacteria	Betaproteobacteria	Burkholderiales	Oxalobacteraceae	Herbaspirillum
95	JXNPK1289	Cluster86	99.9283	JX	red soil	Yedan 13	77d	TSB	xylem sap	NPK	Proteobacteria	Betaproteobacteria	Burkholderiales	Burkholderiaceae	Burkholderia
96	JXCK1356	Cluster87	99.3553	JX	red soil	Yedan 13	77d	R2A	xylem sap	Control	Bacteroidetes	Sphingobacteriia	Sphingobacteriales	Sphingobacteriaceae	Mucilaginibacter
97	JXNPKM1309	Cluster88	98.777	JX	red soil	Yedan 13	77d	TSB	xylem sap	NPKM	Bacteroidetes	Flavobacteriia	Flavobacteriales	Weeksellaceae	Chryseobacterium
98	JXNPKM1336	Cluster89	97.9798	JX	red soil	Yedan 13	77d	TSB	xylem sap	NPKM	Bacteroidetes	Flavobacteriia	Flavobacteriales	Weeksellaceae	Chryseobacterium
99	ACZLY512	Cluster9	99.9283	YY	fluvo-aquic soil	Jundan 20	66d	R2A	xylem sap	Control	Proteobacteria	Gammaproteobacteria	Pseudomonadales	Moraxellaceae	Acinetobacter
100	JXNPKM1337	Cluster90	99.9273	JX	red soil	Yedan 13	77d	TSB	xylem sap	NPKM	Bacteroidetes	Flavobacteriia	Flavobacteriales	Weeksellaceae	Chryseobacterium
101	CCNPKM845	Cluster91	98.3965	CC	black soil	Liangyu 66	115d	TSB	xylem sap	NPKM	Bacteroidetes	Flavobacteriia	Flavobacteriales	Weeksellaceae	Chryseobacterium
102	JXNPKM1138	Cluster92	99.8556	JX	red soil	Yedan 13	77d	TSB	xylem sap	NPKM	Bacteroidetes	Flavobacteriia	Flavobacteriales	Weeksellaceae	Chryseobacterium
103	QYNPK104	Cluster93	99.9257	QY	red soil	Yedan 13	116d	TSB	xylem sap	NPK	Proteobacteria	Gammaproteobacteria	Enterobacterales	Enterobacteriaceae	Klebsiella
104	JXNPK1098	Cluster94	99.6374	JX	red soil	Yedan 13	77d	TSB	xylem sap	NPK	Actinobacteria	Actinomycetia	Micrococcales	Micrococcaceae	Arthrobacter
105	HLCK1514	Cluster95	100	HL	black soil	Kenwo 6	102d	TSB	xylem sap	Control	Actinobacteria	Actinomycetia	Microbacteriales	Microbacteriaceae	Microbacterium
106	JXNPK1097	Cluster96	99.4982	JX	red soil	Yedan 13	77d	TSB	xylem sap	NPK	Actinobacteria	Actinomycetia	Micrococcales	Micrococcaceae	Kocuria
107	JXNPKM1137	Cluster97	99.9279	JX	red soil	Yedan 13	77d	TSB	xylem sap	NPKM	Actinobacteria	Actinomycetia	Microbacteriales	Microbacteriaceae	Microbacterium
108	YYCK275	Cluster98	99.2695	YY	fluvo-aquic soil	Jundan 20	66d	TSB	xylem sap	Control	Actinobacteria	Actinomycetia	Microbacteriales	Microbacteriaceae	Curtobacterium
109	YYCK285	Cluster99	100	YY	fluvo-aquic soil	Jundan 20	66d	TSB	xylem sap	Control	Actinobacteria	Actinomycetia	Microbacteriales	Microbacteriaceae	Microbacterium
