# Supplementary material for: A highly conserved core bacterial microbiota with nitrogen-fixation capacity inhabits the xylem sap in maize plants
Source: Nat Commun. 2022 Jun 11;13:3361. doi: 10.1038/s41467-022-31113-w (PMC9187771; doi:10.1038/s41467-022-31113-w)
Supplement: Supplementary file 9 — Supplementary Data 7 [file 41467_2022_31113_MOESM9_ESM.xlsx]

## Sheet: Supplementary Data 7
Supplementary Data 7: The cross-reference of core OTUs and isolated strains, related to Fig. 4c.
							Relative abundance of OTUs in plant compartments and soil							Taxonomy of OTUs
NO.	OTU	Cross-reference at 98.65% Similarity	SynComs	Isolates	OTU_occupancy	Defined	BS	P	LE	RS	RE	SE	VE	Phylum	Class	Order	Family	Genus
1	OTU_5	MNAZ1050	*	Klebsiella variicola	1	Core	0.00394	0.613	0.804	0.462	1.57	6.82	29.2	Gammaproteobacteria	Gammaproteobacteria	Enterobacterales	Enterobacteriaceae	Klebsiella
2	OTU_365	HLNPK995		Enterobacter ludwigii	1	Core	0.011	2.17	1.66	2.53	5.3	2.12	18.6	Gammaproteobacteria	Gammaproteobacteria	Enterobacterales	Enterobacterales_unclassified	Enterobacterales
3	OTU_2	CCNPK873		Pantoea agglomerans	1	Core	0.0166	7.98	8.43	1.31	6.51	4.85	15.3	Gammaproteobacteria	Gammaproteobacteria	Enterobacterales	Erwiniaceae	Pantoea
4	OTU_194				1	Core	0.0033	2.18	0.774	0.332	0.965	1.3	7.46	Gammaproteobacteria	Gammaproteobacteria	Enterobacterales	Enterobacteriaceae	Cronobacter
5	OTU_8	YYCK506		Pantoea eucrina	1	Core	0.00446	4.11	5.71	0.0477	0.281	1.51	5.95	Gammaproteobacteria	Gammaproteobacteria	Enterobacterales	Erwiniaceae	Pantoea
6	OTU_36	MNAZ1397	*	Citrobacter sp.	1	Core	0.004	0.352	0.179	0.258	1.22	0.733	3.79	Gammaproteobacteria	Gammaproteobacteria	Enterobacterales	Enterobacteriaceae	Enterobacteriaceae
7	OTU_7175				1	Core	0.00847	1.14	0.756	0.132	0.734	0.148	1.91	Gammaproteobacteria	Gammaproteobacteria	Pseudomonadales	Pseudomonadaceae	Pseudomonas
8	OTU_69				1	Core	0.00522	3.05	3.65	0.3	2.93	0.496	1.87	Gammaproteobacteria	Gammaproteobacteria	Enterobacterales	Erwiniaceae	Pantoea
9	OTU_19	CCNPK811		Pseudomonas protegens	1	Core	0.0499	0.98	2.61	5.32	6.81	0.00916	1.8	Gammaproteobacteria	Gammaproteobacteria	Pseudomonadales	Pseudomonadaceae	Pseudomonas
10	OTU_22	QYCK21		Bacillus zanthoxyli	1	Core	0.322	0.0909	0.0249	1.26	0.0544	0.185	1.79	Firmicutes	Bacilli	Bacillales	Bacillaceae	Bacillus
11	OTU_671	YCCK550	*	Rosenbergiella epipactidis	1	Core	0.000984	0.9	0.0789	0.0049	0.0282	1.65	1.15	Gammaproteobacteria	Gammaproteobacteria	Enterobacterales	Erwiniaceae	Rosenbergiella
12	OTU_55	QYCK26		Bacillus subtilis	1	Core	0.0524	0.0169	0.0234	0.14	0.0134	0.338	1.07	Firmicutes	Bacilli	Bacillales	Bacillaceae	Bacillus
13	OTU_53	HLNPK985		Rahnella victoriana	1	Core	0.000175	0.0301	0.0236	0.00378	0.0614	0.108	0.838	Gammaproteobacteria	Gammaproteobacteria	Enterobacterales	Enterobacterales_unclassified	Enterobacterales
14	OTU_81	JXNPK1279		Paenibacillus hunanensis	1	Core	0.00122	0.639	0.105	0.011	0.00885	0.0805	0.792	Firmicutes	Bacilli	Paenibacillales	Paenibacillaceae	Paenibacillus
15	OTU_77	ACZLY512	*	Acinetobacter sp.	1	Core	5.59e-05	0.00918	0.0168	0.0112	0.0112	0.00257	0.47	Gammaproteobacteria	Gammaproteobacteria	Pseudomonadales	Moraxellaceae	Acinetobacter
16	OTU_30	JXNPKM1305		Lactococcus lactis	1	Core	0.000381	0.547	0.103	0.0151	0.00345	1.25	0.448	Firmicutes	Bacilli	Lactobacillales	Streptococcaceae	Lactococcus
17	OTU_3459				1	Core	0.000431	0.282	0.378	0.0163	0.101	0.045	0.423	Gammaproteobacteria	Gammaproteobacteria	Enterobacterales	Erwiniaceae	Pantoea
18	OTU_11360				1	Core	5.24e-05	0.0763	0.024	0.00548	0.0218	0.0554	0.296	Gammaproteobacteria	Gammaproteobacteria	Enterobacterales	Enterobacterales_unclassified	Enterobacterales
19	OTU_15	YYCK275		Curtobacterium albidum	1	Core	0.00316	1.94	1.71	0.0198	0.00636	0.0547	0.13	Actinobacteriota	Actinobacteria	Micrococcales	Microbacteriaceae	Curtobacterium
20	OTU_13615				1	Core	2.62e-05	0.0177	0.0239	0.01	0.0152	0.0328	0.126	Gammaproteobacteria	Gammaproteobacteria	Enterobacterales	Erwiniaceae	Erwiniaceae
21	OTU_1735				1	Core	0.000167	0.119	0.15	0.00698	0.041	0.0179	0.0972	Gammaproteobacteria	Gammaproteobacteria	Enterobacterales	Erwiniaceae	Pantoea
22	OTU_12				1	Core	0.00368	2.99	4.09	0.00432	0.00559	0.0115	0.0911	Alphaproteobacteria	Alphaproteobacteria	Rhizobiales	Beijerinckiaceae	Methylobacterium
23	OTU_3				1	Core	0.00952	8.39	12.1	0.013	0.0248	0.0474	0.0895	Alphaproteobacteria	Alphaproteobacteria	Sphingomonadales	Sphingomonadaceae	Sphingomonas
24	OTU_3691				1	Core	1e-05	0.00183	0.00172	0.00528	0.00567	0.00991	0.0892	Gammaproteobacteria	Gammaproteobacteria	Pasteurellales	Pasteurellaceae	Haemophilus
25	OTU_1				1	Core	0.0198	0.122	0.61	0.0755	0.43	22.7	0.0478	Gammaproteobacteria	Gammaproteobacteria	Burkholderiales	Burkholderiaceae	Burkholderia
