# Supplementary material for: A highly conserved core bacterial microbiota with nitrogen-fixation capacity inhabits the xylem sap in maize plants
Source: Nat Commun. 2022 Jun 11;13:3361. doi: 10.1038/s41467-022-31113-w (PMC9187771; doi:10.1038/s41467-022-31113-w)
Supplement: Supplementary file 10 — Supplementary Data 8 [file 41467_2022_31113_MOESM10_ESM.xlsx]

## Sheet: Supplementary Data 8a
Supplementary Data 8: Overview of draft whole-genome sequencing.
Supplementary Data 8a: Basic information for draft whole-genome sequencing.
Samplr	Size	Total_genes	Total_CDS	CDS_with_protein	Genes_coding	Genes_RNA	ncRNAs	pseudo_genes	trna	GC	ContigNum(>300bp)	Taxon
MNAZ 1050	5697879	5592	5483	5350	5350	109	11	133	80	0.57	59	Klebsiella variicola
JXNPKM 1305	2509735	2483	2412	2354	2354	71	4	58	60	0.35	20	Lactococcus lactis
MNAZ 1397	5422131	5128	5029	4974	4974	99	11	55	76	0.53	18	Citrobacter sp.
ACZLY 512	3447340	3249	3175	3129	3129	74	4	46	62	0.43	42	Acinetobacter sp.
YCCK 550	3115340	3001	2912	2877	2877	89	6	35	70	0.48	30	Rosenbergiella epipactidis
HLNPK 995	4819428	4635	4539	4493	4493	96	6	46	76	0.55	20	Enterobacter ludwigii
QYCK 26	4254715	4429	4325	4253	4253	104	5	72	83	0.43	21	Bacillus velezensis
JXNPK 1279	5724648	4733	4630	4587	4587	103	4	43	76	0.46	45	Paenibacillus hunanensis
QYCK 21	5405637	5707	5579	5521	5521	128	6	58	96	0.38	56	Bacillus zanthoxyli
YYCK 275	3461540	3262	3199	3165	3165	63	3	34	48	0.72	35	Curtobacterium albidum
YYCK 506	3958041	3712	3609	3578	3578	103	5	31	79	0.56	29	Pantoea eucrina
CCNPK 811	6807098	6114	6044	5986	5986	70	4	58	61	0.62	24	Pseudomonas protegens
CCNPK 873	4722281	4383	4284	4241	4241	99	9	43	71	0.55	21	Pantoea agglomerans
HLNPK 985	5448761	5022	4930	4867	4867	92	10	63	70	0.52	42	Rahnella victoriana

## Sheet: Supplementary Data 8b
Supplementary Table 8b: Genes encoding major enzymes, related to Supplementary Figure. 8.
Genes encoding major enzymes involved in tricarboxylic acid (TCA) cycle
Orthology	Gene	Desc	EC	MNAZ 1050	MNAZ 1397	ACZLY 512	YCCK 550	HLNPK 995	QYCK 26	JXNPK 1279	QYCK 21	YYCK 275	YYCK 506	CCNPK 811	CCNPK 873	HLNPK 985	JXNPKM 1305
K01676	E4.2.1.2A, fumA, fumB	fumarate hydratase, class I	[EC:4.2.1.2]	480.049	428.306	527.042	983.241	515.666	0	0	391.099	0	419.318	273.964	307.695	289.693	0
K00382	DLD, lpd, pdhD	dihydrolipoamide dehydrogenase	[EC:1.8.1.4]	524.228	297.529	1478.71	919.263	316.768	1038.62	822.274	1058.92	494.464	477.271	773.694	326.232	318.629	958.698
K00240	sdhB, frdB	succinate dehydrogenase / fumarate reductase, iron-sulfur subunit	[EC:1.3.5.1 1.3.5.4]	295.422	317.171	461.168	898.201	258.402	332.701	647.206	378.842	494.303	447.805	255.066	329.476	283.96	0
K00058	serA, PHGDH	D-3-phosphoglycerate dehydrogenase / 2-oxoglutarate reductase	[EC:1.1.1.95 1.1.1.399]	1096.55	670.283	628.302	816.688	765.004	505.739	508.779	693.853	555.567	505.853	297.484	622.068	499.636	611.922
K01682	acnB	aconitate hydratase 2 / 2-methylisocitrate dehydratase	[EC:4.2.1.3 4.2.1.99]	357.655	612.498	475.403	790.596	356.469	0	0	0	0	460.725	234.49	342.971	307.195	0
K00031	IDH1, IDH2, icd	isocitrate dehydrogenase	[EC:1.1.1.42]	393.246	341.249	593.408	748.735	342.148	376.156	562.371	389.23	812.551	402.802	485.458	307.263	276.391	713.62
K00266	gltD	glutamate synthase (NADPH) small chain	[EC:1.4.1.13]	396.99	505.021	596.587	740.883	398.953	285.358	443.805	338.952	486.485	0	283.669	0	324.887	653.293
K00164	OGDH, sucA	2-oxoglutarate dehydrogenase E1 component	[EC:1.2.4.2]	248.967	292.927	525.407	680.899	366.9	259.73	412.759	331.335	473.944	437.205	240.346	351.736	285.897	0
K00627	DLAT, aceF, pdhC	pyruvate dehydrogenase E2 component (dihydrolipoamide acetyltransferase)	[EC:2.3.1.12]	520.208	294.71	995.559	677.059	301.304	724.786	387.999	654.945	687.38	426.947	531.217	331.295	297.249	899.021
K00658	DLST, sucB	2-oxoglutarate dehydrogenase E2 component (dihydrolipoamide succinyltransferase)	[EC:2.3.1.61]	267.082	272.834	461.154	672.956	290.002	262.754	394.961	349.671	419.576	418.458	244.255	321.264	247.924	0
K01647	CS, gltA	citrate synthase	[EC:2.3.3.1]	545.048	444.749	481.905	661.525	298.879	1054.08	545.516		575.14	380.84	255.9	314.609	316.486	681.853
K01903	sucC	succinyl-CoA synthetase beta subunit	[EC:6.2.1.5]	258.182	321.846	526.231	610.409	284.889	274.65	581.992	355.606	785.267	136.735	240.168	40.4908	229.496	0
K00241	sdhC, frdC	succinate dehydrogenase / fumarate reductase, cytochrome b subunit		163.16	223.602	461.552	586.858	248.554	332.533	487.554	394.97	517.393	414.162	209.631	315.149	313.848	0
K01679	E4.2.1.2B, fumC, FH	fumarate hydratase, class II	[EC:4.2.1.2]	234.485	186.524	353.021	419.402	235.745	414.08	523.773	320.9	570.088	423.301	751.511	314.482	253.681	0
K00261	GLUD1_2, gdhA	glutamate dehydrogenase (NAD(P)+)	[EC:1.4.1.3]	230.543	0	992.863	0	0	0	0	0	0	0	0	288.883	0	0
K00024	mdh	malate dehydrogenase	[EC:1.1.1.37]	441.152	510.204	572.57	0	546.086	340.5	557.343	361.32	0	615.545	0	436.877	347.268	0
K01681	ACO, acnA	aconitate hydratase	[EC:4.2.1.3]	465.635	185.699	561.949	0	236.102	263.451	771.8	338.522	456.122	343.161	251.778	295.366	263.823	703.807
				6918.61	5905.15	10692.8	10206.7	5761.87	6465.14	7648.13	6358.16	7328.28	6310.13	5328.63	5245.86	4856.06	5222.21
Genes potentially encoding key enzymes involved in ammonia assimilation
Orthology	Gene	Desc	EC	MNAZ 1050	MNAZ 1397	ACZLY 512	YCCK 550	HLNPK 995	QYCK 26	JXNPK 1279	QYCK 21	YYCK 275	YYCK 506	CCNPK 811	CCNPK 873	HLNPK 985	JXNPKM 1305
K01915	glnA, GLUL	glutamine synthetase	[EC:6.3.1.2]	308.521	403.508	922.613	1919.34	372.603	266.095	1092.68	337.751	947.698	757.56	2070.35	520.269	458.153	865.795
K00265	gltB	glutamate synthase (NADPH) large chain	[EC:1.4.1.13]	307.712	364.921	511.966	861.763	340.676	289.384	555.359	356.316	1026.24	455.139	315.804	348.672	341.35	597.888
K00261	GLUD1_2, gdhA	glutamate dehydrogenase (NAD(P)+)	[EC:1.4.1.3]	230.543	0	992.863	0	0	0	0	0	0	0	0	288.883	0	0
				846.777	768.429	2427.44	2781.11	713.279	555.478	1648.04	694.067	1973.94	1212.7	2386.16	1157.82	799.502	1463.68
Genes encoding components of indole-3-pyruvate (IPyA) pathway
K04103	ipdC	indolepyruvate decarboxylase	[EC:4.1.1.74]	291.204	0	12.5966	0	304.619	0	0	0	0	244.057	39.1727	326.17	293.426	8.90437
Gene encoding ACC deaminase
K01505	E3.5.99.7	1-aminocyclopropane-1-carboxylate deaminase	[EC:3.5.99.7]	0	0	491.934	0	0	0	0	0	0	0	181.587	0	0	0
