# Supplementary material for: A highly conserved core bacterial microbiota with nitrogen-fixation capacity inhabits the xylem sap in maize plants
Source: Nat Commun. 2022 Jun 11;13:3361. doi: 10.1038/s41467-022-31113-w (PMC9187771; doi:10.1038/s41467-022-31113-w)
Supplement: Supplementary file 11 — Supplementary Data 9 [file 41467_2022_31113_MOESM11_ESM.xlsx]

## Sheet: Supplementary Data 9
Supplementary Data 9: Composition of growth media used for isolation of bacterial strains.
Media	Compound	Amount/L
Trypic Soy Broth Medium (TSB Medium)	Casein (pancreatic digest)	17 g
	Soya peptone (papaic digest)	3 g
	NaCl	5 g
	K2HPO4	2.5 g
	Dextrose	2.5 g
	(Agar)	20 g
R2A medium	Casein acid hydrolysate	0.5 g
	Yeast extract	0.5 g
	Proteose peptone	0.5 g
	Dextrose	0.5 g
	Starch	0.5 g
	K2HPO4	0.3 g
	MgSO4	0.024 g
	Sodium pyruvate	0.3 g
	(Agar)	15 g
	pH: 7.2
Ashby’s Nitrogen-Free Agar	Mannitol	10g
	K2HPO4·H2O	0.2g
	MgSO4·7H2O	0.2g
	NaCl	0.2g
	CaSO4	0.1g
	CaCO3	5g
	Agar	15g
	pH: 7.4±0.2
modified Dobereiner's nitrogen-free liquid medium	Sucrose	10g	Solution Ⅰ
	Malic acid	5g
	K2HPO4·H2O	0.2g
	KH2PO4·H2O	0.4g
	NaCl	0.1g
	FeCl3	0.01g
	Na2MoO4	0.002g
	pH: 7.0±0.2
	MgSO4·7H2O	0.2g	Solution Ⅱ
	CaCl2·H2O	0.02g
