# Supplementary material for: A highly conserved core bacterial microbiota with nitrogen-fixation capacity inhabits the xylem sap in maize plants
Source: Nat Commun. 2022 Jun 11;13:3361. doi: 10.1038/s41467-022-31113-w (PMC9187771; doi:10.1038/s41467-022-31113-w)
Supplement: Supplementary file 12 — Supplementary Data 10 [file 41467_2022_31113_MOESM12_ESM.xlsx]

## Sheet: Supplementary Data 10
Supplementary Data 10: Detailed information for potted plant experiment.
Culture Pot	20cm high, 14.5cm diameter at the top and 8cm diameter at the bottom of the pot
Mixture	1:2 = perlite: vermiculite (sterilized by autoclaving)
Nutrient Solution （mg）
(NH4)2SO4	1226
K2SO4	283
KH2PO4	454
MgSO4	313
FeNaEDTA	47.7
KI	1.08
H3BO3	8.06
MnSO4· H2O	21.97
ZnSO4·7H2O	11.18
Na2MoO4· 2H2O	0.325
CuSO4·5H2O	0.0325
CoCl2·6H2O	0.0325
CaCl2	577
