# Supplementary material for: A highly conserved core bacterial microbiota with nitrogen-fixation capacity inhabits the xylem sap in maize plants
Source: Nat Commun. 2022 Jun 11;13:3361. doi: 10.1038/s41467-022-31113-w (PMC9187771; doi:10.1038/s41467-022-31113-w)
Supplement: Supplementary file 16 — Source Data [file 41467_2022_31113_MOESM16_ESM.xlsx]

## Sheet: Fig.1a
SampleID	x	y	z	Treatment	Compartments			Df	SumsOfSqs	MeanSqs	F.Model	R2	Pr(>F)
BQYCK1	-0.369519	-0.267563	0.0144629	CK	BS		Site	5	13.044	2.6089	39.141	0.07196	0.001***
BQYCK2	-0.359917	-0.275541	0.0236555	CK	BS		Compartments	6	104.629	17.4381	261.624	0.57716	0.001***
BQYCK3	-0.368201	-0.276975	0.0164833	CK	BS		Fertilisation	2	0.955	0.4776	7.166	0.00527	0.001***
BQYCK4	-0.356544	-0.267995	0.0219987	CK	BS
BQYCK5	-0.357231	-0.265247	0.0240756	CK	BS
BQYCK6	-0.361844	-0.268144	0.0175529	CK	BS
BQYCK7	-0.361638	-0.274655	0.0283128	CK	BS
BQYCK8	-0.351458	-0.255805	0.00443272	CK	BS
BQYCK9	-0.369991	-0.284861	0.0242687	CK	BS
BQYNPK1	-0.393903	-0.235534	-0.0173592	NPK	BS
BQYNPK2	-0.383577	-0.228618	-0.0130645	NPK	BS
BQYNPK3	-0.393051	-0.24392	-0.0146922	NPK	BS
BQYNPK4	-0.33435	-0.225186	-0.0287549	NPK	BS
BQYNPK5	-0.367103	-0.222582	-0.0255649	NPK	BS
BQYNPK6	-0.377023	-0.22351	-0.0250659	NPK	BS
BQYNPK7	-0.379241	-0.220596	-0.0198291	NPK	BS
BQYNPK8	-0.378813	-0.230009	-0.0214166	NPK	BS
BQYNPK9	-0.382891	-0.238034	-0.0190373	NPK	BS
BQYNPKM1	-0.355014	-0.25086	-0.00374969	NPKM	BS
BQYNPKM2	-0.35054	-0.236304	-0.0172375	NPKM	BS
BQYNPKM3	-0.355462	-0.240603	-0.0286056	NPKM	BS
BQYNPKM4	-0.351351	-0.225059	-0.0291673	NPKM	BS
BQYNPKM5	-0.37256	-0.246374	-0.0117894	NPKM	BS
BQYNPKM6	-0.347493	-0.230049	-0.0158897	NPKM	BS
BQYNPKM7	-0.351236	-0.227872	-0.0233991	NPKM	BS
BQYNPKM8	-0.350197	-0.240716	-0.0247421	NPKM	BS
BQYNPKM9	-0.349839	-0.243147	-0.0076433	NPKM	BS
BYCCK1	-0.328575	-0.206408	-0.0244758	CK	BS
BYCCK2	-0.33431	-0.214774	-0.0283556	CK	BS
BYCCK3	-0.327642	-0.213888	-0.0239237	CK	BS
BYCCK4	-0.328723	-0.196685	-0.0322062	CK	BS
BYCCK5	-0.317678	-0.198606	-0.0194965	CK	BS
BYCCK6	-0.329434	-0.204636	-0.0265068	CK	BS
BYCCK7	-0.332863	-0.213386	-0.0254292	CK	BS
BYCCK8	-0.332457	-0.202993	-0.0275852	CK	BS
BYCCK9	-0.336139	-0.209279	-0.0273889	CK	BS
BYCNPK1	-0.323232	-0.203931	-0.0364977	NPK	BS
BYCNPK2	-0.324775	-0.190111	-0.0461297	NPK	BS
BYCNPK3	-0.330318	-0.206529	-0.0423223	NPK	BS
BYCNPK4	-0.33103	-0.18811	-0.0498834	NPK	BS
BYCNPK5	-0.331668	-0.174732	-0.0550063	NPK	BS
BYCNPK6	-0.333168	-0.183948	-0.0600331	NPK	BS
BYCNPK7	-0.329088	-0.197358	-0.0406857	NPK	BS
BYCNPK8	-0.328994	-0.190742	-0.043389	NPK	BS
BYCNPK9	-0.33538	-0.222818	-0.0256138	NPK	BS
BYCNPKM1	-0.316126	-0.209739	-0.0262103	NPKM	BS
BYCNPKM2	-0.330169	-0.223001	-0.028741	NPKM	BS
BYCNPKM3	-0.313314	-0.210092	-0.0267996	NPKM	BS
BYCNPKM4	-0.320597	-0.181939	-0.0510185	NPKM	BS
BYCNPKM5	-0.315349	-0.185416	-0.0463412	NPKM	BS
BYCNPKM6	-0.324188	-0.190793	-0.0395623	NPKM	BS
BYCNPKM7	-0.324311	-0.189441	-0.0555233	NPKM	BS
BYCNPKM8	-0.317705	-0.170558	-0.0552086	NPKM	BS
BYCNPKM9	-0.321895	-0.191655	-0.0443007	NPKM	BS
BYYCK1	-0.325462	-0.204737	-0.0300949	CK	BS
BYYCK2	-0.324947	-0.199032	-0.0282501	CK	BS
BYYCK3	-0.319336	-0.203051	-0.0226448	CK	BS
BYYCK4	-0.314107	-0.201766	-0.00994434	CK	BS
BYYCK5	-0.319088	-0.195631	-0.017498	CK	BS
BYYCK6	-0.315611	-0.207039	-0.0159691	CK	BS
BYYCK7	-0.330726	-0.20897	-0.0246206	CK	BS
BYYCK8	-0.326154	-0.206983	-0.0205403	CK	BS
BYYCK9	-0.323954	-0.20533	-0.0164011	CK	BS
BYYNPK1	-0.330333	-0.202511	-0.0315153	NPK	BS
BYYNPK2	-0.326631	-0.154353	-0.0670897	NPK	BS
BYYNPK3	-0.332353	-0.153478	-0.0640546	NPK	BS
BYYNPK4	-0.337666	-0.15793	-0.0734053	NPK	BS
BYYNPK5	-0.340055	-0.166533	-0.0705469	NPK	BS
BYYNPK6	-0.336547	-0.18415	-0.0531066	NPK	BS
BYYNPK7	-0.340602	-0.18325	-0.0600308	NPK	BS
BYYNPK8	-0.345103	-0.172421	-0.067251	NPK	BS
BYYNPK9	-0.332671	-0.164386	-0.0632616	NPK	BS
BYYNPKM1	-0.3214	-0.19159	-0.0395321	NPKM	BS
BYYNPKM2	-0.33228	-0.181491	-0.0512852	NPKM	BS
BYYNPKM3	-0.328627	-0.177152	-0.053415	NPKM	BS
BYYNPKM4	-0.323705	-0.181171	-0.0447334	NPKM	BS
BYYNPKM5	-0.326938	-0.161198	-0.0554088	NPKM	BS
BYYNPKM6	-0.323148	-0.182658	-0.0516127	NPKM	BS
BYYNPKM7	-0.332424	-0.172088	-0.0573544	NPKM	BS
BYYNPKM8	-0.325973	-0.181531	-0.0453955	NPKM	BS
BYYNPKM9	-0.33665	-0.195896	-0.0506862	NPKM	BS
BCCCK1	-0.346974	-0.196329	-0.0461843	CK	BS
BCCCK2	-0.344138	-0.173073	-0.0635517	CK	BS
BCCCK3	-0.348027	-0.186194	-0.063796	CK	BS
BCCNPK1	-0.363213	-0.188676	-0.0729023	NPK	BS
BCCNPK2	-0.366198	-0.168015	-0.0883471	NPK	BS
BCCNPK3	-0.353008	-0.16621	-0.0651352	NPK	BS
BCCNPKM1	-0.348972	-0.150941	-0.0738157	NPKM	BS
BCCNPKM2	-0.345757	-0.160457	-0.0749536	NPKM	BS
BCCNPKM3	-0.358468	-0.152631	-0.0887027	NPKM	BS
RQYCK1	-0.338489	-0.232341	-0.00150911	CK	RS
RQYCK2	-0.354106	-0.229053	-0.005546	CK	RS
RQYCK3	-0.3358	-0.202226	0.00271849	CK	RS
RQYCK4	-0.344089	-0.24627	0.00690673	CK	RS
RQYCK5	-0.307309	-0.226962	0.0059794	CK	RS
RQYCK6	-0.324788	-0.238702	-0.000500666	CK	RS
RQYCK7	-0.379443	-0.257468	-0.00574589	CK	RS
RQYCK8	-0.332749	-0.236824	-0.00828434	CK	RS
RQYCK9	-0.360614	-0.259656	0.00369957	CK	RS
RQYNPK1	-0.351223	-0.187902	-0.0230236	NPK	RS
RQYNPK2	-0.349486	-0.179842	-0.0281903	NPK	RS
RQYNPK3	-0.371324	-0.2131	-0.0213856	NPK	RS
RQYNPK4	-0.351086	-0.181911	-0.0236025	NPK	RS
RQYNPK5	-0.308971	-0.151958	-0.028705	NPK	RS
RQYNPK6	-0.359422	-0.192379	-0.0417343	NPK	RS
RQYNPK7	-0.347711	-0.189502	-0.0315152	NPK	RS
RQYNPK8	-0.331664	-0.173387	-0.0305261	NPK	RS
RQYNPK9	-0.319752	-0.181175	-0.0269045	NPK	RS
RQYNPKM1	-0.164407	-0.156905	-0.0831375	NPKM	RS
RQYNPKM2	-0.325329	-0.16306	-0.0602315	NPKM	RS
RQYNPKM3	-0.271237	-0.124242	-0.0567893	NPKM	RS
RQYNPKM4	-0.33914	-0.178634	-0.0460015	NPKM	RS
RQYNPKM5	-0.266144	-0.163742	-0.0451844	NPKM	RS
RQYNPKM6	-0.303064	-0.159463	-0.0298663	NPKM	RS
RQYNPKM7	-0.334614	-0.196922	-0.0505034	NPKM	RS
RQYNPKM8	-0.332402	-0.18714	-0.0548342	NPKM	RS
RQYNPKM9	-0.232967	-0.157825	-0.0547269	NPKM	RS
RYCCK1	-0.326151	-0.178851	-0.0434917	CK	RS
RYCCK2	-0.248893	-0.135014	-0.0736544	CK	RS
RYCCK3	-0.278141	-0.143761	-0.085191	CK	RS
RYCCK4	-0.235542	-0.0979485	-0.0946803	CK	RS
RYCCK5	-0.285523	-0.117348	-0.0989311	CK	RS
RYCCK6	-0.274438	-0.127433	-0.0891037	CK	RS
RYCCK7	-0.312583	-0.127467	-0.093371	CK	RS
RYCCK8	-0.262613	-0.117832	-0.0903755	CK	RS
RYCCK9	-0.196718	-0.120843	-0.0868854	CK	RS
RYCNPK1	-0.118359	-0.111352	-0.0874443	NPK	RS
RYCNPK2	-0.167283	-0.10525	-0.110629	NPK	RS
RYCNPK3	-0.19158	-0.0988466	-0.116363	NPK	RS
RYCNPK4	-0.073271	-0.106265	-0.0775932	NPK	RS
RYCNPK5	-0.145422	-0.106353	-0.0963533	NPK	RS
RYCNPK6	-0.236231	-0.0991601	-0.104028	NPK	RS
RYCNPK7	-0.26348	-0.11554	-0.102556	NPK	RS
RYCNPK8	-0.297193	-0.141552	-0.0696636	NPK	RS
RYCNPK9	-0.210784	-0.12453	-0.0972807	NPK	RS
RYCNPKM1	-0.22751	-0.10952	-0.109323	NPKM	RS
RYCNPKM2	-0.190735	-0.121805	-0.0961191	NPKM	RS
RYCNPKM3	-0.306849	-0.133805	-0.0877473	NPKM	RS
RYCNPKM4	-0.163458	-0.111765	-0.0966366	NPKM	RS
RYCNPKM5	-0.240505	-0.100512	-0.0944168	NPKM	RS
RYCNPKM6	-0.204026	-0.117526	-0.102125	NPKM	RS
RYCNPKM7	-0.264733	-0.128421	-0.0819755	NPKM	RS
RYCNPKM8	-0.174311	-0.106706	-0.12941	NPKM	RS
RYCNPKM9	-0.229976	-0.117201	-0.0911259	NPKM	RS
RYYCK2	0.0317767	-0.152905	-0.137698	CK	RS
RYYCK3	-0.166276	-0.11101	-0.122771	CK	RS
RYYCK4	0.0416267	-0.114538	-0.117593	CK	RS
RYYCK5	0.0911545	-0.139375	-0.130355	CK	RS
RYYCK6	0.166051	-0.173443	-0.128263	CK	RS
RYYCK7	0.0191827	-0.111515	-0.141163	CK	RS
RYYCK8	-0.0080517	-0.118892	-0.13259	CK	RS
RYYCK9	0.0890144	-0.131407	-0.147748	CK	RS
RYYNPK1	-0.136837	-0.0828348	-0.16493	NPK	RS
RYYNPK2	-0.107729	-0.0514048	-0.199326	NPK	RS
RYYNPK3	-0.0513832	-0.0925228	-0.20064	NPK	RS
RYYNPK4	-0.183003	-0.0762082	-0.167695	NPK	RS
RYYNPK5	-0.057691	-0.0521987	-0.185388	NPK	RS
RYYNPK6	-0.207265	-0.0764329	-0.173836	NPK	RS
RYYNPK7	-0.174841	-0.0684243	-0.171938	NPK	RS
RYYNPK8	-0.0508365	-0.0651423	-0.15676	NPK	RS
RYYNPK9	-0.0571575	-0.116628	-0.165457	NPK	RS
RYYNPKM1	-0.0406304	-0.0793761	-0.13299	NPKM	RS
RYYNPKM2	-0.0477538	-0.097187	-0.119187	NPKM	RS
RYYNPKM3	-0.144653	-0.108434	-0.119095	NPKM	RS
RYYNPKM4	-0.156801	-0.101974	-0.140195	NPKM	RS
RYYNPKM5	-0.146944	-0.112339	-0.137709	NPKM	RS
RYYNPKM6	-0.12809	-0.108137	-0.123075	NPKM	RS
RYYNPKM7	-0.0971672	-0.0795578	-0.145493	NPKM	RS
RYYNPKM8	-0.0410425	-0.119714	-0.156396	NPKM	RS
RYYNPKM9	-0.0376297	-0.13162	-0.16234	NPKM	RS
RCCSCK1	-0.17064	-0.153532	-0.102977	CK	RS
RCCSCK2	-0.294008	-0.125915	-0.0860306	CK	RS
RCCSCK3	-0.339186	-0.165822	-0.0934074	CK	RS
RCCSNPK1	-0.347646	-0.128346	-0.105145	NPK	RS
RCCSNPK2	-0.299238	-0.0985239	-0.0814646	NPK	RS
RCCSNPK3	-0.33606	-0.125273	-0.0611494	NPK	RS
RCCSNPKM1	-0.352107	-0.163522	-0.068296	NPKM	RS
RCCSNPKM2	-0.313105	-0.131779	-0.0898103	NPKM	RS
RCCSNPKM3	-0.326319	-0.148687	-0.0685203	NPKM	RS
RCCLCK1	-0.272218	-0.166465	-0.0456962	CK	RS
RCCLCK2	-0.228935	-0.156469	-0.07846	CK	RS
RCCLCK3	-0.132275	-0.141515	-0.0654087	CK	RS
RCCLNPK1	-0.318169	-0.124771	-0.105568	NPK	RS
RCCLNPK2	-0.22823	-0.12864	-0.0769174	NPK	RS
RCCLNPK3	-0.114238	-0.119583	-0.126483	NPK	RS
RCCLNPKM1	-0.323332	-0.150671	-0.0703445	NPKM	RS
RCCLNPKM2	-0.290572	-0.124236	-0.0735458	NPKM	RS
RCCLNPKM3	-0.346554	-0.162338	-0.0616415	NPKM	RS
REQYCK1	-0.194227	-0.0650317	-0.0324909	CK	RE
REQYCK2	-0.290859	-0.126609	-0.0618734	CK	RE
REQYCK3	-0.26542	-0.100887	-0.0470429	CK	RE
REQYCK4	-0.017403	-0.0986876	-0.0980596	CK	RE
REQYCK5	0.0139864	0.0392602	0.00861704	CK	RE
REQYCK6	-0.0965029	-0.0321871	-0.0184395	CK	RE
REQYCK7	-0.187073	-0.0338624	-0.0329065	CK	RE
REQYCK8	-0.234306	-0.000816496	-0.0512268	CK	RE
REQYCK9	-0.222657	-0.0814902	-0.0169644	CK	RE
REQYNPK1	-0.172288	-0.0164808	-0.0271108	NPK	RE
REQYNPK2	-0.196546	-0.0403695	-0.0597464	NPK	RE
REQYNPK3	-0.292357	-0.112106	-0.0449664	NPK	RE
REQYNPK4	-0.202693	-0.0480925	-0.0343695	NPK	RE
REQYNPK5	-0.11689	-0.0309033	-0.0199559	NPK	RE
REQYNPK6	-0.147532	-0.0270369	-0.00751899	NPK	RE
REQYNPK7	-0.206423	-0.0411251	-0.0405094	NPK	RE
REQYNPK8	-0.102555	-0.0235328	0.03473	NPK	RE
REQYNPK9	-0.0699898	-0.0623441	0.0425022	NPK	RE
REQYNPKM1	0.237296	-0.0835173	-0.0878074	NPKM	RE
REQYNPKM2	-0.0391883	0.0865677	0.0397999	NPKM	RE
REQYNPKM3	-0.220256	-0.0186203	-0.0375493	NPKM	RE
REQYNPKM4	-0.102321	0.0692746	0.00474786	NPKM	RE
REQYNPKM5	0.298307	-0.153738	-0.074945	NPKM	RE
REQYNPKM6	-0.13671	-0.00208359	0.0160054	NPKM	RE
REQYNPKM7	0.0417632	0.00685519	-0.0146082	NPKM	RE
REQYNPKM8	-0.0703156	-0.00855976	0.0150219	NPKM	RE
REQYNPKM9	-0.0283852	-0.0302977	0.0931623	NPKM	RE
REYCCK1	-0.277357	-0.105167	-0.0922336	CK	RE
REYCCK2	-0.191679	-0.101438	-0.132433	CK	RE
REYCCK3	-0.20648	0.0366707	-0.0853784	CK	RE
REYCCK4	-0.22614	-0.0547891	-0.102449	CK	RE
REYCCK5	-0.245577	-0.0443571	-0.1346	CK	RE
REYCCK6	0.098947	-0.126042	-0.166585	CK	RE
REYCCK7	-0.247242	-0.0383114	-0.126612	CK	RE
REYCCK8	-0.00853351	-0.060416	-0.176419	CK	RE
REYCCK9	-0.043159	-0.045289	-0.0794184	CK	RE
REYCNPK1	0.0401811	-0.0917558	-0.149307	NPK	RE
REYCNPK2	0.255411	-0.117121	-0.116867	NPK	RE
REYCNPK3	0.218372	-0.129931	-0.148207	NPK	RE
REYCNPK4	-0.04767	-0.0610148	-0.155284	NPK	RE
REYCNPK5	-0.144203	-0.0314593	-0.102341	NPK	RE
REYCNPK6	0.0555893	-0.0784651	-0.122688	NPK	RE
REYCNPK7	-0.176776	-0.0494407	-0.133444	NPK	RE
REYCNPK8	-0.211738	-0.072471	-0.132056	NPK	RE
REYCNPK9	-0.209826	-0.0699517	-0.131678	NPK	RE
REYCNPKM1	0.254493	-0.125993	-0.0472839	NPKM	RE
REYCNPKM2	0.00594931	-0.0190826	-0.117847	NPKM	RE
REYCNPKM3	-0.0791289	-0.0172022	-0.098137	NPKM	RE
REYCNPKM4	0.399955	-0.161616	-0.0484568	NPKM	RE
REYCNPKM5	0.317233	-0.138382	-0.0677018	NPKM	RE
REYCNPKM6	0.123636	-0.0659734	-0.100961	NPKM	RE
REYCNPKM7	0.0695186	-0.0834365	-0.152705	NPKM	RE
REYCNPKM8	0.0103808	-0.0155805	-0.0572768	NPKM	RE
REYCNPKM9	0.0723044	-0.0551746	-0.10341	NPKM	RE
REYYCK1	0.237202	-0.122186	-0.109361	CK	RE
REYYCK2	0.460414	-0.152863	-0.0353705	CK	RE
REYYCK3	0.290009	-0.0989276	-0.0723403	CK	RE
REYYCK4	0.194547	-0.0808171	-0.0668439	CK	RE
REYYCK5	0.412374	-0.150462	-0.0392371	CK	RE
REYYCK6	0.42736	-0.156017	-0.034675	CK	RE
REYYCK7	0.341621	-0.124993	-0.076751	CK	RE
REYYCK8	0.368315	-0.131664	-0.0693154	CK	RE
REYYCK9	0.395325	-0.144136	-0.0590495	CK	RE
REYYNPK1	0.269227	-0.0918465	0.0230809	NPK	RE
REYYNPK2	0.321063	-0.117576	-0.0558954	NPK	RE
REYYNPK3	0.240504	-0.0806545	-0.0190135	NPK	RE
REYYNPK4	0.295472	-0.0981543	-0.0891772	NPK	RE
REYYNPK5	0.287265	-0.109196	-0.0653945	NPK	RE
REYYNPK6	0.274313	-0.0923682	-0.0518956	NPK	RE
REYYNPK7	0.288261	-0.115217	-0.0727926	NPK	RE
REYYNPK8	0.205375	-0.105622	-0.0634668	NPK	RE
REYYNPK9	0.375157	-0.1413	-0.0524387	NPK	RE
REYYNPKM1	0.176381	-0.0878345	0.00689549	NPKM	RE
REYYNPKM2	0.251496	-0.104565	-0.0356694	NPKM	RE
REYYNPKM3	0.223594	-0.103629	-0.0321145	NPKM	RE
REYYNPKM4	0.140361	-0.0344896	-0.0544724	NPKM	RE
REYYNPKM5	0.223975	-0.0932668	0.0173228	NPKM	RE
REYYNPKM6	0.27243	-0.118594	-0.0695497	NPKM	RE
REYYNPKM7	0.191096	-0.0931679	-0.0243698	NPKM	RE
REYYNPKM8	0.24824	-0.0963727	-0.0632743	NPKM	RE
REYYNPKM9	0.37286	-0.136449	-0.0678056	NPKM	RE
RECCSCK1	-0.196997	-0.0668646	-0.0209515	CK	RE
RECCSCK2	-0.024825	-0.0889662	-0.0667564	CK	RE
RECCSCK3	-0.278307	-0.0385413	-0.0889901	CK	RE
RECCSNPK1	-0.188653	-0.0563362	-0.0474268	NPK	RE
RECCSNPK2	-0.202402	-0.0235512	0.0354638	NPK	RE
RECCSNPK3	-0.176367	-0.0336483	0.0487872	NPK	RE
RECCSNPKM1	-0.268491	-0.0796843	-0.0471175	NPKM	RE
RECCSNPKM2	-0.0838657	-0.0480519	-0.122985	NPKM	RE
RECCSNPKM3	0.0154224	-0.0606676	0.000688869	NPKM	RE
RECCLCK1	-0.257629	-0.0979553	-0.0676846	CK	RE
RECCLCK2	-0.246249	-0.0880273	-0.0392002	CK	RE
RECCLCK3	-0.317125	-0.111803	-0.0681608	CK	RE
RECCLNPK1	-0.301364	-0.0575768	-0.0867203	NPK	RE
RECCLNPK2	0.183843	-0.103092	-0.100523	NPK	RE
RECCLNPK3	-0.29416	-0.0646702	-0.0189203	NPK	RE
RECCLNPKM1	-0.21419	-0.0729568	-0.0600857	NPKM	RE
RECCLNPKM2	0.28544	-0.146848	-0.0607941	NPKM	RE
RECCLNPKM3	-0.18334	-0.0615955	-0.0556464	NPKM	RE
LQYCK1	0.328671	-0.112998	-0.068143	CK	P
LQYCK2	0.423762	-0.148417	-0.0350347	CK	P
LQYCK3	0.420743	-0.100458	-0.0510081	CK	P
LQYCK4	0.482767	-0.120007	-0.0363928	CK	P
LQYCK6	0.411981	-0.126103	-0.0314888	CK	P
LQYCK7	0.233769	0.156378	-0.11995	CK	P
LQYCK8	0.302079	0.0238608	-0.103983	CK	P
LQYNPK1	-0.0833239	0.30089	-0.088163	NPK	P
LQYNPK2	0.0792916	0.294144	-0.0651199	NPK	P
LQYNPK3	-0.147504	0.341575	-0.0786005	NPK	P
LQYNPK4	-0.174626	0.343484	-0.07126	NPK	P
LQYNPK5	0.212571	0.0467487	-0.189718	NPK	P
LQYNPK6	-0.0432011	0.349268	0.0265212	NPK	P
LQYNPK7	-0.059051	0.409434	0.0890195	NPK	P
LQYNPK8	-0.0161221	0.364419	0.0107335	NPK	P
LQYNPKM1	-0.017584	0.273847	-0.0160457	NPKM	P
LQYNPKM2	-0.103544	0.250287	-0.0548412	NPKM	P
LQYNPKM3	-0.175506	0.294501	-0.0500394	NPKM	P
LQYNPKM4	-0.0139385	0.209353	-0.0956276	NPKM	P
LQYNPKM5	-0.0861288	0.305672	-0.0810612	NPKM	P
LQYNPKM6	-0.180286	0.324006	-0.0617185	NPKM	P
LQYNPKM7	-0.153538	0.329542	-0.060325	NPKM	P
LQYNPKM8	-0.0461062	0.274043	-0.127102	NPKM	P
LQYNPKM9	-0.145143	0.315257	-0.0942419	NPKM	P
LYCCK1	-0.0701449	0.355121	-0.116581	CK	P
LYCCK2	0.0294132	0.135529	-0.0767166	CK	P
LYCCK3	0.043479	0.269131	-0.12214	CK	P
LYCCK4	-0.137443	0.283387	-0.0833397	CK	P
LYCCK5	-0.0955046	0.134625	0.027144	CK	P
LYCCK6	-0.155304	0.338939	-0.153427	CK	P
LYCCK7	-0.068978	0.283875	-0.0818919	CK	P
LYCCK8	-0.0762662	0.209181	-0.0436292	CK	P
LYCCK9	-0.137267	0.246897	-0.0728164	CK	P
LYCNPK1	0.0330929	0.183146	-0.132333	NPK	P
LYCNPK2	0.0683487	0.197859	-0.15317	NPK	P
LYCNPK3	0.200258	0.134216	-0.112999	NPK	P
LYCNPK4	0.10394	0.186052	-0.16476	NPK	P
LYCNPK5	-0.0108073	0.314152	-0.128333	NPK	P
LYCNPK6	-0.00828824	0.282856	-0.0949458	NPK	P
LYCNPK7	-0.0150307	0.245166	-0.150934	NPK	P
LYCNPK8	-0.0222257	0.292273	-0.1104	NPK	P
LYCNPK9	-0.0722927	0.328378	-0.112168	NPK	P
LYCNPKM1	-0.0568345	0.273455	-0.0765104	NPKM	P
LYCNPKM3	-0.120045	0.326822	-0.0868529	NPKM	P
LYCNPKM4	0.0902483	0.176173	-0.138524	NPKM	P
LYCNPKM5	0.00804317	0.206873	-0.107799	NPKM	P
LYCNPKM6	0.146661	0.149194	-0.129727	NPKM	P
LYCNPKM7	0.0654517	0.222816	-0.12007	NPKM	P
LYCNPKM8	-0.0438167	0.286657	-0.0930422	NPKM	P
LYCNPKM9	-0.0480016	0.277679	-0.136765	NPKM	P
LYYCK1	-0.0510285	0.234914	-0.0997034	CK	P
LYYCK2	0.274861	0.129484	-0.119881	CK	P
LYYCK3	-0.00113688	0.157718	-0.121026	CK	P
LYYCK4	0.0747336	0.113579	-0.184477	CK	P
LYYCK5	0.0957368	0.176744	-0.181903	CK	P
LYYCK6	0.275639	0.102409	-0.140009	CK	P
LYYCK7	0.35412	-0.0204213	-0.153595	CK	P
LYYCK8	0.309211	0.026041	-0.136829	CK	P
LYYCK9	0.245808	0.0534959	-0.0669636	CK	P
LYYNPK1	0.270766	0.0728137	-0.192893	NPK	P
LYYNPK3	0.282475	0.0931548	-0.158196	NPK	P
LYYNPK4	0.221316	0.0412935	-0.132472	NPK	P
LYYNPK5	0.182598	0.0976371	-0.146311	NPK	P
LYYNPK6	0.176114	0.162353	-0.153956	NPK	P
LYYNPK7	0.270097	0.0267643	-0.170254	NPK	P
LYYNPK8	0.267489	0.0645576	-0.162277	NPK	P
LYYNPK9	0.0188305	0.270385	-0.142666	NPK	P
LYYNPKM1	0.375922	-0.0281693	-0.126435	NPKM	P
LYYNPKM2	0.378439	-0.0290212	-0.126335	NPKM	P
LYYNPKM3	0.307303	0.0897317	-0.14288	NPKM	P
LYYNPKM4	0.385906	-0.0882646	-0.0794495	NPKM	P
LYYNPKM5	0.299573	0.0321261	-0.150325	NPKM	P
LYYNPKM6	0.300153	-0.00373935	-0.143852	NPKM	P
LYYNPKM7	0.369575	-0.0478492	-0.0987135	NPKM	P
LYYNPKM8	0.215513	0.0766883	-0.134263	NPKM	P
LYYNPKM9	0.197659	0.123414	-0.17587	NPKM	P
LCCCK1	-0.0195497	0.2805	-0.120014	CK	P
LCCCK2	-0.144924	0.352865	-0.105672	CK	P
LCCCK3	0.0281399	0.227329	-0.183297	CK	P
LCCCK4	-0.214753	0.34862	-0.0981016	CK	P
LCCCK5	-0.188986	0.354253	-0.106417	CK	P
LCCCK6	-0.209306	0.350491	-0.0964036	CK	P
LCCCK7	-0.174564	0.382165	-0.0651863	CK	P
LCCCK8	-0.159242	0.362769	-0.0484933	CK	P
LCCCK9	-0.216408	0.330707	-0.0995211	CK	P
LCCNPK1	-0.137147	0.37633	-0.014919	NPK	P
LCCNPK2	0.134503	0.23772	-0.118802	NPK	P
LCCNPK3	-0.239476	0.323646	-0.119499	NPK	P
LCCNPK4	-0.132256	0.330952	-0.0882995	NPK	P
LCCNPK5	-0.158907	0.38706	-0.010206	NPK	P
LCCNPK6	-0.187761	0.391311	-0.0757282	NPK	P
LCCNPK7	-0.0708462	0.369395	-0.0913178	NPK	P
LCCNPK8	0.0852811	0.230882	-0.159486	NPK	P
LCCNPK9	-0.171599	0.349714	-0.0801833	NPK	P
LCCNPKM1	-0.0933382	0.403158	0.0412989	NPKM	P
LCCNPKM2	-0.0742415	0.390274	-0.00414068	NPKM	P
LCCNPKM3	-0.068432	0.376762	-0.0314549	NPKM	P
LCCNPKM4	-0.128994	0.40192	-0.0106191	NPKM	P
LCCNPKM5	-0.178872	0.385227	-0.060785	NPKM	P
LCCNPKM6	-0.233246	0.359123	-0.0941374	NPKM	P
LCCNPKM7	-0.0736024	0.38793	0.072142	NPKM	P
LCCNPKM8	-0.124997	0.389764	-0.00156053	NPKM	P
LCCNPKM9	0.166191	0.109151	-0.186596	NPKM	P
LEQYCK1	0.484511	-0.122733	-0.0269721	CK	LE
LEQYCK2	0.457011	-0.126934	-0.0411275	CK	LE
LEQYCK3	0.446577	-0.11631	-0.0433584	CK	LE
LEQYCK4	0.491567	-0.121769	-0.0339145	CK	LE
LEQYCK6	0.429411	-0.0913608	-0.045987	CK	LE
LEQYCK7	0.382849	0.0479871	-0.074643	CK	LE
LEQYCK8	0.450795	-0.0931682	-0.0368877	CK	LE
LEQYNPK1	-0.138992	0.365516	-0.0104217	NPK	LE
LEQYNPK2	-0.08081	0.382161	0.091262	NPK	LE
LEQYNPK3	-0.0882898	0.377974	0.072412	NPK	LE
LEQYNPK4	-0.158812	0.355762	-0.0167939	NPK	LE
LEQYNPK5	-0.0827171	0.372304	0.0596679	NPK	LE
LEQYNPK6	-0.0966995	0.365256	0.0557295	NPK	LE
LEQYNPK7	-0.157553	0.381491	0.0109287	NPK	LE
LEQYNPK8	-0.101837	0.38203	0.038224	NPK	LE
LEQYNPKM1	-0.202824	0.383671	-0.0560776	NPKM	LE
LEQYNPKM2	-0.190548	0.335713	-0.0559381	NPKM	LE
LEQYNPKM3	-0.216398	0.343323	-0.0745849	NPKM	LE
LEQYNPKM4	0.0001626	0.340528	-0.0581788	NPKM	LE
LEQYNPKM5	-0.178811	0.390275	-0.0199359	NPKM	LE
LEQYNPKM6	-0.179632	0.392621	-0.0143543	NPKM	LE
LEQYNPKM7	-0.0828808	0.387681	0.0903265	NPKM	LE
LEQYNPKM8	0.0127247	0.303132	-0.0782976	NPKM	LE
LEQYNPKM9	-0.150323	0.38083	0.0167565	NPKM	LE
LEYCCK1	0.0289666	0.355325	-0.00339008	CK	LE
LEYCCK2	0.0998292	0.291444	-0.0648402	CK	LE
LEYCCK3	0.227361	0.172067	-0.145129	CK	LE
LEYCCK4	-0.111224	0.316565	-0.120799	CK	LE
LEYCCK5	-0.0982543	0.241078	-0.0703094	CK	LE
LEYCCK6	0.314559	0.12801	-0.13677	CK	LE
LEYCCK7	0.222088	0.136129	-0.182541	CK	LE
LEYCCK8	0.237476	0.171265	-0.11025	CK	LE
LEYCCK9	0.160886	0.198518	-0.119618	CK	LE
LEYCNPK1	0.175851	0.128705	-0.165102	NPK	LE
LEYCNPK2	0.145128	0.240797	-0.0930829	NPK	LE
LEYCNPK3	-0.0907677	0.328882	-0.0905583	NPK	LE
LEYCNPK4	-0.0582267	0.332831	-0.0768015	NPK	LE
LEYCNPK5	-0.118346	0.397702	-0.0141802	NPK	LE
LEYCNPK6	0.0531147	0.293418	-0.0784877	NPK	LE
LEYCNPK7	-0.162383	0.396118	-0.0435847	NPK	LE
LEYCNPK8	-0.181386	0.408442	-0.0586172	NPK	LE
LEYCNPK9	0.415798	-0.0643626	-0.0634918	NPK	LE
LEYCNPKM1	0.0235937	0.300927	-0.0989855	NPKM	LE
LEYCNPKM2	-0.101743	0.358963	-0.0610313	NPKM	LE
LEYCNPKM3	-0.159491	0.399899	-0.0461707	NPKM	LE
LEYCNPKM4	-0.00497564	0.269962	-0.13614	NPKM	LE
LEYCNPKM5	-0.0740858	0.320238	-0.112446	NPKM	LE
LEYCNPKM6	-0.0371076	0.314583	-0.103927	NPKM	LE
LEYCNPKM7	-0.165272	0.380376	-0.0563303	NPKM	LE
LEYCNPKM8	-0.179343	0.412192	-0.031741	NPKM	LE
LEYCNPKM9	0.325147	0.000518536	-0.0783475	NPKM	LE
LEYYCK1	-0.182747	0.353836	-0.0702581	CK	LE
LEYYCK2	0.0875077	0.301219	-0.0536383	CK	LE
LEYYCK3	-0.176126	0.336161	-0.0730681	CK	LE
LEYYCK4	-0.0168559	0.310625	-0.0901058	CK	LE
LEYYCK5	0.0121655	0.316977	-0.0813499	CK	LE
LEYYCK6	0.0220289	0.322698	-0.0737957	CK	LE
LEYYCK7	0.217468	0.16989	-0.148796	CK	LE
LEYYCK8	0.290816	0.0908775	-0.0861971	CK	LE
LEYYCK9	0.36092	0.0122471	-0.106036	CK	LE
LEYYNPK1	0.269837	0.156264	-0.0637432	NPK	LE
LEYYNPK2	0.444063	-0.0807373	-0.0543619	NPK	LE
LEYYNPK3	0.25504	0.140901	-0.146551	NPK	LE
LEYYNPK4	0.0260471	0.265866	-0.171238	NPK	LE
LEYYNPK5	0.16376	0.184535	-0.127108	NPK	LE
LEYYNPK6	-0.0150986	0.357973	-0.00716766	NPK	LE
LEYYNPK7	0.322126	0.0512749	-0.110321	NPK	LE
LEYYNPK8	0.209056	0.184771	-0.0413009	NPK	LE
LEYYNPK9	-0.0601391	0.343234	-0.000975552	NPK	LE
LEYYNPKM1	0.457566	-0.0951242	-0.0488924	NPKM	LE
LEYYNPKM2	0.176851	0.191051	-0.117738	NPKM	LE
LEYYNPKM3	0.345227	0.0854757	-0.116102	NPKM	LE
LEYYNPKM4	0.419334	-0.07748	-0.0585903	NPKM	LE
LEYYNPKM5	0.435066	-0.0741586	-0.0579428	NPKM	LE
LEYYNPKM6	0.417763	-0.0619817	-0.0488659	NPKM	LE
LEYYNPKM7	0.394925	0.00789928	-0.0837612	NPKM	LE
LEYYNPKM8	0.389493	-0.00570431	-0.0304351	NPKM	LE
LEYYNPKM9	0.312947	0.0522215	-0.0122811	NPKM	LE
LECCCK1	-0.0904243	0.384902	0.0475056	CK	LE
LECCCK2	-0.110654	0.371389	-0.0744414	CK	LE
LECCCK3	-0.117147	0.422405	0.0510472	CK	LE
LECCCK4	-0.116101	0.345154	-0.0858783	CK	LE
LECCCK5	-0.0272399	0.321338	-0.0903686	CK	LE
LECCCK6	-0.21984	0.376352	-0.0808321	CK	LE
LECCCK7	-0.119993	0.407886	0.03718	CK	LE
LECCCK8	-0.0938781	0.410454	0.0608837	CK	LE
LECCCK9	-0.167223	0.410208	-0.00604375	CK	LE
LECCNPK1	-0.0668491	0.387971	0.124571	NPK	LE
LECCNPK2	-0.0887657	0.397478	0.0849845	NPK	LE
LECCNPK3	-0.247864	0.329659	-0.0796743	NPK	LE
LECCNPK4	-0.07699	0.381964	0.0977876	NPK	LE
LECCNPK5	-0.17317	0.393761	-0.00253509	NPK	LE
LECCNPK6	-0.162093	0.413469	-0.0120364	NPK	LE
LECCNPK7	-0.104358	0.395138	0.070368	NPK	LE
LECCNPK8	-0.185572	0.367198	-0.0349369	NPK	LE
LECCNPK9	-0.124718	0.400714	0.0511004	NPK	LE
LECCNPKM1	-0.109711	0.419889	0.0627361	NPKM	LE
LECCNPKM2	0.19419	0.27618	-0.0442798	NPKM	LE
LECCNPKM3	-0.126586	0.404205	0.0376199	NPKM	LE
LECCNPKM4	-0.107331	0.390678	0.0786671	NPKM	LE
LECCNPKM5	-0.177513	0.398707	-0.0117666	NPKM	LE
LECCNPKM6	-0.189268	0.401489	-0.0232515	NPKM	LE
LECCNPKM7	-0.0762508	0.397448	0.122094	NPKM	LE
LECCNPKM8	-0.0634946	0.411415	0.126527	NPKM	LE
LECCNPKM9	-0.0784801	0.421975	0.104621	NPKM	LE
XEQYCK1	0.495444	-0.141854	-0.0047636	CK	VE
XEQYCK4	0.493808	-0.141598	-0.00423699	CK	VE
XEQYCK5	0.502284	-0.139205	-0.0113758	CK	VE
XEQYCK6	0.484996	-0.153999	-0.00564998	CK	VE
XEQYCK7	0.497589	-0.139362	-0.00580175	CK	VE
XEQYCK8	0.480021	-0.134981	-0.0200688	CK	VE
XEQYCK9	0.502662	-0.139713	-0.009238	CK	VE
XEQYNPK1	0.37727	-0.07371	-0.0514735	NPK	VE
XEQYNPK2	0.45136	-0.139581	-0.016314	NPK	VE
XEQYNPK4	0.498412	-0.145126	-0.0218102	NPK	VE
XEQYNPK6	0.443238	-0.149897	-0.0287388	NPK	VE
XEQYNPK7	0.51311	-0.145056	-0.0151769	NPK	VE
XEQYNPK8	0.492948	-0.13815	-0.0134373	NPK	VE
XEQYNPK9	0.479354	-0.14491	-0.0164993	NPK	VE
XEQYNPKM1	0.4758	-0.135754	-0.00917602	NPKM	VE
XEQYNPKM2	0.513534	-0.14516	-0.0165745	NPKM	VE
XEQYNPKM3	0.443728	-0.130222	-0.0525187	NPKM	VE
XEQYNPKM4	0.470618	-0.122054	-0.0376974	NPKM	VE
XEQYNPKM5	0.407263	-0.126523	-0.0442556	NPKM	VE
XEQYNPKM6	0.314485	-0.0848291	-0.0105364	NPKM	VE
XEQYNPKM7	0.481729	-0.130354	-0.0155609	NPKM	VE
XEQYNPKM8	0.459584	-0.134362	-0.0104983	NPKM	VE
XEQYNPKM9	0.482218	-0.135351	-0.0329178	NPKM	VE
XEYCCK1	0.497475	-0.13698	-0.01033	CK	VE
XEYCCK2	0.501541	-0.140049	-0.00808475	CK	VE
XEYCCK3	0.49233	-0.13715	-0.009136	CK	VE
XEYCCK4	0.487907	-0.138968	-0.0121749	CK	VE
XEYCCK5	0.495504	-0.139887	-0.00693473	CK	VE
XEYCCK6	0.496645	-0.138249	-0.00813571	CK	VE
XEYCCK7	0.462871	-0.129707	-0.0173361	CK	VE
XEYCCK8	0.442623	-0.130657	-0.0279801	CK	VE
XEYCCK9	0.490109	-0.136705	-0.00511283	CK	VE
XEYCNPK1	0.49884	-0.14289	-0.0110367	NPK	VE
XEYCNPK2	0.503511	-0.139978	-0.0177832	NPK	VE
XEYCNPK3	0.505663	-0.137157	-0.0184174	NPK	VE
XEYCNPK4	0.495243	-0.133963	-0.0160991	NPK	VE
XEYCNPK5	0.484356	-0.130243	-0.0210929	NPK	VE
XEYCNPK6	0.509141	-0.139123	-0.0171281	NPK	VE
XEYCNPK7	0.526072	-0.148136	-0.0187418	NPK	VE
XEYCNPK8	0.489962	-0.148801	-0.00508648	NPK	VE
XEYCNPK9	0.532231	-0.148457	-0.0193017	NPK	VE
XEYCNPKM1	0.136615	-0.0813639	0.0426046	NPKM	VE
XEYCNPKM2	0.511514	-0.143868	-0.0130739	NPKM	VE
XEYCNPKM3	0.508922	-0.143899	-0.0134047	NPKM	VE
XEYCNPKM4	0.494424	-0.138839	-0.0100955	NPKM	VE
XEYCNPKM5	0.338388	-0.120415	-0.0300403	NPKM	VE
XEYCNPKM6	0.52104	-0.146124	-0.0177455	NPKM	VE
XEYCNPKM7	0.453122	-0.136261	-0.0166255	NPKM	VE
XEYCNPKM8	0.50566	-0.141268	-0.013621	NPKM	VE
XEYCNPKM9	0.472724	-0.136183	-0.0133444	NPKM	VE
XEYYCK1	0.461519	-0.123804	-0.0422471	CK	VE
XEYYCK2	0.461666	-0.123277	-0.0426552	CK	VE
XEYYCK4	0.463959	-0.126193	-0.0318516	CK	VE
XEYYCK5	0.408902	-0.120522	-0.0375813	CK	VE
XEYYCK6	0.360974	-0.0944269	0.0145038	CK	VE
XEYYCK7	0.40212	-0.114212	-0.0141305	CK	VE
XEYYCK8	0.434312	-0.136755	-0.0238497	CK	VE
XEYYCK9	0.475088	-0.135686	-0.0122388	CK	VE
XEYYNPK1	0.476707	-0.132958	-0.0145602	NPK	VE
XEYYNPK2	0.478953	-0.137746	-0.0130421	NPK	VE
XEYYNPK3	0.506517	-0.141017	-0.0173535	NPK	VE
XEYYNPK4	0.401235	-0.140426	-0.00141033	NPK	VE
XEYYNPK5	0.451268	-0.133044	-0.0219328	NPK	VE
XEYYNPK6	0.52194	-0.14758	-0.0158802	NPK	VE
XEYYNPK8	0.428046	-0.115412	-0.00375988	NPK	VE
XEYYNPK9	0.519149	-0.149379	-0.0152107	NPK	VE
XEYYNPKM1	0.483022	-0.141035	-0.0177536	NPKM	VE
XEYYNPKM2	0.491631	-0.13978	-0.0136682	NPKM	VE
XEYYNPKM3	0.360818	-0.140369	-0.0141392	NPKM	VE
XEYYNPKM4	0.503046	-0.146497	-0.0197771	NPKM	VE
XEYYNPKM5	0.462595	-0.132681	-0.0103736	NPKM	VE
XEYYNPKM6	0.488107	-0.140115	-0.0179967	NPKM	VE
XEYYNPKM7	0.36486	-0.130737	-0.0309833	NPKM	VE
XEYYNPKM8	0.395494	-0.142637	-0.0329951	NPKM	VE
XEYYNPKM9	0.294367	-0.11409	-0.0258555	NPKM	VE
XECCCK1	0.478412	-0.137111	-0.0112034	CK	VE
XECCCK2	0.492468	-0.137897	-0.0145232	CK	VE
XECCCK3	0.500327	-0.141395	-0.0128859	CK	VE
XECCNPK1	0.477567	-0.132654	-0.0125828	NPK	VE
XECCNPK2	0.373218	-0.105938	0.00857771	NPK	VE
XECCNPK3	0.306832	-0.0874681	0.0338049	NPK	VE
XECCNPKM1	0.505949	-0.143711	-0.0181437	NPKM	VE
XECCNPKM2	0.382726	-0.115189	0.00648324	NPKM	VE
XECCNPKM3	0.480143	-0.136847	-0.0104478	NPKM	VE
SEQYCK1	0.0552821	-0.0709524	0.1817	CK	SE
SEQYCK2	0.0578241	-0.0557967	0.22197	CK	SE
SEQYCK3	0.0610105	-0.0560599	0.21358	CK	SE
SEQYCK4	0.0619723	-0.0650662	0.175106	CK	SE
SEQYCK5	-0.0441937	0.0471089	0.423902	CK	SE
SEQYCK6	-0.068549	0.0392622	0.370943	CK	SE
SEQYCK7	-0.000663933	0.000520851	0.239148	CK	SE
SEQYCK9	-0.0646454	0.0212076	0.348105	CK	SE
SEQYNPK1	-0.0890845	0.0161982	0.444563	NPK	SE
SEQYNPK2	0.108014	0.0191306	0.26699	NPK	SE
SEQYNPK3	0.0551034	-0.0599571	0.214973	NPK	SE
SEQYNPK4	0.0578594	-0.0567567	0.220173	NPK	SE
SEQYNPK5	-0.0595432	0.0205839	0.475996	NPK	SE
SEQYNPK6	-0.103042	0.0153214	0.411541	NPK	SE
SEQYNPK7	-0.022452	0.0311978	0.404007	NPK	SE
SEQYNPK8	-0.0681821	0.0151345	0.461038	NPK	SE
SEQYNPK9	-0.0360259	0.0428151	0.41004	NPK	SE
SEQYNPKM1	-0.0871889	0.00756866	0.427846	NPKM	SE
SEQYNPKM2	-0.0631509	0.00446972	0.466799	NPKM	SE
SEQYNPKM3	-0.0652858	0.0141861	0.471823	NPKM	SE
SEQYNPKM4	-0.086306	-0.0110185	0.341266	NPKM	SE
SEQYNPKM5	-0.0647747	-0.00450375	0.396103	NPKM	SE
SEQYNPKM6	-0.0935526	-0.00261148	0.433091	NPKM	SE
SEQYNPKM7	-0.109951	-0.00624651	0.458657	NPKM	SE
SEQYNPKM8	-0.121982	0.013435	0.402489	NPKM	SE
SEQYNPKM9	-0.129202	-0.0274448	0.461371	NPKM	SE
SEYCCK1	0.328975	-0.0830948	0.17053	CK	SE
SEYCCK2	0.436719	-0.120453	0.071356	CK	SE
SEYCCK3	0.526752	-0.151356	-0.0167617	CK	SE
SEYCCK4	0.451154	-0.135051	-0.0201433	CK	SE
SEYCCK5	0.450774	-0.131806	0.0610557	CK	SE
SEYCCK6	0.483096	-0.138915	0.0184796	CK	SE
SEYCCK7	0.431756	-0.12372	0.0256529	CK	SE
SEYCCK8	0.426373	-0.125872	0.0109183	CK	SE
SEYCCK9	0.287964	-0.119567	-0.0121763	CK	SE
SEYCNPK2	0.499079	-0.147352	-0.0158704	NPK	SE
SEYCNPK3	0.462683	-0.139925	-0.0217151	NPK	SE
SEYCNPK4	0.407287	-0.108958	0.121167	NPK	SE
SEYCNPK5	0.216392	-0.0488924	0.112151	NPK	SE
SEYCNPK6	0.445585	-0.135073	0.00214945	NPK	SE
SEYCNPK7	0.401666	-0.0906122	0.0420257	NPK	SE
SEYCNPK8	0.301862	-0.0780531	0.148822	NPK	SE
SEYCNPK9	0.00704837	0.0519268	0.357746	NPK	SE
SEYCNPKM1	0.310836	-0.0115474	0.298942	NPKM	SE
SEYCNPKM2	0.0642465	0.0709875	0.405252	NPKM	SE
SEYCNPKM3	0.409437	-0.134099	0.040555	NPKM	SE
SEYCNPKM4	-0.00140832	0.0637244	0.516842	NPKM	SE
SEYCNPKM5	0.00898371	0.0678525	0.532275	NPKM	SE
SEYCNPKM6	0.247997	0.0111405	0.297292	NPKM	SE
SEYCNPKM7	0.208546	-0.0361043	0.19969	NPKM	SE
SEYCNPKM8	0.176238	0.048483	0.330535	NPKM	SE
SEYCNPKM9	0.243773	-0.00994815	0.212989	NPKM	SE
SEYYCK1	-0.00609712	0.0877698	0.526633	CK	SE
SEYYCK2	0.194416	0.0328107	0.335102	CK	SE
SEYYCK3	0.00437727	0.0776211	0.380332	CK	SE
SEYYCK4	0.0661212	-0.0568115	0.19592	CK	SE
SEYYCK5	0.107117	0.0644539	0.372218	CK	SE
SEYYCK6	0.0612169	0.068688	0.442597	CK	SE
SEYYCK7	0.344172	-0.0290519	0.252284	CK	SE
SEYYCK8	0.209283	0.0337966	0.334539	CK	SE
SEYYCK9	0.0784306	-0.0564201	0.171854	CK	SE
SEYYNPK1	0.0626072	0.0667598	0.409677	NPK	SE
SEYYNPK2	-0.0195011	0.118072	0.471488	NPK	SE
SEYYNPK3	-0.0163312	0.0736494	0.52513	NPK	SE
SEYYNPK4	-0.00457516	0.0762636	0.522123	NPK	SE
SEYYNPK5	0.0240439	0.0930817	0.383092	NPK	SE
SEYYNPK6	-0.00320035	0.0802336	0.519557	NPK	SE
SEYYNPK7	-0.0129923	0.0888779	0.518233	NPK	SE
SEYYNPK8	-0.0223748	0.095847	0.480175	NPK	SE
SEYYNPK9	0.0108204	0.0832585	0.484058	NPK	SE
SEYYNPKM1	0.359741	-0.0783858	0.182923	NPKM	SE
SEYYNPKM2	0.114822	0.0470647	0.323326	NPKM	SE
SEYYNPKM3	0.142981	-0.0233774	0.236723	NPKM	SE
SEYYNPKM4	-0.00451647	0.0769909	0.518953	NPKM	SE
SEYYNPKM5	0.0407389	0.0742092	0.430885	NPKM	SE
SEYYNPKM6	0.452809	-0.124815	0.0196913	NPKM	SE
SEYYNPKM7	-0.0114184	0.0868311	0.488251	NPKM	SE
SEYYNPKM8	0.0808586	-0.0602247	0.160455	NPKM	SE
SEYYNPKM9	0.400061	-0.111948	0.0373672	NPKM	SE
SECCCK1	-0.00807965	0.0711831	0.515784	CK	SE
SECCCK2	-0.0320681	0.0536201	0.485081	CK	SE
SECCCK3	0.159329	0.0452917	0.378047	CK	SE
SECCNPK1	0.149021	0.0339503	0.324163	NPK	SE
SECCNPK2	-0.0230466	0.0718813	0.425309	NPK	SE
SECCNPK3	-0.00542766	0.0927908	0.531585	NPK	SE
SECCNPKM1	-0.0496525	0.0986888	0.475316	NPKM	SE
SECCNPKM2	0.20696	0.0215389	-0.0826937	NPKM	SE
SECCNPKM3	-0.0588074	-0.0851174	0.200422	NPKM	SE
BJXCK1	-0.356117	-0.310176	0.0717569	CK	BS
BJXCK2	-0.367902	-0.303873	0.0555589	CK	BS
BJXCK3	-0.366695	-0.304673	0.0603435	CK	BS
BJXCK4	-0.359427	-0.302594	0.0707339	CK	BS
BJXCK5	-0.347225	-0.302016	0.0879743	CK	BS
BJXCK6	-0.352864	-0.301177	0.0800863	CK	BS
BJXCK7	-0.354875	-0.30636	0.0762609	CK	BS
BJXCK8	-0.364258	-0.308681	0.0642505	CK	BS
BJXCK9	-0.366795	-0.307686	0.0585282	CK	BS
BJXNPK1	-0.366333	-0.298758	0.0595072	NPK	BS
BJXNPK2	-0.372616	-0.288863	0.0463333	NPK	BS
BJXNPK3	-0.381275	-0.287384	0.0430607	NPK	BS
BJXNPK4	-0.366775	-0.283944	0.0525402	NPK	BS
BJXNPK5	-0.3606	-0.297816	0.0654033	NPK	BS
BJXNPK6	-0.369352	-0.282683	0.0487184	NPK	BS
BJXNPK7	-0.371789	-0.2903	0.0559857	NPK	BS
BJXNPK8	-0.374799	-0.285335	0.0457096	NPK	BS
BJXNPK9	-0.375963	-0.291009	0.047206	NPK	BS
BJXNPKM1	-0.354643	-0.255694	0.00314636	NPKM	BS
BJXNPKM2	-0.348691	-0.257187	-0.00149133	NPKM	BS
BJXNPKM3	-0.359122	-0.257837	-0.0123325	NPKM	BS
BJXNPKM4	-0.346101	-0.254823	0.00472921	NPKM	BS
BJXNPKM5	-0.340898	-0.248877	0.00225463	NPKM	BS
BJXNPKM6	-0.344381	-0.255681	0.00461321	NPKM	BS
BJXNPKM7	-0.339659	-0.244576	0.00626569	NPKM	BS
BJXNPKM8	-0.35217	-0.25515	-0.00887751	NPKM	BS
BJXNPKM9	-0.346444	-0.249374	-0.00540227	NPKM	BS
BHLCK1	-0.336343	-0.205762	-0.0243444	CK	BS
BHLCK2	-0.351952	-0.223823	-0.0331507	CK	BS
BHLCK3	-0.357487	-0.220048	-0.0316404	CK	BS
BHLNPK1	-0.342733	-0.207836	-0.0301705	NPK	BS
BHLNPK2	-0.336817	-0.214358	-0.0151481	NPK	BS
BHLNPK3	-0.347071	-0.214014	-0.024763	NPK	BS
BHLNPKM1	-0.344241	-0.200179	-0.0372519	NPKM	BS
BHLNPKM2	-0.341346	-0.192654	-0.0416049	NPKM	BS
BHLNPKM3	-0.353392	-0.205009	-0.0426416	NPKM	BS
RJXCK1	-0.312023	-0.220044	0.0403531	CK	RS
RJXCK2	-0.339745	-0.244953	0.0245278	CK	RS
RJXCK3	-0.342467	-0.242119	0.0269867	CK	RS
RJXCK4	-0.33193	-0.236516	0.0346671	CK	RS
RJXCK5	-0.306774	-0.226084	0.0477717	CK	RS
RJXCK6	-0.331424	-0.252233	0.0415291	CK	RS
RJXCK7	-0.311813	-0.242782	0.0417702	CK	RS
RJXCK8	-0.336976	-0.247536	0.0208679	CK	RS
RJXCK9	-0.313538	-0.201521	0.0090233	CK	RS
RJXNPK1	-0.337797	-0.204106	0.0181786	NPK	RS
RJXNPK2	-0.252629	-0.170606	-0.03219	NPK	RS
RJXNPK3	-0.321647	-0.191235	0.0128851	NPK	RS
RJXNPK4	-0.327065	-0.208302	0.0111533	NPK	RS
RJXNPK5	-0.312511	-0.182871	0.00889715	NPK	RS
RJXNPK6	-0.313563	-0.199137	0.0109939	NPK	RS
RJXNPK7	-0.335431	-0.188343	-8.33042e-05	NPK	RS
RJXNPK8	-0.273903	-0.185104	0.0184625	NPK	RS
RJXNPK9	-0.329859	-0.208988	0.00588315	NPK	RS
RJXNPKM1	-0.30352	-0.211857	-0.00346549	NPKM	RS
RJXNPKM2	-0.302731	-0.179064	-0.0257751	NPKM	RS
RJXNPKM3	-0.326946	-0.215304	-0.0176985	NPKM	RS
RJXNPKM4	-0.290147	-0.191249	-0.0040097	NPKM	RS
RJXNPKM5	-0.316722	-0.213698	-0.00363702	NPKM	RS
RJXNPKM8	-0.350391	-0.223454	-0.0342059	NPKM	RS
RJXNPKM9	-0.32423	-0.199105	-0.0162651	NPKM	RS
RHLSCK1	-0.118519	-0.205101	-0.081091	CK	RS
RHLSCK2	-0.169364	-0.201043	-0.0897435	CK	RS
RHLSCK3	-0.159153	-0.208322	-0.102954	CK	RS
RHLSNPK1	-0.310792	-0.185848	-0.0291301	NPK	RS
RHLSNPK2	-0.299301	-0.185531	-0.0213909	NPK	RS
RHLSNPK3	-0.30708	-0.185854	-0.0268398	NPK	RS
RHLSNPKM1	-0.22441	-0.160469	-0.0517339	NPKM	RS
RHLSNPKM2	-0.298681	-0.154027	-0.0492059	NPKM	RS
RHLSNPKM3	-0.308322	-0.164669	-0.0556583	NPKM	RS
RHLLCK1	-0.339471	-0.202606	-0.037997	CK	RS
RHLLCK2	-0.309363	-0.180641	-0.0153184	CK	RS
RHLLCK3	-0.359939	-0.217264	-0.0469131	CK	RS
RHLLNPK1	-0.316535	-0.190295	-0.0235141	NPK	RS
RHLLNPK2	-0.321146	-0.167624	-0.0405284	NPK	RS
RHLLNPK3	-0.34357	-0.187156	-0.0473732	NPK	RS
RHLLNPKM1	-0.336927	-0.176143	-0.0452007	NPKM	RS
RHLLNPKM2	-0.315216	-0.152117	-0.0538756	NPKM	RS
RHLLNPKM3	-0.36103	-0.187042	-0.0583315	NPKM	RS
REJXCK1	-0.0399739	0.0060452	0.14525	CK	RE
REJXCK2	-0.0686142	0.0627185	0.107461	CK	RE
REJXCK3	-0.130057	-0.0204224	0.0464607	CK	RE
REJXCK4	-0.0375361	0.0199951	0.118901	CK	RE
REJXCK5	-0.0715073	0.0459618	0.120747	CK	RE
REJXCK6	-0.0526362	0.0219001	0.111023	CK	RE
REJXCK7	-0.0872828	-0.0565836	0.0995742	CK	RE
REJXCK8	-0.103954	-0.0333813	0.0459349	CK	RE
REJXCK9	-0.0978302	-0.0280331	0.0613443	CK	RE
REJXNPK1	-0.0749888	0.00572589	0.0747252	NPK	RE
REJXNPK2	-0.0806947	0.0238344	0.0698224	NPK	RE
REJXNPK3	-0.0769498	0.0172493	0.0856352	NPK	RE
REJXNPK4	-0.109197	-0.033857	0.0374204	NPK	RE
REJXNPK5	-0.101938	-0.00511866	0.0731743	NPK	RE
REJXNPK6	-0.0825403	-0.00586442	0.0406463	NPK	RE
REJXNPK7	-0.11002	-0.0245971	0.0202286	NPK	RE
REJXNPK8	-0.0887632	0.0346419	0.0433811	NPK	RE
REJXNPK9	-0.171313	-0.0412019	0.00513473	NPK	RE
REJXNPKM1	-0.134581	-0.0251811	0.0145907	NPKM	RE
REJXNPKM2	-0.182628	-0.0237523	-0.0179897	NPKM	RE
REJXNPKM3	-0.196485	-0.0147195	-0.0265987	NPKM	RE
REJXNPKM4	-0.163116	-0.0628845	0.0209037	NPKM	RE
REJXNPKM5	-0.19835	-0.051449	-0.00402027	NPKM	RE
REJXNPKM6	-0.139066	-0.0364119	0.0459989	NPKM	RE
REJXNPKM8	-0.221647	-0.0100964	-0.0471514	NPKM	RE
REJXNPKM9	-0.184326	-0.0135037	6.25075e-05	NPKM	RE
REHLSCK1	0.366412	-0.171218	-0.0490703	CK	RE
REHLSCK2	0.255181	-0.172856	-0.0749794	CK	RE
REHLSCK3	0.337092	-0.177652	-0.0581858	CK	RE
REHLSNPK1	0.0344695	-0.0862079	-0.108471	NPK	RE
REHLSNPK2	0.179759	-0.110762	-0.0138634	NPK	RE
REHLSNPK3	0.160932	-0.103533	-0.0395927	NPK	RE
REHLSNPKM1	0.128798	-0.0890838	0.0254519	NPKM	RE
REHLSNPKM2	0.091794	-0.0637045	0.0227236	NPKM	RE
REHLSNPKM3	0.301105	-0.16016	-0.0828496	NPKM	RE
REHLLNPK1	0.000693101	-0.0669648	0.0151423	NPK	RE
REHLLNPK2	0.00679685	-0.0609489	0.0148146	NPK	RE
REHLLNPKM1	0.0105819	-0.053711	0.0680063	NPKM	RE
REHLLNPKM2	-0.104126	-0.0242746	0.0189501	NPKM	RE
LJXCK1	0.039306	0.224035	-0.081535	CK	P
LJXCK2	0.23543	0.185412	-0.0997519	CK	P
LJXCK3	0.104984	0.12918	-0.0490419	CK	P
LJXCK4	0.0828368	0.272049	-0.127007	CK	P
LJXCK6	-0.0745438	0.339262	-0.0960896	CK	P
LJXCK7	-0.011025	0.281682	-0.0451358	CK	P
LJXCK8	-0.0166743	0.320942	-0.122674	CK	P
LJXCK9	-0.104571	0.379397	0.0035722	CK	P
LJXNPK1	0.223866	0.0269311	-0.0231535	NPK	P
LJXNPK2	0.108231	0.119124	-0.0386753	NPK	P
LJXNPK3	0.0511565	0.177839	-0.0787216	NPK	P
LJXNPK4	-0.110273	0.337731	-0.0373416	NPK	P
LJXNPK5	0.0936226	0.19647	-0.0718468	NPK	P
LJXNPK6	0.104588	0.257381	-0.0687849	NPK	P
LJXNPK7	-0.0883517	0.390856	0.0712482	NPK	P
LJXNPK8	-0.120886	0.367458	-0.0417063	NPK	P
LJXNPK9	-0.0751515	0.387822	0.0364136	NPK	P
LJXNPKM1	-0.0413955	0.356228	-0.00109075	NPKM	P
LJXNPKM2	-0.0198331	0.351576	-0.00607498	NPKM	P
LJXNPKM3	0.00595344	0.309492	-0.0695473	NPKM	P
LJXNPKM4	-0.0599125	0.296561	-0.0690259	NPKM	P
LJXNPKM5	-0.0919121	0.300397	-0.0530263	NPKM	P
LJXNPKM6	0.0459316	0.223999	-0.0591623	NPKM	P
LJXNPKM7	0.0496077	0.278113	-0.106234	NPKM	P
LJXNPKM8	-0.126545	0.375412	-0.0414362	NPKM	P
LJXNPKM9	0.031503	0.243535	-0.126271	NPKM	P
LHLCK1	0.41551	-0.0354685	-0.066019	CK	P
LHLCK2	0.309004	0.119423	-0.0888866	CK	P
LHLCK3	-0.151768	0.359476	-0.0542478	CK	P
LHLCK4	0.00581634	0.318056	-0.00476035	CK	P
LHLCK5	-0.00246563	0.311761	-0.0696891	CK	P
LHLCK6	-0.140181	0.375658	0.00566899	CK	P
LHLCK7	0.410714	-0.0567043	-0.0577919	CK	P
LHLCK9	-0.163163	0.328486	-0.0981471	CK	P
LHLNPK4	0.0928578	0.211427	-0.14215	NPK	P
LHLNPK5	-0.158653	0.340586	-0.0400064	NPK	P
LHLNPK6	-0.108405	0.355382	-0.0612621	NPK	P
LHLNPK7	-0.139043	0.358711	-0.00933309	NPK	P
LHLNPK8	-0.149918	0.292762	-0.042597	NPK	P
LHLNPK9	-0.182591	0.380312	-0.0506842	NPK	P
LHLNPKM1	0.259665	0.134642	-0.118003	NPKM	P
LHLNPKM2	-0.122084	0.385404	-0.0288749	NPKM	P
LHLNPKM3	-0.194037	0.385482	-0.0780385	NPKM	P
LHLNPKM4	0.210883	0.190311	-0.110613	NPKM	P
LHLNPKM5	0.165628	0.216218	-0.138057	NPKM	P
LHLNPKM6	-0.164955	0.38532	-0.0591115	NPKM	P
LHLNPKM7	0.172123	0.0908197	-0.0408504	NPKM	P
LHLNPKM8	0.121477	0.122625	0.0016822	NPKM	P
LHLNPKM9	-0.136775	0.345855	-0.000575667	NPKM	P
LEJXCK1	0.0604808	0.266416	-0.0357084	CK	LE
LEJXCK2	0.230214	0.218237	-0.090603	CK	LE
LEJXCK3	0.165189	0.0568315	0.00664414	CK	LE
LEJXCK4	0.0401572	0.335645	0.0249058	CK	LE
LEJXCK5	-0.0690056	0.382594	0.00944678	CK	LE
LEJXCK6	-0.106256	0.398666	-0.0411064	CK	LE
LEJXCK7	-0.0383324	0.359897	0.0512163	CK	LE
LEJXCK8	-0.152825	0.356397	-0.0828415	CK	LE
LEJXCK9	-0.140519	0.392606	-0.0157853	CK	LE
LEJXNPK1	0.148894	0.113393	0.00384128	NPK	LE
LEJXNPK2	0.0167767	0.228993	-0.0143359	NPK	LE
LEJXNPK3	0.0108874	0.221863	-0.0721475	NPK	LE
LEJXNPK4	-0.0866582	0.380694	0.0422483	NPK	LE
LEJXNPK5	-0.097877	0.413296	0.0115561	NPK	LE
LEJXNPK6	-0.00141068	0.323843	0.0203103	NPK	LE
LEJXNPK7	-0.0586602	0.383794	0.0446336	NPK	LE
LEJXNPK8	-0.112624	0.371342	-0.0500354	NPK	LE
LEJXNPK9	-0.0820361	0.377385	0.0625634	NPK	LE
LEJXNPKM1	-0.126813	0.382646	-0.000219565	NPKM	LE
LEJXNPKM2	-0.111196	0.390863	0.0134634	NPKM	LE
LEJXNPKM3	-0.187444	0.36299	-0.0639181	NPKM	LE
LEJXNPKM4	-0.108446	0.371175	0.0211678	NPKM	LE
LEJXNPKM5	-0.139949	0.383622	-0.0159065	NPKM	LE
LEJXNPKM6	-0.0826129	0.302386	-0.0659481	NPKM	LE
LEJXNPKM7	-0.208927	0.346976	-0.0956587	NPKM	LE
LEJXNPKM8	-0.177206	0.390865	-0.0417285	NPKM	LE
LEJXNPKM9	-0.0943972	0.385443	0.0398638	NPKM	LE
LEHLCK1	0.426773	-0.0405388	-0.0638945	CK	LE
LEHLCK2	0.348188	0.117213	-0.0657811	CK	LE
LEHLCK3	0.0474211	0.3162	-0.0324811	CK	LE
LEHLCK4	0.221801	0.219335	-0.0619599	CK	LE
LEHLCK5	0.285828	0.134709	-0.0963388	CK	LE
LEHLCK6	-0.135492	0.383863	0.0242515	CK	LE
LEHLCK7	0.41337	-0.0654478	-0.0584376	CK	LE
LEHLCK8	-0.154766	0.322298	-0.0924181	CK	LE
LEHLCK9	-0.122696	0.331379	-0.0655108	CK	LE
LEHLNPK1	0.412756	-0.0188095	-0.0687667	NPK	LE
LEHLNPK2	-0.0868128	0.347787	-0.0178079	NPK	LE
LEHLNPK3	-0.170442	0.387567	0.001459	NPK	LE
LEHLNPK4	0.240506	0.144325	-0.082596	NPK	LE
LEHLNPK5	-0.0894436	0.34216	-0.041299	NPK	LE
LEHLNPK6	0.052242	0.253801	-0.100979	NPK	LE
LEHLNPK7	-0.108164	0.365545	-0.0274136	NPK	LE
LEHLNPK8	-0.11175	0.238126	0.0200825	NPK	LE
LEHLNPK9	-0.150838	0.353357	-0.0551566	NPK	LE
LEHLNPKM2	0.0532067	0.188966	-0.0567323	NPKM	LE
LEHLNPKM3	-0.0342137	0.259415	-0.0887906	NPKM	LE
LEHLNPKM4	0.114538	0.108267	-0.0284112	NPKM	LE
LEHLNPKM5	0.018206	0.232042	-0.0611345	NPKM	LE
LEHLNPKM6	0.141671	0.113827	-0.0302822	NPKM	LE
LEHLNPKM7	0.28371	-0.0609174	0.0259242	NPKM	LE
LEHLNPKM8	0.199621	0.00283301	0.0449756	NPKM	LE
LEHLNPKM9	-0.0198892	0.252311	-0.090461	NPKM	LE
XEJXCK1	0.50928	-0.14488	-0.00813258	CK	VE
XEJXCK2	0.510351	-0.145454	-0.00915886	CK	VE
XEJXCK3	0.506891	-0.143858	-0.0112975	CK	VE
XEJXCK4	0.509284	-0.14548	-0.0086155	CK	VE
XEJXCK5	0.416918	-0.133635	-0.024487	CK	VE
XEJXCK6	0.432864	-0.136121	-0.0212375	CK	VE
XEJXCK7	0.439216	-0.137778	-0.0212408	CK	VE
XEJXCK8	0.449598	-0.138357	-0.018725	CK	VE
XEJXCK9	0.37575	-0.129403	-0.0250473	CK	VE
XEJXNPK1	0.497086	-0.147974	-0.00980937	NPK	VE
XEJXNPK2	0.45628	-0.141742	-0.0166621	NPK	VE
XEJXNPK3	0.50764	-0.145441	-0.00837939	NPK	VE
XEJXNPK4	0.50788	-0.145334	-0.00925259	NPK	VE
XEJXNPK5	0.514972	-0.154556	-0.013761	NPK	VE
XEJXNPK6	0.52436	-0.148986	-0.015193	NPK	VE
XEJXNPK7	0.526412	-0.149187	-0.0160579	NPK	VE
XEJXNPK8	0.463894	-0.145669	-0.0279772	NPK	VE
XEJXNPK9	0.522549	-0.148457	-0.0150936	NPK	VE
XEJXNPKM1	0.498079	-0.14837	-0.00613096	NPKM	VE
XEJXNPKM2	0.462367	-0.140559	-0.028722	NPKM	VE
XEJXNPKM3	0.519191	-0.147548	-0.0137102	NPKM	VE
XEJXNPKM4	0.524597	-0.148562	-0.0170091	NPKM	VE
XEJXNPKM5	0.507189	-0.145769	-0.00467936	NPKM	VE
XEJXNPKM6	0.508752	-0.143526	-0.0113226	NPKM	VE
XEJXNPKM7	0.501612	-0.146378	-0.00523975	NPKM	VE
XEJXNPKM8	0.454411	-0.134894	-0.0402045	NPKM	VE
XEJXNPKM9	0.454974	-0.121432	-0.0314061	NPKM	VE
XEHLCK1	0.494189	-0.143737	-0.0132897	CK	VE
XEHLCK2	0.507373	-0.144111	-0.0131855	CK	VE
XEHLCK3	0.502639	-0.145662	-0.0148238	CK	VE
XEHLNPK2	0.49782	-0.143192	-0.0149826	NPK	VE
XEHLNPK3	0.488871	-0.142033	-0.012295	NPK	VE
XEHLNPKM1	0.497897	-0.145165	-0.0143617	NPKM	VE
XEHLNPKM2	0.495518	-0.144275	-0.011886	NPKM	VE
XEHLNPKM3	0.493532	-0.143782	-0.0169983	NPKM	VE
SEJXCK1	-0.00966985	0.0695819	0.517083	CK	SE
SEJXCK2	-0.016463	0.102622	0.516585	CK	SE
SEJXCK3	-0.0200434	0.106559	0.507205	CK	SE
SEJXCK4	0.0901053	-0.0546951	0.169706	CK	SE
SEJXCK5	0.00318183	0.0654218	0.535897	CK	SE
SEJXCK6	-0.011297	0.0196816	0.491446	CK	SE
SEJXCK7	0.00761549	0.0637441	0.546808	CK	SE
SEJXCK9	0.15024	0.0511162	0.415558	CK	SE
SEJXNPK1	0.00984066	0.0659199	0.552003	NPK	SE
SEJXNPK2	0.476071	-0.119621	0.0843254	NPK	SE
SEJXNPK3	-0.018422	0.103337	0.504832	NPK	SE
SEJXNPK4	-0.0409563	0.0889254	0.487158	NPK	SE
SEJXNPK5	0.086017	-0.0577825	0.165211	NPK	SE
SEJXNPK6	0.088234	-0.057232	0.161706	NPK	SE
SEJXNPK7	0.0820434	-0.0586866	0.164869	NPK	SE
SEJXNPK8	-0.17348	-0.0966183	0.395128	NPK	SE
SEJXNPK9	-0.0891884	-0.0422427	0.380722	NPK	SE
SEJXNPKM1	-0.0366981	0.0750443	0.424849	NPKM	SE
SEJXNPKM2	0.173994	0.0283125	0.267902	NPKM	SE
SEJXNPKM3	-0.0235792	0.0522979	0.475533	NPKM	SE
SEJXNPKM4	0.0914942	-0.0554388	0.167396	NPKM	SE
SEJXNPKM5	0.0958398	-0.0548855	0.165759	NPKM	SE
SEJXNPKM8	0.165912	-0.112156	0.00291953	NPKM	SE
SEJXNPKM9	0.38711	-0.119641	0.0620649	NPKM	SE
SEHLCK1	-0.102489	-0.0415348	0.301123	CK	SE
SEHLCK2	-0.0478702	-0.035742	0.30711	CK	SE
SEHLCK3	-0.0991751	-0.0483791	0.359567	CK	SE
SEHLNPK1	-0.0489435	-0.0182034	0.297916	NPK	SE
SEHLNPK2	0.450475	-0.143636	0.0279263	NPK	SE
SEHLNPK3	0.0688178	-0.0550386	0.202955	NPK	SE
SEHLNPKM1	0.0711374	-0.0578063	0.185669	NPKM	SE
SEHLNPKM2	0.0725474	-0.0547693	0.193797	NPKM	SE

## Sheet: Fig.1b
Compartments	Site		Fertilisation practice		Site × Fertilisation		Explained variation (%)
	R2 (%)	Pr (> F)	R2 (%)	Pr (> F)	R2 (%)	Pr (> F)
Based weighted unifrac distance:
Bulk soil	62.49	<0.001	11.78	<0.001	17.66	<0.001	91.93
Rhizosphere soil	60.53	<0.001	6.77	<0.001	15.84	<0.001	83.14
Root endosphere	53.61	<0.001	3.51	<0.001	11.71	<0.001	68.83
Xylem	11.23	<0.001	3.54	0.017	13.65	0.011	28.42
Stem endosphere	25.88	<0.001	0.77	0.593	19.59	<0.001	46.24
Leaf endosphere	29.78	<0.001	4.1	<0.001	24.69	<0.001	58.57
Phylloplane	36.33	<0.001	2	0.012	17.6	<0.001	55.93

## Sheet: Fig.1c
SampleID	Shannon index	Compartments	group1	group2	p	padj
BQYCK1	6	BS	BS	LE	1.72e-47	1.2e-46
BQYCK2	6.13	BS	BS	P	1.06e-46	5.57e-46
BQYCK3	6.01	BS	BS	RE	3.94e-44	1.38e-43
BQYCK4	6.01	BS	BS	RS	2.8e-18	3.67e-18
BQYCK5	5.86	BS	BS	SE	7.78e-42	1.63e-41
BQYCK6	6	BS	BS	VE	1.16e-41	2.21e-41
BQYCK7	5.84	BS	LE	P	3.15e-05	3.31e-05
BQYCK8	6.3	BS	LE	RE	1.27e-27	1.91e-27
BQYCK9	6.08	BS	LE	RS	2.25e-50	4.73e-49
BQYNPK1	5.57	BS	LE	SE	0.00336	0.00336
BQYNPK2	5.31	BS	LE	VE	2.02e-32	3.27e-32
BQYNPK3	5.52	BS	P	RE	1.97e-17	2.43e-17
BQYNPK4	4.86	BS	P	RS	1.9e-49	2e-48
BQYNPK5	5.23	BS	P	SE	1.33e-08	1.47e-08
BQYNPK6	5.32	BS	P	VE	9.03e-40	1.58e-39
BQYNPK7	5.19	BS	RE	RS	1.55e-44	6.5e-44
BQYNPK8	5.46	BS	RE	SE	6.26e-25	8.77e-25
BQYNPK9	5.56	BS	RE	VE	3e-42	7e-42
BQYNPKM1	6.37	BS	RS	SE	5e-44	1.5e-43
BQYNPKM2	6.38	BS	RS	VE	7.59e-44	1.99e-43
BQYNPKM3	6.52	BS	SE	VE	3.91e-12	4.56e-12
BQYNPKM4	6.42	BS
BQYNPKM5	6.28	BS
BQYNPKM6	6.35	BS
BQYNPKM7	6.37	BS
BQYNPKM8	6.48	BS
BQYNPKM9	6.34	BS
BYCCK1	6.56	BS
BYCCK2	6.63	BS
BYCCK3	6.61	BS
BYCCK4	6.66	BS
BYCCK5	6.57	BS
BYCCK6	6.63	BS
BYCCK7	6.61	BS
BYCCK8	6.53	BS
BYCCK9	6.54	BS
BYCNPK1	6.64	BS
BYCNPK2	6.53	BS
BYCNPK3	6.64	BS
BYCNPK4	6.57	BS
BYCNPK5	6.53	BS
BYCNPK6	6.61	BS
BYCNPK7	6.53	BS
BYCNPK8	6.55	BS
BYCNPK9	6.63	BS
BYCNPKM1	6.67	BS
BYCNPKM2	6.69	BS
BYCNPKM3	6.62	BS
BYCNPKM4	6.51	BS
BYCNPKM5	6.54	BS
BYCNPKM6	6.47	BS
BYCNPKM7	6.6	BS
BYCNPKM8	6.51	BS
BYCNPKM9	6.52	BS
BYYCK1	6.61	BS
BYYCK2	6.6	BS
BYYCK3	6.48	BS
BYYCK4	6.49	BS
BYYCK5	6.61	BS
BYYCK6	6.61	BS
BYYCK7	6.71	BS
BYYCK8	6.6	BS
BYYCK9	6.56	BS
BYYNPK1	6.7	BS
BYYNPK2	6.59	BS
BYYNPK3	6.51	BS
BYYNPK4	6.6	BS
BYYNPK5	6.51	BS
BYYNPK6	6.61	BS
BYYNPK7	6.64	BS
BYYNPK8	6.67	BS
BYYNPK9	6.58	BS
BYYNPKM1	6.64	BS
BYYNPKM2	6.59	BS
BYYNPKM3	6.55	BS
BYYNPKM4	6.54	BS
BYYNPKM5	6.54	BS
BYYNPKM6	6.57	BS
BYYNPKM7	6.51	BS
BYYNPKM8	6.43	BS
BYYNPKM9	6.56	BS
BCCCK1	6.44	BS
BCCCK2	6.47	BS
BCCCK3	6.56	BS
BCCNPK1	6.72	BS
BCCNPK2	6.73	BS
BCCNPK3	6.57	BS
BCCNPKM1	6.5	BS
BCCNPKM2	6.54	BS
BCCNPKM3	6.57	BS
RQYCK1	5.93	RS
RQYCK2	6.01	RS
RQYCK3	6.15	RS
RQYCK4	6.11	RS
RQYCK5	5.97	RS
RQYCK6	6.1	RS
RQYCK7	6.07	RS
RQYCK8	6.19	RS
RQYCK9	6.12	RS
RQYNPK1	5.9	RS
RQYNPK2	5.68	RS
RQYNPK3	5.87	RS
RQYNPK4	5.58	RS
RQYNPK5	5.5	RS
RQYNPK6	5.73	RS
RQYNPK7	5.61	RS
RQYNPK8	5.68	RS
RQYNPK9	5.49	RS
RQYNPKM1	5.87	RS
RQYNPKM2	6.28	RS
RQYNPKM3	6.2	RS
RQYNPKM4	6.24	RS
RQYNPKM5	6.16	RS
RQYNPKM6	6.09	RS
RQYNPKM7	6.46	RS
RQYNPKM8	6.34	RS
RQYNPKM9	6.25	RS
RYCCK1	6.56	RS
RYCCK2	5.94	RS
RYCCK3	6.1	RS
RYCCK4	5.8	RS
RYCCK5	6.07	RS
RYCCK6	6.12	RS
RYCCK7	6.06	RS
RYCCK8	5.77	RS
RYCCK9	5.41	RS
RYCNPK1	4.65	RS
RYCNPK2	5.04	RS
RYCNPK3	5.01	RS
RYCNPK4	4.18	RS
RYCNPK5	4.76	RS
RYCNPK6	5.57	RS
RYCNPK7	5.91	RS
RYCNPK8	6.34	RS
RYCNPK9	5.41	RS
RYCNPKM1	5.59	RS
RYCNPKM2	5.43	RS
RYCNPKM3	6.43	RS
RYCNPKM4	5.15	RS
RYCNPKM5	5.78	RS
RYCNPKM6	5.72	RS
RYCNPKM7	6.35	RS
RYCNPKM8	5.19	RS
RYCNPKM9	5.85	RS
RYYCK2	5.08	RS
RYYCK3	5.78	RS
RYYCK4	4.89	RS
RYYCK5	4.64	RS
RYYCK6	4.33	RS
RYYCK7	4.98	RS
RYYCK8	5.11	RS
RYYCK9	4.71	RS
RYYNPK1	5.39	RS
RYYNPK2	5.08	RS
RYYNPK3	4.9	RS
RYYNPK4	5.54	RS
RYYNPK5	5.03	RS
RYYNPK6	5.55	RS
RYYNPK7	5.55	RS
RYYNPK8	5.16	RS
RYYNPK9	5.47	RS
RYYNPKM1	4.83	RS
RYYNPKM2	4.62	RS
RYYNPKM3	5.45	RS
RYYNPKM4	5.58	RS
RYYNPKM5	5.25	RS
RYYNPKM6	5.06	RS
RYYNPKM7	5.08	RS
RYYNPKM8	5.09	RS
RYYNPKM9	5.3	RS
RCCSCK1	5.5	RS
RCCSCK2	6.05	RS
RCCSCK3	6.08	RS
RCCSNPK1	6.2	RS
RCCSNPK2	5.9	RS
RCCSNPK3	6.09	RS
RCCSNPKM1	6.31	RS
RCCSNPKM2	6.2	RS
RCCSNPKM3	6.26	RS
RCCLCK1	5.96	RS
RCCLCK2	5.62	RS
RCCLCK3	4.67	RS
RCCLNPK1	6.14	RS
RCCLNPK2	5.45	RS
RCCLNPK3	5.21	RS
RCCLNPKM1	6.04	RS
RCCLNPKM2	6.04	RS
RCCLNPKM3	6.32	RS
REQYCK1	4.9	RE
REQYCK2	5.34	RE
REQYCK3	5.26	RE
REQYCK4	4.63	RE
REQYCK5	3.76	RE
REQYCK6	4.31	RE
REQYCK7	4.35	RE
REQYCK8	4.99	RE
REQYCK9	4.81	RE
REQYNPK1	4.01	RE
REQYNPK2	4.08	RE
REQYNPK3	4.32	RE
REQYNPK4	3.69	RE
REQYNPK5	3.77	RE
REQYNPK6	3.71	RE
REQYNPK7	4.07	RE
REQYNPK8	3.1	RE
REQYNPK9	3.09	RE
REQYNPKM1	3.14	RE
REQYNPKM2	3.65	RE
REQYNPKM3	4.36	RE
REQYNPKM4	3.97	RE
REQYNPKM5	2.81	RE
REQYNPKM6	4.09	RE
REQYNPKM7	3.98	RE
REQYNPKM8	4.08	RE
REQYNPKM9	4.31	RE
REYCCK1	5.23	RE
REYCCK2	5.2	RE
REYCCK3	4.85	RE
REYCCK4	4.79	RE
REYCCK5	4.61	RE
REYCCK6	4.1	RE
REYCCK7	4.62	RE
REYCCK8	4.55	RE
REYCCK9	3.6	RE
REYCNPK1	4.36	RE
REYCNPK2	3.47	RE
REYCNPK3	3.65	RE
REYCNPK4	4.35	RE
REYCNPK5	5.01	RE
REYCNPK6	4.35	RE
REYCNPK7	5.1	RE
REYCNPK8	4.91	RE
REYCNPK9	4.84	RE
REYCNPKM1	2.95	RE
REYCNPKM2	4.25	RE
REYCNPKM3	4.65	RE
REYCNPKM4	2.32	RE
REYCNPKM5	2.93	RE
REYCNPKM6	4.23	RE
REYCNPKM7	4.3	RE
REYCNPKM8	3.93	RE
REYCNPKM9	4.27	RE
REYYCK1	3.49	RE
REYYCK2	2.32	RE
REYYCK3	3.06	RE
REYYCK4	3.29	RE
REYYCK5	1.95	RE
REYYCK6	2.54	RE
REYYCK7	3.02	RE
REYYCK8	2.8	RE
REYYCK9	2.9	RE
REYYNPK1	1.83	RE
REYYNPK2	3.01	RE
REYYNPK3	2.6	RE
REYYNPK4	3.17	RE
REYYNPK5	3.31	RE
REYYNPK6	2.89	RE
REYYNPK7	3.13	RE
REYYNPK8	3.79	RE
REYYNPK9	2.79	RE
REYYNPKM1	2.52	RE
REYYNPKM2	2.76	RE
REYYNPKM3	3.23	RE
REYYNPKM4	3.5	RE
REYYNPKM5	2.38	RE
REYYNPKM6	3.22	RE
REYYNPKM7	3.08	RE
REYYNPKM8	3.32	RE
REYYNPKM9	2.99	RE
RECCSCK1	2.79	RE
RECCSCK2	2.7	RE
RECCSCK3	4.33	RE
RECCSNPK1	4.09	RE
RECCSNPK2	3.62	RE
RECCSNPK3	3.55	RE
RECCSNPKM1	3.73	RE
RECCSNPKM2	4.23	RE
RECCSNPKM3	3.21	RE
RECCLCK1	3.95	RE
RECCLCK2	3.96	RE
RECCLCK3	4.23	RE
RECCLNPK1	5.05	RE
RECCLNPK2	3.55	RE
RECCLNPK3	4.39	RE
RECCLNPKM1	4.38	RE
RECCLNPKM2	3.29	RE
RECCLNPKM3	4.41	RE
LQYCK1	2.85	P
LQYCK2	2.47	P
LQYCK3	1.77	P
LQYCK4	1.62	P
LQYCK6	2.47	P
LQYCK7	3.19	P
LQYCK8	3.01	P
LQYNPK1	3.95	P
LQYNPK2	3.74	P
LQYNPK3	3.72	P
LQYNPK4	3.63	P
LQYNPK5	3.18	P
LQYNPK6	3.65	P
LQYNPK7	3.08	P
LQYNPK8	3.68	P
LQYNPKM1	3.88	P
LQYNPKM2	3.97	P
LQYNPKM3	4.34	P
LQYNPKM4	4.2	P
LQYNPKM5	3.89	P
LQYNPKM6	4.06	P
LQYNPKM7	4.24	P
LQYNPKM8	4.1	P
LQYNPKM9	3.82	P
LYCCK1	3.21	P
LYCCK2	2.7	P
LYCCK3	3.27	P
LYCCK4	3.02	P
LYCCK5	1.92	P
LYCCK6	2.89	P
LYCCK7	3.06	P
LYCCK8	2.6	P
LYCCK9	2.7	P
LYCNPK1	3.05	P
LYCNPK2	3.31	P
LYCNPK3	2.99	P
LYCNPK4	3.32	P
LYCNPK5	3.52	P
LYCNPK6	3.06	P
LYCNPK7	3.59	P
LYCNPK8	3.26	P
LYCNPK9	3.09	P
LYCNPKM1	3.03	P
LYCNPKM3	3.21	P
LYCNPKM4	3.4	P
LYCNPKM5	3.35	P
LYCNPKM6	3.24	P
LYCNPKM7	3.54	P
LYCNPKM8	3.31	P
LYCNPKM9	3.24	P
LYYCK1	2.87	P
LYYCK2	2.94	P
LYYCK3	2.82	P
LYYCK4	2.93	P
LYYCK5	3.17	P
LYYCK6	2.89	P
LYYCK7	2.25	P
LYYCK8	2.63	P
LYYCK9	2.39	P
LYYNPK1	2.53	P
LYYNPK3	2.43	P
LYYNPK4	3.21	P
LYYNPK5	3.05	P
LYYNPK6	3.06	P
LYYNPK7	2.86	P
LYYNPK8	2.81	P
LYYNPK9	3.35	P
LYYNPKM1	2.32	P
LYYNPKM2	2.28	P
LYYNPKM3	2.51	P
LYYNPKM4	2.33	P
LYYNPKM5	2.7	P
LYYNPKM6	2.74	P
LYYNPKM7	2.17	P
LYYNPKM8	2.9	P
LYYNPKM9	2.78	P
LCCCK1	3.62	P
LCCCK2	3.51	P
LCCCK3	3.58	P
LCCCK4	3.19	P
LCCCK5	3.25	P
LCCCK6	3.38	P
LCCCK7	3.52	P
LCCCK8	3.42	P
LCCCK9	3.69	P
LCCNPK1	3.49	P
LCCNPK2	3.46	P
LCCNPK3	3.5	P
LCCNPK4	3.34	P
LCCNPK5	3.17	P
LCCNPK6	3.32	P
LCCNPK7	3.5	P
LCCNPK8	3.38	P
LCCNPK9	3.47	P
LCCNPKM1	3.27	P
LCCNPKM2	3.41	P
LCCNPKM3	3.48	P
LCCNPKM4	3.08	P
LCCNPKM5	3.02	P
LCCNPKM6	2.97	P
LCCNPKM7	3.12	P
LCCNPKM8	3.41	P
LCCNPKM9	2.55	P
LEQYCK1	2	LE
LEQYCK2	2.31	LE
LEQYCK3	1.57	LE
LEQYCK4	1.76	LE
LEQYCK6	2.51	LE
LEQYCK7	2.38	LE
LEQYCK8	1.56	LE
LEQYNPK1	3.41	LE
LEQYNPK2	2.92	LE
LEQYNPK3	3.2	LE
LEQYNPK4	3.04	LE
LEQYNPK5	3.17	LE
LEQYNPK6	3.34	LE
LEQYNPK7	3.18	LE
LEQYNPK8	3.27	LE
LEQYNPKM1	3.55	LE
LEQYNPKM2	3.57	LE
LEQYNPKM3	3.68	LE
LEQYNPKM4	3.37	LE
LEQYNPKM5	3.57	LE
LEQYNPKM6	3.35	LE
LEQYNPKM7	2.99	LE
LEQYNPKM8	3.49	LE
LEQYNPKM9	2.91	LE
LEYCCK1	2.78	LE
LEYCCK2	3.05	LE
LEYCCK3	3.27	LE
LEYCCK4	3.3	LE
LEYCCK5	2.67	LE
LEYCCK6	2.51	LE
LEYCCK7	3.23	LE
LEYCCK8	3.15	LE
LEYCCK9	3.26	LE
LEYCNPK1	3.28	LE
LEYCNPK2	3.31	LE
LEYCNPK3	3.16	LE
LEYCNPK4	3.32	LE
LEYCNPK5	3.05	LE
LEYCNPK6	3.01	LE
LEYCNPK7	3.59	LE
LEYCNPK8	3.17	LE
LEYCNPK9	2.06	LE
LEYCNPKM1	3.36	LE
LEYCNPKM2	3.05	LE
LEYCNPKM3	2.83	LE
LEYCNPKM4	3.1	LE
LEYCNPKM5	3.4	LE
LEYCNPKM6	3.47	LE
LEYCNPKM7	2.9	LE
LEYCNPKM8	2.94	LE
LEYCNPKM9	2.29	LE
LEYYCK1	2.41	LE
LEYYCK2	3.08	LE
LEYYCK3	2.33	LE
LEYYCK4	2.55	LE
LEYYCK5	3.17	LE
LEYYCK6	2.88	LE
LEYYCK7	2.85	LE
LEYYCK8	2.35	LE
LEYYCK9	1.97	LE
LEYYNPK1	3.11	LE
LEYYNPK2	1.51	LE
LEYYNPK3	2.58	LE
LEYYNPK4	3.4	LE
LEYYNPK5	3.19	LE
LEYYNPK6	3.16	LE
LEYYNPK7	2.51	LE
LEYYNPK8	2.94	LE
LEYYNPK9	3.05	LE
LEYYNPKM1	1.45	LE
LEYYNPKM2	3.19	LE
LEYYNPKM3	2.07	LE
LEYYNPKM4	2.04	LE
LEYYNPKM5	1.93	LE
LEYYNPKM6	1.71	LE
LEYYNPKM7	2.07	LE
LEYYNPKM8	2.1	LE
LEYYNPKM9	2.73	LE
LECCCK1	3.11	LE
LECCCK2	3.21	LE
LECCCK3	3.16	LE
LECCCK4	2.84	LE
LECCCK5	2.98	LE
LECCCK6	2.8	LE
LECCCK7	2.93	LE
LECCCK8	2.91	LE
LECCCK9	3.15	LE
LECCNPK1	2.7	LE
LECCNPK2	3	LE
LECCNPK3	3.08	LE
LECCNPK4	2.83	LE
LECCNPK5	3.12	LE
LECCNPK6	3.02	LE
LECCNPK7	2.97	LE
LECCNPK8	3.07	LE
LECCNPK9	2.95	LE
LECCNPKM1	2.97	LE
LECCNPKM2	2.77	LE
LECCNPKM3	2.78	LE
LECCNPKM4	2.67	LE
LECCNPKM5	2.67	LE
LECCNPKM6	3.01	LE
LECCNPKM7	2.67	LE
LECCNPKM8	2.5	LE
LECCNPKM9	2.97	LE
XEQYCK1	0.988	VE
XEQYCK4	0.948	VE
XEQYCK5	1.75	VE
XEQYCK6	1.68	VE
XEQYCK7	0.834	VE
XEQYCK8	1.58	VE
XEQYCK9	1.1	VE
XEQYNPK1	2.18	VE
XEQYNPK2	2.13	VE
XEQYNPK4	1.85	VE
XEQYNPK6	1.99	VE
XEQYNPK7	1.31	VE
XEQYNPK8	1.28	VE
XEQYNPK9	1.57	VE
XEQYNPKM1	1.54	VE
XEQYNPKM2	1.13	VE
XEQYNPKM3	2.1	VE
XEQYNPKM4	1.98	VE
XEQYNPKM5	2.4	VE
XEQYNPKM6	2.26	VE
XEQYNPKM7	1.81	VE
XEQYNPKM8	1.76	VE
XEQYNPKM9	1.86	VE
XEYCCK1	1.27	VE
XEYCCK2	1.18	VE
XEYCCK3	1.42	VE
XEYCCK4	1.88	VE
XEYCCK5	1.16	VE
XEYCCK6	1.16	VE
XEYCCK7	2.15	VE
XEYCCK8	1.94	VE
XEYCCK9	0.89	VE
XEYCNPK1	1.67	VE
XEYCNPK2	2.27	VE
XEYCNPK3	2.04	VE
XEYCNPK4	1.83	VE
XEYCNPK5	2.02	VE
XEYCNPK6	2	VE
XEYCNPK7	1.55	VE
XEYCNPK8	1.23	VE
XEYCNPK9	0.562	VE
XEYCNPKM1	1.63	VE
XEYCNPKM2	1.81	VE
XEYCNPKM3	1.68	VE
XEYCNPKM4	1.55	VE
XEYCNPKM5	2.38	VE
XEYCNPKM6	1.31	VE
XEYCNPKM7	1.77	VE
XEYCNPKM8	1.5	VE
XEYCNPKM9	1.77	VE
XEYYCK1	0.976	VE
XEYYCK2	1.02	VE
XEYYCK4	1.41	VE
XEYYCK5	2.31	VE
XEYYCK6	1.57	VE
XEYYCK7	1.95	VE
XEYYCK8	1.82	VE
XEYYCK9	2.1	VE
XEYYNPK1	1.88	VE
XEYYNPK2	2.04	VE
XEYYNPK3	1.83	VE
XEYYNPK4	2.21	VE
XEYYNPK5	1.74	VE
XEYYNPK6	1.43	VE
XEYYNPK8	2.09	VE
XEYYNPK9	1.48	VE
XEYYNPKM1	1.82	VE
XEYYNPKM2	1.85	VE
XEYYNPKM3	2.54	VE
XEYYNPKM4	1.85	VE
XEYYNPKM5	2.08	VE
XEYYNPKM6	1.93	VE
XEYYNPKM7	2.61	VE
XEYYNPKM8	2.59	VE
XEYYNPKM9	2.23	VE
XECCCK1	2.08	VE
XECCCK2	2.23	VE
XECCCK3	1.82	VE
XECCNPK1	2.03	VE
XECCNPK2	2.13	VE
XECCNPK3	1.71	VE
XECCNPKM1	2.2	VE
XECCNPKM2	2.26	VE
XECCNPKM3	2.29	VE
SEQYCK1	0.388	SE
SEQYCK2	0.958	SE
SEQYCK3	1.01	SE
SEQYCK4	0.515	SE
SEQYCK5	3.15	SE
SEQYCK6	3.73	SE
SEQYCK7	4.19	SE
SEQYCK9	3.8	SE
SEQYNPK1	3.5	SE
SEQYNPK2	3.39	SE
SEQYNPK3	0.803	SE
SEQYNPK4	0.888	SE
SEQYNPK5	2.87	SE
SEQYNPK6	3.41	SE
SEQYNPK7	3.4	SE
SEQYNPK8	3	SE
SEQYNPK9	3.17	SE
SEQYNPKM1	3.53	SE
SEQYNPKM2	2.99	SE
SEQYNPKM3	2.87	SE
SEQYNPKM4	4.09	SE
SEQYNPKM5	3.47	SE
SEQYNPKM6	3.34	SE
SEQYNPKM7	3.2	SE
SEQYNPKM8	3.6	SE
SEQYNPKM9	2.96	SE
SEYCCK1	3.01	SE
SEYCCK2	2.3	SE
SEYCCK3	1.07	SE
SEYCCK4	2.1	SE
SEYCCK5	2.05	SE
SEYCCK6	1.53	SE
SEYCCK7	2.61	SE
SEYCCK8	2.42	SE
SEYCCK9	1.36	SE
SEYCNPK2	2.14	SE
SEYCNPK3	2.36	SE
SEYCNPK4	2.85	SE
SEYCNPK5	3.66	SE
SEYCNPK6	1.65	SE
SEYCNPK7	2.81	SE
SEYCNPK8	3.18	SE
SEYCNPK9	3.34	SE
SEYCNPKM1	2.4	SE
SEYCNPKM2	2.61	SE
SEYCNPKM3	2.24	SE
SEYCNPKM4	2.1	SE
SEYCNPKM5	1.93	SE
SEYCNPKM6	2.63	SE
SEYCNPKM7	2.36	SE
SEYCNPKM8	2.81	SE
SEYCNPKM9	3.02	SE
SEYYCK1	1.99	SE
SEYYCK2	2.55	SE
SEYYCK3	2.98	SE
SEYYCK4	0.817	SE
SEYYCK5	2.62	SE
SEYYCK6	2.31	SE
SEYYCK7	2.09	SE
SEYYCK8	2.65	SE
SEYYCK9	0.598	SE
SEYYNPK1	2.6	SE
SEYYNPK2	2.54	SE
SEYYNPK3	1.93	SE
SEYYNPK4	2.02	SE
SEYYNPK5	3.02	SE
SEYYNPK6	2.11	SE
SEYYNPK7	2.22	SE
SEYYNPK8	2.76	SE
SEYYNPK9	2.35	SE
SEYYNPKM1	2.72	SE
SEYYNPKM2	3.03	SE
SEYYNPKM3	3.28	SE
SEYYNPKM4	2.1	SE
SEYYNPKM5	2.66	SE
SEYYNPKM6	1.39	SE
SEYYNPKM7	2.47	SE
SEYYNPKM8	0.429	SE
SEYYNPKM9	2.48	SE
SECCCK1	2.12	SE
SECCCK2	2.47	SE
SECCCK3	2.54	SE
SECCNPK1	2.78	SE
SECCNPK2	3.15	SE
SECCNPK3	2.03	SE
SECCNPKM1	2.79	SE
SECCNPKM2	3.12	SE
SECCNPKM3	0.239	SE
BJXCK1	5.46	BS
BJXCK2	5.6	BS
BJXCK3	5.51	BS
BJXCK4	5.33	BS
BJXCK5	4.82	BS
BJXCK6	5.07	BS
BJXCK7	5.15	BS
BJXCK8	5.2	BS
BJXCK9	5.66	BS
BJXNPK1	5.6	BS
BJXNPK2	5.6	BS
BJXNPK3	5.54	BS
BJXNPK4	5.1	BS
BJXNPK5	5.26	BS
BJXNPK6	5.2	BS
BJXNPK7	5.19	BS
BJXNPK8	5.52	BS
BJXNPK9	5.54	BS
BJXNPKM1	6.46	BS
BJXNPKM2	6.47	BS
BJXNPKM3	6.61	BS
BJXNPKM4	6.47	BS
BJXNPKM5	6.42	BS
BJXNPKM6	6.42	BS
BJXNPKM7	6.27	BS
BJXNPKM8	6.46	BS
BJXNPKM9	6.4	BS
BHLCK1	6.27	BS
BHLCK2	6.38	BS
BHLCK3	6.37	BS
BHLNPK1	6.33	BS
BHLNPK2	6.25	BS
BHLNPK3	6.33	BS
BHLNPKM1	6.44	BS
BHLNPKM2	6.41	BS
BHLNPKM3	6.46	BS
RJXCK1	5.35	RS
RJXCK2	5.56	RS
RJXCK3	5.57	RS
RJXCK4	5.41	RS
RJXCK5	5.39	RS
RJXCK6	5.43	RS
RJXCK7	5.41	RS
RJXCK8	5.6	RS
RJXCK9	5.72	RS
RJXNPK1	5.76	RS
RJXNPK2	5.73	RS
RJXNPK3	5.54	RS
RJXNPK4	5.41	RS
RJXNPK5	5.31	RS
RJXNPK6	5.41	RS
RJXNPK7	5.7	RS
RJXNPK8	5.08	RS
RJXNPK9	5.58	RS
RJXNPKM1	6.03	RS
RJXNPKM2	6.06	RS
RJXNPKM3	6.36	RS
RJXNPKM4	6.16	RS
RJXNPKM5	6.34	RS
RJXNPKM8	6.5	RS
RJXNPKM9	6.32	RS
RHLSCK1	5.38	RS
RHLSCK2	5.47	RS
RHLSCK3	5.51	RS
RHLSNPK1	5.85	RS
RHLSNPK2	5.76	RS
RHLSNPK3	5.79	RS
RHLSNPKM1	5.62	RS
RHLSNPKM2	6	RS
RHLSNPKM3	6.12	RS
RHLLCK1	6.04	RS
RHLLCK2	5.93	RS
RHLLCK3	6.07	RS
RHLLNPK1	5.85	RS
RHLLNPK2	5.87	RS
RHLLNPK3	6.05	RS
RHLLNPKM1	6.07	RS
RHLLNPKM2	6.28	RS
RHLLNPKM3	6.42	RS
REJXCK1	3.16	RE
REJXCK2	3.64	RE
REJXCK3	3.85	RE
REJXCK4	2.92	RE
REJXCK5	3.26	RE
REJXCK6	3.39	RE
REJXCK7	3.42	RE
REJXCK8	3.7	RE
REJXCK9	3.61	RE
REJXNPK1	3.41	RE
REJXNPK2	3.77	RE
REJXNPK3	3.6	RE
REJXNPK4	3.59	RE
REJXNPK5	3.85	RE
REJXNPK6	3.61	RE
REJXNPK7	3.72	RE
REJXNPK8	3.67	RE
REJXNPK9	4.37	RE
REJXNPKM1	4.2	RE
REJXNPKM2	4.61	RE
REJXNPKM3	4.42	RE
REJXNPKM4	4.52	RE
REJXNPKM5	3.99	RE
REJXNPKM6	4.09	RE
REJXNPKM8	4.88	RE
REJXNPKM9	4.75	RE
REHLSCK1	2.5	RE
REHLSCK2	3.06	RE
REHLSCK3	2.38	RE
REHLSNPK1	4.18	RE
REHLSNPK2	3.41	RE
REHLSNPK3	3.22	RE
REHLSNPKM1	3.07	RE
REHLSNPKM2	3.33	RE
REHLSNPKM3	3.06	RE
REHLLNPK1	4.07	RE
REHLLNPK2	4.02	RE
REHLLNPKM1	4.01	RE
REHLLNPKM2	4.7	RE
LJXCK1	3.11	P
LJXCK2	3.09	P
LJXCK3	2.47	P
LJXCK4	3.4	P
LJXCK6	3.35	P
LJXCK7	2.94	P
LJXCK8	3.12	P
LJXCK9	2.96	P
LJXNPK1	1.73	P
LJXNPK2	2.34	P
LJXNPK3	2.42	P
LJXNPK4	2.75	P
LJXNPK5	2.62	P
LJXNPK6	2.63	P
LJXNPK7	2.36	P
LJXNPK8	3.19	P
LJXNPK9	2.86	P
LJXNPKM1	2.64	P
LJXNPKM2	2.57	P
LJXNPKM3	3.35	P
LJXNPKM4	2.86	P
LJXNPKM5	3.16	P
LJXNPKM6	2.78	P
LJXNPKM7	2.46	P
LJXNPKM8	2.74	P
LJXNPKM9	3.17	P
LHLCK1	1.69	P
LHLCK2	2.31	P
LHLCK3	2.85	P
LHLCK4	2.41	P
LHLCK5	2.56	P
LHLCK6	2.09	P
LHLCK7	1.68	P
LHLCK9	3.04	P
LHLNPK4	3.14	P
LHLNPK5	3	P
LHLNPK6	2.84	P
LHLNPK7	2.28	P
LHLNPK8	2.44	P
LHLNPK9	2.78	P
LHLNPKM1	2.46	P
LHLNPKM2	2.73	P
LHLNPKM3	2.85	P
LHLNPKM4	2.58	P
LHLNPKM5	2.7	P
LHLNPKM6	2.81	P
LHLNPKM7	2.09	P
LHLNPKM8	1.76	P
LHLNPKM9	2.52	P
LEJXCK1	3.01	LE
LEJXCK2	2.54	LE
LEJXCK3	1.31	LE
LEJXCK4	2.35	LE
LEJXCK5	2.6	LE
LEJXCK6	3.23	LE
LEJXCK7	2.67	LE
LEJXCK8	2.96	LE
LEJXCK9	2.9	LE
LEJXNPK1	1.7	LE
LEJXNPK2	2.81	LE
LEJXNPK3	2.41	LE
LEJXNPK4	2.77	LE
LEJXNPK5	2.64	LE
LEJXNPK6	3.22	LE
LEJXNPK7	2.69	LE
LEJXNPK8	2.94	LE
LEJXNPK9	2.68	LE
LEJXNPKM1	2.43	LE
LEJXNPKM2	2.27	LE
LEJXNPKM3	2.76	LE
LEJXNPKM4	2.05	LE
LEJXNPKM5	2.65	LE
LEJXNPKM6	3.17	LE
LEJXNPKM7	2.05	LE
LEJXNPKM8	2.16	LE
LEJXNPKM9	2.37	LE
LEHLCK1	1.55	LE
LEHLCK2	1.89	LE
LEHLCK3	2.34	LE
LEHLCK4	2.01	LE
LEHLCK5	2.13	LE
LEHLCK6	1.7	LE
LEHLCK7	1.54	LE
LEHLCK8	2.53	LE
LEHLCK9	2.32	LE
LEHLNPK1	1.75	LE
LEHLNPK2	2.88	LE
LEHLNPK3	2.56	LE
LEHLNPK4	2.69	LE
LEHLNPK5	2.71	LE
LEHLNPK6	2.79	LE
LEHLNPK7	2.59	LE
LEHLNPK8	1.93	LE
LEHLNPK9	2.77	LE
LEHLNPKM2	2.65	LE
LEHLNPKM3	2.92	LE
LEHLNPKM4	2.22	LE
LEHLNPKM5	2.55	LE
LEHLNPKM6	2.15	LE
LEHLNPKM7	1.62	LE
LEHLNPKM8	1.53	LE
LEHLNPKM9	2.71	LE
XEJXCK1	0.892	VE
XEJXCK2	1.15	VE
XEJXCK3	1.29	VE
XEJXCK4	1.08	VE
XEJXCK5	1.98	VE
XEJXCK6	1.89	VE
XEJXCK7	1.89	VE
XEJXCK8	1.93	VE
XEJXCK9	1.94	VE
XEJXNPK1	1.6	VE
XEJXNPK2	1.8	VE
XEJXNPK3	1.07	VE
XEJXNPK4	1.12	VE
XEJXNPK5	1.03	VE
XEJXNPK6	1.06	VE
XEJXNPK7	1.05	VE
XEJXNPK8	1.69	VE
XEJXNPK9	1.15	VE
XEJXNPKM1	1.13	VE
XEJXNPKM2	1.51	VE
XEJXNPKM3	1.31	VE
XEJXNPKM4	1.19	VE
XEJXNPKM5	0.718	VE
XEJXNPKM6	1.3	VE
XEJXNPKM7	0.849	VE
XEJXNPKM8	2.27	VE
XEJXNPKM9	1.56	VE
XEHLCK1	1.85	VE
XEHLCK2	1.41	VE
XEHLCK3	2.04	VE
XEHLNPK2	2.12	VE
XEHLNPK3	2.04	VE
XEHLNPKM1	2.01	VE
XEHLNPKM2	1.72	VE
XEHLNPKM3	1.92	VE
SEJXCK1	2.04	SE
SEJXCK2	2.09	SE
SEJXCK3	2.22	SE
SEJXCK4	0.656	SE
SEJXCK5	1.82	SE
SEJXCK6	2.17	SE
SEJXCK7	1.81	SE
SEJXCK9	2.12	SE
SEJXNPK1	1.65	SE
SEJXNPK2	2.1	SE
SEJXNPK3	2.35	SE
SEJXNPK4	2.37	SE
SEJXNPK5	0.567	SE
SEJXNPK6	0.577	SE
SEJXNPK7	0.442	SE
SEJXNPK8	3.75	SE
SEJXNPK9	3.77	SE
SEJXNPKM1	2.83	SE
SEJXNPKM2	3.24	SE
SEJXNPKM3	2.46	SE
SEJXNPKM4	0.68	SE
SEJXNPKM5	0.692	SE
SEJXNPKM8	2.55	SE
SEJXNPKM9	2.93	SE
SEHLCK1	4.17	SE
SEHLCK2	3.68	SE
SEHLCK3	3.93	SE
SEHLNPK1	4.16	SE
SEHLNPK2	1.85	SE
SEHLNPK3	0.852	SE
SEHLNPKM1	0.582	SE
SEHLNPKM2	0.786	SE

## Sheet: Fig.1d-f
Fig.1d: Geographic distance						Fig.1e: Edaphic distance						Fig.1f: Climatic distance
site1	site2	comm_sim	site_dis	compartments		ed1	ed2	comm_sim	dist.eda	Compartments		cd1	cd2	comm_sim	dist.cd	Compartments
BCCCK1	BQYCK1	0.295182	2.25492e+06	BS		BCCCK1	BQYCK1	0.295182	2.33249	BS		BCCCK1	BQYCK1	0.295182	6.51217	BS
BCCCK1	BQYCK2	0.315636	2.25492e+06	BS		BCCCK1	BQYCK2	0.315636	2.19615	BS		BCCCK1	BQYCK2	0.315636	6.51217	BS
BCCCK1	BQYCK3	0.298864	2.25492e+06	BS		BCCCK1	BQYCK3	0.298864	2.5025	BS		BCCCK1	BQYCK3	0.298864	6.51217	BS
BCCCK1	BQYCK4	0.308909	2.25492e+06	BS		BCCCK1	BQYCK4	0.308909	2.31592	BS		BCCCK1	BQYCK4	0.308909	6.51217	BS
BCCCK1	BQYCK5	0.306773	2.25492e+06	BS		BCCCK1	BQYCK5	0.306773	2.37967	BS		BCCCK1	BQYCK5	0.306773	6.51217	BS
BCCCK1	BQYCK6	0.322091	2.25492e+06	BS		BCCCK1	BQYCK6	0.322091	2.5824	BS		BCCCK1	BQYCK6	0.322091	6.51217	BS
BCCCK1	BQYCK7	0.282591	2.25492e+06	BS		BCCCK1	BQYCK7	0.282591	2.57117	BS		BCCCK1	BQYCK7	0.282591	6.51217	BS
BCCCK1	BQYCK8	0.423682	2.25492e+06	BS		BCCCK1	BQYCK8	0.423682	2.44238	BS		BCCCK1	BQYCK8	0.423682	6.51217	BS
BCCCK1	BQYCK9	0.315727	2.25492e+06	BS		BCCCK1	BQYCK9	0.315727	3.84164	BS		BCCCK1	BQYCK9	0.315727	6.51217	BS
BCCCK1	BQYNPK1	0.159955	2.25492e+06	BS		BCCCK1	BQYNPK1	0.159955	2.24568	BS		BCCCK1	BQYNPK1	0.159955	6.51217	BS
BCCCK1	BQYNPK2	0.136818	2.25492e+06	BS		BCCCK1	BQYNPK2	0.136818	2.37365	BS		BCCCK1	BQYNPK2	0.136818	6.51217	BS
BCCCK1	BQYNPK3	0.147	2.25492e+06	BS		BCCCK1	BQYNPK3	0.147	2.38078	BS		BCCCK1	BQYNPK3	0.147	6.51217	BS
BCCCK1	BQYNPK4	0.115545	2.25492e+06	BS		BCCCK1	BQYNPK4	0.115545	3.14773	BS		BCCCK1	BQYNPK4	0.115545	6.51217	BS
BCCCK1	BQYNPK5	0.129455	2.25492e+06	BS		BCCCK1	BQYNPK5	0.129455	2.90859	BS		BCCCK1	BQYNPK5	0.129455	6.51217	BS
BCCCK1	BQYNPK6	0.1235	2.25492e+06	BS		BCCCK1	BQYNPK6	0.1235	2.67406	BS		BCCCK1	BQYNPK6	0.1235	6.51217	BS
BCCCK1	BQYNPK7	0.123864	2.25492e+06	BS		BCCCK1	BQYNPK7	0.123864	2.74159	BS		BCCCK1	BQYNPK7	0.123864	6.51217	BS
BCCCK1	BQYNPK8	0.153545	2.25492e+06	BS		BCCCK1	BQYNPK8	0.153545	2.70743	BS		BCCCK1	BQYNPK8	0.153545	6.51217	BS
BCCCK1	BQYNPK9	0.152636	2.25492e+06	BS		BCCCK1	BQYNPK9	0.152636	2.56403	BS		BCCCK1	BQYNPK9	0.152636	6.51217	BS
BCCCK1	BQYNPKM1	0.416227	2.25492e+06	BS		BCCCK1	BQYNPKM1	0.416227	4.94782	BS		BCCCK1	BQYNPKM1	0.416227	6.51217	BS
BCCCK1	BQYNPKM2	0.419682	2.25492e+06	BS		BCCCK1	BQYNPKM2	0.419682	4.34415	BS		BCCCK1	BQYNPKM2	0.419682	6.51217	BS
BCCCK1	BQYNPKM3	0.428409	2.25492e+06	BS		BCCCK1	BQYNPKM3	0.428409	5.68358	BS		BCCCK1	BQYNPKM3	0.428409	6.51217	BS
BCCCK1	BQYNPKM4	0.420818	2.25492e+06	BS		BCCCK1	BQYNPKM4	0.420818	5.57471	BS		BCCCK1	BQYNPKM4	0.420818	6.51217	BS
BCCCK1	BQYNPKM5	0.373864	2.25492e+06	BS		BCCCK1	BQYNPKM5	0.373864	4.19974	BS		BCCCK1	BQYNPKM5	0.373864	6.51217	BS
BCCCK1	BQYNPKM6	0.410045	2.25492e+06	BS		BCCCK1	BQYNPKM6	0.410045	5.11155	BS		BCCCK1	BQYNPKM6	0.410045	6.51217	BS
BCCCK1	BQYNPKM7	0.430545	2.25492e+06	BS		BCCCK1	BQYNPKM7	0.430545	4.66727	BS		BCCCK1	BQYNPKM7	0.430545	6.51217	BS
BCCCK1	BQYNPKM8	0.430318	2.25492e+06	BS		BCCCK1	BQYNPKM8	0.430318	5.48605	BS		BCCCK1	BQYNPKM8	0.430318	6.51217	BS
BCCCK1	BQYNPKM9	0.411136	2.25492e+06	BS		BCCCK1	BQYNPKM9	0.411136	4.7558	BS		BCCCK1	BQYNPKM9	0.411136	6.51217	BS
BCCCK1	BYCCK1	0.409591	1.07886e+06	BS		BCCCK1	BYCCK1	0.409591	3.04224	BS		BCCCK1	BYCCK1	0.409591	4.48734	BS
BCCCK1	BYCCK2	0.388182	1.07886e+06	BS		BCCCK1	BYCCK2	0.388182	3.13366	BS		BCCCK1	BYCCK2	0.388182	4.48734	BS
BCCCK1	BYCCK3	0.377227	1.07886e+06	BS		BCCCK1	BYCCK3	0.377227	3.27433	BS		BCCCK1	BYCCK3	0.377227	4.48734	BS
BCCCK1	BYCCK4	0.387318	1.07886e+06	BS		BCCCK1	BYCCK4	0.387318	3.31746	BS		BCCCK1	BYCCK4	0.387318	4.48734	BS
BCCCK1	BYCCK5	0.385591	1.07886e+06	BS		BCCCK1	BYCCK5	0.385591	3.18469	BS		BCCCK1	BYCCK5	0.385591	4.48734	BS
BCCCK1	BYCCK6	0.411	1.07886e+06	BS		BCCCK1	BYCCK6	0.411	3.13926	BS		BCCCK1	BYCCK6	0.411	4.48734	BS
BCCCK1	BYCCK7	0.426727	1.07886e+06	BS		BCCCK1	BYCCK7	0.426727	2.86311	BS		BCCCK1	BYCCK7	0.426727	4.48734	BS
BCCCK1	BYCCK8	0.435955	1.07886e+06	BS		BCCCK1	BYCCK8	0.435955	3.00906	BS		BCCCK1	BYCCK8	0.435955	4.48734	BS
BCCCK1	BYCCK9	0.434091	1.07886e+06	BS		BCCCK1	BYCCK9	0.434091	3.25096	BS		BCCCK1	BYCCK9	0.434091	4.48734	BS
BCCCK1	BYCNPK1	0.403864	1.07886e+06	BS		BCCCK1	BYCNPK1	0.403864	2.63181	BS		BCCCK1	BYCNPK1	0.403864	4.48734	BS
BCCCK1	BYCNPK2	0.412864	1.07886e+06	BS		BCCCK1	BYCNPK2	0.412864	2.92906	BS		BCCCK1	BYCNPK2	0.412864	4.48734	BS
BCCCK1	BYCNPK3	0.379318	1.07886e+06	BS		BCCCK1	BYCNPK3	0.379318	2.89709	BS		BCCCK1	BYCNPK3	0.379318	4.48734	BS
BCCCK1	BYCNPK4	0.414682	1.07886e+06	BS		BCCCK1	BYCNPK4	0.414682	3.43193	BS		BCCCK1	BYCNPK4	0.414682	4.48734	BS
BCCCK1	BYCNPK5	0.420727	1.07886e+06	BS		BCCCK1	BYCNPK5	0.420727	3.01414	BS		BCCCK1	BYCNPK5	0.420727	4.48734	BS
BCCCK1	BYCNPK6	0.404591	1.07886e+06	BS		BCCCK1	BYCNPK6	0.404591	2.93068	BS		BCCCK1	BYCNPK6	0.404591	4.48734	BS
BCCCK1	BYCNPK7	0.422227	1.07886e+06	BS		BCCCK1	BYCNPK7	0.422227	2.92022	BS		BCCCK1	BYCNPK7	0.422227	4.48734	BS
BCCCK1	BYCNPK8	0.421636	1.07886e+06	BS		BCCCK1	BYCNPK8	0.421636	2.83573	BS		BCCCK1	BYCNPK8	0.421636	4.48734	BS
BCCCK1	BYCNPK9	0.423455	1.07886e+06	BS		BCCCK1	BYCNPK9	0.423455	2.8884	BS		BCCCK1	BYCNPK9	0.423455	4.48734	BS
BCCCK1	BYCNPKM1	0.398955	1.07886e+06	BS		BCCCK1	BYCNPKM1	0.398955	2.60592	BS		BCCCK1	BYCNPKM1	0.398955	4.48734	BS
BCCCK1	BYCNPKM2	0.388182	1.07886e+06	BS		BCCCK1	BYCNPKM2	0.388182	2.8231	BS		BCCCK1	BYCNPKM2	0.388182	4.48734	BS
BCCCK1	BYCNPKM3	0.381182	1.07886e+06	BS		BCCCK1	BYCNPKM3	0.381182	3.0336	BS		BCCCK1	BYCNPKM3	0.381182	4.48734	BS
BCCCK1	BYCNPKM4	0.413136	1.07886e+06	BS		BCCCK1	BYCNPKM4	0.413136	2.50396	BS		BCCCK1	BYCNPKM4	0.413136	4.48734	BS
BCCCK1	BYCNPKM5	0.403909	1.07886e+06	BS		BCCCK1	BYCNPKM5	0.403909	2.55647	BS		BCCCK1	BYCNPKM5	0.403909	4.48734	BS
BCCCK1	BYCNPKM6	0.407364	1.07886e+06	BS		BCCCK1	BYCNPKM6	0.407364	3.04649	BS		BCCCK1	BYCNPKM6	0.407364	4.48734	BS
BCCCK1	BYCNPKM7	0.391091	1.07886e+06	BS		BCCCK1	BYCNPKM7	0.391091	4.06819	BS		BCCCK1	BYCNPKM7	0.391091	4.48734	BS
BCCCK1	BYCNPKM8	0.406136	1.07886e+06	BS		BCCCK1	BYCNPKM8	0.406136	3.40578	BS		BCCCK1	BYCNPKM8	0.406136	4.48734	BS
BCCCK1	BYCNPKM9	0.393636	1.07886e+06	BS		BCCCK1	BYCNPKM9	0.393636	2.50506	BS		BCCCK1	BYCNPKM9	0.393636	4.48734	BS
BCCCK1	BYYCK1	0.420273	1.40284e+06	BS		BCCCK1	BYYCK1	0.420273	2.8797	BS		BCCCK1	BYYCK1	0.420273	5.2757	BS
BCCCK1	BYYCK2	0.444818	1.40284e+06	BS		BCCCK1	BYYCK2	0.444818	3.05646	BS		BCCCK1	BYYCK2	0.444818	5.2757	BS
BCCCK1	BYYCK3	0.417864	1.40284e+06	BS		BCCCK1	BYYCK3	0.417864	3.12381	BS		BCCCK1	BYYCK3	0.417864	5.2757	BS
BCCCK1	BYYCK4	0.412909	1.40284e+06	BS		BCCCK1	BYYCK4	0.412909	3.46215	BS		BCCCK1	BYYCK4	0.412909	5.2757	BS
BCCCK1	BYYCK5	0.438091	1.40284e+06	BS		BCCCK1	BYYCK5	0.438091	3.29176	BS		BCCCK1	BYYCK5	0.438091	5.2757	BS
BCCCK1	BYYCK6	0.4	1.40284e+06	BS		BCCCK1	BYYCK6	0.4	3.13942	BS		BCCCK1	BYYCK6	0.4	5.2757	BS
BCCCK1	BYYCK7	0.433818	1.40284e+06	BS		BCCCK1	BYYCK7	0.433818	2.89588	BS		BCCCK1	BYYCK7	0.433818	5.2757	BS
BCCCK1	BYYCK8	0.442909	1.40284e+06	BS		BCCCK1	BYYCK8	0.442909	3.11255	BS		BCCCK1	BYYCK8	0.442909	5.2757	BS
BCCCK1	BYYCK9	0.436909	1.40284e+06	BS		BCCCK1	BYYCK9	0.436909	3.33554	BS		BCCCK1	BYYCK9	0.436909	5.2757	BS
BCCCK1	BYYNPK1	0.435818	1.40284e+06	BS		BCCCK1	BYYNPK1	0.435818	3.21799	BS		BCCCK1	BYYNPK1	0.435818	5.2757	BS
BCCCK1	BYYNPK2	0.418318	1.40284e+06	BS		BCCCK1	BYYNPK2	0.418318	4.44874	BS		BCCCK1	BYYNPK2	0.418318	5.2757	BS
BCCCK1	BYYNPK3	0.439	1.40284e+06	BS		BCCCK1	BYYNPK3	0.439	3.21015	BS		BCCCK1	BYYNPK3	0.439	5.2757	BS
BCCCK1	BYYNPK4	0.421818	1.40284e+06	BS		BCCCK1	BYYNPK4	0.421818	3.54689	BS		BCCCK1	BYYNPK4	0.421818	5.2757	BS
BCCCK1	BYYNPK5	0.411227	1.40284e+06	BS		BCCCK1	BYYNPK5	0.411227	4.16921	BS		BCCCK1	BYYNPK5	0.411227	5.2757	BS
BCCCK1	BYYNPK6	0.419955	1.40284e+06	BS		BCCCK1	BYYNPK6	0.419955	4.7233	BS		BCCCK1	BYYNPK6	0.419955	5.2757	BS
BCCCK1	BYYNPK7	0.406864	1.40284e+06	BS		BCCCK1	BYYNPK7	0.406864	3.92493	BS		BCCCK1	BYYNPK7	0.406864	5.2757	BS
BCCCK1	BYYNPK8	0.445227	1.40284e+06	BS		BCCCK1	BYYNPK8	0.445227	3.74727	BS		BCCCK1	BYYNPK8	0.445227	5.2757	BS
BCCCK1	BYYNPK9	0.433273	1.40284e+06	BS		BCCCK1	BYYNPK9	0.433273	3.67947	BS		BCCCK1	BYYNPK9	0.433273	5.2757	BS
BCCCK1	BYYNPKM1	0.401364	1.40284e+06	BS		BCCCK1	BYYNPKM1	0.401364	3.21169	BS		BCCCK1	BYYNPKM1	0.401364	5.2757	BS
BCCCK1	BYYNPKM2	0.437591	1.40284e+06	BS		BCCCK1	BYYNPKM2	0.437591	3.1109	BS		BCCCK1	BYYNPKM2	0.437591	5.2757	BS
BCCCK1	BYYNPKM3	0.429182	1.40284e+06	BS		BCCCK1	BYYNPKM3	0.429182	3.19968	BS		BCCCK1	BYYNPKM3	0.429182	5.2757	BS
BCCCK1	BYYNPKM4	0.425818	1.40284e+06	BS		BCCCK1	BYYNPKM4	0.425818	3.17752	BS		BCCCK1	BYYNPKM4	0.425818	5.2757	BS
BCCCK1	BYYNPKM5	0.430409	1.40284e+06	BS		BCCCK1	BYYNPKM5	0.430409	3.83595	BS		BCCCK1	BYYNPKM5	0.430409	5.2757	BS
BCCCK1	BYYNPKM6	0.403591	1.40284e+06	BS		BCCCK1	BYYNPKM6	0.403591	3.39314	BS		BCCCK1	BYYNPKM6	0.403591	5.2757	BS
BCCCK1	BYYNPKM7	0.439773	1.40284e+06	BS		BCCCK1	BYYNPKM7	0.439773	3.20817	BS		BCCCK1	BYYNPKM7	0.439773	5.2757	BS
BCCCK1	BYYNPKM8	0.429955	1.40284e+06	BS		BCCCK1	BYYNPKM8	0.429955	3.76907	BS		BCCCK1	BYYNPKM8	0.429955	5.2757	BS
BCCCK1	BYYNPKM9	0.413091	1.40284e+06	BS		BCCCK1	BYYNPKM9	0.413091	3.57664	BS		BCCCK1	BYYNPKM9	0.413091	5.2757	BS
BCCCK2	BQYCK1	0.2855	2.25492e+06	BS		BCCCK2	BCCCK1	0.772409	0.327088	BS		BCCCK2	BQYCK1	0.2855	6.51217	BS
BCCCK2	BQYCK2	0.300773	2.25492e+06	BS		BCCCK2	BQYCK1	0.2855	2.39976	BS		BCCCK2	BQYCK2	0.300773	6.51217	BS
BCCCK2	BQYCK3	0.285364	2.25492e+06	BS		BCCCK2	BQYCK2	0.300773	2.26829	BS		BCCCK2	BQYCK3	0.285364	6.51217	BS
BCCCK2	BQYCK4	0.2925	2.25492e+06	BS		BCCCK2	BQYCK3	0.285364	2.62374	BS		BCCCK2	BQYCK4	0.2925	6.51217	BS
BCCCK2	BQYCK5	0.283909	2.25492e+06	BS		BCCCK2	BQYCK4	0.2925	2.40081	BS		BCCCK2	BQYCK5	0.283909	6.51217	BS
BCCCK2	BQYCK6	0.300182	2.25492e+06	BS		BCCCK2	BQYCK5	0.283909	2.47024	BS		BCCCK2	BQYCK6	0.300182	6.51217	BS
BCCCK2	BQYCK7	0.268545	2.25492e+06	BS		BCCCK2	BQYCK6	0.300182	2.6965	BS		BCCCK2	BQYCK7	0.268545	6.51217	BS
BCCCK2	BQYCK8	0.405682	2.25492e+06	BS		BCCCK2	BQYCK7	0.268545	2.69098	BS		BCCCK2	BQYCK8	0.405682	6.51217	BS
BCCCK2	BQYCK9	0.291773	2.25492e+06	BS		BCCCK2	BQYCK8	0.405682	2.55944	BS		BCCCK2	BQYCK9	0.291773	6.51217	BS
BCCCK2	BQYNPK1	0.169136	2.25492e+06	BS		BCCCK2	BQYCK9	0.291773	3.73634	BS		BCCCK2	BQYNPK1	0.169136	6.51217	BS
BCCCK2	BQYNPK2	0.142864	2.25492e+06	BS		BCCCK2	BQYNPK1	0.169136	2.42254	BS		BCCCK2	BQYNPK2	0.142864	6.51217	BS
BCCCK2	BQYNPK3	0.154591	2.25492e+06	BS		BCCCK2	BQYNPK2	0.142864	2.54715	BS		BCCCK2	BQYNPK3	0.154591	6.51217	BS
BCCCK2	BQYNPK4	0.124182	2.25492e+06	BS		BCCCK2	BQYNPK3	0.154591	2.52367	BS		BCCCK2	BQYNPK4	0.124182	6.51217	BS
BCCCK2	BQYNPK5	0.139409	2.25492e+06	BS		BCCCK2	BQYNPK4	0.124182	3.3039	BS		BCCCK2	BQYNPK5	0.139409	6.51217	BS
BCCCK2	BQYNPK6	0.131818	2.25492e+06	BS		BCCCK2	BQYNPK5	0.139409	3.08229	BS		BCCCK2	BQYNPK6	0.131818	6.51217	BS
BCCCK2	BQYNPK7	0.130182	2.25492e+06	BS		BCCCK2	BQYNPK6	0.131818	2.84503	BS		BCCCK2	BQYNPK7	0.130182	6.51217	BS
BCCCK2	BQYNPK8	0.160591	2.25492e+06	BS		BCCCK2	BQYNPK7	0.130182	2.92142	BS		BCCCK2	BQYNPK8	0.160591	6.51217	BS
BCCCK2	BQYNPK9	0.1605	2.25492e+06	BS		BCCCK2	BQYNPK8	0.160591	2.87597	BS		BCCCK2	BQYNPK9	0.1605	6.51217	BS
BCCCK2	BQYNPKM1	0.409636	2.25492e+06	BS		BCCCK2	BQYNPK9	0.1605	2.71402	BS		BCCCK2	BQYNPKM1	0.409636	6.51217	BS
BCCCK2	BQYNPKM2	0.416136	2.25492e+06	BS		BCCCK2	BQYNPKM1	0.409636	5.06958	BS		BCCCK2	BQYNPKM2	0.416136	6.51217	BS
BCCCK2	BQYNPKM3	0.424909	2.25492e+06	BS		BCCCK2	BQYNPKM2	0.416136	4.4602	BS		BCCCK2	BQYNPKM3	0.424909	6.51217	BS
BCCCK2	BQYNPKM4	0.420227	2.25492e+06	BS		BCCCK2	BQYNPKM3	0.424909	5.80121	BS		BCCCK2	BQYNPKM4	0.420227	6.51217	BS
BCCCK2	BQYNPKM5	0.364	2.25492e+06	BS		BCCCK2	BQYNPKM4	0.420227	5.68896	BS		BCCCK2	BQYNPKM5	0.364	6.51217	BS
BCCCK2	BQYNPKM6	0.406045	2.25492e+06	BS		BCCCK2	BQYNPKM5	0.364	4.33409	BS		BCCCK2	BQYNPKM6	0.406045	6.51217	BS
BCCCK2	BQYNPKM7	0.427864	2.25492e+06	BS		BCCCK2	BQYNPKM6	0.406045	5.21795	BS		BCCCK2	BQYNPKM7	0.427864	6.51217	BS
BCCCK2	BQYNPKM8	0.428	2.25492e+06	BS		BCCCK2	BQYNPKM7	0.427864	4.81627	BS		BCCCK2	BQYNPKM8	0.428	6.51217	BS
BCCCK2	BQYNPKM9	0.401136	2.25492e+06	BS		BCCCK2	BQYNPKM8	0.428	5.59286	BS		BCCCK2	BQYNPKM9	0.401136	6.51217	BS
BCCCK2	BYCCK1	0.386727	1.07886e+06	BS		BCCCK2	BQYNPKM9	0.401136	4.87043	BS		BCCCK2	BYCCK1	0.386727	4.48734	BS
BCCCK2	BYCCK2	0.367773	1.07886e+06	BS		BCCCK2	BYCCK1	0.386727	3.19632	BS		BCCCK2	BYCCK2	0.367773	4.48734	BS
BCCCK2	BYCCK3	0.357091	1.07886e+06	BS		BCCCK2	BYCCK2	0.367773	3.2775	BS		BCCCK2	BYCCK3	0.357091	4.48734	BS
BCCCK2	BYCCK4	0.375364	1.07886e+06	BS		BCCCK2	BYCCK3	0.357091	3.40772	BS		BCCCK2	BYCCK4	0.375364	4.48734	BS
BCCCK2	BYCCK5	0.365273	1.07886e+06	BS		BCCCK2	BYCCK4	0.375364	3.4584	BS		BCCCK2	BYCCK5	0.365273	4.48734	BS
BCCCK2	BYCCK6	0.397045	1.07886e+06	BS		BCCCK2	BYCCK5	0.365273	3.32726	BS		BCCCK2	BYCCK6	0.397045	4.48734	BS
BCCCK2	BYCCK7	0.403182	1.07886e+06	BS		BCCCK2	BYCCK6	0.397045	3.28806	BS		BCCCK2	BYCCK7	0.403182	4.48734	BS
BCCCK2	BYCCK8	0.415773	1.07886e+06	BS		BCCCK2	BYCCK7	0.403182	3.01003	BS		BCCCK2	BYCCK8	0.415773	4.48734	BS
BCCCK2	BYCCK9	0.412455	1.07886e+06	BS		BCCCK2	BYCCK8	0.415773	3.14888	BS		BCCCK2	BYCCK9	0.412455	4.48734	BS
BCCCK2	BYCNPK1	0.388909	1.07886e+06	BS		BCCCK2	BYCCK9	0.412455	3.39273	BS		BCCCK2	BYCNPK1	0.388909	4.48734	BS
BCCCK2	BYCNPK2	0.401182	1.07886e+06	BS		BCCCK2	BYCNPK1	0.388909	2.82383	BS		BCCCK2	BYCNPK2	0.401182	4.48734	BS
BCCCK2	BYCNPK3	0.364455	1.07886e+06	BS		BCCCK2	BYCNPK2	0.401182	3.13145	BS		BCCCK2	BYCNPK3	0.364455	4.48734	BS
BCCCK2	BYCNPK4	0.402545	1.07886e+06	BS		BCCCK2	BYCNPK3	0.364455	3.09338	BS		BCCCK2	BYCNPK4	0.402545	4.48734	BS
BCCCK2	BYCNPK5	0.411818	1.07886e+06	BS		BCCCK2	BYCNPK4	0.402545	3.61188	BS		BCCCK2	BYCNPK5	0.411818	4.48734	BS
BCCCK2	BYCNPK6	0.400318	1.07886e+06	BS		BCCCK2	BYCNPK5	0.411818	3.171	BS		BCCCK2	BYCNPK6	0.400318	4.48734	BS
BCCCK2	BYCNPK7	0.404409	1.07886e+06	BS		BCCCK2	BYCNPK6	0.400318	3.08983	BS		BCCCK2	BYCNPK7	0.404409	4.48734	BS
BCCCK2	BYCNPK8	0.396909	1.07886e+06	BS		BCCCK2	BYCNPK7	0.404409	3.1166	BS		BCCCK2	BYCNPK8	0.396909	4.48734	BS
BCCCK2	BYCNPK9	0.406	1.07886e+06	BS		BCCCK2	BYCNPK8	0.396909	3.01509	BS		BCCCK2	BYCNPK9	0.406	4.48734	BS
BCCCK2	BYCNPKM1	0.383273	1.07886e+06	BS		BCCCK2	BYCNPK9	0.406	3.0694	BS		BCCCK2	BYCNPKM1	0.383273	4.48734	BS
BCCCK2	BYCNPKM2	0.374773	1.07886e+06	BS		BCCCK2	BYCNPKM1	0.383273	2.79749	BS		BCCCK2	BYCNPKM2	0.374773	4.48734	BS
BCCCK2	BYCNPKM3	0.365409	1.07886e+06	BS		BCCCK2	BYCNPKM2	0.374773	2.98144	BS		BCCCK2	BYCNPKM3	0.365409	4.48734	BS
BCCCK2	BYCNPKM4	0.400227	1.07886e+06	BS		BCCCK2	BYCNPKM3	0.365409	3.23063	BS		BCCCK2	BYCNPKM4	0.400227	4.48734	BS
BCCCK2	BYCNPKM5	0.389636	1.07886e+06	BS		BCCCK2	BYCNPKM4	0.400227	2.69276	BS		BCCCK2	BYCNPKM5	0.389636	4.48734	BS
BCCCK2	BYCNPKM6	0.389455	1.07886e+06	BS		BCCCK2	BYCNPKM5	0.389636	2.73136	BS		BCCCK2	BYCNPKM6	0.389455	4.48734	BS
BCCCK2	BYCNPKM7	0.386818	1.07886e+06	BS		BCCCK2	BYCNPKM6	0.389455	3.23464	BS		BCCCK2	BYCNPKM7	0.386818	4.48734	BS
BCCCK2	BYCNPKM8	0.397909	1.07886e+06	BS		BCCCK2	BYCNPKM7	0.386818	4.23094	BS		BCCCK2	BYCNPKM8	0.397909	4.48734	BS
BCCCK2	BYCNPKM9	0.378318	1.07886e+06	BS		BCCCK2	BYCNPKM8	0.397909	3.56559	BS		BCCCK2	BYCNPKM9	0.378318	4.48734	BS
BCCCK2	BYYCK1	0.400773	1.40284e+06	BS		BCCCK2	BYCNPKM9	0.378318	2.69364	BS		BCCCK2	BYYCK1	0.400773	5.2757	BS
BCCCK2	BYYCK2	0.428227	1.40284e+06	BS		BCCCK2	BYYCK1	0.400773	3.01697	BS		BCCCK2	BYYCK2	0.428227	5.2757	BS
BCCCK2	BYYCK3	0.394364	1.40284e+06	BS		BCCCK2	BYYCK2	0.428227	3.18675	BS		BCCCK2	BYYCK3	0.394364	5.2757	BS
BCCCK2	BYYCK4	0.386273	1.40284e+06	BS		BCCCK2	BYYCK3	0.394364	3.25018	BS		BCCCK2	BYYCK4	0.386273	5.2757	BS
BCCCK2	BYYCK5	0.418273	1.40284e+06	BS		BCCCK2	BYYCK4	0.386273	3.56092	BS		BCCCK2	BYYCK5	0.418273	5.2757	BS
BCCCK2	BYYCK6	0.381455	1.40284e+06	BS		BCCCK2	BYYCK5	0.418273	3.42368	BS		BCCCK2	BYYCK6	0.381455	5.2757	BS
BCCCK2	BYYCK7	0.421364	1.40284e+06	BS		BCCCK2	BYYCK6	0.381455	3.26895	BS		BCCCK2	BYYCK7	0.421364	5.2757	BS
BCCCK2	BYYCK8	0.422591	1.40284e+06	BS		BCCCK2	BYYCK7	0.421364	3.02171	BS		BCCCK2	BYYCK8	0.422591	5.2757	BS
BCCCK2	BYYCK9	0.417136	1.40284e+06	BS		BCCCK2	BYYCK8	0.422591	3.23363	BS		BCCCK2	BYYCK9	0.417136	5.2757	BS
BCCCK2	BYYNPK1	0.423591	1.40284e+06	BS		BCCCK2	BYYCK9	0.417136	3.47466	BS		BCCCK2	BYYNPK1	0.423591	5.2757	BS
BCCCK2	BYYNPK2	0.416364	1.40284e+06	BS		BCCCK2	BYYNPK1	0.423591	3.40588	BS		BCCCK2	BYYNPK2	0.416364	5.2757	BS
BCCCK2	BYYNPK3	0.430591	1.40284e+06	BS		BCCCK2	BYYNPK2	0.416364	4.61376	BS		BCCCK2	BYYNPK3	0.430591	5.2757	BS
BCCCK2	BYYNPK4	0.419636	1.40284e+06	BS		BCCCK2	BYYNPK3	0.430591	3.39566	BS		BCCCK2	BYYNPK4	0.419636	5.2757	BS
BCCCK2	BYYNPK5	0.411818	1.40284e+06	BS		BCCCK2	BYYNPK4	0.419636	3.72219	BS		BCCCK2	BYYNPK5	0.411818	5.2757	BS
BCCCK2	BYYNPK6	0.410773	1.40284e+06	BS		BCCCK2	BYYNPK5	0.411818	4.34016	BS		BCCCK2	BYYNPK6	0.410773	5.2757	BS
BCCCK2	BYYNPK7	0.400318	1.40284e+06	BS		BCCCK2	BYYNPK6	0.410773	4.89694	BS		BCCCK2	BYYNPK7	0.400318	5.2757	BS
BCCCK2	BYYNPK8	0.444	1.40284e+06	BS		BCCCK2	BYYNPK7	0.400318	4.11264	BS		BCCCK2	BYYNPK8	0.444	5.2757	BS
BCCCK2	BYYNPK9	0.424682	1.40284e+06	BS		BCCCK2	BYYNPK8	0.444	3.92647	BS		BCCCK2	BYYNPK9	0.424682	5.2757	BS
BCCCK2	BYYNPKM1	0.389955	1.40284e+06	BS		BCCCK2	BYYNPK9	0.424682	3.85536	BS		BCCCK2	BYYNPKM1	0.389955	5.2757	BS
BCCCK2	BYYNPKM2	0.428909	1.40284e+06	BS		BCCCK2	BYYNPKM1	0.389955	3.3858	BS		BCCCK2	BYYNPKM2	0.428909	5.2757	BS
BCCCK2	BYYNPKM3	0.417818	1.40284e+06	BS		BCCCK2	BYYNPKM2	0.428909	3.31845	BS		BCCCK2	BYYNPKM3	0.417818	5.2757	BS
BCCCK2	BYYNPKM4	0.409682	1.40284e+06	BS		BCCCK2	BYYNPKM3	0.417818	3.39817	BS		BCCCK2	BYYNPKM4	0.409682	5.2757	BS
BCCCK2	BYYNPKM5	0.428318	1.40284e+06	BS		BCCCK2	BYYNPKM4	0.409682	3.35899	BS		BCCCK2	BYYNPKM5	0.428318	5.2757	BS
BCCCK2	BYYNPKM6	0.394909	1.40284e+06	BS		BCCCK2	BYYNPKM5	0.428318	4.02766	BS		BCCCK2	BYYNPKM6	0.394909	5.2757	BS
BCCCK2	BYYNPKM7	0.429364	1.40284e+06	BS		BCCCK2	BYYNPKM6	0.394909	3.59812	BS		BCCCK2	BYYNPKM7	0.429364	5.2757	BS
BCCCK2	BYYNPKM8	0.414455	1.40284e+06	BS		BCCCK2	BYYNPKM7	0.429364	3.41757	BS		BCCCK2	BYYNPKM8	0.414455	5.2757	BS
BCCCK2	BYYNPKM9	0.402591	1.40284e+06	BS		BCCCK2	BYYNPKM8	0.414455	3.96682	BS		BCCCK2	BYYNPKM9	0.402591	5.2757	BS
BCCCK3	BQYCK1	0.281318	2.25492e+06	BS		BCCCK2	BYYNPKM9	0.402591	3.77745	BS		BCCCK3	BQYCK1	0.281318	6.51217	BS
BCCCK3	BQYCK2	0.297091	2.25492e+06	BS		BCCCK3	BCCCK1	0.7995	0.369871	BS		BCCCK3	BQYCK2	0.297091	6.51217	BS
BCCCK3	BQYCK3	0.279136	2.25492e+06	BS		BCCCK3	BCCCK2	0.809864	0.563149	BS		BCCCK3	BQYCK3	0.279136	6.51217	BS
BCCCK3	BQYCK4	0.291864	2.25492e+06	BS		BCCCK3	BQYCK1	0.281318	2.56179	BS		BCCCK3	BQYCK4	0.291864	6.51217	BS
BCCCK3	BQYCK5	0.280864	2.25492e+06	BS		BCCCK3	BQYCK2	0.297091	2.46066	BS		BCCCK3	BQYCK5	0.280864	6.51217	BS
BCCCK3	BQYCK6	0.299273	2.25492e+06	BS		BCCCK3	BQYCK3	0.279136	2.71062	BS		BCCCK3	BQYCK6	0.299273	6.51217	BS
BCCCK3	BQYCK7	0.261409	2.25492e+06	BS		BCCCK3	BQYCK4	0.291864	2.57954	BS		BCCCK3	BQYCK7	0.261409	6.51217	BS
BCCCK3	BQYCK8	0.397227	2.25492e+06	BS		BCCCK3	BQYCK5	0.280864	2.63596	BS		BCCCK3	BQYCK8	0.397227	6.51217	BS
BCCCK3	BQYCK9	0.288818	2.25492e+06	BS		BCCCK3	BQYCK6	0.299273	2.7761	BS		BCCCK3	BQYCK9	0.288818	6.51217	BS
BCCCK3	BQYNPK1	0.162227	2.25492e+06	BS		BCCCK3	BQYCK7	0.261409	2.79122	BS		BCCCK3	BQYNPK1	0.162227	6.51217	BS
BCCCK3	BQYNPK2	0.137864	2.25492e+06	BS		BCCCK3	BQYCK8	0.397227	2.66329	BS		BCCCK3	BQYNPK2	0.137864	6.51217	BS
BCCCK3	BQYNPK3	0.148864	2.25492e+06	BS		BCCCK3	BQYCK9	0.288818	4.14905	BS		BCCCK3	BQYNPK3	0.148864	6.51217	BS
BCCCK3	BQYNPK4	0.116955	2.25492e+06	BS		BCCCK3	BQYNPK1	0.162227	2.29071	BS		BCCCK3	BQYNPK4	0.116955	6.51217	BS
BCCCK3	BQYNPK5	0.133136	2.25492e+06	BS		BCCCK3	BQYNPK2	0.137864	2.40032	BS		BCCCK3	BQYNPK5	0.133136	6.51217	BS
BCCCK3	BQYNPK6	0.1265	2.25492e+06	BS		BCCCK3	BQYNPK3	0.148864	2.42572	BS		BCCCK3	BQYNPK6	0.1265	6.51217	BS
BCCCK3	BQYNPK7	0.124727	2.25492e+06	BS		BCCCK3	BQYNPK4	0.116955	3.16703	BS		BCCCK3	BQYNPK7	0.124727	6.51217	BS
BCCCK3	BQYNPK8	0.156545	2.25492e+06	BS		BCCCK3	BQYNPK5	0.133136	2.93942	BS		BCCCK3	BQYNPK8	0.156545	6.51217	BS
BCCCK3	BQYNPK9	0.156682	2.25492e+06	BS		BCCCK3	BQYNPK6	0.1265	2.67428	BS		BCCCK3	BQYNPK9	0.156682	6.51217	BS
BCCCK3	BQYNPKM1	0.419409	2.25492e+06	BS		BCCCK3	BQYNPK7	0.124727	2.74142	BS		BCCCK3	BQYNPKM1	0.419409	6.51217	BS
BCCCK3	BQYNPKM2	0.424455	2.25492e+06	BS		BCCCK3	BQYNPK8	0.156545	2.72418	BS		BCCCK3	BQYNPKM2	0.424455	6.51217	BS
BCCCK3	BQYNPKM3	0.435727	2.25492e+06	BS		BCCCK3	BQYNPK9	0.156682	2.61237	BS		BCCCK3	BQYNPKM3	0.435727	6.51217	BS
BCCCK3	BQYNPKM4	0.4295	2.25492e+06	BS		BCCCK3	BQYNPKM1	0.419409	4.76922	BS		BCCCK3	BQYNPKM4	0.4295	6.51217	BS
BCCCK3	BQYNPKM5	0.366364	2.25492e+06	BS		BCCCK3	BQYNPKM2	0.424455	4.21512	BS		BCCCK3	BQYNPKM5	0.366364	6.51217	BS
BCCCK3	BQYNPKM6	0.415909	2.25492e+06	BS		BCCCK3	BQYNPKM3	0.435727	5.52532	BS		BCCCK3	BQYNPKM6	0.415909	6.51217	BS
BCCCK3	BQYNPKM7	0.435636	2.25492e+06	BS		BCCCK3	BQYNPKM4	0.4295	5.38599	BS		BCCCK3	BQYNPKM7	0.435636	6.51217	BS
BCCCK3	BQYNPKM8	0.436455	2.25492e+06	BS		BCCCK3	BQYNPKM5	0.366364	4.09073	BS		BCCCK3	BQYNPKM8	0.436455	6.51217	BS
BCCCK3	BQYNPKM9	0.409318	2.25492e+06	BS		BCCCK3	BQYNPKM6	0.415909	4.94567	BS		BCCCK3	BQYNPKM9	0.409318	6.51217	BS
BCCCK3	BYCCK1	0.428	1.07886e+06	BS		BCCCK3	BQYNPKM7	0.435636	4.49496	BS		BCCCK3	BYCCK1	0.428	4.48734	BS
BCCCK3	BYCCK2	0.403318	1.07886e+06	BS		BCCCK3	BQYNPKM8	0.436455	5.31827	BS		BCCCK3	BYCCK2	0.403318	4.48734	BS
BCCCK3	BYCCK3	0.395636	1.07886e+06	BS		BCCCK3	BQYNPKM9	0.409318	4.60983	BS		BCCCK3	BYCCK3	0.395636	4.48734	BS
BCCCK3	BYCCK4	0.409182	1.07886e+06	BS		BCCCK3	BYCCK1	0.428	3.03869	BS		BCCCK3	BYCCK4	0.409182	4.48734	BS
BCCCK3	BYCCK5	0.402727	1.07886e+06	BS		BCCCK3	BYCCK2	0.403318	3.12595	BS		BCCCK3	BYCCK5	0.402727	4.48734	BS
BCCCK3	BYCCK6	0.428636	1.07886e+06	BS		BCCCK3	BYCCK3	0.395636	3.28716	BS		BCCCK3	BYCCK6	0.428636	4.48734	BS
BCCCK3	BYCCK7	0.446409	1.07886e+06	BS		BCCCK3	BYCCK4	0.409182	3.32166	BS		BCCCK3	BYCCK7	0.446409	4.48734	BS
BCCCK3	BYCCK8	0.4505	1.07886e+06	BS		BCCCK3	BYCCK5	0.402727	3.17615	BS		BCCCK3	BYCCK8	0.4505	4.48734	BS
BCCCK3	BYCCK9	0.449818	1.07886e+06	BS		BCCCK3	BYCCK6	0.428636	3.12377	BS		BCCCK3	BYCCK9	0.449818	4.48734	BS
BCCCK3	BYCNPK1	0.429727	1.07886e+06	BS		BCCCK3	BYCCK7	0.446409	2.85478	BS		BCCCK3	BYCNPK1	0.429727	4.48734	BS
BCCCK3	BYCNPK2	0.440364	1.07886e+06	BS		BCCCK3	BYCCK8	0.4505	3.01268	BS		BCCCK3	BYCNPK2	0.440364	4.48734	BS
BCCCK3	BYCNPK3	0.402318	1.07886e+06	BS		BCCCK3	BYCCK9	0.449818	3.23654	BS		BCCCK3	BYCNPK3	0.402318	4.48734	BS
BCCCK3	BYCNPK4	0.441545	1.07886e+06	BS		BCCCK3	BYCNPK1	0.429727	2.53884	BS		BCCCK3	BYCNPK4	0.441545	4.48734	BS
BCCCK3	BYCNPK5	0.443818	1.07886e+06	BS		BCCCK3	BYCNPK2	0.440364	2.79201	BS		BCCCK3	BYCNPK5	0.443818	4.48734	BS
BCCCK3	BYCNPK6	0.432545	1.07886e+06	BS		BCCCK3	BYCNPK3	0.402318	2.8093	BS		BCCCK3	BYCNPK6	0.432545	4.48734	BS
BCCCK3	BYCNPK7	0.441591	1.07886e+06	BS		BCCCK3	BYCNPK4	0.441545	3.35033	BS		BCCCK3	BYCNPK7	0.441591	4.48734	BS
BCCCK3	BYCNPK8	0.443136	1.07886e+06	BS		BCCCK3	BYCNPK5	0.443818	2.97077	BS		BCCCK3	BYCNPK8	0.443136	4.48734	BS
BCCCK3	BYCNPK9	0.442136	1.07886e+06	BS		BCCCK3	BYCNPK6	0.432545	2.87524	BS		BCCCK3	BYCNPK9	0.442136	4.48734	BS
BCCCK3	BYCNPKM1	0.425773	1.07886e+06	BS		BCCCK3	BYCNPK7	0.441591	2.84676	BS		BCCCK3	BYCNPKM1	0.425773	4.48734	BS
BCCCK3	BYCNPKM2	0.410682	1.07886e+06	BS		BCCCK3	BYCNPK8	0.443136	2.77289	BS		BCCCK3	BYCNPKM2	0.410682	4.48734	BS
BCCCK3	BYCNPKM3	0.402091	1.07886e+06	BS		BCCCK3	BYCNPK9	0.442136	2.84397	BS		BCCCK3	BYCNPKM3	0.402091	4.48734	BS
BCCCK3	BYCNPKM4	0.443864	1.07886e+06	BS		BCCCK3	BYCNPKM1	0.425773	2.48392	BS		BCCCK3	BYCNPKM4	0.443864	4.48734	BS
BCCCK3	BYCNPKM5	0.432364	1.07886e+06	BS		BCCCK3	BYCNPKM2	0.410682	2.6947	BS		BCCCK3	BYCNPKM5	0.432364	4.48734	BS
BCCCK3	BYCNPKM6	0.432773	1.07886e+06	BS		BCCCK3	BYCNPKM3	0.402091	2.8681	BS		BCCCK3	BYCNPKM6	0.432773	4.48734	BS
BCCCK3	BYCNPKM7	0.421909	1.07886e+06	BS		BCCCK3	BYCNPKM4	0.443864	2.29637	BS		BCCCK3	BYCNPKM7	0.421909	4.48734	BS
BCCCK3	BYCNPKM8	0.437318	1.07886e+06	BS		BCCCK3	BYCNPKM5	0.432364	2.37445	BS		BCCCK3	BYCNPKM8	0.437318	4.48734	BS
BCCCK3	BYCNPKM9	0.419273	1.07886e+06	BS		BCCCK3	BYCNPKM6	0.432773	2.864	BS		BCCCK3	BYCNPKM9	0.419273	4.48734	BS
BCCCK3	BYYCK1	0.439273	1.40284e+06	BS		BCCCK3	BYCNPKM7	0.421909	3.8905	BS		BCCCK3	BYYCK1	0.439273	5.2757	BS
BCCCK3	BYYCK2	0.465864	1.40284e+06	BS		BCCCK3	BYCNPKM8	0.437318	3.23202	BS		BCCCK3	BYYCK2	0.465864	5.2757	BS
BCCCK3	BYYCK3	0.436864	1.40284e+06	BS		BCCCK3	BYCNPKM9	0.419273	2.33009	BS		BCCCK3	BYYCK3	0.436864	5.2757	BS
BCCCK3	BYYCK4	0.430091	1.40284e+06	BS		BCCCK3	BYYCK1	0.439273	2.93659	BS		BCCCK3	BYYCK4	0.430091	5.2757	BS
BCCCK3	BYYCK5	0.451773	1.40284e+06	BS		BCCCK3	BYYCK2	0.465864	3.11304	BS		BCCCK3	BYYCK5	0.451773	5.2757	BS
BCCCK3	BYYCK6	0.419636	1.40284e+06	BS		BCCCK3	BYYCK3	0.436864	3.16108	BS		BCCCK3	BYYCK6	0.419636	5.2757	BS
BCCCK3	BYYCK7	0.454955	1.40284e+06	BS		BCCCK3	BYYCK4	0.430091	3.52976	BS		BCCCK3	BYYCK7	0.454955	5.2757	BS
BCCCK3	BYYCK8	0.460045	1.40284e+06	BS		BCCCK3	BYYCK5	0.451773	3.33047	BS		BCCCK3	BYYCK8	0.460045	5.2757	BS
BCCCK3	BYYCK9	0.453818	1.40284e+06	BS		BCCCK3	BYYCK6	0.419636	3.18461	BS		BCCCK3	BYYCK9	0.453818	5.2757	BS
BCCCK3	BYYNPK1	0.455455	1.40284e+06	BS		BCCCK3	BYYCK7	0.454955	2.91227	BS		BCCCK3	BYYNPK1	0.455455	5.2757	BS
BCCCK3	BYYNPK2	0.453	1.40284e+06	BS		BCCCK3	BYYCK8	0.460045	3.17538	BS		BCCCK3	BYYNPK2	0.453	5.2757	BS
BCCCK3	BYYNPK3	0.464455	1.40284e+06	BS		BCCCK3	BYYCK9	0.453818	3.37905	BS		BCCCK3	BYYNPK3	0.464455	5.2757	BS
BCCCK3	BYYNPK4	0.449636	1.40284e+06	BS		BCCCK3	BYYNPK1	0.455455	3.1685	BS		BCCCK3	BYYNPK4	0.449636	5.2757	BS
BCCCK3	BYYNPK5	0.443727	1.40284e+06	BS		BCCCK3	BYYNPK2	0.453	4.38996	BS		BCCCK3	BYYNPK5	0.443727	5.2757	BS
BCCCK3	BYYNPK6	0.446909	1.40284e+06	BS		BCCCK3	BYYNPK3	0.464455	3.17387	BS		BCCCK3	BYYNPK6	0.446909	5.2757	BS
BCCCK3	BYYNPK7	0.433682	1.40284e+06	BS		BCCCK3	BYYNPK4	0.449636	3.48665	BS		BCCCK3	BYYNPK7	0.433682	5.2757	BS
BCCCK3	BYYNPK8	0.474227	1.40284e+06	BS		BCCCK3	BYYNPK5	0.443727	4.08166	BS		BCCCK3	BYYNPK8	0.474227	5.2757	BS
BCCCK3	BYYNPK9	0.462682	1.40284e+06	BS		BCCCK3	BYYNPK6	0.446909	4.64562	BS		BCCCK3	BYYNPK9	0.462682	5.2757	BS
BCCCK3	BYYNPKM1	0.427682	1.40284e+06	BS		BCCCK3	BYYNPK7	0.433682	3.8237	BS		BCCCK3	BYYNPKM1	0.427682	5.2757	BS
BCCCK3	BYYNPKM2	0.465955	1.40284e+06	BS		BCCCK3	BYYNPK8	0.474227	3.67055	BS		BCCCK3	BYYNPKM2	0.465955	5.2757	BS
BCCCK3	BYYNPKM3	0.460409	1.40284e+06	BS		BCCCK3	BYYNPK9	0.462682	3.62458	BS		BCCCK3	BYYNPKM3	0.460409	5.2757	BS
BCCCK3	BYYNPKM4	0.454318	1.40284e+06	BS		BCCCK3	BYYNPKM1	0.427682	3.11878	BS		BCCCK3	BYYNPKM4	0.454318	5.2757	BS
BCCCK3	BYYNPKM5	0.465909	1.40284e+06	BS		BCCCK3	BYYNPKM2	0.465955	2.94184	BS		BCCCK3	BYYNPKM5	0.465909	5.2757	BS
BCCCK3	BYYNPKM6	0.436591	1.40284e+06	BS		BCCCK3	BYYNPKM3	0.460409	3.03286	BS		BCCCK3	BYYNPKM6	0.436591	5.2757	BS
BCCCK3	BYYNPKM7	0.468864	1.40284e+06	BS		BCCCK3	BYYNPKM4	0.454318	3.07331	BS		BCCCK3	BYYNPKM7	0.468864	5.2757	BS
BCCCK3	BYYNPKM8	0.454545	1.40284e+06	BS		BCCCK3	BYYNPKM5	0.465909	3.7041	BS		BCCCK3	BYYNPKM8	0.454545	5.2757	BS
BCCCK3	BYYNPKM9	0.442273	1.40284e+06	BS		BCCCK3	BYYNPKM6	0.436591	3.25809	BS		BCCCK3	BYYNPKM9	0.442273	5.2757	BS
BCCNPK1	BQYCK1	0.315955	2.25492e+06	BS		BCCCK3	BYYNPKM7	0.468864	3.02885	BS		BCCNPK1	BQYCK1	0.315955	6.51217	BS
BCCNPK1	BQYCK2	0.336182	2.25492e+06	BS		BCCCK3	BYYNPKM8	0.454545	3.65057	BS		BCCNPK1	BQYCK2	0.336182	6.51217	BS
BCCNPK1	BQYCK3	0.323409	2.25492e+06	BS		BCCCK3	BYYNPKM9	0.442273	3.4167	BS		BCCNPK1	BQYCK3	0.323409	6.51217	BS
BCCNPK1	BQYCK4	0.321864	2.25492e+06	BS		BCCNPK1	BCCCK1	0.657091	1.27209	BS		BCCNPK1	BQYCK4	0.321864	6.51217	BS
BCCNPK1	BQYCK5	0.315682	2.25492e+06	BS		BCCNPK1	BCCCK2	0.681909	1.24174	BS		BCCNPK1	BQYCK5	0.315682	6.51217	BS
BCCNPK1	BQYCK6	0.335318	2.25492e+06	BS		BCCNPK1	BCCCK3	0.655182	1.22014	BS		BCCNPK1	BQYCK6	0.335318	6.51217	BS
BCCNPK1	BQYCK7	0.298091	2.25492e+06	BS		BCCNPK1	BQYCK1	0.315955	2.79948	BS		BCCNPK1	BQYCK7	0.298091	6.51217	BS
BCCNPK1	BQYCK8	0.441045	2.25492e+06	BS		BCCNPK1	BQYCK2	0.336182	2.88398	BS		BCCNPK1	BQYCK8	0.441045	6.51217	BS
BCCNPK1	BQYCK9	0.331591	2.25492e+06	BS		BCCNPK1	BQYCK3	0.323409	3.04182	BS		BCCNPK1	BQYCK9	0.331591	6.51217	BS
BCCNPK1	BQYNPK1	0.188818	2.25492e+06	BS		BCCNPK1	BQYCK4	0.321864	2.97228	BS		BCCNPK1	BQYNPK1	0.188818	6.51217	BS
BCCNPK1	BQYNPK2	0.155	2.25492e+06	BS		BCCNPK1	BQYCK5	0.315682	3.01605	BS		BCCNPK1	BQYNPK2	0.155	6.51217	BS
BCCNPK1	BQYNPK3	0.171364	2.25492e+06	BS		BCCNPK1	BQYCK6	0.335318	3.21085	BS		BCCNPK1	BQYNPK3	0.171364	6.51217	BS
BCCNPK1	BQYNPK4	0.128	2.25492e+06	BS		BCCNPK1	BQYCK7	0.298091	3.23409	BS		BCCNPK1	BQYNPK4	0.128	6.51217	BS
BCCNPK1	BQYNPK5	0.15	2.25492e+06	BS		BCCNPK1	BQYCK8	0.441045	3.1499	BS		BCCNPK1	BQYNPK5	0.15	6.51217	BS
BCCNPK1	BQYNPK6	0.140409	2.25492e+06	BS		BCCNPK1	BQYCK9	0.331591	3.93321	BS		BCCNPK1	BQYNPK6	0.140409	6.51217	BS
BCCNPK1	BQYNPK7	0.137591	2.25492e+06	BS		BCCNPK1	BQYNPK1	0.188818	2.55219	BS		BCCNPK1	BQYNPK7	0.137591	6.51217	BS
BCCNPK1	BQYNPK8	0.166273	2.25492e+06	BS		BCCNPK1	BQYNPK2	0.155	2.46065	BS		BCCNPK1	BQYNPK8	0.166273	6.51217	BS
BCCNPK1	BQYNPK9	0.168682	2.25492e+06	BS		BCCNPK1	BQYNPK3	0.171364	2.25024	BS		BCCNPK1	BQYNPK9	0.168682	6.51217	BS
BCCNPK1	BQYNPKM1	0.436545	2.25492e+06	BS		BCCNPK1	BQYNPK4	0.128	3.09633	BS		BCCNPK1	BQYNPKM1	0.436545	6.51217	BS
BCCNPK1	BQYNPKM2	0.441727	2.25492e+06	BS		BCCNPK1	BQYNPK5	0.15	3.13652	BS		BCCNPK1	BQYNPKM2	0.441727	6.51217	BS
BCCNPK1	BQYNPKM3	0.470455	2.25492e+06	BS		BCCNPK1	BQYNPK6	0.140409	2.59258	BS		BCCNPK1	BQYNPKM3	0.470455	6.51217	BS
BCCNPK1	BQYNPKM4	0.433955	2.25492e+06	BS		BCCNPK1	BQYNPK7	0.137591	2.96868	BS		BCCNPK1	BQYNPKM4	0.433955	6.51217	BS
BCCNPK1	BQYNPKM5	0.405909	2.25492e+06	BS		BCCNPK1	BQYNPK8	0.166273	3.14666	BS		BCCNPK1	BQYNPKM5	0.405909	6.51217	BS
BCCNPK1	BQYNPKM6	0.432364	2.25492e+06	BS		BCCNPK1	BQYNPK9	0.168682	2.88988	BS		BCCNPK1	BQYNPKM6	0.432364	6.51217	BS
BCCNPK1	BQYNPKM7	0.443	2.25492e+06	BS		BCCNPK1	BQYNPKM1	0.436545	4.48094	BS		BCCNPK1	BQYNPKM7	0.443	6.51217	BS
BCCNPK1	BQYNPKM8	0.467636	2.25492e+06	BS		BCCNPK1	BQYNPKM2	0.441727	3.90016	BS		BCCNPK1	BQYNPKM8	0.467636	6.51217	BS
BCCNPK1	BQYNPKM9	0.426227	2.25492e+06	BS		BCCNPK1	BQYNPKM3	0.470455	5.3341	BS		BCCNPK1	BQYNPKM9	0.426227	6.51217	BS
BCCNPK1	BYCCK1	0.344955	1.07886e+06	BS		BCCNPK1	BQYNPKM4	0.433955	5.04524	BS		BCCNPK1	BYCCK1	0.344955	4.48734	BS
BCCNPK1	BYCCK2	0.343864	1.07886e+06	BS		BCCNPK1	BQYNPKM5	0.405909	3.92525	BS		BCCNPK1	BYCCK2	0.343864	4.48734	BS
BCCNPK1	BYCCK3	0.331227	1.07886e+06	BS		BCCNPK1	BQYNPKM6	0.432364	4.52213	BS		BCCNPK1	BYCCK3	0.331227	4.48734	BS
BCCNPK1	BYCCK4	0.334091	1.07886e+06	BS		BCCNPK1	BQYNPKM7	0.443	4.24007	BS		BCCNPK1	BYCCK4	0.334091	4.48734	BS
BCCNPK1	BYCCK5	0.331045	1.07886e+06	BS		BCCNPK1	BQYNPKM8	0.467636	4.94303	BS		BCCNPK1	BYCCK5	0.331045	4.48734	BS
BCCNPK1	BYCCK6	0.356091	1.07886e+06	BS		BCCNPK1	BQYNPKM9	0.426227	4.28938	BS		BCCNPK1	BYCCK6	0.356091	4.48734	BS
BCCNPK1	BYCCK7	0.357591	1.07886e+06	BS		BCCNPK1	BYCCK1	0.344955	3.97697	BS		BCCNPK1	BYCCK7	0.357591	4.48734	BS
BCCNPK1	BYCCK8	0.365591	1.07886e+06	BS		BCCNPK1	BYCCK2	0.343864	4.04876	BS		BCCNPK1	BYCCK8	0.365591	4.48734	BS
BCCNPK1	BYCCK9	0.360864	1.07886e+06	BS		BCCNPK1	BYCCK3	0.331227	4.21089	BS		BCCNPK1	BYCCK9	0.360864	4.48734	BS
BCCNPK1	BYCNPK1	0.365227	1.07886e+06	BS		BCCNPK1	BYCCK4	0.334091	4.25918	BS		BCCNPK1	BYCNPK1	0.365227	4.48734	BS
BCCNPK1	BYCNPK2	0.363227	1.07886e+06	BS		BCCNPK1	BYCCK5	0.331045	4.06183	BS		BCCNPK1	BYCNPK2	0.363227	4.48734	BS
BCCNPK1	BYCNPK3	0.351682	1.07886e+06	BS		BCCNPK1	BYCCK6	0.356091	4.05264	BS		BCCNPK1	BYCNPK3	0.351682	4.48734	BS
BCCNPK1	BYCNPK4	0.369955	1.07886e+06	BS		BCCNPK1	BYCCK7	0.357591	3.77846	BS		BCCNPK1	BYCNPK4	0.369955	4.48734	BS
BCCNPK1	BYCNPK5	0.369318	1.07886e+06	BS		BCCNPK1	BYCCK8	0.365591	3.94775	BS		BCCNPK1	BYCNPK5	0.369318	4.48734	BS
BCCNPK1	BYCNPK6	0.372182	1.07886e+06	BS		BCCNPK1	BYCCK9	0.360864	4.1781	BS		BCCNPK1	BYCNPK6	0.372182	4.48734	BS
BCCNPK1	BYCNPK7	0.363591	1.07886e+06	BS		BCCNPK1	BYCNPK1	0.365227	3.44066	BS		BCCNPK1	BYCNPK7	0.363591	4.48734	BS
BCCNPK1	BYCNPK8	0.360773	1.07886e+06	BS		BCCNPK1	BYCNPK2	0.363227	3.60138	BS		BCCNPK1	BYCNPK8	0.360773	4.48734	BS
BCCNPK1	BYCNPK9	0.375136	1.07886e+06	BS		BCCNPK1	BYCNPK3	0.351682	3.68515	BS		BCCNPK1	BYCNPK9	0.375136	4.48734	BS
BCCNPK1	BYCNPKM1	0.363409	1.07886e+06	BS		BCCNPK1	BYCNPK4	0.369955	4.20847	BS		BCCNPK1	BYCNPKM1	0.363409	4.48734	BS
BCCNPK1	BYCNPKM2	0.364636	1.07886e+06	BS		BCCNPK1	BYCNPK5	0.369318	3.85874	BS		BCCNPK1	BYCNPKM2	0.364636	4.48734	BS
BCCNPK1	BYCNPKM3	0.346955	1.07886e+06	BS		BCCNPK1	BYCNPK6	0.372182	3.7755	BS		BCCNPK1	BYCNPKM3	0.346955	4.48734	BS
BCCNPK1	BYCNPKM4	0.353455	1.07886e+06	BS		BCCNPK1	BYCNPK7	0.363591	3.74692	BS		BCCNPK1	BYCNPKM4	0.353455	4.48734	BS
BCCNPK1	BYCNPKM5	0.348591	1.07886e+06	BS		BCCNPK1	BYCNPK8	0.360773	3.71146	BS		BCCNPK1	BYCNPKM5	0.348591	4.48734	BS
BCCNPK1	BYCNPKM6	0.3495	1.07886e+06	BS		BCCNPK1	BYCNPK9	0.375136	3.76795	BS		BCCNPK1	BYCNPKM6	0.3495	4.48734	BS
BCCNPK1	BYCNPKM7	0.358455	1.07886e+06	BS		BCCNPK1	BYCNPKM1	0.363409	3.21124	BS		BCCNPK1	BYCNPKM7	0.358455	4.48734	BS
BCCNPK1	BYCNPKM8	0.354364	1.07886e+06	BS		BCCNPK1	BYCNPKM2	0.364636	3.41757	BS		BCCNPK1	BYCNPKM8	0.354364	4.48734	BS
BCCNPK1	BYCNPKM9	0.349682	1.07886e+06	BS		BCCNPK1	BYCNPKM3	0.346955	3.51295	BS		BCCNPK1	BYCNPKM9	0.349682	4.48734	BS
BCCNPK1	BYYCK1	0.360773	1.40284e+06	BS		BCCNPK1	BYCNPKM4	0.353455	2.89583	BS		BCCNPK1	BYYCK1	0.360773	5.2757	BS
BCCNPK1	BYYCK2	0.365409	1.40284e+06	BS		BCCNPK1	BYCNPKM5	0.348591	2.85623	BS		BCCNPK1	BYYCK2	0.365409	5.2757	BS
BCCNPK1	BYYCK3	0.341409	1.40284e+06	BS		BCCNPK1	BYCNPKM6	0.3495	3.45424	BS		BCCNPK1	BYYCK3	0.341409	5.2757	BS
BCCNPK1	BYYCK4	0.337455	1.40284e+06	BS		BCCNPK1	BYCNPKM7	0.358455	4.13664	BS		BCCNPK1	BYYCK4	0.337455	5.2757	BS
BCCNPK1	BYYCK5	0.359091	1.40284e+06	BS		BCCNPK1	BYCNPKM8	0.354364	3.66857	BS		BCCNPK1	BYYCK5	0.359091	5.2757	BS
BCCNPK1	BYYCK6	0.345409	1.40284e+06	BS		BCCNPK1	BYCNPKM9	0.349682	2.76918	BS		BCCNPK1	BYYCK6	0.345409	5.2757	BS
BCCNPK1	BYYCK7	0.375091	1.40284e+06	BS		BCCNPK1	BYYCK1	0.360773	3.82525	BS		BCCNPK1	BYYCK7	0.375091	5.2757	BS
BCCNPK1	BYYCK8	0.370364	1.40284e+06	BS		BCCNPK1	BYYCK2	0.365409	4.00373	BS		BCCNPK1	BYYCK8	0.370364	5.2757	BS
BCCNPK1	BYYCK9	0.357091	1.40284e+06	BS		BCCNPK1	BYYCK3	0.341409	4.04258	BS		BCCNPK1	BYYCK9	0.357091	5.2757	BS
BCCNPK1	BYYNPK1	0.386318	1.40284e+06	BS		BCCNPK1	BYYCK4	0.337455	4.43727	BS		BCCNPK1	BYYNPK1	0.386318	5.2757	BS
BCCNPK1	BYYNPK2	0.360909	1.40284e+06	BS		BCCNPK1	BYYCK5	0.359091	4.25073	BS		BCCNPK1	BYYNPK2	0.360909	5.2757	BS
BCCNPK1	BYYNPK3	0.370364	1.40284e+06	BS		BCCNPK1	BYYCK6	0.345409	4.07813	BS		BCCNPK1	BYYNPK3	0.370364	5.2757	BS
BCCNPK1	BYYNPK4	0.377591	1.40284e+06	BS		BCCNPK1	BYYCK7	0.375091	3.78758	BS		BCCNPK1	BYYNPK4	0.377591	5.2757	BS
BCCNPK1	BYYNPK5	0.364727	1.40284e+06	BS		BCCNPK1	BYYCK8	0.370364	4.06967	BS		BCCNPK1	BYYNPK5	0.364727	5.2757	BS
BCCNPK1	BYYNPK6	0.372182	1.40284e+06	BS		BCCNPK1	BYYCK9	0.357091	4.29366	BS		BCCNPK1	BYYNPK6	0.372182	5.2757	BS
BCCNPK1	BYYNPK7	0.375227	1.40284e+06	BS		BCCNPK1	BYYNPK1	0.386318	4.05976	BS		BCCNPK1	BYYNPK7	0.375227	5.2757	BS
BCCNPK1	BYYNPK8	0.390455	1.40284e+06	BS		BCCNPK1	BYYNPK2	0.360909	5.06398	BS		BCCNPK1	BYYNPK8	0.390455	5.2757	BS
BCCNPK1	BYYNPK9	0.369955	1.40284e+06	BS		BCCNPK1	BYYNPK3	0.370364	4.08298	BS		BCCNPK1	BYYNPK9	0.369955	5.2757	BS
BCCNPK1	BYYNPKM1	0.368045	1.40284e+06	BS		BCCNPK1	BYYNPK4	0.377591	4.37111	BS		BCCNPK1	BYYNPKM1	0.368045	5.2757	BS
BCCNPK1	BYYNPKM2	0.376864	1.40284e+06	BS		BCCNPK1	BYYNPK5	0.364727	4.75765	BS		BCCNPK1	BYYNPKM2	0.376864	5.2757	BS
BCCNPK1	BYYNPKM3	0.375864	1.40284e+06	BS		BCCNPK1	BYYNPK6	0.372182	5.30766	BS		BCCNPK1	BYYNPKM3	0.375864	5.2757	BS
BCCNPK1	BYYNPKM4	0.363136	1.40284e+06	BS		BCCNPK1	BYYNPK7	0.375227	4.64772	BS		BCCNPK1	BYYNPKM4	0.363136	5.2757	BS
BCCNPK1	BYYNPKM5	0.374545	1.40284e+06	BS		BCCNPK1	BYYNPK8	0.390455	4.52182	BS		BCCNPK1	BYYNPKM5	0.374545	5.2757	BS
BCCNPK1	BYYNPKM6	0.355409	1.40284e+06	BS		BCCNPK1	BYYNPK9	0.369955	4.42552	BS		BCCNPK1	BYYNPKM6	0.355409	5.2757	BS
BCCNPK1	BYYNPKM7	0.3765	1.40284e+06	BS		BCCNPK1	BYYNPKM1	0.368045	3.9023	BS		BCCNPK1	BYYNPKM7	0.3765	5.2757	BS
BCCNPK1	BYYNPKM8	0.3615	1.40284e+06	BS		BCCNPK1	BYYNPKM2	0.376864	3.70594	BS		BCCNPK1	BYYNPKM8	0.3615	5.2757	BS
BCCNPK1	BYYNPKM9	0.374364	1.40284e+06	BS		BCCNPK1	BYYNPKM3	0.375864	3.71118	BS		BCCNPK1	BYYNPKM9	0.374364	5.2757	BS
BCCNPK2	BQYCK1	0.288091	2.25492e+06	BS		BCCNPK1	BYYNPKM4	0.363136	3.81161	BS		BCCNPK2	BQYCK1	0.288091	6.51217	BS
BCCNPK2	BQYCK2	0.306182	2.25492e+06	BS		BCCNPK1	BYYNPKM5	0.374545	4.41548	BS		BCCNPK2	BQYCK2	0.306182	6.51217	BS
BCCNPK2	BQYCK3	0.293364	2.25492e+06	BS		BCCNPK1	BYYNPKM6	0.355409	4.00345	BS		BCCNPK2	BQYCK3	0.293364	6.51217	BS
BCCNPK2	BQYCK4	0.289045	2.25492e+06	BS		BCCNPK1	BYYNPKM7	0.3765	3.74693	BS		BCCNPK2	BQYCK4	0.289045	6.51217	BS
BCCNPK2	BQYCK5	0.285591	2.25492e+06	BS		BCCNPK1	BYYNPKM8	0.3615	4.39164	BS		BCCNPK2	BQYCK5	0.285591	6.51217	BS
BCCNPK2	BQYCK6	0.2955	2.25492e+06	BS		BCCNPK1	BYYNPKM9	0.374364	4.05975	BS		BCCNPK2	BQYCK6	0.2955	6.51217	BS
BCCNPK2	BQYCK7	0.272273	2.25492e+06	BS		BCCNPK2	BCCCK1	0.6115	1.30791	BS		BCCNPK2	BQYCK7	0.272273	6.51217	BS
BCCNPK2	BQYCK8	0.412773	2.25492e+06	BS		BCCNPK2	BCCCK2	0.677136	1.35962	BS		BCCNPK2	BQYCK8	0.412773	6.51217	BS
BCCNPK2	BQYCK9	0.300455	2.25492e+06	BS		BCCNPK2	BCCCK3	0.623773	1.23728	BS		BCCNPK2	BQYCK9	0.300455	6.51217	BS
BCCNPK2	BQYNPK1	0.178636	2.25492e+06	BS		BCCNPK2	BCCNPK1	0.7855	0.784349	BS		BCCNPK2	BQYNPK1	0.178636	6.51217	BS
BCCNPK2	BQYNPK2	0.143955	2.25492e+06	BS		BCCNPK2	BQYCK1	0.288091	2.68478	BS		BCCNPK2	BQYNPK2	0.143955	6.51217	BS
BCCNPK2	BQYNPK3	0.1615	2.25492e+06	BS		BCCNPK2	BQYCK2	0.306182	2.75584	BS		BCCNPK2	BQYNPK3	0.1615	6.51217	BS
BCCNPK2	BQYNPK4	0.119636	2.25492e+06	BS		BCCNPK2	BQYCK3	0.293364	2.93076	BS		BCCNPK2	BQYNPK4	0.119636	6.51217	BS
BCCNPK2	BQYNPK5	0.141545	2.25492e+06	BS		BCCNPK2	BQYCK4	0.289045	2.84348	BS		BCCNPK2	BQYNPK5	0.141545	6.51217	BS
BCCNPK2	BQYNPK6	0.131682	2.25492e+06	BS		BCCNPK2	BQYCK5	0.285591	2.90482	BS		BCCNPK2	BQYNPK6	0.131682	6.51217	BS
BCCNPK2	BQYNPK7	0.130227	2.25492e+06	BS		BCCNPK2	BQYCK6	0.2955	3.1022	BS		BCCNPK2	BQYNPK7	0.130227	6.51217	BS
BCCNPK2	BQYNPK8	0.156318	2.25492e+06	BS		BCCNPK2	BQYCK7	0.272273	2.97236	BS		BCCNPK2	BQYNPK8	0.156318	6.51217	BS
BCCNPK2	BQYNPK9	0.157545	2.25492e+06	BS		BCCNPK2	BQYCK8	0.412773	3.01309	BS		BCCNPK2	BQYNPK9	0.157545	6.51217	BS
BCCNPK2	BQYNPKM1	0.391136	2.25492e+06	BS		BCCNPK2	BQYCK9	0.300455	3.92633	BS		BCCNPK2	BQYNPKM1	0.391136	6.51217	BS
BCCNPK2	BQYNPKM2	0.401727	2.25492e+06	BS		BCCNPK2	BQYNPK1	0.178636	2.32224	BS		BCCNPK2	BQYNPKM2	0.401727	6.51217	BS
BCCNPK2	BQYNPKM3	0.434682	2.25492e+06	BS		BCCNPK2	BQYNPK2	0.143955	2.26196	BS		BCCNPK2	BQYNPKM3	0.434682	6.51217	BS
BCCNPK2	BQYNPKM4	0.402273	2.25492e+06	BS		BCCNPK2	BQYNPK3	0.1615	2.04906	BS		BCCNPK2	BQYNPKM4	0.402273	6.51217	BS
BCCNPK2	BQYNPKM5	0.367545	2.25492e+06	BS		BCCNPK2	BQYNPK4	0.119636	2.96557	BS		BCCNPK2	BQYNPKM5	0.367545	6.51217	BS
BCCNPK2	BQYNPKM6	0.396364	2.25492e+06	BS		BCCNPK2	BQYNPK5	0.141545	2.90066	BS		BCCNPK2	BQYNPKM6	0.396364	6.51217	BS
BCCNPK2	BQYNPKM7	0.403591	2.25492e+06	BS		BCCNPK2	BQYNPK6	0.131682	2.44301	BS		BCCNPK2	BQYNPKM7	0.403591	6.51217	BS
BCCNPK2	BQYNPKM8	0.426045	2.25492e+06	BS		BCCNPK2	BQYNPK7	0.130227	2.81354	BS		BCCNPK2	BQYNPKM8	0.426045	6.51217	BS
BCCNPK2	BQYNPKM9	0.385364	2.25492e+06	BS		BCCNPK2	BQYNPK8	0.156318	2.8388	BS		BCCNPK2	BQYNPKM9	0.385364	6.51217	BS
BCCNPK2	BYCCK1	0.321455	1.07886e+06	BS		BCCNPK2	BQYNPK9	0.157545	2.74156	BS		BCCNPK2	BYCCK1	0.321455	4.48734	BS
BCCNPK2	BYCCK2	0.316636	1.07886e+06	BS		BCCNPK2	BQYNPKM1	0.391136	4.07883	BS		BCCNPK2	BYCCK2	0.316636	4.48734	BS
BCCNPK2	BYCCK3	0.303182	1.07886e+06	BS		BCCNPK2	BQYNPKM2	0.401727	3.60563	BS		BCCNPK2	BYCCK3	0.303182	4.48734	BS
BCCNPK2	BYCCK4	0.316773	1.07886e+06	BS		BCCNPK2	BQYNPKM3	0.434682	4.93891	BS		BCCNPK2	BYCCK4	0.316773	4.48734	BS
BCCNPK2	BYCCK5	0.302909	1.07886e+06	BS		BCCNPK2	BQYNPKM4	0.402273	4.70138	BS		BCCNPK2	BYCCK5	0.302909	4.48734	BS
BCCNPK2	BYCCK6	0.333182	1.07886e+06	BS		BCCNPK2	BQYNPKM5	0.367545	3.5324	BS		BCCNPK2	BYCCK6	0.333182	4.48734	BS
BCCNPK2	BYCCK7	0.331591	1.07886e+06	BS		BCCNPK2	BQYNPKM6	0.396364	4.25972	BS		BCCNPK2	BYCCK7	0.331591	4.48734	BS
BCCNPK2	BYCCK8	0.341045	1.07886e+06	BS		BCCNPK2	BQYNPKM7	0.403591	3.9211	BS		BCCNPK2	BYCCK8	0.341045	4.48734	BS
BCCNPK2	BYCCK9	0.343273	1.07886e+06	BS		BCCNPK2	BQYNPKM8	0.426045	4.6546	BS		BCCNPK2	BYCCK9	0.343273	4.48734	BS
BCCNPK2	BYCNPK1	0.338864	1.07886e+06	BS		BCCNPK2	BQYNPKM9	0.385364	3.92276	BS		BCCNPK2	BYCNPK1	0.338864	4.48734	BS
BCCNPK2	BYCNPK2	0.343	1.07886e+06	BS		BCCNPK2	BYCCK1	0.321455	3.8977	BS		BCCNPK2	BYCNPK2	0.343	4.48734	BS
BCCNPK2	BYCNPK3	0.322591	1.07886e+06	BS		BCCNPK2	BYCCK2	0.316636	3.98857	BS		BCCNPK2	BYCNPK3	0.322591	4.48734	BS
BCCNPK2	BYCNPK4	0.350773	1.07886e+06	BS		BCCNPK2	BYCCK3	0.303182	4.14645	BS		BCCNPK2	BYCNPK4	0.350773	4.48734	BS
BCCNPK2	BYCNPK5	0.355136	1.07886e+06	BS		BCCNPK2	BYCCK4	0.316773	4.1928	BS		BCCNPK2	BYCNPK5	0.355136	4.48734	BS
BCCNPK2	BYCNPK6	0.360909	1.07886e+06	BS		BCCNPK2	BYCCK5	0.302909	4.00546	BS		BCCNPK2	BYCNPK6	0.360909	4.48734	BS
BCCNPK2	BYCNPK7	0.341364	1.07886e+06	BS		BCCNPK2	BYCCK6	0.333182	4.00953	BS		BCCNPK2	BYCNPK7	0.341364	4.48734	BS
BCCNPK2	BYCNPK8	0.338136	1.07886e+06	BS		BCCNPK2	BYCCK7	0.331591	3.7294	BS		BCCNPK2	BYCNPK8	0.338136	4.48734	BS
BCCNPK2	BYCNPK9	0.345591	1.07886e+06	BS		BCCNPK2	BYCCK8	0.341045	3.89205	BS		BCCNPK2	BYCNPK9	0.345591	4.48734	BS
BCCNPK2	BYCNPKM1	0.332545	1.07886e+06	BS		BCCNPK2	BYCCK9	0.343273	4.1142	BS		BCCNPK2	BYCNPKM1	0.332545	4.48734	BS
BCCNPK2	BYCNPKM2	0.333955	1.07886e+06	BS		BCCNPK2	BYCNPK1	0.338864	3.42091	BS		BCCNPK2	BYCNPKM2	0.333955	4.48734	BS
BCCNPK2	BYCNPKM3	0.319409	1.07886e+06	BS		BCCNPK2	BYCNPK2	0.343	3.58798	BS		BCCNPK2	BYCNPKM3	0.319409	4.48734	BS
BCCNPK2	BYCNPKM4	0.335227	1.07886e+06	BS		BCCNPK2	BYCNPK3	0.322591	3.6375	BS		BCCNPK2	BYCNPKM4	0.335227	4.48734	BS
BCCNPK2	BYCNPKM5	0.3325	1.07886e+06	BS		BCCNPK2	BYCNPK4	0.350773	4.15104	BS		BCCNPK2	BYCNPKM5	0.3325	4.48734	BS
BCCNPK2	BYCNPKM6	0.329182	1.07886e+06	BS		BCCNPK2	BYCNPK5	0.355136	3.77788	BS		BCCNPK2	BYCNPKM6	0.329182	4.48734	BS
BCCNPK2	BYCNPKM7	0.341182	1.07886e+06	BS		BCCNPK2	BYCNPK6	0.360909	3.72723	BS		BCCNPK2	BYCNPKM7	0.341182	4.48734	BS
BCCNPK2	BYCNPKM8	0.344818	1.07886e+06	BS		BCCNPK2	BYCNPK7	0.341364	3.63753	BS		BCCNPK2	BYCNPKM8	0.344818	4.48734	BS
BCCNPK2	BYCNPKM9	0.331136	1.07886e+06	BS		BCCNPK2	BYCNPK8	0.338136	3.63944	BS		BCCNPK2	BYCNPKM9	0.331136	4.48734	BS
BCCNPK2	BYYCK1	0.338864	1.40284e+06	BS		BCCNPK2	BYCNPK9	0.345591	3.70814	BS		BCCNPK2	BYYCK1	0.338864	5.2757	BS
BCCNPK2	BYYCK2	0.353864	1.40284e+06	BS		BCCNPK2	BYCNPKM1	0.332545	3.29146	BS		BCCNPK2	BYYCK2	0.353864	5.2757	BS
BCCNPK2	BYYCK3	0.319409	1.40284e+06	BS		BCCNPK2	BYCNPKM2	0.333955	3.50288	BS		BCCNPK2	BYYCK3	0.319409	5.2757	BS
BCCNPK2	BYYCK4	0.312182	1.40284e+06	BS		BCCNPK2	BYCNPKM3	0.319409	3.61012	BS		BCCNPK2	BYYCK4	0.312182	5.2757	BS
BCCNPK2	BYYCK5	0.3385	1.40284e+06	BS		BCCNPK2	BYCNPKM4	0.335227	3.00418	BS		BCCNPK2	BYYCK5	0.3385	5.2757	BS
BCCNPK2	BYYCK6	0.319727	1.40284e+06	BS		BCCNPK2	BYCNPKM5	0.3325	3.02582	BS		BCCNPK2	BYYCK6	0.319727	5.2757	BS
BCCNPK2	BYYCK7	0.353182	1.40284e+06	BS		BCCNPK2	BYCNPKM6	0.329182	3.58597	BS		BCCNPK2	BYYCK7	0.353182	5.2757	BS
BCCNPK2	BYYCK8	0.345318	1.40284e+06	BS		BCCNPK2	BYCNPKM7	0.341182	4.29639	BS		BCCNPK2	BYYCK8	0.345318	5.2757	BS
BCCNPK2	BYYCK9	0.337318	1.40284e+06	BS		BCCNPK2	BYCNPKM8	0.344818	3.81943	BS		BCCNPK2	BYYCK9	0.337318	5.2757	BS
BCCNPK2	BYYNPK1	0.369727	1.40284e+06	BS		BCCNPK2	BYCNPKM9	0.331136	2.95375	BS		BCCNPK2	BYYNPK1	0.369727	5.2757	BS
BCCNPK2	BYYNPK2	0.359	1.40284e+06	BS		BCCNPK2	BYYCK1	0.338864	3.74576	BS		BCCNPK2	BYYNPK2	0.359	5.2757	BS
BCCNPK2	BYYNPK3	0.367955	1.40284e+06	BS		BCCNPK2	BYYCK2	0.353864	3.93443	BS		BCCNPK2	BYYNPK3	0.367955	5.2757	BS
BCCNPK2	BYYNPK4	0.376091	1.40284e+06	BS		BCCNPK2	BYYCK3	0.319409	3.97382	BS		BCCNPK2	BYYNPK4	0.376091	5.2757	BS
BCCNPK2	BYYNPK5	0.365773	1.40284e+06	BS		BCCNPK2	BYYCK4	0.312182	4.36117	BS		BCCNPK2	BYYNPK5	0.365773	5.2757	BS
BCCNPK2	BYYNPK6	0.358045	1.40284e+06	BS		BCCNPK2	BYYCK5	0.3385	4.17142	BS		BCCNPK2	BYYNPK6	0.358045	5.2757	BS
BCCNPK2	BYYNPK7	0.367045	1.40284e+06	BS		BCCNPK2	BYYCK6	0.319727	4.00952	BS		BCCNPK2	BYYNPK7	0.367045	5.2757	BS
BCCNPK2	BYYNPK8	0.391318	1.40284e+06	BS		BCCNPK2	BYYCK7	0.353182	3.73791	BS		BCCNPK2	BYYNPK8	0.391318	5.2757	BS
BCCNPK2	BYYNPK9	0.360364	1.40284e+06	BS		BCCNPK2	BYYCK8	0.345318	3.99903	BS		BCCNPK2	BYYNPK9	0.360364	5.2757	BS
BCCNPK2	BYYNPKM1	0.343364	1.40284e+06	BS		BCCNPK2	BYYCK9	0.337318	4.20458	BS		BCCNPK2	BYYNPKM1	0.343364	5.2757	BS
BCCNPK2	BYYNPKM2	0.364	1.40284e+06	BS		BCCNPK2	BYYNPK1	0.369727	3.92919	BS		BCCNPK2	BYYNPKM2	0.364	5.2757	BS
BCCNPK2	BYYNPKM3	0.358045	1.40284e+06	BS		BCCNPK2	BYYNPK2	0.359	5.05511	BS		BCCNPK2	BYYNPKM3	0.358045	5.2757	BS
BCCNPK2	BYYNPKM4	0.348545	1.40284e+06	BS		BCCNPK2	BYYNPK3	0.367955	3.99365	BS		BCCNPK2	BYYNPKM4	0.348545	5.2757	BS
BCCNPK2	BYYNPKM5	0.367591	1.40284e+06	BS		BCCNPK2	BYYNPK4	0.376091	4.3035	BS		BCCNPK2	BYYNPKM5	0.367591	5.2757	BS
BCCNPK2	BYYNPKM6	0.345545	1.40284e+06	BS		BCCNPK2	BYYNPK5	0.365773	4.67976	BS		BCCNPK2	BYYNPKM6	0.345545	5.2757	BS
BCCNPK2	BYYNPKM7	0.369818	1.40284e+06	BS		BCCNPK2	BYYNPK6	0.358045	5.3079	BS		BCCNPK2	BYYNPKM7	0.369818	5.2757	BS
BCCNPK2	BYYNPKM8	0.350364	1.40284e+06	BS		BCCNPK2	BYYNPK7	0.367045	4.48919	BS		BCCNPK2	BYYNPKM8	0.350364	5.2757	BS
BCCNPK2	BYYNPKM9	0.362409	1.40284e+06	BS		BCCNPK2	BYYNPK8	0.391318	4.4252	BS		BCCNPK2	BYYNPKM9	0.362409	5.2757	BS
BCCNPK3	BQYCK1	0.330409	2.25492e+06	BS		BCCNPK2	BYYNPK9	0.360364	4.37753	BS		BCCNPK3	BQYCK1	0.330409	6.51217	BS
BCCNPK3	BQYCK2	0.334364	2.25492e+06	BS		BCCNPK2	BYYNPKM1	0.343364	3.83804	BS		BCCNPK3	BQYCK2	0.334364	6.51217	BS
BCCNPK3	BQYCK3	0.326455	2.25492e+06	BS		BCCNPK2	BYYNPKM2	0.364	3.6722	BS		BCCNPK3	BQYCK3	0.326455	6.51217	BS
BCCNPK3	BQYCK4	0.324727	2.25492e+06	BS		BCCNPK2	BYYNPKM3	0.358045	3.73803	BS		BCCNPK3	BQYCK4	0.324727	6.51217	BS
BCCNPK3	BQYCK5	0.325227	2.25492e+06	BS		BCCNPK2	BYYNPKM4	0.348545	3.76795	BS		BCCNPK3	BQYCK5	0.325227	6.51217	BS
BCCNPK3	BQYCK6	0.338727	2.25492e+06	BS		BCCNPK2	BYYNPKM5	0.367591	4.35979	BS		BCCNPK3	BQYCK6	0.338727	6.51217	BS
BCCNPK3	BQYCK7	0.306682	2.25492e+06	BS		BCCNPK2	BYYNPKM6	0.345545	3.99567	BS		BCCNPK3	BQYCK7	0.306682	6.51217	BS
BCCNPK3	BQYCK8	0.421227	2.25492e+06	BS		BCCNPK2	BYYNPKM7	0.369818	3.70879	BS		BCCNPK3	BQYCK8	0.421227	6.51217	BS
BCCNPK3	BQYCK9	0.330818	2.25492e+06	BS		BCCNPK2	BYYNPKM8	0.350364	4.37288	BS		BCCNPK3	BQYCK9	0.330818	6.51217	BS
BCCNPK3	BQYNPK1	0.209955	2.25492e+06	BS		BCCNPK2	BYYNPKM9	0.362409	4.06694	BS		BCCNPK3	BQYNPK1	0.209955	6.51217	BS
BCCNPK3	BQYNPK2	0.170273	2.25492e+06	BS		BCCNPK3	BCCCK1	0.585409	1.02354	BS		BCCNPK3	BQYNPK2	0.170273	6.51217	BS
BCCNPK3	BQYNPK3	0.189773	2.25492e+06	BS		BCCNPK3	BCCCK2	0.635136	1.05083	BS		BCCNPK3	BQYNPK3	0.189773	6.51217	BS
BCCNPK3	BQYNPK4	0.1405	2.25492e+06	BS		BCCNPK3	BCCCK3	0.587545	0.943927	BS		BCCNPK3	BQYNPK4	0.1405	6.51217	BS
BCCNPK3	BQYNPK5	0.164409	2.25492e+06	BS		BCCNPK3	BCCNPK1	0.746409	0.902477	BS		BCCNPK3	BQYNPK5	0.164409	6.51217	BS
BCCNPK3	BQYNPK6	0.153136	2.25492e+06	BS		BCCNPK3	BCCNPK2	0.763045	0.622378	BS		BCCNPK3	BQYNPK6	0.153136	6.51217	BS
BCCNPK3	BQYNPK7	0.150682	2.25492e+06	BS		BCCNPK3	BQYCK1	0.330409	2.48257	BS		BCCNPK3	BQYNPK7	0.150682	6.51217	BS
BCCNPK3	BQYNPK8	0.174909	2.25492e+06	BS		BCCNPK3	BQYCK2	0.334364	2.53254	BS		BCCNPK3	BQYNPK8	0.174909	6.51217	BS
BCCNPK3	BQYNPK9	0.177682	2.25492e+06	BS		BCCNPK3	BQYCK3	0.326455	2.69433	BS		BCCNPK3	BQYNPK9	0.177682	6.51217	BS
BCCNPK3	BQYNPKM1	0.421591	2.25492e+06	BS		BCCNPK3	BQYCK4	0.324727	2.63997	BS		BCCNPK3	BQYNPKM1	0.421591	6.51217	BS
BCCNPK3	BQYNPKM2	0.427682	2.25492e+06	BS		BCCNPK3	BQYCK5	0.325227	2.67685	BS		BCCNPK3	BQYNPKM2	0.427682	6.51217	BS
BCCNPK3	BQYNPKM3	0.432545	2.25492e+06	BS		BCCNPK3	BQYCK6	0.338727	2.79435	BS		BCCNPK3	BQYNPKM3	0.432545	6.51217	BS
BCCNPK3	BQYNPKM4	0.429591	2.25492e+06	BS		BCCNPK3	BQYCK7	0.306682	2.7404	BS		BCCNPK3	BQYNPKM4	0.429591	6.51217	BS
BCCNPK3	BQYNPKM5	0.406864	2.25492e+06	BS		BCCNPK3	BQYCK8	0.421227	2.73988	BS		BCCNPK3	BQYNPKM5	0.406864	6.51217	BS
BCCNPK3	BQYNPKM6	0.427045	2.25492e+06	BS		BCCNPK3	BQYCK9	0.330818	4.04533	BS		BCCNPK3	BQYNPKM6	0.427045	6.51217	BS
BCCNPK3	BQYNPKM7	0.432136	2.25492e+06	BS		BCCNPK3	BQYNPK1	0.209955	2.0349	BS		BCCNPK3	BQYNPKM7	0.432136	6.51217	BS
BCCNPK3	BQYNPKM8	0.434455	2.25492e+06	BS		BCCNPK3	BQYNPK2	0.170273	2.06589	BS		BCCNPK3	BQYNPKM8	0.434455	6.51217	BS
BCCNPK3	BQYNPKM9	0.412818	2.25492e+06	BS		BCCNPK3	BQYNPK3	0.189773	1.9496	BS		BCCNPK3	BQYNPKM9	0.412818	6.51217	BS
BCCNPK3	BYCCK1	0.309364	1.07886e+06	BS		BCCNPK3	BQYNPK4	0.1405	2.78911	BS		BCCNPK3	BYCCK1	0.309364	4.48734	BS
BCCNPK3	BYCCK2	0.292909	1.07886e+06	BS		BCCNPK3	BQYNPK5	0.164409	2.65733	BS		BCCNPK3	BYCCK2	0.292909	4.48734	BS
BCCNPK3	BYCCK3	0.286909	1.07886e+06	BS		BCCNPK3	BQYNPK6	0.153136	2.28424	BS		BCCNPK3	BYCCK3	0.286909	4.48734	BS
BCCNPK3	BYCCK4	0.303955	1.07886e+06	BS		BCCNPK3	BQYNPK7	0.150682	2.50533	BS		BCCNPK3	BYCCK4	0.303955	4.48734	BS
BCCNPK3	BYCCK5	0.2955	1.07886e+06	BS		BCCNPK3	BQYNPK8	0.174909	2.49174	BS		BCCNPK3	BYCCK5	0.2955	4.48734	BS
BCCNPK3	BYCCK6	0.325182	1.07886e+06	BS		BCCNPK3	BQYNPK9	0.177682	2.41911	BS		BCCNPK3	BYCCK6	0.325182	4.48734	BS
BCCNPK3	BYCCK7	0.318409	1.07886e+06	BS		BCCNPK3	BQYNPKM1	0.421591	4.28718	BS		BCCNPK3	BYCCK7	0.318409	4.48734	BS
BCCNPK3	BYCCK8	0.328864	1.07886e+06	BS		BCCNPK3	BQYNPKM2	0.427682	3.81299	BS		BCCNPK3	BYCCK8	0.328864	4.48734	BS
BCCNPK3	BYCCK9	0.327227	1.07886e+06	BS		BCCNPK3	BQYNPKM3	0.432545	5.12798	BS		BCCNPK3	BYCCK9	0.327227	4.48734	BS
BCCNPK3	BYCNPK1	0.320773	1.07886e+06	BS		BCCNPK3	BQYNPKM4	0.429591	4.97189	BS		BCCNPK3	BYCNPK1	0.320773	4.48734	BS
BCCNPK3	BYCNPK2	0.331682	1.07886e+06	BS		BCCNPK3	BQYNPKM5	0.406864	3.67029	BS		BCCNPK3	BYCNPK2	0.331682	4.48734	BS
BCCNPK3	BYCNPK3	0.297455	1.07886e+06	BS		BCCNPK3	BQYNPKM6	0.427045	4.50199	BS		BCCNPK3	BYCNPK3	0.297455	4.48734	BS
BCCNPK3	BYCNPK4	0.335864	1.07886e+06	BS		BCCNPK3	BQYNPKM7	0.432136	4.14403	BS		BCCNPK3	BYCNPK4	0.335864	4.48734	BS
BCCNPK3	BYCNPK5	0.341773	1.07886e+06	BS		BCCNPK3	BQYNPKM8	0.434455	4.86246	BS		BCCNPK3	BYCNPK5	0.341773	4.48734	BS
BCCNPK3	BYCNPK6	0.332136	1.07886e+06	BS		BCCNPK3	BQYNPKM9	0.412818	4.13642	BS		BCCNPK3	BYCNPK6	0.332136	4.48734	BS
BCCNPK3	BYCNPK7	0.328136	1.07886e+06	BS		BCCNPK3	BYCCK1	0.309364	3.60443	BS		BCCNPK3	BYCNPK7	0.328136	4.48734	BS
BCCNPK3	BYCNPK8	0.321182	1.07886e+06	BS		BCCNPK3	BYCCK2	0.292909	3.68208	BS		BCCNPK3	BYCNPK8	0.321182	4.48734	BS
BCCNPK3	BYCNPK9	0.331455	1.07886e+06	BS		BCCNPK3	BYCCK3	0.286909	3.83533	BS		BCCNPK3	BYCNPK9	0.331455	4.48734	BS
BCCNPK3	BYCNPKM1	0.326591	1.07886e+06	BS		BCCNPK3	BYCCK4	0.303955	3.88012	BS		BCCNPK3	BYCNPKM1	0.326591	4.48734	BS
BCCNPK3	BYCNPKM2	0.319545	1.07886e+06	BS		BCCNPK3	BYCCK5	0.2955	3.69919	BS		BCCNPK3	BYCNPKM2	0.319545	4.48734	BS
BCCNPK3	BYCNPKM3	0.302636	1.07886e+06	BS		BCCNPK3	BYCCK6	0.325182	3.70305	BS		BCCNPK3	BYCNPKM3	0.302636	4.48734	BS
BCCNPK3	BYCNPKM4	0.319	1.07886e+06	BS		BCCNPK3	BYCCK7	0.318409	3.43518	BS		BCCNPK3	BYCNPKM4	0.319	4.48734	BS
BCCNPK3	BYCNPKM5	0.318091	1.07886e+06	BS		BCCNPK3	BYCCK8	0.328864	3.59872	BS		BCCNPK3	BYCNPKM5	0.318091	4.48734	BS
BCCNPK3	BYCNPKM6	0.316727	1.07886e+06	BS		BCCNPK3	BYCCK9	0.327227	3.80074	BS		BCCNPK3	BYCNPKM6	0.316727	4.48734	BS
BCCNPK3	BYCNPKM7	0.320182	1.07886e+06	BS		BCCNPK3	BYCNPK1	0.320773	3.17623	BS		BCCNPK3	BYCNPKM7	0.320182	4.48734	BS
BCCNPK3	BYCNPKM8	0.327636	1.07886e+06	BS		BCCNPK3	BYCNPK2	0.331682	3.39413	BS		BCCNPK3	BYCNPKM8	0.327636	4.48734	BS
BCCNPK3	BYCNPKM9	0.311045	1.07886e+06	BS		BCCNPK3	BYCNPK3	0.297455	3.438	BS		BCCNPK3	BYCNPKM9	0.311045	4.48734	BS
BCCNPK3	BYYCK1	0.312682	1.40284e+06	BS		BCCNPK3	BYCNPK4	0.335864	3.91769	BS		BCCNPK3	BYYCK1	0.312682	5.2757	BS
BCCNPK3	BYYCK2	0.329682	1.40284e+06	BS		BCCNPK3	BYCNPK5	0.341773	3.48342	BS		BCCNPK3	BYYCK2	0.329682	5.2757	BS
BCCNPK3	BYYCK3	0.307	1.40284e+06	BS		BCCNPK3	BYCNPK6	0.332136	3.44853	BS		BCCNPK3	BYYCK3	0.307	5.2757	BS
BCCNPK3	BYYCK4	0.302682	1.40284e+06	BS		BCCNPK3	BYCNPK7	0.328136	3.38163	BS		BCCNPK3	BYYCK4	0.302682	5.2757	BS
BCCNPK3	BYYCK5	0.324818	1.40284e+06	BS		BCCNPK3	BYCNPK8	0.321182	3.33649	BS		BCCNPK3	BYYCK5	0.324818	5.2757	BS
BCCNPK3	BYYCK6	0.302409	1.40284e+06	BS		BCCNPK3	BYCNPK9	0.331455	3.45336	BS		BCCNPK3	BYYCK6	0.302409	5.2757	BS
BCCNPK3	BYYCK7	0.332909	1.40284e+06	BS		BCCNPK3	BYCNPKM1	0.326591	3.08399	BS		BCCNPK3	BYYCK7	0.332909	5.2757	BS
BCCNPK3	BYYCK8	0.333545	1.40284e+06	BS		BCCNPK3	BYCNPKM2	0.319545	3.30052	BS		BCCNPK3	BYYCK8	0.333545	5.2757	BS
BCCNPK3	BYYCK9	0.321636	1.40284e+06	BS		BCCNPK3	BYCNPKM3	0.302636	3.45834	BS		BCCNPK3	BYYCK9	0.321636	5.2757	BS
BCCNPK3	BYYNPK1	0.360364	1.40284e+06	BS		BCCNPK3	BYCNPKM4	0.319	2.8312	BS		BCCNPK3	BYYNPK1	0.360364	5.2757	BS
BCCNPK3	BYYNPK2	0.331545	1.40284e+06	BS		BCCNPK3	BYCNPKM5	0.318091	2.90505	BS		BCCNPK3	BYYNPK2	0.331545	5.2757	BS
BCCNPK3	BYYNPK3	0.344818	1.40284e+06	BS		BCCNPK3	BYCNPKM6	0.316727	3.47897	BS		BCCNPK3	BYYNPK3	0.344818	5.2757	BS
BCCNPK3	BYYNPK4	0.342045	1.40284e+06	BS		BCCNPK3	BYCNPKM7	0.320182	4.35162	BS		BCCNPK3	BYYNPK4	0.342045	5.2757	BS
BCCNPK3	BYYNPK5	0.327227	1.40284e+06	BS		BCCNPK3	BYCNPKM8	0.327636	3.77466	BS		BCCNPK3	BYYNPK5	0.327227	5.2757	BS
BCCNPK3	BYYNPK6	0.331273	1.40284e+06	BS		BCCNPK3	BYCNPKM9	0.311045	2.85846	BS		BCCNPK3	BYYNPK6	0.331273	5.2757	BS
BCCNPK3	BYYNPK7	0.335409	1.40284e+06	BS		BCCNPK3	BYYCK1	0.312682	3.43353	BS		BCCNPK3	BYYNPK7	0.335409	5.2757	BS
BCCNPK3	BYYNPK8	0.360818	1.40284e+06	BS		BCCNPK3	BYYCK2	0.329682	3.60554	BS		BCCNPK3	BYYNPK8	0.360818	5.2757	BS
BCCNPK3	BYYNPK9	0.340227	1.40284e+06	BS		BCCNPK3	BYYCK3	0.307	3.63181	BS		BCCNPK3	BYYNPK9	0.340227	5.2757	BS
BCCNPK3	BYYNPKM1	0.321591	1.40284e+06	BS		BCCNPK3	BYYCK4	0.302682	3.99809	BS		BCCNPK3	BYYNPKM1	0.321591	5.2757	BS
BCCNPK3	BYYNPKM2	0.346909	1.40284e+06	BS		BCCNPK3	BYYCK5	0.324818	3.82967	BS		BCCNPK3	BYYNPKM2	0.346909	5.2757	BS
BCCNPK3	BYYNPKM3	0.344955	1.40284e+06	BS		BCCNPK3	BYYCK6	0.302409	3.68027	BS		BCCNPK3	BYYNPKM3	0.344955	5.2757	BS
BCCNPK3	BYYNPKM4	0.330136	1.40284e+06	BS		BCCNPK3	BYYCK7	0.332909	3.41418	BS		BCCNPK3	BYYNPKM4	0.330136	5.2757	BS
BCCNPK3	BYYNPKM5	0.346591	1.40284e+06	BS		BCCNPK3	BYYCK8	0.333545	3.68323	BS		BCCNPK3	BYYNPKM5	0.346591	5.2757	BS
BCCNPK3	BYYNPKM6	0.313545	1.40284e+06	BS		BCCNPK3	BYYCK9	0.321636	3.88067	BS		BCCNPK3	BYYNPKM6	0.313545	5.2757	BS
BCCNPK3	BYYNPKM7	0.348364	1.40284e+06	BS		BCCNPK3	BYYNPK1	0.360364	3.64813	BS		BCCNPK3	BYYNPKM7	0.348364	5.2757	BS
BCCNPK3	BYYNPKM8	0.332955	1.40284e+06	BS		BCCNPK3	BYYNPK2	0.331545	4.9406	BS		BCCNPK3	BYYNPKM8	0.332955	5.2757	BS
BCCNPK3	BYYNPKM9	0.328227	1.40284e+06	BS		BCCNPK3	BYYNPK3	0.344818	3.7228	BS		BCCNPK3	BYYNPKM9	0.328227	5.2757	BS
BCCNPKM1	BQYCK1	0.308909	2.25492e+06	BS		BCCNPK3	BYYNPK4	0.342045	4.00919	BS		BCCNPKM1	BQYCK1	0.308909	6.51217	BS
BCCNPKM1	BQYCK2	0.315773	2.25492e+06	BS		BCCNPK3	BYYNPK5	0.327227	4.56011	BS		BCCNPKM1	BQYCK2	0.315773	6.51217	BS
BCCNPKM1	BQYCK3	0.305136	2.25492e+06	BS		BCCNPK3	BYYNPK6	0.331273	5.17359	BS		BCCNPKM1	BQYCK3	0.305136	6.51217	BS
BCCNPKM1	BQYCK4	0.307818	2.25492e+06	BS		BCCNPK3	BYYNPK7	0.335409	4.24935	BS		BCCNPKM1	BQYCK4	0.307818	6.51217	BS
BCCNPKM1	BQYCK5	0.302455	2.25492e+06	BS		BCCNPK3	BYYNPK8	0.360818	4.18405	BS		BCCNPKM1	BQYCK5	0.302455	6.51217	BS
BCCNPKM1	BQYCK6	0.317955	2.25492e+06	BS		BCCNPK3	BYYNPK9	0.340227	4.16385	BS		BCCNPKM1	BQYCK6	0.317955	6.51217	BS
BCCNPKM1	BQYCK7	0.282273	2.25492e+06	BS		BCCNPK3	BYYNPKM1	0.321591	3.6203	BS		BCCNPKM1	BQYCK7	0.282273	6.51217	BS
BCCNPKM1	BQYCK8	0.408364	2.25492e+06	BS		BCCNPK3	BYYNPKM2	0.346909	3.44919	BS		BCCNPKM1	BQYCK8	0.408364	6.51217	BS
BCCNPKM1	BQYCK9	0.308545	2.25492e+06	BS		BCCNPK3	BYYNPKM3	0.344955	3.57371	BS		BCCNPKM1	BQYCK9	0.308545	6.51217	BS
BCCNPKM1	BQYNPK1	0.190591	2.25492e+06	BS		BCCNPK3	BYYNPKM4	0.330136	3.57678	BS		BCCNPKM1	BQYNPK1	0.190591	6.51217	BS
BCCNPKM1	BQYNPK2	0.152636	2.25492e+06	BS		BCCNPK3	BYYNPKM5	0.346591	4.21114	BS		BCCNPKM1	BQYNPK2	0.152636	6.51217	BS
BCCNPKM1	BQYNPK3	0.171545	2.25492e+06	BS		BCCNPK3	BYYNPKM6	0.313545	3.80373	BS		BCCNPKM1	BQYNPK3	0.171545	6.51217	BS
BCCNPKM1	BQYNPK4	0.128818	2.25492e+06	BS		BCCNPK3	BYYNPKM7	0.348364	3.51586	BS		BCCNPKM1	BQYNPK4	0.128818	6.51217	BS
BCCNPKM1	BQYNPK5	0.149273	2.25492e+06	BS		BCCNPK3	BYYNPKM8	0.332955	4.18842	BS		BCCNPKM1	BQYNPK5	0.149273	6.51217	BS
BCCNPKM1	BQYNPK6	0.140091	2.25492e+06	BS		BCCNPK3	BYYNPKM9	0.328227	3.93126	BS		BCCNPKM1	BQYNPK6	0.140091	6.51217	BS
BCCNPKM1	BQYNPK7	0.137682	2.25492e+06	BS		BCCNPKM1	BCCCK1	0.618364	2.76078	BS		BCCNPKM1	BQYNPK7	0.137682	6.51217	BS
BCCNPKM1	BQYNPK8	0.162409	2.25492e+06	BS		BCCNPKM1	BCCCK2	0.676864	2.72221	BS		BCCNPKM1	BQYNPK8	0.162409	6.51217	BS
BCCNPKM1	BQYNPK9	0.162455	2.25492e+06	BS		BCCNPKM1	BCCCK3	0.633955	2.71762	BS		BCCNPKM1	BQYNPK9	0.162455	6.51217	BS
BCCNPKM1	BQYNPKM1	0.430955	2.25492e+06	BS		BCCNPKM1	BCCNPK1	0.737773	1.62423	BS		BCCNPKM1	BQYNPKM1	0.430955	6.51217	BS
BCCNPKM1	BQYNPKM2	0.451955	2.25492e+06	BS		BCCNPKM1	BCCNPK2	0.765909	1.6884	BS		BCCNPKM1	BQYNPKM2	0.451955	6.51217	BS
BCCNPKM1	BQYNPKM3	0.449045	2.25492e+06	BS		BCCNPKM1	BCCNPK3	0.763318	2.0875	BS		BCCNPKM1	BQYNPKM3	0.449045	6.51217	BS
BCCNPKM1	BQYNPKM4	0.450091	2.25492e+06	BS		BCCNPKM1	BQYCK1	0.308909	3.54867	BS		BCCNPKM1	BQYNPKM4	0.450091	6.51217	BS
BCCNPKM1	BQYNPKM5	0.407318	2.25492e+06	BS		BCCNPKM1	BQYCK2	0.315773	3.79458	BS		BCCNPKM1	BQYNPKM5	0.407318	6.51217	BS
BCCNPKM1	BQYNPKM6	0.438	2.25492e+06	BS		BCCNPKM1	BQYCK3	0.305136	3.85534	BS		BCCNPKM1	BQYNPKM6	0.438	6.51217	BS
BCCNPKM1	BQYNPKM7	0.447591	2.25492e+06	BS		BCCNPKM1	BQYCK4	0.307818	3.84392	BS		BCCNPKM1	BQYNPKM7	0.447591	6.51217	BS
BCCNPKM1	BQYNPKM8	0.451909	2.25492e+06	BS		BCCNPKM1	BQYCK5	0.302455	3.88949	BS		BCCNPKM1	BQYNPKM8	0.451909	6.51217	BS
BCCNPKM1	BQYNPKM9	0.428955	2.25492e+06	BS		BCCNPKM1	BQYCK6	0.317955	4.11916	BS		BCCNPKM1	BQYNPKM9	0.428955	6.51217	BS
BCCNPKM1	BYCCK1	0.327	1.07886e+06	BS		BCCNPKM1	BQYCK7	0.282273	4.05803	BS		BCCNPKM1	BYCCK1	0.327	4.48734	BS
BCCNPKM1	BYCCK2	0.308545	1.07886e+06	BS		BCCNPKM1	BQYCK8	0.408364	4.08484	BS		BCCNPKM1	BYCCK2	0.308545	4.48734	BS
BCCNPKM1	BYCCK3	0.299045	1.07886e+06	BS		BCCNPKM1	BQYCK9	0.308545	4.12446	BS		BCCNPKM1	BYCCK3	0.299045	4.48734	BS
BCCNPKM1	BYCCK4	0.322409	1.07886e+06	BS		BCCNPKM1	BQYNPK1	0.190591	3.44929	BS		BCCNPKM1	BYCCK4	0.322409	4.48734	BS
BCCNPKM1	BYCCK5	0.310773	1.07886e+06	BS		BCCNPKM1	BQYNPK2	0.152636	3.23209	BS		BCCNPKM1	BYCCK5	0.310773	4.48734	BS
BCCNPKM1	BYCCK6	0.341091	1.07886e+06	BS		BCCNPKM1	BQYNPK3	0.171545	2.79839	BS		BCCNPKM1	BYCCK6	0.341091	4.48734	BS
BCCNPKM1	BYCCK7	0.341636	1.07886e+06	BS		BCCNPKM1	BQYNPK4	0.128818	3.63349	BS		BCCNPKM1	BYCCK7	0.341636	4.48734	BS
BCCNPKM1	BYCCK8	0.351773	1.07886e+06	BS		BCCNPKM1	BQYNPK5	0.149273	3.92213	BS		BCCNPKM1	BYCCK8	0.351773	4.48734	BS
BCCNPKM1	BYCCK9	0.348909	1.07886e+06	BS		BCCNPKM1	BQYNPK6	0.140091	3.23382	BS		BCCNPKM1	BYCCK9	0.348909	4.48734	BS
BCCNPKM1	BYCNPK1	0.340136	1.07886e+06	BS		BCCNPKM1	BQYNPK7	0.137682	3.86167	BS		BCCNPKM1	BYCNPK1	0.340136	4.48734	BS
BCCNPKM1	BYCNPK2	0.360727	1.07886e+06	BS		BCCNPKM1	BQYNPK8	0.162409	4.09912	BS		BCCNPKM1	BYCNPK2	0.360727	4.48734	BS
BCCNPKM1	BYCNPK3	0.318909	1.07886e+06	BS		BCCNPKM1	BQYNPK9	0.162455	3.9142	BS		BCCNPKM1	BYCNPK3	0.318909	4.48734	BS
BCCNPKM1	BYCNPK4	0.357727	1.07886e+06	BS		BCCNPKM1	BQYNPKM1	0.430955	4.51374	BS		BCCNPKM1	BYCNPK4	0.357727	4.48734	BS
BCCNPKM1	BYCNPK5	0.365591	1.07886e+06	BS		BCCNPKM1	BQYNPKM2	0.451955	4.13843	BS		BCCNPKM1	BYCNPK5	0.365591	4.48734	BS
BCCNPKM1	BYCNPK6	0.357318	1.07886e+06	BS		BCCNPKM1	BQYNPKM3	0.449045	5.48471	BS		BCCNPKM1	BYCNPK6	0.357318	4.48734	BS
BCCNPKM1	BYCNPK7	0.351591	1.07886e+06	BS		BCCNPKM1	BQYNPKM4	0.450091	5.00662	BS		BCCNPKM1	BYCNPK7	0.351591	4.48734	BS
BCCNPKM1	BYCNPK8	0.351773	1.07886e+06	BS		BCCNPKM1	BQYNPKM5	0.407318	4.25389	BS		BCCNPKM1	BYCNPK8	0.351773	4.48734	BS
BCCNPKM1	BYCNPK9	0.348864	1.07886e+06	BS		BCCNPKM1	BQYNPKM6	0.438	4.52464	BS		BCCNPKM1	BYCNPK9	0.348864	4.48734	BS
BCCNPKM1	BYCNPKM1	0.345818	1.07886e+06	BS		BCCNPKM1	BQYNPKM7	0.447591	4.44338	BS		BCCNPKM1	BYCNPKM1	0.345818	4.48734	BS
BCCNPKM1	BYCNPKM2	0.334727	1.07886e+06	BS		BCCNPKM1	BQYNPKM8	0.451909	4.95754	BS		BCCNPKM1	BYCNPKM2	0.334727	4.48734	BS
BCCNPKM1	BYCNPKM3	0.321364	1.07886e+06	BS		BCCNPKM1	BQYNPKM9	0.428955	4.37446	BS		BCCNPKM1	BYCNPKM3	0.321364	4.48734	BS
BCCNPKM1	BYCNPKM4	0.353136	1.07886e+06	BS		BCCNPKM1	BYCCK1	0.327	5.24478	BS		BCCNPKM1	BYCNPKM4	0.353136	4.48734	BS
BCCNPKM1	BYCNPKM5	0.352636	1.07886e+06	BS		BCCNPKM1	BYCCK2	0.308545	5.31295	BS		BCCNPKM1	BYCNPKM5	0.352636	4.48734	BS
BCCNPKM1	BYCNPKM6	0.348136	1.07886e+06	BS		BCCNPKM1	BYCCK3	0.299045	5.46931	BS		BCCNPKM1	BYCNPKM6	0.348136	4.48734	BS
BCCNPKM1	BYCNPKM7	0.355318	1.07886e+06	BS		BCCNPKM1	BYCCK4	0.322409	5.53743	BS		BCCNPKM1	BYCNPKM7	0.355318	4.48734	BS
BCCNPKM1	BYCNPKM8	0.374364	1.07886e+06	BS		BCCNPKM1	BYCCK5	0.310773	5.29081	BS		BCCNPKM1	BYCNPKM8	0.374364	4.48734	BS
BCCNPKM1	BYCNPKM9	0.343864	1.07886e+06	BS		BCCNPKM1	BYCCK6	0.341091	5.33463	BS		BCCNPKM1	BYCNPKM9	0.343864	4.48734	BS
BCCNPKM1	BYYCK1	0.342773	1.40284e+06	BS		BCCNPKM1	BYCCK7	0.341636	5.06048	BS		BCCNPKM1	BYYCK1	0.342773	5.2757	BS
BCCNPKM1	BYYCK2	0.367227	1.40284e+06	BS		BCCNPKM1	BYCCK8	0.351773	5.22841	BS		BCCNPKM1	BYYCK2	0.367227	5.2757	BS
BCCNPKM1	BYYCK3	0.336136	1.40284e+06	BS		BCCNPKM1	BYCCK9	0.348909	5.4471	BS		BCCNPKM1	BYYCK3	0.336136	5.2757	BS
BCCNPKM1	BYYCK4	0.325818	1.40284e+06	BS		BCCNPKM1	BYCNPK1	0.340136	4.78953	BS		BCCNPKM1	BYYCK4	0.325818	5.2757	BS
BCCNPKM1	BYYCK5	0.357045	1.40284e+06	BS		BCCNPKM1	BYCNPK2	0.360727	4.92139	BS		BCCNPKM1	BYYCK5	0.357045	5.2757	BS
BCCNPKM1	BYYCK6	0.327	1.40284e+06	BS		BCCNPKM1	BYCNPK3	0.318909	5.00801	BS		BCCNPKM1	BYYCK6	0.327	5.2757	BS
BCCNPKM1	BYYCK7	0.3575	1.40284e+06	BS		BCCNPKM1	BYCNPK4	0.357727	5.50746	BS		BCCNPKM1	BYYCK7	0.3575	5.2757	BS
BCCNPKM1	BYYCK8	0.360909	1.40284e+06	BS		BCCNPKM1	BYCNPK5	0.365591	5.11177	BS		BCCNPKM1	BYYCK8	0.360909	5.2757	BS
BCCNPKM1	BYYCK9	0.350045	1.40284e+06	BS		BCCNPKM1	BYCNPK6	0.357318	5.10335	BS		BCCNPKM1	BYYCK9	0.350045	5.2757	BS
BCCNPKM1	BYYNPK1	0.388591	1.40284e+06	BS		BCCNPKM1	BYCNPK7	0.351591	4.98903	BS		BCCNPKM1	BYYNPK1	0.388591	5.2757	BS
BCCNPKM1	BYYNPK2	0.380364	1.40284e+06	BS		BCCNPKM1	BYCNPK8	0.351773	5.01032	BS		BCCNPKM1	BYYNPK2	0.380364	5.2757	BS
BCCNPKM1	BYYNPK3	0.392136	1.40284e+06	BS		BCCNPKM1	BYCNPK9	0.348864	5.09313	BS		BCCNPKM1	BYYNPK3	0.392136	5.2757	BS
BCCNPKM1	BYYNPK4	0.382182	1.40284e+06	BS		BCCNPKM1	BYCNPKM1	0.345818	4.55304	BS		BCCNPKM1	BYYNPK4	0.382182	5.2757	BS
BCCNPKM1	BYYNPK5	0.371409	1.40284e+06	BS		BCCNPKM1	BYCNPKM2	0.334727	4.7895	BS		BCCNPKM1	BYYNPK5	0.371409	5.2757	BS
BCCNPKM1	BYYNPK6	0.3655	1.40284e+06	BS		BCCNPKM1	BYCNPKM3	0.321364	4.80329	BS		BCCNPKM1	BYYNPK6	0.3655	5.2757	BS
BCCNPKM1	BYYNPK7	0.369364	1.40284e+06	BS		BCCNPKM1	BYCNPKM4	0.353136	4.15701	BS		BCCNPKM1	BYYNPK7	0.369364	5.2757	BS
BCCNPKM1	BYYNPK8	0.403909	1.40284e+06	BS		BCCNPKM1	BYCNPKM5	0.352636	4.06533	BS		BCCNPKM1	BYYNPK8	0.403909	5.2757	BS
BCCNPKM1	BYYNPK9	0.386091	1.40284e+06	BS		BCCNPKM1	BYCNPKM6	0.348136	4.75363	BS		BCCNPKM1	BYYNPK9	0.386091	5.2757	BS
BCCNPKM1	BYYNPKM1	0.349909	1.40284e+06	BS		BCCNPKM1	BYCNPKM7	0.355318	5.16986	BS		BCCNPKM1	BYYNPKM1	0.349909	5.2757	BS
BCCNPKM1	BYYNPKM2	0.384818	1.40284e+06	BS		BCCNPKM1	BYCNPKM8	0.374364	4.87941	BS		BCCNPKM1	BYYNPKM2	0.384818	5.2757	BS
BCCNPKM1	BYYNPKM3	0.384545	1.40284e+06	BS		BCCNPKM1	BYCNPKM9	0.343864	3.9852	BS		BCCNPKM1	BYYNPKM3	0.384545	5.2757	BS
BCCNPKM1	BYYNPKM4	0.368091	1.40284e+06	BS		BCCNPKM1	BYYCK1	0.342773	5.06825	BS		BCCNPKM1	BYYNPKM4	0.368091	5.2757	BS
BCCNPKM1	BYYNPKM5	0.392955	1.40284e+06	BS		BCCNPKM1	BYYCK2	0.367227	5.25442	BS		BCCNPKM1	BYYNPKM5	0.392955	5.2757	BS
BCCNPKM1	BYYNPKM6	0.353136	1.40284e+06	BS		BCCNPKM1	BYYCK3	0.336136	5.28007	BS		BCCNPKM1	BYYNPKM6	0.353136	5.2757	BS
BCCNPKM1	BYYNPKM7	0.386318	1.40284e+06	BS		BCCNPKM1	BYYCK4	0.325818	5.69972	BS		BCCNPKM1	BYYNPKM7	0.386318	5.2757	BS
BCCNPKM1	BYYNPKM8	0.371545	1.40284e+06	BS		BCCNPKM1	BYYCK5	0.357045	5.50071	BS		BCCNPKM1	BYYNPKM8	0.371545	5.2757	BS
BCCNPKM1	BYYNPKM9	0.366636	1.40284e+06	BS		BCCNPKM1	BYYCK6	0.327	5.32112	BS		BCCNPKM1	BYYNPKM9	0.366636	5.2757	BS
BCCNPKM2	BQYCK1	0.294091	2.25492e+06	BS		BCCNPKM1	BYYCK7	0.3575	5.04367	BS		BCCNPKM2	BQYCK1	0.294091	6.51217	BS
BCCNPKM2	BQYCK2	0.307182	2.25492e+06	BS		BCCNPKM1	BYYCK8	0.360909	5.31656	BS		BCCNPKM2	BQYCK2	0.307182	6.51217	BS
BCCNPKM2	BQYCK3	0.290955	2.25492e+06	BS		BCCNPKM1	BYYCK9	0.350045	5.53966	BS		BCCNPKM2	BQYCK3	0.290955	6.51217	BS
BCCNPKM2	BQYCK4	0.300409	2.25492e+06	BS		BCCNPKM1	BYYNPK1	0.388591	5.34702	BS		BCCNPKM2	BQYCK4	0.300409	6.51217	BS
BCCNPKM2	BQYCK5	0.287136	2.25492e+06	BS		BCCNPKM1	BYYNPK2	0.380364	6.29136	BS		BCCNPKM2	BQYCK5	0.287136	6.51217	BS
BCCNPKM2	BQYCK6	0.307273	2.25492e+06	BS		BCCNPKM1	BYYNPK3	0.392136	5.41145	BS		BCCNPKM2	BQYCK6	0.307273	6.51217	BS
BCCNPKM2	BQYCK7	0.268227	2.25492e+06	BS		BCCNPKM1	BYYNPK4	0.382182	5.70034	BS		BCCNPKM2	BQYCK7	0.268227	6.51217	BS
BCCNPKM2	BQYCK8	0.4035	2.25492e+06	BS		BCCNPKM1	BYYNPK5	0.371409	5.95612	BS		BCCNPKM2	BQYCK8	0.4035	6.51217	BS
BCCNPKM2	BQYCK9	0.298	2.25492e+06	BS		BCCNPKM1	BYYNPK6	0.3655	6.5228	BS		BCCNPKM2	BQYCK9	0.298	6.51217	BS
BCCNPKM2	BQYNPK1	0.171136	2.25492e+06	BS		BCCNPKM1	BYYNPK7	0.369364	5.90089	BS		BCCNPKM2	BQYNPK1	0.171136	6.51217	BS
BCCNPKM2	BQYNPK2	0.139909	2.25492e+06	BS		BCCNPKM1	BYYNPK8	0.403909	5.82717	BS		BCCNPKM2	BQYNPK2	0.139909	6.51217	BS
BCCNPKM2	BQYNPK3	0.16	2.25492e+06	BS		BCCNPKM1	BYYNPK9	0.386091	5.7379	BS		BCCNPKM2	BQYNPK3	0.16	6.51217	BS
BCCNPKM2	BQYNPK4	0.1205	2.25492e+06	BS		BCCNPKM1	BYYNPKM1	0.349909	5.22256	BS		BCCNPKM2	BQYNPK4	0.1205	6.51217	BS
BCCNPKM2	BQYNPK5	0.140455	2.25492e+06	BS		BCCNPKM1	BYYNPKM2	0.384818	5.00842	BS		BCCNPKM2	BQYNPK5	0.140455	6.51217	BS
BCCNPKM2	BQYNPK6	0.132045	2.25492e+06	BS		BCCNPKM1	BYYNPKM3	0.384545	5.02764	BS		BCCNPKM2	BQYNPK6	0.132045	6.51217	BS
BCCNPKM2	BQYNPK7	0.130136	2.25492e+06	BS		BCCNPKM1	BYYNPKM4	0.368091	5.11039	BS		BCCNPKM2	BQYNPK7	0.130136	6.51217	BS
BCCNPKM2	BQYNPK8	0.154818	2.25492e+06	BS		BCCNPKM1	BYYNPKM5	0.392955	5.67519	BS		BCCNPKM2	BQYNPK8	0.154818	6.51217	BS
BCCNPKM2	BQYNPK9	0.156818	2.25492e+06	BS		BCCNPKM1	BYYNPKM6	0.353136	5.32995	BS		BCCNPKM2	BQYNPK9	0.156818	6.51217	BS
BCCNPKM2	BQYNPKM1	0.457	2.25492e+06	BS		BCCNPKM1	BYYNPKM7	0.386318	5.03398	BS		BCCNPKM2	BQYNPKM1	0.457	6.51217	BS
BCCNPKM2	BQYNPKM2	0.468318	2.25492e+06	BS		BCCNPKM1	BYYNPKM8	0.371545	5.68708	BS		BCCNPKM2	BQYNPKM2	0.468318	6.51217	BS
BCCNPKM2	BQYNPKM3	0.470182	2.25492e+06	BS		BCCNPKM1	BYYNPKM9	0.366636	5.3103	BS		BCCNPKM2	BQYNPKM3	0.470182	6.51217	BS
BCCNPKM2	BQYNPKM4	0.468864	2.25492e+06	BS		BCCNPKM2	BCCCK1	0.723318	2.73226	BS		BCCNPKM2	BQYNPKM4	0.468864	6.51217	BS
BCCNPKM2	BQYNPKM5	0.412273	2.25492e+06	BS		BCCNPKM2	BCCCK2	0.748591	2.72403	BS		BCCNPKM2	BQYNPKM5	0.412273	6.51217	BS
BCCNPKM2	BQYNPKM6	0.460364	2.25492e+06	BS		BCCNPKM2	BCCCK3	0.750182	2.62094	BS		BCCNPKM2	BQYNPKM6	0.460364	6.51217	BS
BCCNPKM2	BQYNPKM7	0.471591	2.25492e+06	BS		BCCNPKM2	BCCNPK1	0.724273	1.64145	BS		BCCNPKM2	BQYNPKM7	0.471591	6.51217	BS
BCCNPKM2	BQYNPKM8	0.475773	2.25492e+06	BS		BCCNPKM2	BCCNPK2	0.692591	1.5882	BS		BCCNPKM2	BQYNPKM8	0.475773	6.51217	BS
BCCNPKM2	BQYNPKM9	0.446909	2.25492e+06	BS		BCCNPKM2	BCCNPK3	0.6675	1.94733	BS		BCCNPKM2	BQYNPKM9	0.446909	6.51217	BS
BCCNPKM2	BYCCK1	0.392409	1.07886e+06	BS		BCCNPKM2	BCCNPKM1	0.739864	0.700242	BS		BCCNPKM2	BYCCK1	0.392409	4.48734	BS
BCCNPKM2	BYCCK2	0.3755	1.07886e+06	BS		BCCNPKM2	BQYCK1	0.294091	3.55871	BS		BCCNPKM2	BYCCK2	0.3755	4.48734	BS
BCCNPKM2	BYCCK3	0.3625	1.07886e+06	BS		BCCNPKM2	BQYCK2	0.307182	3.83043	BS		BCCNPKM2	BYCCK3	0.3625	4.48734	BS
BCCNPKM2	BYCCK4	0.381818	1.07886e+06	BS		BCCNPKM2	BQYCK3	0.290955	3.85909	BS		BCCNPKM2	BYCCK4	0.381818	4.48734	BS
BCCNPKM2	BYCCK5	0.373545	1.07886e+06	BS		BCCNPKM2	BQYCK4	0.300409	3.8992	BS		BCCNPKM2	BYCCK5	0.373545	4.48734	BS
BCCNPKM2	BYCCK6	0.397727	1.07886e+06	BS		BCCNPKM2	BQYCK5	0.287136	3.94199	BS		BCCNPKM2	BYCCK6	0.397727	4.48734	BS
BCCNPKM2	BYCCK7	0.405955	1.07886e+06	BS		BCCNPKM2	BQYCK6	0.307273	4.06962	BS		BCCNPKM2	BYCCK7	0.405955	4.48734	BS
BCCNPKM2	BYCCK8	0.413182	1.07886e+06	BS		BCCNPKM2	BQYCK7	0.268227	4.05223	BS		BCCNPKM2	BYCCK8	0.413182	4.48734	BS
BCCNPKM2	BYCCK9	0.411909	1.07886e+06	BS		BCCNPKM2	BQYCK8	0.4035	4.07056	BS		BCCNPKM2	BYCCK9	0.411909	4.48734	BS
BCCNPKM2	BYCNPK1	0.407409	1.07886e+06	BS		BCCNPKM2	BQYCK9	0.298	4.53109	BS		BCCNPKM2	BYCNPK1	0.407409	4.48734	BS
BCCNPKM2	BYCNPK2	0.418727	1.07886e+06	BS		BCCNPKM2	BQYNPK1	0.171136	3.27584	BS		BCCNPKM2	BYCNPK2	0.418727	4.48734	BS
BCCNPKM2	BYCNPK3	0.385227	1.07886e+06	BS		BCCNPKM2	BQYNPK2	0.139909	3.05495	BS		BCCNPKM2	BYCNPK3	0.385227	4.48734	BS
BCCNPKM2	BYCNPK4	0.424364	1.07886e+06	BS		BCCNPKM2	BQYNPK3	0.16	2.66452	BS		BCCNPKM2	BYCNPK4	0.424364	4.48734	BS
BCCNPKM2	BYCNPK5	0.427636	1.07886e+06	BS		BCCNPKM2	BQYNPK4	0.1205	3.45865	BS		BCCNPKM2	BYCNPK5	0.427636	4.48734	BS
BCCNPKM2	BYCNPK6	0.420273	1.07886e+06	BS		BCCNPKM2	BQYNPK5	0.140455	3.71071	BS		BCCNPKM2	BYCNPK6	0.420273	4.48734	BS
BCCNPKM2	BYCNPK7	0.419364	1.07886e+06	BS		BCCNPKM2	BQYNPK6	0.132045	3.04448	BS		BCCNPKM2	BYCNPK7	0.419364	4.48734	BS
BCCNPKM2	BYCNPK8	0.417591	1.07886e+06	BS		BCCNPKM2	BQYNPK7	0.130136	3.69279	BS		BCCNPKM2	BYCNPK8	0.417591	4.48734	BS
BCCNPKM2	BYCNPK9	0.416136	1.07886e+06	BS		BCCNPKM2	BQYNPK8	0.154818	3.89603	BS		BCCNPKM2	BYCNPK9	0.416136	4.48734	BS
BCCNPKM2	BYCNPKM1	0.404636	1.07886e+06	BS		BCCNPKM2	BQYNPK9	0.156818	3.80467	BS		BCCNPKM2	BYCNPKM1	0.404636	4.48734	BS
BCCNPKM2	BYCNPKM2	0.394727	1.07886e+06	BS		BCCNPKM2	BQYNPKM1	0.457	4.17925	BS		BCCNPKM2	BYCNPKM2	0.394727	4.48734	BS
BCCNPKM2	BYCNPKM3	0.383182	1.07886e+06	BS		BCCNPKM2	BQYNPKM2	0.468318	3.85829	BS		BCCNPKM2	BYCNPKM3	0.383182	4.48734	BS
BCCNPKM2	BYCNPKM4	0.419318	1.07886e+06	BS		BCCNPKM2	BQYNPKM3	0.470182	5.14329	BS		BCCNPKM2	BYCNPKM4	0.419318	4.48734	BS
BCCNPKM2	BYCNPKM5	0.413	1.07886e+06	BS		BCCNPKM2	BQYNPKM4	0.468864	4.66763	BS		BCCNPKM2	BYCNPKM5	0.413	4.48734	BS
BCCNPKM2	BYCNPKM6	0.407773	1.07886e+06	BS		BCCNPKM2	BQYNPKM5	0.412273	3.91357	BS		BCCNPKM2	BYCNPKM6	0.407773	4.48734	BS
BCCNPKM2	BYCNPKM7	0.412318	1.07886e+06	BS		BCCNPKM2	BQYNPKM6	0.460364	4.16882	BS		BCCNPKM2	BYCNPKM7	0.412318	4.48734	BS
BCCNPKM2	BYCNPKM8	0.428	1.07886e+06	BS		BCCNPKM2	BQYNPKM7	0.471591	4.14548	BS		BCCNPKM2	BYCNPKM8	0.428	4.48734	BS
BCCNPKM2	BYCNPKM9	0.403273	1.07886e+06	BS		BCCNPKM2	BQYNPKM8	0.475773	4.6612	BS		BCCNPKM2	BYCNPKM9	0.403273	4.48734	BS
BCCNPKM2	BYYCK1	0.416455	1.40284e+06	BS		BCCNPKM2	BQYNPKM9	0.446909	4.04686	BS		BCCNPKM2	BYYCK1	0.416455	5.2757	BS
BCCNPKM2	BYYCK2	0.439045	1.40284e+06	BS		BCCNPKM2	BYCCK1	0.392409	5.01642	BS		BCCNPKM2	BYYCK2	0.439045	5.2757	BS
BCCNPKM2	BYYCK3	0.410091	1.40284e+06	BS		BCCNPKM2	BYCCK2	0.3755	5.07824	BS		BCCNPKM2	BYYCK3	0.410091	5.2757	BS
BCCNPKM2	BYYCK4	0.401227	1.40284e+06	BS		BCCNPKM2	BYCCK3	0.3625	5.24575	BS		BCCNPKM2	BYYCK4	0.401227	5.2757	BS
BCCNPKM2	BYYCK5	0.426864	1.40284e+06	BS		BCCNPKM2	BYCCK4	0.381818	5.3042	BS		BCCNPKM2	BYYCK5	0.426864	5.2757	BS
BCCNPKM2	BYYCK6	0.398182	1.40284e+06	BS		BCCNPKM2	BYCCK5	0.373545	5.04896	BS		BCCNPKM2	BYYCK6	0.398182	5.2757	BS
BCCNPKM2	BYYCK7	0.430318	1.40284e+06	BS		BCCNPKM2	BYCCK6	0.397727	5.10359	BS		BCCNPKM2	BYYCK7	0.430318	5.2757	BS
BCCNPKM2	BYYCK8	0.433864	1.40284e+06	BS		BCCNPKM2	BYCCK7	0.405955	4.84125	BS		BCCNPKM2	BYYCK8	0.433864	5.2757	BS
BCCNPKM2	BYYCK9	0.424136	1.40284e+06	BS		BCCNPKM2	BYCCK8	0.413182	5.01183	BS		BCCNPKM2	BYYCK9	0.424136	5.2757	BS
BCCNPKM2	BYYNPK1	0.451773	1.40284e+06	BS		BCCNPKM2	BYCCK9	0.411909	5.20777	BS		BCCNPKM2	BYYNPK1	0.451773	5.2757	BS
BCCNPKM2	BYYNPK2	0.454591	1.40284e+06	BS		BCCNPKM2	BYCNPK1	0.407409	4.50812	BS		BCCNPKM2	BYYNPK2	0.454591	5.2757	BS
BCCNPKM2	BYYNPK3	0.461864	1.40284e+06	BS		BCCNPKM2	BYCNPK2	0.418727	4.59581	BS		BCCNPKM2	BYYNPK3	0.461864	5.2757	BS
BCCNPKM2	BYYNPK4	0.449455	1.40284e+06	BS		BCCNPKM2	BYCNPK3	0.385227	4.70793	BS		BCCNPKM2	BYYNPK4	0.449455	5.2757	BS
BCCNPKM2	BYYNPK5	0.441409	1.40284e+06	BS		BCCNPKM2	BYCNPK4	0.424364	5.16865	BS		BCCNPKM2	BYYNPK5	0.441409	5.2757	BS
BCCNPKM2	BYYNPK6	0.437409	1.40284e+06	BS		BCCNPKM2	BYCNPK5	0.427636	4.822	BS		BCCNPKM2	BYYNPK6	0.437409	5.2757	BS
BCCNPKM2	BYYNPK7	0.429182	1.40284e+06	BS		BCCNPKM2	BYCNPK6	0.420273	4.80519	BS		BCCNPKM2	BYYNPK7	0.429182	5.2757	BS
BCCNPKM2	BYYNPK8	0.468136	1.40284e+06	BS		BCCNPKM2	BYCNPK7	0.419364	4.69432	BS		BCCNPKM2	BYYNPK8	0.468136	5.2757	BS
BCCNPKM2	BYYNPK9	0.456318	1.40284e+06	BS		BCCNPKM2	BYCNPK8	0.417591	4.73826	BS		BCCNPKM2	BYYNPK9	0.456318	5.2757	BS
BCCNPKM2	BYYNPKM1	0.416045	1.40284e+06	BS		BCCNPKM2	BYCNPK9	0.416136	4.81763	BS		BCCNPKM2	BYYNPKM1	0.416045	5.2757	BS
BCCNPKM2	BYYNPKM2	0.451364	1.40284e+06	BS		BCCNPKM2	BYCNPKM1	0.404636	4.30614	BS		BCCNPKM2	BYYNPKM2	0.451364	5.2757	BS
BCCNPKM2	BYYNPKM3	0.447455	1.40284e+06	BS		BCCNPKM2	BYCNPKM2	0.394727	4.51901	BS		BCCNPKM2	BYYNPKM3	0.447455	5.2757	BS
BCCNPKM2	BYYNPKM4	0.436955	1.40284e+06	BS		BCCNPKM2	BYCNPKM3	0.383182	4.49438	BS		BCCNPKM2	BYYNPKM4	0.436955	5.2757	BS
BCCNPKM2	BYYNPKM5	0.453818	1.40284e+06	BS		BCCNPKM2	BYCNPKM4	0.419318	3.85299	BS		BCCNPKM2	BYYNPKM5	0.453818	5.2757	BS
BCCNPKM2	BYYNPKM6	0.422273	1.40284e+06	BS		BCCNPKM2	BYCNPKM5	0.413	3.77852	BS		BCCNPKM2	BYYNPKM6	0.422273	5.2757	BS
BCCNPKM2	BYYNPKM7	0.451591	1.40284e+06	BS		BCCNPKM2	BYCNPKM6	0.407773	4.46714	BS		BCCNPKM2	BYYNPKM7	0.451591	5.2757	BS
BCCNPKM2	BYYNPKM8	0.436909	1.40284e+06	BS		BCCNPKM2	BYCNPKM7	0.412318	4.87443	BS		BCCNPKM2	BYYNPKM8	0.436909	5.2757	BS
BCCNPKM2	BYYNPKM9	0.430682	1.40284e+06	BS		BCCNPKM2	BYCNPKM8	0.428	4.57121	BS		BCCNPKM2	BYYNPKM9	0.430682	5.2757	BS
BCCNPKM3	BQYCK1	0.295318	2.25492e+06	BS		BCCNPKM2	BYCNPKM9	0.403273	3.72878	BS		BCCNPKM3	BQYCK1	0.295318	6.51217	BS
BCCNPKM3	BQYCK2	0.301455	2.25492e+06	BS		BCCNPKM2	BYYCK1	0.416455	4.86022	BS		BCCNPKM3	BQYCK2	0.301455	6.51217	BS
BCCNPKM3	BQYCK3	0.289136	2.25492e+06	BS		BCCNPKM2	BYYCK2	0.439045	5.04432	BS		BCCNPKM3	BQYCK3	0.289136	6.51217	BS
BCCNPKM3	BQYCK4	0.292136	2.25492e+06	BS		BCCNPKM2	BYYCK3	0.410091	5.04439	BS		BCCNPKM3	BQYCK4	0.292136	6.51217	BS
BCCNPKM3	BQYCK5	0.289045	2.25492e+06	BS		BCCNPKM2	BYYCK4	0.401227	5.48231	BS		BCCNPKM3	BQYCK5	0.289045	6.51217	BS
BCCNPKM3	BQYCK6	0.298273	2.25492e+06	BS		BCCNPKM2	BYYCK5	0.426864	5.27645	BS		BCCNPKM3	BQYCK6	0.298273	6.51217	BS
BCCNPKM3	BQYCK7	0.269727	2.25492e+06	BS		BCCNPKM2	BYYCK6	0.398182	5.09753	BS		BCCNPKM3	BQYCK7	0.269727	6.51217	BS
BCCNPKM3	BQYCK8	0.398636	2.25492e+06	BS		BCCNPKM2	BYYCK7	0.430318	4.79575	BS		BCCNPKM3	BQYCK8	0.398636	6.51217	BS
BCCNPKM3	BQYCK9	0.293091	2.25492e+06	BS		BCCNPKM2	BYYCK8	0.433864	5.11004	BS		BCCNPKM3	BQYCK9	0.293091	6.51217	BS
BCCNPKM3	BQYNPK1	0.182909	2.25492e+06	BS		BCCNPKM2	BYYCK9	0.424136	5.31047	BS		BCCNPKM3	BQYNPK1	0.182909	6.51217	BS
BCCNPKM3	BQYNPK2	0.147	2.25492e+06	BS		BCCNPKM2	BYYNPK1	0.451773	5.01497	BS		BCCNPKM3	BQYNPK2	0.147	6.51217	BS
BCCNPKM3	BQYNPK3	0.165318	2.25492e+06	BS		BCCNPKM2	BYYNPK2	0.454591	5.97819	BS		BCCNPKM3	BQYNPK3	0.165318	6.51217	BS
BCCNPKM3	BQYNPK4	0.125545	2.25492e+06	BS		BCCNPKM2	BYYNPK3	0.461864	5.10836	BS		BCCNPKM3	BQYNPK4	0.125545	6.51217	BS
BCCNPKM3	BQYNPK5	0.144455	2.25492e+06	BS		BCCNPKM2	BYYNPK4	0.449455	5.36259	BS		BCCNPKM3	BQYNPK5	0.144455	6.51217	BS
BCCNPKM3	BQYNPK6	0.135682	2.25492e+06	BS		BCCNPKM2	BYYNPK5	0.441409	5.59307	BS		BCCNPKM3	BQYNPK6	0.135682	6.51217	BS
BCCNPKM3	BQYNPK7	0.132818	2.25492e+06	BS		BCCNPKM2	BYYNPK6	0.437409	6.1832	BS		BCCNPKM3	BQYNPK7	0.132818	6.51217	BS
BCCNPKM3	BQYNPK8	0.157	2.25492e+06	BS		BCCNPKM2	BYYNPK7	0.429182	5.49942	BS		BCCNPKM3	BQYNPK8	0.157	6.51217	BS
BCCNPKM3	BQYNPK9	0.158091	2.25492e+06	BS		BCCNPKM2	BYYNPK8	0.468136	5.46745	BS		BCCNPKM3	BQYNPK9	0.158091	6.51217	BS
BCCNPKM3	BQYNPKM1	0.418364	2.25492e+06	BS		BCCNPKM2	BYYNPK9	0.456318	5.41024	BS		BCCNPKM3	BQYNPKM1	0.418364	6.51217	BS
BCCNPKM3	BQYNPKM2	0.438682	2.25492e+06	BS		BCCNPKM2	BYYNPKM1	0.416045	4.87198	BS		BCCNPKM3	BQYNPKM2	0.438682	6.51217	BS
BCCNPKM3	BQYNPKM3	0.437818	2.25492e+06	BS		BCCNPKM2	BYYNPKM2	0.451364	4.63722	BS		BCCNPKM3	BQYNPKM3	0.437818	6.51217	BS
BCCNPKM3	BQYNPKM4	0.437455	2.25492e+06	BS		BCCNPKM2	BYYNPKM3	0.447455	4.68307	BS		BCCNPKM3	BQYNPKM4	0.437455	6.51217	BS
BCCNPKM3	BQYNPKM5	0.3955	2.25492e+06	BS		BCCNPKM2	BYYNPKM4	0.436955	4.75873	BS		BCCNPKM3	BQYNPKM5	0.3955	6.51217	BS
BCCNPKM3	BQYNPKM6	0.427909	2.25492e+06	BS		BCCNPKM2	BYYNPKM5	0.453818	5.3014	BS		BCCNPKM3	BQYNPKM6	0.427909	6.51217	BS
BCCNPKM3	BQYNPKM7	0.434955	2.25492e+06	BS		BCCNPKM2	BYYNPKM6	0.422273	4.98613	BS		BCCNPKM3	BQYNPKM7	0.434955	6.51217	BS
BCCNPKM3	BQYNPKM8	0.434318	2.25492e+06	BS		BCCNPKM2	BYYNPKM7	0.451591	4.65531	BS		BCCNPKM3	BQYNPKM8	0.434318	6.51217	BS
BCCNPKM3	BQYNPKM9	0.418136	2.25492e+06	BS		BCCNPKM2	BYYNPKM8	0.436909	5.33024	BS		BCCNPKM3	BQYNPKM9	0.418136	6.51217	BS
BCCNPKM3	BYCCK1	0.322591	1.07886e+06	BS		BCCNPKM2	BYYNPKM9	0.430682	4.94421	BS		BCCNPKM3	BYCCK1	0.322591	4.48734	BS
BCCNPKM3	BYCCK2	0.306091	1.07886e+06	BS		BCCNPKM3	BCCCK1	0.610773	2.62957	BS		BCCNPKM3	BYCCK2	0.306091	4.48734	BS
BCCNPKM3	BYCCK3	0.295773	1.07886e+06	BS		BCCNPKM3	BCCCK2	0.677318	2.65	BS		BCCNPKM3	BYCCK3	0.295773	4.48734	BS
BCCNPKM3	BYCCK4	0.319909	1.07886e+06	BS		BCCNPKM3	BCCCK3	0.627364	2.54769	BS		BCCNPKM3	BYCCK4	0.319909	4.48734	BS
BCCNPKM3	BYCCK5	0.307182	1.07886e+06	BS		BCCNPKM3	BCCNPK1	0.724045	1.5288	BS		BCCNPKM3	BYCCK5	0.307182	4.48734	BS
BCCNPKM3	BYCCK6	0.335864	1.07886e+06	BS		BCCNPKM3	BCCNPK2	0.774955	1.5836	BS		BCCNPKM3	BYCCK6	0.335864	4.48734	BS
BCCNPKM3	BYCCK7	0.337545	1.07886e+06	BS		BCCNPKM3	BCCNPK3	0.7505	1.95622	BS		BCCNPKM3	BYCCK7	0.337545	4.48734	BS
BCCNPKM3	BYCCK8	0.344409	1.07886e+06	BS		BCCNPKM3	BCCNPKM1	0.835955	0.60426	BS		BCCNPKM3	BYCCK8	0.344409	4.48734	BS
BCCNPKM3	BYCCK9	0.348364	1.07886e+06	BS		BCCNPKM3	BCCNPKM2	0.726636	0.672419	BS		BCCNPKM3	BYCCK9	0.348364	4.48734	BS
BCCNPKM3	BYCNPK1	0.336591	1.07886e+06	BS		BCCNPKM3	BQYCK1	0.295318	3.40897	BS		BCCNPKM3	BYCNPK1	0.336591	4.48734	BS
BCCNPKM3	BYCNPK2	0.356045	1.07886e+06	BS		BCCNPKM3	BQYCK2	0.301455	3.67112	BS		BCCNPKM3	BYCNPK2	0.356045	4.48734	BS
BCCNPKM3	BYCNPK3	0.316455	1.07886e+06	BS		BCCNPKM3	BQYCK3	0.289136	3.63477	BS		BCCNPKM3	BYCNPK3	0.316455	4.48734	BS
BCCNPKM3	BYCNPK4	0.358818	1.07886e+06	BS		BCCNPKM3	BQYCK4	0.292136	3.70638	BS		BCCNPKM3	BYCNPK4	0.358818	4.48734	BS
BCCNPKM3	BYCNPK5	0.370136	1.07886e+06	BS		BCCNPKM3	BQYCK5	0.289045	3.7339	BS		BCCNPKM3	BYCNPK5	0.370136	4.48734	BS
BCCNPKM3	BYCNPK6	0.357727	1.07886e+06	BS		BCCNPKM3	BQYCK6	0.298273	3.89803	BS		BCCNPKM3	BYCNPK6	0.357727	4.48734	BS
BCCNPKM3	BYCNPK7	0.347045	1.07886e+06	BS		BCCNPKM3	BQYCK7	0.269727	3.88575	BS		BCCNPKM3	BYCNPK7	0.347045	4.48734	BS
BCCNPKM3	BYCNPK8	0.350864	1.07886e+06	BS		BCCNPKM3	BQYCK8	0.398636	3.89129	BS		BCCNPKM3	BYCNPK8	0.350864	4.48734	BS
BCCNPKM3	BYCNPK9	0.341682	1.07886e+06	BS		BCCNPKM3	BQYCK9	0.293091	4.35229	BS		BCCNPKM3	BYCNPK9	0.341682	4.48734	BS
BCCNPKM3	BYCNPKM1	0.341955	1.07886e+06	BS		BCCNPKM3	BQYNPK1	0.182909	3.16446	BS		BCCNPKM3	BYCNPKM1	0.341955	4.48734	BS
BCCNPKM3	BYCNPKM2	0.333273	1.07886e+06	BS		BCCNPKM3	BQYNPK2	0.147	2.93359	BS		BCCNPKM3	BYCNPKM2	0.333273	4.48734	BS
BCCNPKM3	BYCNPKM3	0.319455	1.07886e+06	BS		BCCNPKM3	BQYNPK3	0.165318	2.52582	BS		BCCNPKM3	BYCNPKM3	0.319455	4.48734	BS
BCCNPKM3	BYCNPKM4	0.350409	1.07886e+06	BS		BCCNPKM3	BQYNPK4	0.125545	3.32056	BS		BCCNPKM3	BYCNPKM4	0.350409	4.48734	BS
BCCNPKM3	BYCNPKM5	0.347909	1.07886e+06	BS		BCCNPKM3	BQYNPK5	0.144455	3.6323	BS		BCCNPKM3	BYCNPKM5	0.347909	4.48734	BS
BCCNPKM3	BYCNPKM6	0.343318	1.07886e+06	BS		BCCNPKM3	BQYNPK6	0.135682	2.88574	BS		BCCNPKM3	BYCNPKM6	0.343318	4.48734	BS
BCCNPKM3	BYCNPKM7	0.348364	1.07886e+06	BS		BCCNPKM3	BQYNPK7	0.132818	3.52099	BS		BCCNPKM3	BYCNPKM7	0.348364	4.48734	BS
BCCNPKM3	BYCNPKM8	0.365636	1.07886e+06	BS		BCCNPKM3	BQYNPK8	0.157	3.81254	BS		BCCNPKM3	BYCNPKM8	0.365636	4.48734	BS
BCCNPKM3	BYCNPKM9	0.337636	1.07886e+06	BS		BCCNPKM3	BQYNPK9	0.158091	3.64476	BS		BCCNPKM3	BYCNPKM9	0.337636	4.48734	BS
BCCNPKM3	BYYCK1	0.337591	1.40284e+06	BS		BCCNPKM3	BQYNPKM1	0.418364	4.3745	BS		BCCNPKM3	BYYCK1	0.337591	5.2757	BS
BCCNPKM3	BYYCK2	0.364864	1.40284e+06	BS		BCCNPKM3	BQYNPKM2	0.438682	4.00928	BS		BCCNPKM3	BYYCK2	0.364864	5.2757	BS
BCCNPKM3	BYYCK3	0.333864	1.40284e+06	BS		BCCNPKM3	BQYNPKM3	0.437818	5.38199	BS		BCCNPKM3	BYYCK3	0.333864	5.2757	BS
BCCNPKM3	BYYCK4	0.320955	1.40284e+06	BS		BCCNPKM3	BQYNPKM4	0.437455	4.87757	BS		BCCNPKM3	BYYCK4	0.320955	5.2757	BS
BCCNPKM3	BYYCK5	0.351773	1.40284e+06	BS		BCCNPKM3	BQYNPKM5	0.3955	4.09824	BS		BCCNPKM3	BYYCK5	0.351773	5.2757	BS
BCCNPKM3	BYYCK6	0.323091	1.40284e+06	BS		BCCNPKM3	BQYNPKM6	0.427909	4.39149	BS		BCCNPKM3	BYYCK6	0.323091	5.2757	BS
BCCNPKM3	BYYCK7	0.353818	1.40284e+06	BS		BCCNPKM3	BQYNPKM7	0.434955	4.24627	BS		BCCNPKM3	BYYCK7	0.353818	5.2757	BS
BCCNPKM3	BYYCK8	0.354455	1.40284e+06	BS		BCCNPKM3	BQYNPKM8	0.434318	4.84883	BS		BCCNPKM3	BYYCK8	0.354455	5.2757	BS
BCCNPKM3	BYYCK9	0.346136	1.40284e+06	BS		BCCNPKM3	BQYNPKM9	0.418136	4.25789	BS		BCCNPKM3	BYYCK9	0.346136	5.2757	BS
BCCNPKM3	BYYNPK1	0.382545	1.40284e+06	BS		BCCNPKM3	BYCCK1	0.322591	5.0219	BS		BCCNPKM3	BYYNPK1	0.382545	5.2757	BS
BCCNPKM3	BYYNPK2	0.376409	1.40284e+06	BS		BCCNPKM3	BYCCK2	0.306091	5.0907	BS		BCCNPKM3	BYYNPK2	0.376409	5.2757	BS
BCCNPKM3	BYYNPK3	0.387455	1.40284e+06	BS		BCCNPKM3	BYCCK3	0.295773	5.26081	BS		BCCNPKM3	BYYNPK3	0.387455	5.2757	BS
BCCNPKM3	BYYNPK4	0.380818	1.40284e+06	BS		BCCNPKM3	BYCCK4	0.319909	5.31897	BS		BCCNPKM3	BYYNPK4	0.380818	5.2757	BS
BCCNPKM3	BYYNPK5	0.370455	1.40284e+06	BS		BCCNPKM3	BYCCK5	0.307182	5.06539	BS		BCCNPKM3	BYYNPK5	0.370455	5.2757	BS
BCCNPKM3	BYYNPK6	0.362182	1.40284e+06	BS		BCCNPKM3	BYCCK6	0.335864	5.10331	BS		BCCNPKM3	BYYNPK6	0.362182	5.2757	BS
BCCNPKM3	BYYNPK7	0.362136	1.40284e+06	BS		BCCNPKM3	BYCCK7	0.337545	4.84265	BS		BCCNPKM3	BYYNPK7	0.362136	5.2757	BS
BCCNPKM3	BYYNPK8	0.402455	1.40284e+06	BS		BCCNPKM3	BYCCK8	0.344409	5.02051	BS		BCCNPKM3	BYYNPK8	0.402455	5.2757	BS
BCCNPKM3	BYYNPK9	0.381864	1.40284e+06	BS		BCCNPKM3	BYCCK9	0.348364	5.22459	BS		BCCNPKM3	BYYNPK9	0.381864	5.2757	BS
BCCNPKM3	BYYNPKM1	0.345636	1.40284e+06	BS		BCCNPKM3	BYCNPK1	0.336591	4.51083	BS		BCCNPKM3	BYYNPKM1	0.345636	5.2757	BS
BCCNPKM3	BYYNPKM2	0.380409	1.40284e+06	BS		BCCNPKM3	BYCNPK2	0.356045	4.6145	BS		BCCNPKM3	BYYNPKM2	0.380409	5.2757	BS
BCCNPKM3	BYYNPKM3	0.376455	1.40284e+06	BS		BCCNPKM3	BYCNPK3	0.316455	4.7265	BS		BCCNPKM3	BYYNPKM3	0.376455	5.2757	BS
BCCNPKM3	BYYNPKM4	0.363136	1.40284e+06	BS		BCCNPKM3	BYCNPK4	0.358818	5.22146	BS		BCCNPKM3	BYYNPKM4	0.363136	5.2757	BS
BCCNPKM3	BYYNPKM5	0.388455	1.40284e+06	BS		BCCNPKM3	BYCNPK5	0.370136	4.87118	BS		BCCNPKM3	BYYNPKM5	0.388455	5.2757	BS
BCCNPKM3	BYYNPKM6	0.350045	1.40284e+06	BS		BCCNPKM3	BYCNPK6	0.357727	4.85496	BS		BCCNPKM3	BYYNPKM6	0.350045	5.2757	BS
BCCNPKM3	BYYNPKM7	0.388591	1.40284e+06	BS		BCCNPKM3	BYCNPK7	0.347045	4.7117	BS		BCCNPKM3	BYYNPKM7	0.388591	5.2757	BS
BCCNPKM3	BYYNPKM8	0.368045	1.40284e+06	BS		BCCNPKM3	BYCNPK8	0.350864	4.74449	BS		BCCNPKM3	BYYNPKM8	0.368045	5.2757	BS
BCCNPKM3	BYYNPKM9	0.362091	1.40284e+06	BS		BCCNPKM3	BYCNPK9	0.341682	4.83201	BS		BCCNPKM3	BYYNPKM9	0.362091	5.2757	BS
BHL20CK1	BCCCK1	0.620409	410643	BS		BCCNPKM3	BYCNPKM1	0.341955	4.26685	BS		BHL20CK1	BCCCK1	0.620409	1.79809	BS
BHL20CK1	BCCCK2	0.599545	410643	BS		BCCNPKM3	BYCNPKM2	0.333273	4.54041	BS		BHL20CK1	BCCCK2	0.599545	1.79809	BS
BHL20CK1	BCCCK3	0.581318	410643	BS		BCCNPKM3	BYCNPKM3	0.319455	4.4761	BS		BHL20CK1	BCCCK3	0.581318	1.79809	BS
BHL20CK1	BCCNPK1	0.636227	410643	BS		BCCNPKM3	BYCNPKM4	0.350409	3.83402	BS		BHL20CK1	BCCNPK1	0.636227	1.79809	BS
BHL20CK1	BCCNPK2	0.596091	410643	BS		BCCNPKM3	BYCNPKM5	0.347909	3.75802	BS		BHL20CK1	BCCNPK2	0.596091	1.79809	BS
BHL20CK1	BCCNPK3	0.598227	410643	BS		BCCNPKM3	BYCNPKM6	0.343318	4.43641	BS		BHL20CK1	BCCNPK3	0.598227	1.79809	BS
BHL20CK1	BCCNPKM1	0.595136	410643	BS		BCCNPKM3	BYCNPKM7	0.348364	4.86449	BS		BHL20CK1	BCCNPKM1	0.595136	1.79809	BS
BHL20CK1	BCCNPKM2	0.592545	410643	BS		BCCNPKM3	BYCNPKM8	0.365636	4.59082	BS		BHL20CK1	BCCNPKM2	0.592545	1.79809	BS
BHL20CK1	BCCNPKM3	0.588591	410643	BS		BCCNPKM3	BYCNPKM9	0.337636	3.66665	BS		BHL20CK1	BCCNPKM3	0.588591	1.79809	BS
BHL20CK1	BJX20CK1	0.279545	2.30785e+06	BS		BCCNPKM3	BYYCK1	0.337591	4.86155	BS		BHL20CK1	BJX20CK1	0.279545	7.982	BS
BHL20CK1	BJX20CK2	0.268318	2.30785e+06	BS		BCCNPKM3	BYYCK2	0.364864	5.04805	BS		BHL20CK1	BJX20CK2	0.268318	7.982	BS
BHL20CK1	BJX20CK3	0.244955	2.30785e+06	BS		BCCNPKM3	BYYCK3	0.333864	5.067	BS		BHL20CK1	BJX20CK3	0.244955	7.982	BS
BHL20CK1	BJX20CK4	0.247	2.30785e+06	BS		BCCNPKM3	BYYCK4	0.320955	5.51899	BS		BHL20CK1	BJX20CK4	0.247	7.982	BS
BHL20CK1	BJX20CK5	0.197364	2.30785e+06	BS		BCCNPKM3	BYYCK5	0.351773	5.28589	BS		BHL20CK1	BJX20CK5	0.197364	7.982	BS
BHL20CK1	BJX20CK6	0.214591	2.30785e+06	BS		BCCNPKM3	BYYCK6	0.323091	5.11007	BS		BHL20CK1	BJX20CK6	0.214591	7.982	BS
BHL20CK1	BJX20CK7	0.249318	2.30785e+06	BS		BCCNPKM3	BYYCK7	0.353818	4.83277	BS		BHL20CK1	BJX20CK7	0.249318	7.982	BS
BHL20CK1	BJX20CK8	0.2425	2.30785e+06	BS		BCCNPKM3	BYYCK8	0.354455	5.12459	BS		BHL20CK1	BJX20CK8	0.2425	7.982	BS
BHL20CK1	BJX20CK9	0.269	2.30785e+06	BS		BCCNPKM3	BYYCK9	0.346136	5.32075	BS		BHL20CK1	BJX20CK9	0.269	7.982	BS
BHL20CK1	BJX20NPK1	0.255591	2.30785e+06	BS		BCCNPKM3	BYYNPK1	0.382545	5.06436	BS		BHL20CK1	BJX20NPK1	0.255591	7.982	BS
BHL20CK1	BJX20NPK2	0.247091	2.30785e+06	BS		BCCNPKM3	BYYNPK2	0.376409	6.00513	BS		BHL20CK1	BJX20NPK2	0.247091	7.982	BS
BHL20CK1	BJX20NPK3	0.2275	2.30785e+06	BS		BCCNPKM3	BYYNPK3	0.387455	5.13366	BS		BHL20CK1	BJX20NPK3	0.2275	7.982	BS
BHL20CK1	BJX20NPK4	0.184727	2.30785e+06	BS		BCCNPKM3	BYYNPK4	0.380818	5.40722	BS		BHL20CK1	BJX20NPK4	0.184727	7.982	BS
BHL20CK1	BJX20NPK5	0.241227	2.30785e+06	BS		BCCNPKM3	BYYNPK5	0.370455	5.67143	BS		BHL20CK1	BJX20NPK5	0.241227	7.982	BS
BHL20CK1	BJX20NPK6	0.168773	2.30785e+06	BS		BCCNPKM3	BYYNPK6	0.362182	6.20467	BS		BHL20CK1	BJX20NPK6	0.168773	7.982	BS
BHL20CK1	BJX20NPK7	0.178591	2.30785e+06	BS		BCCNPKM3	BYYNPK7	0.362136	5.59553	BS		BHL20CK1	BJX20NPK7	0.178591	7.982	BS
BHL20CK1	BJX20NPK8	0.230864	2.30785e+06	BS		BCCNPKM3	BYYNPK8	0.402455	5.53349	BS		BHL20CK1	BJX20NPK8	0.230864	7.982	BS
BHL20CK1	BJX20NPK9	0.226773	2.30785e+06	BS		BCCNPKM3	BYYNPK9	0.381864	5.44688	BS		BHL20CK1	BJX20NPK9	0.226773	7.982	BS
BHL20CK1	BJX20NPKM1	0.523	2.30785e+06	BS		BCCNPKM3	BYYNPKM1	0.345636	4.9453	BS		BHL20CK1	BJX20NPKM1	0.523	7.982	BS
BHL20CK1	BJX20NPKM2	0.506273	2.30785e+06	BS		BCCNPKM3	BYYNPKM2	0.380409	4.67216	BS		BHL20CK1	BJX20NPKM2	0.506273	7.982	BS
BHL20CK1	BJX20NPKM3	0.485227	2.30785e+06	BS		BCCNPKM3	BYYNPKM3	0.376455	4.69302	BS		BHL20CK1	BJX20NPKM3	0.485227	7.982	BS
BHL20CK1	BJX20NPKM4	0.515182	2.30785e+06	BS		BCCNPKM3	BYYNPKM4	0.363136	4.82307	BS		BHL20CK1	BJX20NPKM4	0.515182	7.982	BS
BHL20CK1	BJX20NPKM5	0.515455	2.30785e+06	BS		BCCNPKM3	BYYNPKM5	0.388455	5.35904	BS		BHL20CK1	BJX20NPKM5	0.515455	7.982	BS
BHL20CK1	BJX20NPKM6	0.507364	2.30785e+06	BS		BCCNPKM3	BYYNPKM6	0.350045	4.99192	BS		BHL20CK1	BJX20NPKM6	0.507364	7.982	BS
BHL20CK1	BJX20NPKM7	0.495727	2.30785e+06	BS		BCCNPKM3	BYYNPKM7	0.388591	4.69261	BS		BHL20CK1	BJX20NPKM7	0.495727	7.982	BS
BHL20CK1	BJX20NPKM8	0.491818	2.30785e+06	BS		BCCNPKM3	BYYNPKM8	0.368045	5.35723	BS		BHL20CK1	BJX20NPKM8	0.491818	7.982	BS
BHL20CK1	BJX20NPKM9	0.496773	2.30785e+06	BS		BCCNPKM3	BYYNPKM9	0.362091	4.96408	BS		BHL20CK1	BJX20NPKM9	0.496773	7.982	BS
BHL20CK1	BQYCK1	0.334818	2.64029e+06	BS		BHL20CK1	BCCCK1	0.620409	3.72318	BS		BHL20CK1	BQYCK1	0.334818	7.89191	BS
BHL20CK1	BQYCK2	0.350409	2.64029e+06	BS		BHL20CK1	BCCCK2	0.599545	3.67729	BS		BHL20CK1	BQYCK2	0.350409	7.89191	BS
BHL20CK1	BQYCK3	0.336318	2.64029e+06	BS		BHL20CK1	BCCCK3	0.581318	3.53633	BS		BHL20CK1	BQYCK3	0.336318	7.89191	BS
BHL20CK1	BQYCK4	0.347682	2.64029e+06	BS		BHL20CK1	BCCNPK1	0.636227	3.18117	BS		BHL20CK1	BQYCK4	0.347682	7.89191	BS
BHL20CK1	BQYCK5	0.348273	2.64029e+06	BS		BHL20CK1	BCCNPK2	0.596091	3.60532	BS		BHL20CK1	BQYCK5	0.348273	7.89191	BS
BHL20CK1	BQYCK6	0.355636	2.64029e+06	BS		BHL20CK1	BCCNPK3	0.598227	3.6419	BS		BHL20CK1	BQYCK6	0.355636	7.89191	BS
BHL20CK1	BQYCK7	0.321364	2.64029e+06	BS		BHL20CK1	BCCNPKM1	0.595136	3.68322	BS		BHL20CK1	BQYCK7	0.321364	7.89191	BS
BHL20CK1	BQYCK8	0.449091	2.64029e+06	BS		BHL20CK1	BCCNPKM2	0.592545	3.7359	BS		BHL20CK1	BQYCK8	0.449091	7.89191	BS
BHL20CK1	BQYCK9	0.348364	2.64029e+06	BS		BHL20CK1	BCCNPKM3	0.588591	3.59099	BS		BHL20CK1	BQYCK9	0.348364	7.89191	BS
BHL20CK1	BQYNPK1	0.171136	2.64029e+06	BS		BHL20CK1	BJX20CK1	0.279545	6.19028	BS		BHL20CK1	BQYNPK1	0.171136	7.89191	BS
BHL20CK1	BQYNPK2	0.1425	2.64029e+06	BS		BHL20CK1	BJX20CK2	0.268318	5.73174	BS		BHL20CK1	BQYNPK2	0.1425	7.89191	BS
BHL20CK1	BQYNPK3	0.152045	2.64029e+06	BS		BHL20CK1	BJX20CK3	0.244955	5.85729	BS		BHL20CK1	BQYNPK3	0.152045	7.89191	BS
BHL20CK1	BQYNPK4	0.119773	2.64029e+06	BS		BHL20CK1	BJX20CK4	0.247	6.03057	BS		BHL20CK1	BQYNPK4	0.119773	7.89191	BS
BHL20CK1	BQYNPK5	0.137045	2.64029e+06	BS		BHL20CK1	BJX20CK5	0.197364	5.94691	BS		BHL20CK1	BQYNPK5	0.137045	7.89191	BS
BHL20CK1	BQYNPK6	0.129045	2.64029e+06	BS		BHL20CK1	BJX20CK6	0.214591	6.29631	BS		BHL20CK1	BQYNPK6	0.129045	7.89191	BS
BHL20CK1	BQYNPK7	0.127136	2.64029e+06	BS		BHL20CK1	BJX20CK7	0.249318	6.11764	BS		BHL20CK1	BQYNPK7	0.127136	7.89191	BS
BHL20CK1	BQYNPK8	0.154773	2.64029e+06	BS		BHL20CK1	BJX20CK8	0.2425	5.89902	BS		BHL20CK1	BQYNPK8	0.154773	7.89191	BS
BHL20CK1	BQYNPK9	0.151591	2.64029e+06	BS		BHL20CK1	BJX20CK9	0.269	5.87777	BS		BHL20CK1	BQYNPK9	0.151591	7.89191	BS
BHL20CK1	BQYNPKM1	0.421773	2.64029e+06	BS		BHL20CK1	BJX20NPK1	0.255591	5.70486	BS		BHL20CK1	BQYNPKM1	0.421773	7.89191	BS
BHL20CK1	BQYNPKM2	0.424864	2.64029e+06	BS		BHL20CK1	BJX20NPK2	0.247091	5.70248	BS		BHL20CK1	BQYNPKM2	0.424864	7.89191	BS
BHL20CK1	BQYNPKM3	0.419409	2.64029e+06	BS		BHL20CK1	BJX20NPK3	0.2275	5.61997	BS		BHL20CK1	BQYNPKM3	0.419409	7.89191	BS
BHL20CK1	BQYNPKM4	0.415455	2.64029e+06	BS		BHL20CK1	BJX20NPK4	0.184727	5.83765	BS		BHL20CK1	BQYNPKM4	0.415455	7.89191	BS
BHL20CK1	BQYNPKM5	0.399227	2.64029e+06	BS		BHL20CK1	BJX20NPK5	0.241227	5.99132	BS		BHL20CK1	BQYNPKM5	0.399227	7.89191	BS
BHL20CK1	BQYNPKM6	0.420727	2.64029e+06	BS		BHL20CK1	BJX20NPK6	0.168773	5.89561	BS		BHL20CK1	BQYNPKM6	0.420727	7.89191	BS
BHL20CK1	BQYNPKM7	0.431864	2.64029e+06	BS		BHL20CK1	BJX20NPK7	0.178591	6.04866	BS		BHL20CK1	BQYNPKM7	0.431864	7.89191	BS
BHL20CK1	BQYNPKM8	0.424727	2.64029e+06	BS		BHL20CK1	BJX20NPK8	0.230864	6.11431	BS		BHL20CK1	BQYNPKM8	0.424727	7.89191	BS
BHL20CK1	BQYNPKM9	0.421909	2.64029e+06	BS		BHL20CK1	BJX20NPK9	0.226773	6.27361	BS		BHL20CK1	BQYNPKM9	0.421909	7.89191	BS
BHL20CK1	BYCCK1	0.292455	1.44448e+06	BS		BHL20CK1	BJX20NPKM1	0.523	8.301	BS		BHL20CK1	BYCCK1	0.292455	6.03372	BS
BHL20CK1	BYCCK2	0.280318	1.44448e+06	BS		BHL20CK1	BJX20NPKM2	0.506273	5.85949	BS		BHL20CK1	BYCCK2	0.280318	6.03372	BS
BHL20CK1	BYCCK3	0.272773	1.44448e+06	BS		BHL20CK1	BJX20NPKM3	0.485227	6.16308	BS		BHL20CK1	BYCCK3	0.272773	6.03372	BS
BHL20CK1	BYCCK4	0.278227	1.44448e+06	BS		BHL20CK1	BJX20NPKM4	0.515182	6.3733	BS		BHL20CK1	BYCCK4	0.278227	6.03372	BS
BHL20CK1	BYCCK5	0.283773	1.44448e+06	BS		BHL20CK1	BJX20NPKM5	0.515455	6.28088	BS		BHL20CK1	BYCCK5	0.283773	6.03372	BS
BHL20CK1	BYCCK6	0.311	1.44448e+06	BS		BHL20CK1	BJX20NPKM6	0.507364	6.66607	BS		BHL20CK1	BYCCK6	0.311	6.03372	BS
BHL20CK1	BYCCK7	0.312227	1.44448e+06	BS		BHL20CK1	BJX20NPKM7	0.495727	5.85503	BS		BHL20CK1	BYCCK7	0.312227	6.03372	BS
BHL20CK1	BYCCK8	0.311364	1.44448e+06	BS		BHL20CK1	BJX20NPKM8	0.491818	6.32262	BS		BHL20CK1	BYCCK8	0.311364	6.03372	BS
BHL20CK1	BYCCK9	0.315273	1.44448e+06	BS		BHL20CK1	BJX20NPKM9	0.496773	6.30914	BS		BHL20CK1	BYCCK9	0.315273	6.03372	BS
BHL20CK1	BYCNPK1	0.299091	1.44448e+06	BS		BHL20CK1	BQYCK1	0.334818	5.75371	BS		BHL20CK1	BYCNPK1	0.299091	6.03372	BS
BHL20CK1	BYCNPK2	0.311636	1.44448e+06	BS		BHL20CK1	BQYCK2	0.350409	5.7496	BS		BHL20CK1	BYCNPK2	0.311636	6.03372	BS
BHL20CK1	BYCNPK3	0.277364	1.44448e+06	BS		BHL20CK1	BQYCK3	0.336318	5.82077	BS		BHL20CK1	BYCNPK3	0.277364	6.03372	BS
BHL20CK1	BYCNPK4	0.306636	1.44448e+06	BS		BHL20CK1	BQYCK4	0.347682	5.81786	BS		BHL20CK1	BYCNPK4	0.306636	6.03372	BS
BHL20CK1	BYCNPK5	0.304909	1.44448e+06	BS		BHL20CK1	BQYCK5	0.348273	5.82739	BS		BHL20CK1	BYCNPK5	0.304909	6.03372	BS
BHL20CK1	BYCNPK6	0.296955	1.44448e+06	BS		BHL20CK1	BQYCK6	0.355636	5.95356	BS		BHL20CK1	BYCNPK6	0.296955	6.03372	BS
BHL20CK1	BYCNPK7	0.301682	1.44448e+06	BS		BHL20CK1	BQYCK7	0.321364	6.04811	BS		BHL20CK1	BYCNPK7	0.301682	6.03372	BS
BHL20CK1	BYCNPK8	0.301318	1.44448e+06	BS		BHL20CK1	BQYCK8	0.449091	5.92396	BS		BHL20CK1	BYCNPK8	0.301318	6.03372	BS
BHL20CK1	BYCNPK9	0.318364	1.44448e+06	BS		BHL20CK1	BQYCK9	0.348364	6.44341	BS		BHL20CK1	BYCNPK9	0.318364	6.03372	BS
BHL20CK1	BYCNPKM1	0.312	1.44448e+06	BS		BHL20CK1	BQYNPK1	0.171136	5.14212	BS		BHL20CK1	BYCNPKM1	0.312	6.03372	BS
BHL20CK1	BYCNPKM2	0.297591	1.44448e+06	BS		BHL20CK1	BQYNPK2	0.1425	5.08821	BS		BHL20CK1	BYCNPKM2	0.297591	6.03372	BS
BHL20CK1	BYCNPKM3	0.280364	1.44448e+06	BS		BHL20CK1	BQYNPK3	0.152045	5.02303	BS		BHL20CK1	BYCNPKM3	0.280364	6.03372	BS
BHL20CK1	BYCNPKM4	0.299955	1.44448e+06	BS		BHL20CK1	BQYNPK4	0.119773	5.57325	BS		BHL20CK1	BYCNPKM4	0.299955	6.03372	BS
BHL20CK1	BYCNPKM5	0.295909	1.44448e+06	BS		BHL20CK1	BQYNPK5	0.137045	5.66619	BS		BHL20CK1	BYCNPKM5	0.295909	6.03372	BS
BHL20CK1	BYCNPKM6	0.304409	1.44448e+06	BS		BHL20CK1	BQYNPK6	0.129045	5.05752	BS		BHL20CK1	BYCNPKM6	0.304409	6.03372	BS
BHL20CK1	BYCNPKM7	0.290591	1.44448e+06	BS		BHL20CK1	BQYNPK7	0.127136	5.05207	BS		BHL20CK1	BYCNPKM7	0.290591	6.03372	BS
BHL20CK1	BYCNPKM8	0.314864	1.44448e+06	BS		BHL20CK1	BQYNPK8	0.154773	5.30901	BS		BHL20CK1	BYCNPKM8	0.314864	6.03372	BS
BHL20CK1	BYCNPKM9	0.295727	1.44448e+06	BS		BHL20CK1	BQYNPK9	0.151591	4.9423	BS		BHL20CK1	BYCNPKM9	0.295727	6.03372	BS
BHL20CK1	BYYCK1	0.31	1.75678e+06	BS		BHL20CK1	BQYNPKM1	0.421773	5.51384	BS		BHL20CK1	BYYCK1	0.31	6.76944	BS
BHL20CK1	BYYCK2	0.328091	1.75678e+06	BS		BHL20CK1	BQYNPKM2	0.424864	5.37315	BS		BHL20CK1	BYYCK2	0.328091	6.76944	BS
BHL20CK1	BYYCK3	0.307136	1.75678e+06	BS		BHL20CK1	BQYNPKM3	0.419409	6.47042	BS		BHL20CK1	BYYCK3	0.307136	6.76944	BS
BHL20CK1	BYYCK4	0.312636	1.75678e+06	BS		BHL20CK1	BQYNPKM4	0.415455	5.84289	BS		BHL20CK1	BYYCK4	0.312636	6.76944	BS
BHL20CK1	BYYCK5	0.327091	1.75678e+06	BS		BHL20CK1	BQYNPKM5	0.399227	5.79531	BS		BHL20CK1	BYYCK5	0.327091	6.76944	BS
BHL20CK1	BYYCK6	0.297455	1.75678e+06	BS		BHL20CK1	BQYNPKM6	0.420727	5.71228	BS		BHL20CK1	BYYCK6	0.297455	6.76944	BS
BHL20CK1	BYYCK7	0.3415	1.75678e+06	BS		BHL20CK1	BQYNPKM7	0.431864	5.31018	BS		BHL20CK1	BYYCK7	0.3415	6.76944	BS
BHL20CK1	BYYCK8	0.345682	1.75678e+06	BS		BHL20CK1	BQYNPKM8	0.424727	5.85268	BS		BHL20CK1	BYYCK8	0.345682	6.76944	BS
BHL20CK1	BYYCK9	0.332409	1.75678e+06	BS		BHL20CK1	BQYNPKM9	0.421909	5.69819	BS		BHL20CK1	BYYCK9	0.332409	6.76944	BS
BHL20CK1	BYYNPK1	0.358091	1.75678e+06	BS		BHL20CK1	BYCCK1	0.292455	5.80244	BS		BHL20CK1	BYYNPK1	0.358091	6.76944	BS
BHL20CK1	BYYNPK2	0.309136	1.75678e+06	BS		BHL20CK1	BYCCK2	0.280318	5.82544	BS		BHL20CK1	BYYNPK2	0.309136	6.76944	BS
BHL20CK1	BYYNPK3	0.317864	1.75678e+06	BS		BHL20CK1	BYCCK3	0.272773	6.03475	BS		BHL20CK1	BYYNPK3	0.317864	6.76944	BS
BHL20CK1	BYYNPK4	0.299682	1.75678e+06	BS		BHL20CK1	BYCCK4	0.278227	6.0537	BS		BHL20CK1	BYYNPK4	0.299682	6.76944	BS
BHL20CK1	BYYNPK5	0.291773	1.75678e+06	BS		BHL20CK1	BYCCK5	0.283773	5.89345	BS		BHL20CK1	BYYNPK5	0.291773	6.76944	BS
BHL20CK1	BYYNPK6	0.316727	1.75678e+06	BS		BHL20CK1	BYCCK6	0.311	5.75412	BS		BHL20CK1	BYYNPK6	0.316727	6.76944	BS
BHL20CK1	BYYNPK7	0.313773	1.75678e+06	BS		BHL20CK1	BYCCK7	0.312227	5.54263	BS		BHL20CK1	BYYNPK7	0.313773	6.76944	BS
BHL20CK1	BYYNPK8	0.329318	1.75678e+06	BS		BHL20CK1	BYCCK8	0.311364	5.75389	BS		BHL20CK1	BYYNPK8	0.329318	6.76944	BS
BHL20CK1	BYYNPK9	0.320182	1.75678e+06	BS		BHL20CK1	BYCCK9	0.315273	5.91665	BS		BHL20CK1	BYYNPK9	0.320182	6.76944	BS
BHL20CK1	BYYNPKM1	0.310545	1.75678e+06	BS		BHL20CK1	BYCNPK1	0.299091	5.06648	BS		BHL20CK1	BYYNPKM1	0.310545	6.76944	BS
BHL20CK1	BYYNPKM2	0.332682	1.75678e+06	BS		BHL20CK1	BYCNPK2	0.311636	5.04001	BS		BHL20CK1	BYYNPKM2	0.332682	6.76944	BS
BHL20CK1	BYYNPKM3	0.332727	1.75678e+06	BS		BHL20CK1	BYCNPK3	0.277364	5.34368	BS		BHL20CK1	BYYNPKM3	0.332727	6.76944	BS
BHL20CK1	BYYNPKM4	0.321864	1.75678e+06	BS		BHL20CK1	BYCNPK4	0.306636	5.86559	BS		BHL20CK1	BYYNPKM4	0.321864	6.76944	BS
BHL20CK1	BYYNPKM5	0.329182	1.75678e+06	BS		BHL20CK1	BYCNPK5	0.304909	5.7037	BS		BHL20CK1	BYYNPKM5	0.329182	6.76944	BS
BHL20CK1	BYYNPKM6	0.297091	1.75678e+06	BS		BHL20CK1	BYCNPK6	0.296955	5.5294	BS		BHL20CK1	BYYNPKM6	0.297091	6.76944	BS
BHL20CK1	BYYNPKM7	0.321182	1.75678e+06	BS		BHL20CK1	BYCNPK7	0.301682	5.48515	BS		BHL20CK1	BYYNPKM7	0.321182	6.76944	BS
BHL20CK1	BYYNPKM8	0.322	1.75678e+06	BS		BHL20CK1	BYCNPK8	0.301318	5.39793	BS		BHL20CK1	BYYNPKM8	0.322	6.76944	BS
BHL20CK1	BYYNPKM9	0.309318	1.75678e+06	BS		BHL20CK1	BYCNPK9	0.318364	5.55123	BS		BHL20CK1	BYYNPKM9	0.309318	6.76944	BS
BHL20CK2	BCCCK1	0.6265	410643	BS		BHL20CK1	BYCNPKM1	0.312	4.51773	BS		BHL20CK2	BCCCK1	0.6265	1.79809	BS
BHL20CK2	BCCCK2	0.601273	410643	BS		BHL20CK1	BYCNPKM2	0.297591	4.62864	BS		BHL20CK2	BCCCK2	0.601273	1.79809	BS
BHL20CK2	BCCCK3	0.590864	410643	BS		BHL20CK1	BYCNPKM3	0.280364	4.62371	BS		BHL20CK2	BCCCK3	0.590864	1.79809	BS
BHL20CK2	BCCNPK1	0.647227	410643	BS		BHL20CK1	BYCNPKM4	0.299955	4.00036	BS		BHL20CK2	BCCNPK1	0.647227	1.79809	BS
BHL20CK2	BCCNPK2	0.592591	410643	BS		BHL20CK1	BYCNPKM5	0.295909	4.10575	BS		BHL20CK2	BCCNPK2	0.592591	1.79809	BS
BHL20CK2	BCCNPK3	0.571227	410643	BS		BHL20CK1	BYCNPKM6	0.304409	4.31757	BS		BHL20CK2	BCCNPK3	0.571227	1.79809	BS
BHL20CK2	BCCNPKM1	0.566591	410643	BS		BHL20CK1	BYCNPKM7	0.290591	4.71606	BS		BHL20CK2	BCCNPKM1	0.566591	1.79809	BS
BHL20CK2	BCCNPKM2	0.593591	410643	BS		BHL20CK1	BYCNPKM8	0.314864	4.56757	BS		BHL20CK2	BCCNPKM2	0.593591	1.79809	BS
BHL20CK2	BCCNPKM3	0.551	410643	BS		BHL20CK1	BYCNPKM9	0.295727	3.97351	BS		BHL20CK2	BCCNPKM3	0.551	1.79809	BS
BHL20CK2	BJX20CK1	0.271364	2.30785e+06	BS		BHL20CK1	BYYCK1	0.31	5.99529	BS		BHL20CK2	BJX20CK1	0.271364	7.982	BS
BHL20CK2	BJX20CK2	0.263636	2.30785e+06	BS		BHL20CK1	BYYCK2	0.328091	6.13123	BS		BHL20CK2	BJX20CK2	0.263636	7.982	BS
BHL20CK2	BJX20CK3	0.243227	2.30785e+06	BS		BHL20CK1	BYYCK3	0.307136	6.14993	BS		BHL20CK2	BJX20CK3	0.243227	7.982	BS
BHL20CK2	BJX20CK4	0.240727	2.30785e+06	BS		BHL20CK1	BYYCK4	0.312636	6.52599	BS		BHL20CK2	BJX20CK4	0.240727	7.982	BS
BHL20CK2	BJX20CK5	0.190727	2.30785e+06	BS		BHL20CK1	BYYCK5	0.327091	6.29476	BS		BHL20CK2	BJX20CK5	0.190727	7.982	BS
BHL20CK2	BJX20CK6	0.209818	2.30785e+06	BS		BHL20CK1	BYYCK6	0.297455	6.19076	BS		BHL20CK2	BJX20CK6	0.209818	7.982	BS
BHL20CK2	BJX20CK7	0.239682	2.30785e+06	BS		BHL20CK1	BYYCK7	0.3415	5.86883	BS		BHL20CK2	BJX20CK7	0.239682	7.982	BS
BHL20CK2	BJX20CK8	0.239909	2.30785e+06	BS		BHL20CK1	BYYCK8	0.345682	6.21443	BS		BHL20CK2	BJX20CK8	0.239909	7.982	BS
BHL20CK2	BJX20CK9	0.263045	2.30785e+06	BS		BHL20CK1	BYYCK9	0.332409	6.38985	BS		BHL20CK2	BJX20CK9	0.263045	7.982	BS
BHL20CK2	BJX20NPK1	0.246909	2.30785e+06	BS		BHL20CK1	BYYNPK1	0.358091	6.0229	BS		BHL20CK2	BJX20NPK1	0.246909	7.982	BS
BHL20CK2	BJX20NPK2	0.232591	2.30785e+06	BS		BHL20CK1	BYYNPK2	0.309136	6.58712	BS		BHL20CK2	BJX20NPK2	0.232591	7.982	BS
BHL20CK2	BJX20NPK3	0.220455	2.30785e+06	BS		BHL20CK1	BYYNPK3	0.317864	5.95994	BS		BHL20CK2	BJX20NPK3	0.220455	7.982	BS
BHL20CK2	BJX20NPK4	0.178318	2.30785e+06	BS		BHL20CK1	BYYNPK4	0.299682	6.08949	BS		BHL20CK2	BJX20NPK4	0.178318	7.982	BS
BHL20CK2	BJX20NPK5	0.235636	2.30785e+06	BS		BHL20CK1	BYYNPK5	0.291773	6.33483	BS		BHL20CK2	BJX20NPK5	0.235636	7.982	BS
BHL20CK2	BJX20NPK6	0.1635	2.30785e+06	BS		BHL20CK1	BYYNPK6	0.316727	6.73722	BS		BHL20CK2	BJX20NPK6	0.1635	7.982	BS
BHL20CK2	BJX20NPK7	0.173409	2.30785e+06	BS		BHL20CK1	BYYNPK7	0.313773	6.32543	BS		BHL20CK2	BJX20NPK7	0.173409	7.982	BS
BHL20CK2	BJX20NPK8	0.223273	2.30785e+06	BS		BHL20CK1	BYYNPK8	0.329318	6.19789	BS		BHL20CK2	BJX20NPK8	0.223273	7.982	BS
BHL20CK2	BJX20NPK9	0.221545	2.30785e+06	BS		BHL20CK1	BYYNPK9	0.320182	6.11782	BS		BHL20CK2	BJX20NPK9	0.221545	7.982	BS
BHL20CK2	BJX20NPKM1	0.522727	2.30785e+06	BS		BHL20CK1	BYYNPKM1	0.310545	5.57596	BS		BHL20CK2	BJX20NPKM1	0.522727	7.982	BS
BHL20CK2	BJX20NPKM2	0.499364	2.30785e+06	BS		BHL20CK1	BYYNPKM2	0.332682	5.07622	BS		BHL20CK2	BJX20NPKM2	0.499364	7.982	BS
BHL20CK2	BJX20NPKM3	0.501091	2.30785e+06	BS		BHL20CK1	BYYNPKM3	0.332727	4.88735	BS		BHL20CK2	BJX20NPKM3	0.501091	7.982	BS
BHL20CK2	BJX20NPKM4	0.508045	2.30785e+06	BS		BHL20CK1	BYYNPKM4	0.321864	5.49723	BS		BHL20CK2	BJX20NPKM4	0.508045	7.982	BS
BHL20CK2	BJX20NPKM5	0.505	2.30785e+06	BS		BHL20CK1	BYYNPKM5	0.329182	5.80097	BS		BHL20CK2	BJX20NPKM5	0.505	7.982	BS
BHL20CK2	BJX20NPKM6	0.498318	2.30785e+06	BS		BHL20CK1	BYYNPKM6	0.297091	5.30559	BS		BHL20CK2	BJX20NPKM6	0.498318	7.982	BS
BHL20CK2	BJX20NPKM7	0.476455	2.30785e+06	BS		BHL20CK1	BYYNPKM7	0.321182	5.03893	BS		BHL20CK2	BJX20NPKM7	0.476455	7.982	BS
BHL20CK2	BJX20NPKM8	0.505545	2.30785e+06	BS		BHL20CK1	BYYNPKM8	0.322	5.77768	BS		BHL20CK2	BJX20NPKM8	0.505545	7.982	BS
BHL20CK2	BJX20NPKM9	0.471182	2.30785e+06	BS		BHL20CK1	BYYNPKM9	0.309318	5.26715	BS		BHL20CK2	BJX20NPKM9	0.471182	7.982	BS
BHL20CK2	BQYCK1	0.326864	2.64029e+06	BS		BHL20CK2	BCCCK1	0.6265	4.15153	BS		BHL20CK2	BQYCK1	0.326864	7.89191	BS
BHL20CK2	BQYCK2	0.352136	2.64029e+06	BS		BHL20CK2	BCCCK2	0.601273	4.13076	BS		BHL20CK2	BQYCK2	0.352136	7.89191	BS
BHL20CK2	BQYCK3	0.341591	2.64029e+06	BS		BHL20CK2	BCCCK3	0.590864	3.94745	BS		BHL20CK2	BQYCK3	0.341591	7.89191	BS
BHL20CK2	BQYCK4	0.342864	2.64029e+06	BS		BHL20CK2	BCCNPK1	0.647227	3.60951	BS		BHL20CK2	BQYCK4	0.342864	7.89191	BS
BHL20CK2	BQYCK5	0.342	2.64029e+06	BS		BHL20CK2	BCCNPK2	0.592591	4.03691	BS		BHL20CK2	BQYCK5	0.342	7.89191	BS
BHL20CK2	BQYCK6	0.354318	2.64029e+06	BS		BHL20CK2	BCCNPK3	0.571227	4.05992	BS		BHL20CK2	BQYCK6	0.354318	7.89191	BS
BHL20CK2	BQYCK7	0.314182	2.64029e+06	BS		BHL20CK2	BCCNPKM1	0.566591	4.06628	BS		BHL20CK2	BQYCK7	0.314182	7.89191	BS
BHL20CK2	BQYCK8	0.465955	2.64029e+06	BS		BHL20CK2	BCCNPKM2	0.593591	4.08638	BS		BHL20CK2	BQYCK8	0.465955	7.89191	BS
BHL20CK2	BQYCK9	0.357909	2.64029e+06	BS		BHL20CK2	BCCNPKM3	0.551	3.91838	BS		BHL20CK2	BQYCK9	0.357909	7.89191	BS
BHL20CK2	BQYNPK1	0.169182	2.64029e+06	BS		BHL20CK2	BHL20CK1	0.806318	0.619031	BS		BHL20CK2	BQYNPK1	0.169182	7.89191	BS
BHL20CK2	BQYNPK2	0.141318	2.64029e+06	BS		BHL20CK2	BJX20CK1	0.271364	6.48765	BS		BHL20CK2	BQYNPK2	0.141318	7.89191	BS
BHL20CK2	BQYNPK3	0.150318	2.64029e+06	BS		BHL20CK2	BJX20CK2	0.263636	6.00826	BS		BHL20CK2	BQYNPK3	0.150318	7.89191	BS
BHL20CK2	BQYNPK4	0.120591	2.64029e+06	BS		BHL20CK2	BJX20CK3	0.243227	6.12363	BS		BHL20CK2	BQYNPK4	0.120591	7.89191	BS
BHL20CK2	BQYNPK5	0.134409	2.64029e+06	BS		BHL20CK2	BJX20CK4	0.240727	6.29328	BS		BHL20CK2	BQYNPK5	0.134409	7.89191	BS
BHL20CK2	BQYNPK6	0.127773	2.64029e+06	BS		BHL20CK2	BJX20CK5	0.190727	6.22034	BS		BHL20CK2	BQYNPK6	0.127773	7.89191	BS
BHL20CK2	BQYNPK7	0.128	2.64029e+06	BS		BHL20CK2	BJX20CK6	0.209818	6.57376	BS		BHL20CK2	BQYNPK7	0.128	7.89191	BS
BHL20CK2	BQYNPK8	0.156273	2.64029e+06	BS		BHL20CK2	BJX20CK7	0.239682	6.40018	BS		BHL20CK2	BQYNPK8	0.156273	7.89191	BS
BHL20CK2	BQYNPK9	0.152455	2.64029e+06	BS		BHL20CK2	BJX20CK8	0.239909	6.18847	BS		BHL20CK2	BQYNPK9	0.152455	7.89191	BS
BHL20CK2	BQYNPKM1	0.432	2.64029e+06	BS		BHL20CK2	BJX20CK9	0.263045	6.14626	BS		BHL20CK2	BQYNPKM1	0.432	7.89191	BS
BHL20CK2	BQYNPKM2	0.431	2.64029e+06	BS		BHL20CK2	BJX20NPK1	0.246909	6.01096	BS		BHL20CK2	BQYNPKM2	0.431	7.89191	BS
BHL20CK2	BQYNPKM3	0.447136	2.64029e+06	BS		BHL20CK2	BJX20NPK2	0.232591	5.97184	BS		BHL20CK2	BQYNPKM3	0.447136	7.89191	BS
BHL20CK2	BQYNPKM4	0.415727	2.64029e+06	BS		BHL20CK2	BJX20NPK3	0.220455	5.90218	BS		BHL20CK2	BQYNPKM4	0.415727	7.89191	BS
BHL20CK2	BQYNPKM5	0.394409	2.64029e+06	BS		BHL20CK2	BJX20NPK4	0.178318	6.11346	BS		BHL20CK2	BQYNPKM5	0.394409	7.89191	BS
BHL20CK2	BQYNPKM6	0.419682	2.64029e+06	BS		BHL20CK2	BJX20NPK5	0.235636	6.25988	BS		BHL20CK2	BQYNPKM6	0.419682	7.89191	BS
BHL20CK2	BQYNPKM7	0.440455	2.64029e+06	BS		BHL20CK2	BJX20NPK6	0.1635	6.16094	BS		BHL20CK2	BQYNPKM7	0.440455	7.89191	BS
BHL20CK2	BQYNPKM8	0.447591	2.64029e+06	BS		BHL20CK2	BJX20NPK7	0.173409	6.34879	BS		BHL20CK2	BQYNPKM8	0.447591	7.89191	BS
BHL20CK2	BQYNPKM9	0.425773	2.64029e+06	BS		BHL20CK2	BJX20NPK8	0.223273	6.40274	BS		BHL20CK2	BQYNPKM9	0.425773	7.89191	BS
BHL20CK2	BYCCK1	0.308091	1.44448e+06	BS		BHL20CK2	BJX20NPK9	0.221545	6.56055	BS		BHL20CK2	BYCCK1	0.308091	6.03372	BS
BHL20CK2	BYCCK2	0.306227	1.44448e+06	BS		BHL20CK2	BJX20NPKM1	0.522727	8.51541	BS		BHL20CK2	BYCCK2	0.306227	6.03372	BS
BHL20CK2	BYCCK3	0.297045	1.44448e+06	BS		BHL20CK2	BJX20NPKM2	0.499364	6.10916	BS		BHL20CK2	BYCCK3	0.297045	6.03372	BS
BHL20CK2	BYCCK4	0.293864	1.44448e+06	BS		BHL20CK2	BJX20NPKM3	0.501091	6.37164	BS		BHL20CK2	BYCCK4	0.293864	6.03372	BS
BHL20CK2	BYCCK5	0.295909	1.44448e+06	BS		BHL20CK2	BJX20NPKM4	0.508045	6.56531	BS		BHL20CK2	BYCCK5	0.295909	6.03372	BS
BHL20CK2	BYCCK6	0.325727	1.44448e+06	BS		BHL20CK2	BJX20NPKM5	0.505	6.48341	BS		BHL20CK2	BYCCK6	0.325727	6.03372	BS
BHL20CK2	BYCCK7	0.327455	1.44448e+06	BS		BHL20CK2	BJX20NPKM6	0.498318	6.87313	BS		BHL20CK2	BYCCK7	0.327455	6.03372	BS
BHL20CK2	BYCCK8	0.327864	1.44448e+06	BS		BHL20CK2	BJX20NPKM7	0.476455	6.08799	BS		BHL20CK2	BYCCK8	0.327864	6.03372	BS
BHL20CK2	BYCCK9	0.330545	1.44448e+06	BS		BHL20CK2	BJX20NPKM8	0.505545	6.53094	BS		BHL20CK2	BYCCK9	0.330545	6.03372	BS
BHL20CK2	BYCNPK1	0.323	1.44448e+06	BS		BHL20CK2	BJX20NPKM9	0.471182	6.52269	BS		BHL20CK2	BYCNPK1	0.323	6.03372	BS
BHL20CK2	BYCNPK2	0.323045	1.44448e+06	BS		BHL20CK2	BQYCK1	0.326864	6.12583	BS		BHL20CK2	BYCNPK2	0.323045	6.03372	BS
BHL20CK2	BYCNPK3	0.305045	1.44448e+06	BS		BHL20CK2	BQYCK2	0.352136	6.13977	BS		BHL20CK2	BYCNPK3	0.305045	6.03372	BS
BHL20CK2	BYCNPK4	0.313091	1.44448e+06	BS		BHL20CK2	BQYCK3	0.341591	6.14972	BS		BHL20CK2	BYCNPK4	0.313091	6.03372	BS
BHL20CK2	BYCNPK5	0.304773	1.44448e+06	BS		BHL20CK2	BQYCK4	0.342864	6.19962	BS		BHL20CK2	BYCNPK5	0.304773	6.03372	BS
BHL20CK2	BYCNPK6	0.308182	1.44448e+06	BS		BHL20CK2	BQYCK5	0.342	6.19388	BS		BHL20CK2	BYCNPK6	0.308182	6.03372	BS
BHL20CK2	BYCNPK7	0.309182	1.44448e+06	BS		BHL20CK2	BQYCK6	0.354318	6.27614	BS		BHL20CK2	BYCNPK7	0.309182	6.03372	BS
BHL20CK2	BYCNPK8	0.308045	1.44448e+06	BS		BHL20CK2	BQYCK7	0.314182	6.41357	BS		BHL20CK2	BYCNPK8	0.308045	6.03372	BS
BHL20CK2	BYCNPK9	0.340727	1.44448e+06	BS		BHL20CK2	BQYCK8	0.465955	6.27009	BS		BHL20CK2	BYCNPK9	0.340727	6.03372	BS
BHL20CK2	BYCNPKM1	0.327364	1.44448e+06	BS		BHL20CK2	BQYCK9	0.357909	6.95282	BS		BHL20CK2	BYCNPKM1	0.327364	6.03372	BS
BHL20CK2	BYCNPKM2	0.325727	1.44448e+06	BS		BHL20CK2	BQYNPK1	0.169182	5.42312	BS		BHL20CK2	BYCNPKM2	0.325727	6.03372	BS
BHL20CK2	BYCNPKM3	0.3065	1.44448e+06	BS		BHL20CK2	BQYNPK2	0.141318	5.35736	BS		BHL20CK2	BYCNPKM3	0.3065	6.03372	BS
BHL20CK2	BYCNPKM4	0.311273	1.44448e+06	BS		BHL20CK2	BQYNPK3	0.150318	5.31331	BS		BHL20CK2	BYCNPKM4	0.311273	6.03372	BS
BHL20CK2	BYCNPKM5	0.309864	1.44448e+06	BS		BHL20CK2	BQYNPK4	0.120591	5.78333	BS		BHL20CK2	BYCNPKM5	0.309864	6.03372	BS
BHL20CK2	BYCNPKM6	0.316909	1.44448e+06	BS		BHL20CK2	BQYNPK5	0.134409	5.9162	BS		BHL20CK2	BYCNPKM6	0.316909	6.03372	BS
BHL20CK2	BYCNPKM7	0.312273	1.44448e+06	BS		BHL20CK2	BQYNPK6	0.127773	5.28881	BS		BHL20CK2	BYCNPKM7	0.312273	6.03372	BS
BHL20CK2	BYCNPKM8	0.316682	1.44448e+06	BS		BHL20CK2	BQYNPK7	0.128	5.26068	BS		BHL20CK2	BYCNPKM8	0.316682	6.03372	BS
BHL20CK2	BYCNPKM9	0.317136	1.44448e+06	BS		BHL20CK2	BQYNPK8	0.156273	5.57535	BS		BHL20CK2	BYCNPKM9	0.317136	6.03372	BS
BHL20CK2	BYYCK1	0.337909	1.75678e+06	BS		BHL20CK2	BQYNPK9	0.152455	5.20216	BS		BHL20CK2	BYYCK1	0.337909	6.76944	BS
BHL20CK2	BYYCK2	0.344909	1.75678e+06	BS		BHL20CK2	BQYNPKM1	0.432	5.70834	BS		BHL20CK2	BYYCK2	0.344909	6.76944	BS
BHL20CK2	BYYCK3	0.322409	1.75678e+06	BS		BHL20CK2	BQYNPKM2	0.431	5.61738	BS		BHL20CK2	BYYCK3	0.322409	6.76944	BS
BHL20CK2	BYYCK4	0.331227	1.75678e+06	BS		BHL20CK2	BQYNPKM3	0.447136	6.68021	BS		BHL20CK2	BYYCK4	0.331227	6.76944	BS
BHL20CK2	BYYCK5	0.340136	1.75678e+06	BS		BHL20CK2	BQYNPKM4	0.415727	6.02137	BS		BHL20CK2	BYYCK5	0.340136	6.76944	BS
BHL20CK2	BYYCK6	0.327818	1.75678e+06	BS		BHL20CK2	BQYNPKM5	0.394409	6.06066	BS		BHL20CK2	BYYCK6	0.327818	6.76944	BS
BHL20CK2	BYYCK7	0.366364	1.75678e+06	BS		BHL20CK2	BQYNPKM6	0.419682	5.90161	BS		BHL20CK2	BYYCK7	0.366364	6.76944	BS
BHL20CK2	BYYCK8	0.364182	1.75678e+06	BS		BHL20CK2	BQYNPKM7	0.440455	5.48788	BS		BHL20CK2	BYYCK8	0.364182	6.76944	BS
BHL20CK2	BYYCK9	0.350591	1.75678e+06	BS		BHL20CK2	BQYNPKM8	0.447591	6.01125	BS		BHL20CK2	BYYCK9	0.350591	6.76944	BS
BHL20CK2	BYYNPK1	0.367727	1.75678e+06	BS		BHL20CK2	BQYNPKM9	0.425773	5.92935	BS		BHL20CK2	BYYNPK1	0.367727	6.76944	BS
BHL20CK2	BYYNPK2	0.316727	1.75678e+06	BS		BHL20CK2	BYCCK1	0.308091	6.06169	BS		BHL20CK2	BYYNPK2	0.316727	6.76944	BS
BHL20CK2	BYYNPK3	0.324273	1.75678e+06	BS		BHL20CK2	BYCCK2	0.306227	6.07646	BS		BHL20CK2	BYYNPK3	0.324273	6.76944	BS
BHL20CK2	BYYNPK4	0.315682	1.75678e+06	BS		BHL20CK2	BYCCK3	0.297045	6.29432	BS		BHL20CK2	BYYNPK4	0.315682	6.76944	BS
BHL20CK2	BYYNPK5	0.309136	1.75678e+06	BS		BHL20CK2	BYCCK4	0.293864	6.3061	BS		BHL20CK2	BYYNPK5	0.309136	6.76944	BS
BHL20CK2	BYYNPK6	0.336545	1.75678e+06	BS		BHL20CK2	BYCCK5	0.295909	6.1388	BS		BHL20CK2	BYYNPK6	0.336545	6.76944	BS
BHL20CK2	BYYNPK7	0.333455	1.75678e+06	BS		BHL20CK2	BYCCK6	0.325727	5.99414	BS		BHL20CK2	BYYNPK7	0.333455	6.76944	BS
BHL20CK2	BYYNPK8	0.340318	1.75678e+06	BS		BHL20CK2	BYCCK7	0.327455	5.80356	BS		BHL20CK2	BYYNPK8	0.340318	6.76944	BS
BHL20CK2	BYYNPK9	0.329818	1.75678e+06	BS		BHL20CK2	BYCCK8	0.327864	6.02131	BS		BHL20CK2	BYYNPK9	0.329818	6.76944	BS
BHL20CK2	BYYNPKM1	0.337455	1.75678e+06	BS		BHL20CK2	BYCCK9	0.330545	6.16279	BS		BHL20CK2	BYYNPKM1	0.337455	6.76944	BS
BHL20CK2	BYYNPKM2	0.343773	1.75678e+06	BS		BHL20CK2	BYCNPK1	0.323	5.30006	BS		BHL20CK2	BYYNPKM2	0.343773	6.76944	BS
BHL20CK2	BYYNPKM3	0.344	1.75678e+06	BS		BHL20CK2	BYCNPK2	0.323045	5.23979	BS		BHL20CK2	BYYNPKM3	0.344	6.76944	BS
BHL20CK2	BYYNPKM4	0.331364	1.75678e+06	BS		BHL20CK2	BYCNPK3	0.305045	5.58135	BS		BHL20CK2	BYYNPKM4	0.331364	6.76944	BS
BHL20CK2	BYYNPKM5	0.336682	1.75678e+06	BS		BHL20CK2	BYCNPK4	0.313091	6.08402	BS		BHL20CK2	BYYNPKM5	0.336682	6.76944	BS
BHL20CK2	BYYNPKM6	0.319409	1.75678e+06	BS		BHL20CK2	BYCNPK5	0.304773	5.95178	BS		BHL20CK2	BYYNPKM6	0.319409	6.76944	BS
BHL20CK2	BYYNPKM7	0.330318	1.75678e+06	BS		BHL20CK2	BYCNPK6	0.308182	5.78113	BS		BHL20CK2	BYYNPKM7	0.330318	6.76944	BS
BHL20CK2	BYYNPKM8	0.333364	1.75678e+06	BS		BHL20CK2	BYCNPK7	0.309182	5.71369	BS		BHL20CK2	BYYNPKM8	0.333364	6.76944	BS
BHL20CK2	BYYNPKM9	0.334318	1.75678e+06	BS		BHL20CK2	BYCNPK8	0.308045	5.62867	BS		BHL20CK2	BYYNPKM9	0.334318	6.76944	BS
BHL20CK3	BCCCK1	0.619682	410643	BS		BHL20CK2	BYCNPK9	0.340727	5.80194	BS		BHL20CK3	BCCCK1	0.619682	1.79809	BS
BHL20CK3	BCCCK2	0.604182	410643	BS		BHL20CK2	BYCNPKM1	0.327364	4.70672	BS		BHL20CK3	BCCCK2	0.604182	1.79809	BS
BHL20CK3	BCCCK3	0.584545	410643	BS		BHL20CK2	BYCNPKM2	0.325727	4.83362	BS		BHL20CK3	BCCCK3	0.584545	1.79809	BS
BHL20CK3	BCCNPK1	0.6485	410643	BS		BHL20CK2	BYCNPKM3	0.3065	4.76924	BS		BHL20CK3	BCCNPK1	0.6485	1.79809	BS
BHL20CK3	BCCNPK2	0.614182	410643	BS		BHL20CK2	BYCNPKM4	0.311273	4.16314	BS		BHL20CK3	BCCNPK2	0.614182	1.79809	BS
BHL20CK3	BCCNPK3	0.595	410643	BS		BHL20CK2	BYCNPKM5	0.309864	4.27711	BS		BHL20CK3	BCCNPK3	0.595	1.79809	BS
BHL20CK3	BCCNPKM1	0.590545	410643	BS		BHL20CK2	BYCNPKM6	0.316909	4.46115	BS		BHL20CK3	BCCNPKM1	0.590545	1.79809	BS
BHL20CK3	BCCNPKM2	0.598136	410643	BS		BHL20CK2	BYCNPKM7	0.312273	4.81926	BS		BHL20CK3	BCCNPKM2	0.598136	1.79809	BS
BHL20CK3	BCCNPKM3	0.582273	410643	BS		BHL20CK2	BYCNPKM8	0.316682	4.72332	BS		BHL20CK3	BCCNPKM3	0.582273	1.79809	BS
BHL20CK3	BJX20CK1	0.268545	2.30785e+06	BS		BHL20CK2	BYCNPKM9	0.317136	4.13851	BS		BHL20CK3	BJX20CK1	0.268545	7.982	BS
BHL20CK3	BJX20CK2	0.259136	2.30785e+06	BS		BHL20CK2	BYYCK1	0.337909	6.28755	BS		BHL20CK3	BJX20CK2	0.259136	7.982	BS
BHL20CK3	BJX20CK3	0.239318	2.30785e+06	BS		BHL20CK2	BYYCK2	0.344909	6.41515	BS		BHL20CK3	BJX20CK3	0.239318	7.982	BS
BHL20CK3	BJX20CK4	0.238682	2.30785e+06	BS		BHL20CK2	BYYCK3	0.322409	6.42511	BS		BHL20CK3	BJX20CK4	0.238682	7.982	BS
BHL20CK3	BJX20CK5	0.1905	2.30785e+06	BS		BHL20CK2	BYYCK4	0.331227	6.81781	BS		BHL20CK3	BJX20CK5	0.1905	7.982	BS
BHL20CK3	BJX20CK6	0.2065	2.30785e+06	BS		BHL20CK2	BYYCK5	0.340136	6.56404	BS		BHL20CK3	BJX20CK6	0.2065	7.982	BS
BHL20CK3	BJX20CK7	0.236455	2.30785e+06	BS		BHL20CK2	BYYCK6	0.327818	6.46969	BS		BHL20CK3	BJX20CK7	0.236455	7.982	BS
BHL20CK3	BJX20CK8	0.234727	2.30785e+06	BS		BHL20CK2	BYYCK7	0.366364	6.14941	BS		BHL20CK3	BJX20CK8	0.234727	7.982	BS
BHL20CK3	BJX20CK9	0.260455	2.30785e+06	BS		BHL20CK2	BYYCK8	0.364182	6.50959	BS		BHL20CK3	BJX20CK9	0.260455	7.982	BS
BHL20CK3	BJX20NPK1	0.245091	2.30785e+06	BS		BHL20CK2	BYYCK9	0.350591	6.66308	BS		BHL20CK3	BJX20NPK1	0.245091	7.982	BS
BHL20CK3	BJX20NPK2	0.234818	2.30785e+06	BS		BHL20CK2	BYYNPK1	0.367727	6.26733	BS		BHL20CK3	BJX20NPK2	0.234818	7.982	BS
BHL20CK3	BJX20NPK3	0.219909	2.30785e+06	BS		BHL20CK2	BYYNPK2	0.316727	6.80193	BS		BHL20CK3	BJX20NPK3	0.219909	7.982	BS
BHL20CK3	BJX20NPK4	0.176773	2.30785e+06	BS		BHL20CK2	BYYNPK3	0.324273	6.20379	BS		BHL20CK3	BJX20NPK4	0.176773	7.982	BS
BHL20CK3	BJX20NPK5	0.230773	2.30785e+06	BS		BHL20CK2	BYYNPK4	0.315682	6.30348	BS		BHL20CK3	BJX20NPK5	0.230773	7.982	BS
BHL20CK3	BJX20NPK6	0.161909	2.30785e+06	BS		BHL20CK2	BYYNPK5	0.309136	6.5593	BS		BHL20CK3	BJX20NPK6	0.161909	7.982	BS
BHL20CK3	BJX20NPK7	0.172455	2.30785e+06	BS		BHL20CK2	BYYNPK6	0.336545	6.91359	BS		BHL20CK3	BJX20NPK7	0.172455	7.982	BS
BHL20CK3	BJX20NPK8	0.223	2.30785e+06	BS		BHL20CK2	BYYNPK7	0.333455	6.53594	BS		BHL20CK3	BJX20NPK8	0.223	7.982	BS
BHL20CK3	BJX20NPK9	0.219682	2.30785e+06	BS		BHL20CK2	BYYNPK8	0.340318	6.41868	BS		BHL20CK3	BJX20NPK9	0.219682	7.982	BS
BHL20CK3	BJX20NPKM1	0.526045	2.30785e+06	BS		BHL20CK2	BYYNPK9	0.329818	6.34446	BS		BHL20CK3	BJX20NPKM1	0.526045	7.982	BS
BHL20CK3	BJX20NPKM2	0.497682	2.30785e+06	BS		BHL20CK2	BYYNPKM1	0.337455	5.81334	BS		BHL20CK3	BJX20NPKM2	0.497682	7.982	BS
BHL20CK3	BJX20NPKM3	0.493409	2.30785e+06	BS		BHL20CK2	BYYNPKM2	0.343773	5.2426	BS		BHL20CK3	BJX20NPKM3	0.493409	7.982	BS
BHL20CK3	BJX20NPKM4	0.506364	2.30785e+06	BS		BHL20CK2	BYYNPKM3	0.344	5.0512	BS		BHL20CK3	BJX20NPKM4	0.506364	7.982	BS
BHL20CK3	BJX20NPKM5	0.505136	2.30785e+06	BS		BHL20CK2	BYYNPKM4	0.331364	5.72587	BS		BHL20CK3	BJX20NPKM5	0.505136	7.982	BS
BHL20CK3	BJX20NPKM6	0.497318	2.30785e+06	BS		BHL20CK2	BYYNPKM5	0.336682	5.98678	BS		BHL20CK3	BJX20NPKM6	0.497318	7.982	BS
BHL20CK3	BJX20NPKM7	0.478364	2.30785e+06	BS		BHL20CK2	BYYNPKM6	0.319409	5.47235	BS		BHL20CK3	BJX20NPKM7	0.478364	7.982	BS
BHL20CK3	BJX20NPKM8	0.503636	2.30785e+06	BS		BHL20CK2	BYYNPKM7	0.330318	5.19944	BS		BHL20CK3	BJX20NPKM8	0.503636	7.982	BS
BHL20CK3	BJX20NPKM9	0.483136	2.30785e+06	BS		BHL20CK2	BYYNPKM8	0.333364	5.94478	BS		BHL20CK3	BJX20NPKM9	0.483136	7.982	BS
BHL20CK3	BQYCK1	0.324182	2.64029e+06	BS		BHL20CK2	BYYNPKM9	0.334318	5.41904	BS		BHL20CK3	BQYCK1	0.324182	7.89191	BS
BHL20CK3	BQYCK2	0.350091	2.64029e+06	BS		BHL20CK3	BCCCK1	0.619682	4.17989	BS		BHL20CK3	BQYCK2	0.350091	7.89191	BS
BHL20CK3	BQYCK3	0.337909	2.64029e+06	BS		BHL20CK3	BCCCK2	0.604182	4.1168	BS		BHL20CK3	BQYCK3	0.337909	7.89191	BS
BHL20CK3	BQYCK4	0.338364	2.64029e+06	BS		BHL20CK3	BCCCK3	0.584545	3.99235	BS		BHL20CK3	BQYCK4	0.338364	7.89191	BS
BHL20CK3	BQYCK5	0.336636	2.64029e+06	BS		BHL20CK3	BCCNPK1	0.6485	3.30437	BS		BHL20CK3	BQYCK5	0.336636	7.89191	BS
BHL20CK3	BQYCK6	0.348182	2.64029e+06	BS		BHL20CK3	BCCNPK2	0.614182	3.78958	BS		BHL20CK3	BQYCK6	0.348182	7.89191	BS
BHL20CK3	BQYCK7	0.314182	2.64029e+06	BS		BHL20CK3	BCCNPK3	0.595	3.87984	BS		BHL20CK3	BQYCK7	0.314182	7.89191	BS
BHL20CK3	BQYCK8	0.456545	2.64029e+06	BS		BHL20CK3	BCCNPKM1	0.590545	3.30141	BS		BHL20CK3	BQYCK8	0.456545	7.89191	BS
BHL20CK3	BQYCK9	0.350455	2.64029e+06	BS		BHL20CK3	BCCNPKM2	0.598136	3.33391	BS		BHL20CK3	BQYCK9	0.350455	7.89191	BS
BHL20CK3	BQYNPK1	0.166591	2.64029e+06	BS		BHL20CK3	BCCNPKM3	0.582273	3.22017	BS		BHL20CK3	BQYNPK1	0.166591	7.89191	BS
BHL20CK3	BQYNPK2	0.138818	2.64029e+06	BS		BHL20CK3	BHL20CK1	0.829455	1.42635	BS		BHL20CK3	BQYNPK2	0.138818	7.89191	BS
BHL20CK3	BQYNPK3	0.147318	2.64029e+06	BS		BHL20CK3	BHL20CK2	0.843591	1.4386	BS		BHL20CK3	BQYNPK3	0.147318	7.89191	BS
BHL20CK3	BQYNPK4	0.115182	2.64029e+06	BS		BHL20CK3	BJX20CK1	0.268545	6.61184	BS		BHL20CK3	BQYNPK4	0.115182	7.89191	BS
BHL20CK3	BQYNPK5	0.131409	2.64029e+06	BS		BHL20CK3	BJX20CK2	0.259136	6.12826	BS		BHL20CK3	BQYNPK5	0.131409	7.89191	BS
BHL20CK3	BQYNPK6	0.124818	2.64029e+06	BS		BHL20CK3	BJX20CK3	0.239318	6.25806	BS		BHL20CK3	BQYNPK6	0.124818	7.89191	BS
BHL20CK3	BQYNPK7	0.125	2.64029e+06	BS		BHL20CK3	BJX20CK4	0.238682	6.41652	BS		BHL20CK3	BQYNPK7	0.125	7.89191	BS
BHL20CK3	BQYNPK8	0.151182	2.64029e+06	BS		BHL20CK3	BJX20CK5	0.1905	6.36591	BS		BHL20CK3	BQYNPK8	0.151182	7.89191	BS
BHL20CK3	BQYNPK9	0.149955	2.64029e+06	BS		BHL20CK3	BJX20CK6	0.2065	6.69433	BS		BHL20CK3	BQYNPK9	0.149955	7.89191	BS
BHL20CK3	BQYNPKM1	0.417273	2.64029e+06	BS		BHL20CK3	BJX20CK7	0.236455	6.51108	BS		BHL20CK3	BQYNPKM1	0.417273	7.89191	BS
BHL20CK3	BQYNPKM2	0.418727	2.64029e+06	BS		BHL20CK3	BJX20CK8	0.234727	6.34434	BS		BHL20CK3	BQYNPKM2	0.418727	7.89191	BS
BHL20CK3	BQYNPKM3	0.426455	2.64029e+06	BS		BHL20CK3	BJX20CK9	0.260455	6.33006	BS		BHL20CK3	BQYNPKM3	0.426455	7.89191	BS
BHL20CK3	BQYNPKM4	0.407773	2.64029e+06	BS		BHL20CK3	BJX20NPK1	0.245091	6.08265	BS		BHL20CK3	BQYNPKM4	0.407773	7.89191	BS
BHL20CK3	BQYNPKM5	0.390818	2.64029e+06	BS		BHL20CK3	BJX20NPK2	0.234818	6.08334	BS		BHL20CK3	BQYNPKM5	0.390818	7.89191	BS
BHL20CK3	BQYNPKM6	0.411591	2.64029e+06	BS		BHL20CK3	BJX20NPK3	0.219909	6.0459	BS		BHL20CK3	BQYNPKM6	0.411591	7.89191	BS
BHL20CK3	BQYNPKM7	0.424409	2.64029e+06	BS		BHL20CK3	BJX20NPK4	0.176773	6.2302	BS		BHL20CK3	BQYNPKM7	0.424409	7.89191	BS
BHL20CK3	BQYNPKM8	0.426818	2.64029e+06	BS		BHL20CK3	BJX20NPK5	0.230773	6.3983	BS		BHL20CK3	BQYNPKM8	0.426818	7.89191	BS
BHL20CK3	BQYNPKM9	0.414091	2.64029e+06	BS		BHL20CK3	BJX20NPK6	0.161909	6.28387	BS		BHL20CK3	BQYNPKM9	0.414091	7.89191	BS
BHL20CK3	BYCCK1	0.297727	1.44448e+06	BS		BHL20CK3	BJX20NPK7	0.172455	6.35795	BS		BHL20CK3	BYCCK1	0.297727	6.03372	BS
BHL20CK3	BYCCK2	0.288591	1.44448e+06	BS		BHL20CK3	BJX20NPK8	0.223	6.49332	BS		BHL20CK3	BYCCK2	0.288591	6.03372	BS
BHL20CK3	BYCCK3	0.280227	1.44448e+06	BS		BHL20CK3	BJX20NPK9	0.219682	6.63555	BS		BHL20CK3	BYCCK3	0.280227	6.03372	BS
BHL20CK3	BYCCK4	0.283909	1.44448e+06	BS		BHL20CK3	BJX20NPKM1	0.526045	7.67118	BS		BHL20CK3	BYCCK4	0.283909	6.03372	BS
BHL20CK3	BYCCK5	0.283455	1.44448e+06	BS		BHL20CK3	BJX20NPKM2	0.497682	6.04552	BS		BHL20CK3	BYCCK5	0.283455	6.03372	BS
BHL20CK3	BYCCK6	0.316955	1.44448e+06	BS		BHL20CK3	BJX20NPKM3	0.493409	6.3145	BS		BHL20CK3	BYCCK6	0.316955	6.03372	BS
BHL20CK3	BYCCK7	0.315636	1.44448e+06	BS		BHL20CK3	BJX20NPKM4	0.506364	6.23015	BS		BHL20CK3	BYCCK7	0.315636	6.03372	BS
BHL20CK3	BYCCK8	0.316773	1.44448e+06	BS		BHL20CK3	BJX20NPKM5	0.505136	6.26054	BS		BHL20CK3	BYCCK8	0.316773	6.03372	BS
BHL20CK3	BYCCK9	0.317091	1.44448e+06	BS		BHL20CK3	BJX20NPKM6	0.497318	6.43387	BS		BHL20CK3	BYCCK9	0.317091	6.03372	BS
BHL20CK3	BYCNPK1	0.306818	1.44448e+06	BS		BHL20CK3	BJX20NPKM7	0.478364	5.98206	BS		BHL20CK3	BYCNPK1	0.306818	6.03372	BS
BHL20CK3	BYCNPK2	0.313182	1.44448e+06	BS		BHL20CK3	BJX20NPKM8	0.503636	6.26709	BS		BHL20CK3	BYCNPK2	0.313182	6.03372	BS
BHL20CK3	BYCNPK3	0.287318	1.44448e+06	BS		BHL20CK3	BJX20NPKM9	0.483136	6.09253	BS		BHL20CK3	BYCNPK3	0.287318	6.03372	BS
BHL20CK3	BYCNPK4	0.308636	1.44448e+06	BS		BHL20CK3	BQYCK1	0.324182	5.86735	BS		BHL20CK3	BYCNPK4	0.308636	6.03372	BS
BHL20CK3	BYCNPK5	0.304727	1.44448e+06	BS		BHL20CK3	BQYCK2	0.350091	5.9934	BS		BHL20CK3	BYCNPK5	0.304727	6.03372	BS
BHL20CK3	BYCNPK6	0.303545	1.44448e+06	BS		BHL20CK3	BQYCK3	0.337909	5.98733	BS		BHL20CK3	BYCNPK6	0.303545	6.03372	BS
BHL20CK3	BYCNPK7	0.304818	1.44448e+06	BS		BHL20CK3	BQYCK4	0.338364	6.05774	BS		BHL20CK3	BYCNPK7	0.304818	6.03372	BS
BHL20CK3	BYCNPK8	0.303182	1.44448e+06	BS		BHL20CK3	BQYCK5	0.336636	6.0595	BS		BHL20CK3	BYCNPK8	0.303182	6.03372	BS
BHL20CK3	BYCNPK9	0.326773	1.44448e+06	BS		BHL20CK3	BQYCK6	0.348182	6.14548	BS		BHL20CK3	BYCNPK9	0.326773	6.03372	BS
BHL20CK3	BYCNPKM1	0.315864	1.44448e+06	BS		BHL20CK3	BQYCK7	0.314182	6.3156	BS		BHL20CK3	BYCNPKM1	0.315864	6.03372	BS
BHL20CK3	BYCNPKM2	0.308	1.44448e+06	BS		BHL20CK3	BQYCK8	0.456545	6.17192	BS		BHL20CK3	BYCNPKM2	0.308	6.03372	BS
BHL20CK3	BYCNPKM3	0.290955	1.44448e+06	BS		BHL20CK3	BQYCK9	0.350455	6.56603	BS		BHL20CK3	BYCNPKM3	0.290955	6.03372	BS
BHL20CK3	BYCNPKM4	0.303182	1.44448e+06	BS		BHL20CK3	BQYNPK1	0.166591	5.35382	BS		BHL20CK3	BYCNPKM4	0.303182	6.03372	BS
BHL20CK3	BYCNPKM5	0.301182	1.44448e+06	BS		BHL20CK3	BQYNPK2	0.138818	5.21577	BS		BHL20CK3	BYCNPKM5	0.301182	6.03372	BS
BHL20CK3	BYCNPKM6	0.307909	1.44448e+06	BS		BHL20CK3	BQYNPK3	0.147318	5.04533	BS		BHL20CK3	BYCNPKM6	0.307909	6.03372	BS
BHL20CK3	BYCNPKM7	0.300864	1.44448e+06	BS		BHL20CK3	BQYNPK4	0.115182	5.57586	BS		BHL20CK3	BYCNPKM7	0.300864	6.03372	BS
BHL20CK3	BYCNPKM8	0.315909	1.44448e+06	BS		BHL20CK3	BQYNPK5	0.131409	5.8369	BS		BHL20CK3	BYCNPKM8	0.315909	6.03372	BS
BHL20CK3	BYCNPKM9	0.303409	1.44448e+06	BS		BHL20CK3	BQYNPK6	0.124818	5.10757	BS		BHL20CK3	BYCNPKM9	0.303409	6.03372	BS
BHL20CK3	BYYCK1	0.319636	1.75678e+06	BS		BHL20CK3	BQYNPK7	0.125	5.31583	BS		BHL20CK3	BYYCK1	0.319636	6.76944	BS
BHL20CK3	BYYCK2	0.334545	1.75678e+06	BS		BHL20CK3	BQYNPK8	0.151182	5.67372	BS		BHL20CK3	BYYCK2	0.334545	6.76944	BS
BHL20CK3	BYYCK3	0.313045	1.75678e+06	BS		BHL20CK3	BQYNPK9	0.149955	5.32879	BS		BHL20CK3	BYYCK3	0.313045	6.76944	BS
BHL20CK3	BYYCK4	0.317864	1.75678e+06	BS		BHL20CK3	BQYNPKM1	0.417273	5.6754	BS		BHL20CK3	BYYCK4	0.317864	6.76944	BS
BHL20CK3	BYYCK5	0.330227	1.75678e+06	BS		BHL20CK3	BQYNPKM2	0.418727	5.53015	BS		BHL20CK3	BYYCK5	0.330227	6.76944	BS
BHL20CK3	BYYCK6	0.307455	1.75678e+06	BS		BHL20CK3	BQYNPKM3	0.426455	6.6859	BS		BHL20CK3	BYYCK6	0.307455	6.76944	BS
BHL20CK3	BYYCK7	0.350273	1.75678e+06	BS		BHL20CK3	BQYNPKM4	0.407773	5.94092	BS		BHL20CK3	BYYCK7	0.350273	6.76944	BS
BHL20CK3	BYYCK8	0.351864	1.75678e+06	BS		BHL20CK3	BQYNPKM5	0.390818	5.95696	BS		BHL20CK3	BYYCK8	0.351864	6.76944	BS
BHL20CK3	BYYCK9	0.337818	1.75678e+06	BS		BHL20CK3	BQYNPKM6	0.411591	5.69027	BS		BHL20CK3	BYYCK9	0.337818	6.76944	BS
BHL20CK3	BYYNPK1	0.360227	1.75678e+06	BS		BHL20CK3	BQYNPKM7	0.424409	5.5221	BS		BHL20CK3	BYYNPK1	0.360227	6.76944	BS
BHL20CK3	BYYNPK2	0.313318	1.75678e+06	BS		BHL20CK3	BQYNPKM8	0.426818	5.95491	BS		BHL20CK3	BYYNPK2	0.313318	6.76944	BS
BHL20CK3	BYYNPK3	0.320273	1.75678e+06	BS		BHL20CK3	BQYNPKM9	0.414091	5.80679	BS		BHL20CK3	BYYNPK3	0.320273	6.76944	BS
BHL20CK3	BYYNPK4	0.307591	1.75678e+06	BS		BHL20CK3	BYCCK1	0.297727	6.32928	BS		BHL20CK3	BYYNPK4	0.307591	6.76944	BS
BHL20CK3	BYYNPK5	0.304909	1.75678e+06	BS		BHL20CK3	BYCCK2	0.288591	6.34011	BS		BHL20CK3	BYYNPK5	0.304909	6.76944	BS
BHL20CK3	BYYNPK6	0.325227	1.75678e+06	BS		BHL20CK3	BYCCK3	0.280227	6.54997	BS		BHL20CK3	BYYNPK6	0.325227	6.76944	BS
BHL20CK3	BYYNPK7	0.327955	1.75678e+06	BS		BHL20CK3	BYCCK4	0.283909	6.58331	BS		BHL20CK3	BYYNPK7	0.327955	6.76944	BS
BHL20CK3	BYYNPK8	0.339182	1.75678e+06	BS		BHL20CK3	BYCCK5	0.283455	6.36358	BS		BHL20CK3	BYYNPK8	0.339182	6.76944	BS
BHL20CK3	BYYNPK9	0.325818	1.75678e+06	BS		BHL20CK3	BYCCK6	0.316955	6.28635	BS		BHL20CK3	BYYNPK9	0.325818	6.76944	BS
BHL20CK3	BYYNPKM1	0.319909	1.75678e+06	BS		BHL20CK3	BYCCK7	0.315636	6.07289	BS		BHL20CK3	BYYNPKM1	0.319909	6.76944	BS
BHL20CK3	BYYNPKM2	0.337182	1.75678e+06	BS		BHL20CK3	BYCCK8	0.316773	6.28533	BS		BHL20CK3	BYYNPKM2	0.337182	6.76944	BS
BHL20CK3	BYYNPKM3	0.337591	1.75678e+06	BS		BHL20CK3	BYCCK9	0.317091	6.44437	BS		BHL20CK3	BYYNPKM3	0.337591	6.76944	BS
BHL20CK3	BYYNPKM4	0.324	1.75678e+06	BS		BHL20CK3	BYCNPK1	0.306818	5.59659	BS		BHL20CK3	BYYNPKM4	0.324	6.76944	BS
BHL20CK3	BYYNPKM5	0.330227	1.75678e+06	BS		BHL20CK3	BYCNPK2	0.313182	5.56235	BS		BHL20CK3	BYYNPKM5	0.330227	6.76944	BS
BHL20CK3	BYYNPKM6	0.305727	1.75678e+06	BS		BHL20CK3	BYCNPK3	0.287318	5.86423	BS		BHL20CK3	BYYNPKM6	0.305727	6.76944	BS
BHL20CK3	BYYNPKM7	0.326364	1.75678e+06	BS		BHL20CK3	BYCNPK4	0.308636	6.34983	BS		BHL20CK3	BYYNPKM7	0.326364	6.76944	BS
BHL20CK3	BYYNPKM8	0.324364	1.75678e+06	BS		BHL20CK3	BYCNPK5	0.304727	6.16793	BS		BHL20CK3	BYYNPKM8	0.324364	6.76944	BS
BHL20CK3	BYYNPKM9	0.320682	1.75678e+06	BS		BHL20CK3	BYCNPK6	0.303545	6.02895	BS		BHL20CK3	BYYNPKM9	0.320682	6.76944	BS
BHL20NPK1	BCCCK1	0.569091	410643	BS		BHL20CK3	BYCNPK7	0.304818	5.9833	BS		BHL20NPK1	BCCCK1	0.569091	1.79809	BS
BHL20NPK1	BCCCK2	0.557773	410643	BS		BHL20CK3	BYCNPK8	0.303182	5.92714	BS		BHL20NPK1	BCCCK2	0.557773	1.79809	BS
BHL20NPK1	BCCCK3	0.534773	410643	BS		BHL20CK3	BYCNPK9	0.326773	6.06895	BS		BHL20NPK1	BCCCK3	0.534773	1.79809	BS
BHL20NPK1	BCCNPK1	0.641273	410643	BS		BHL20CK3	BYCNPKM1	0.315864	5.0789	BS		BHL20NPK1	BCCNPK1	0.641273	1.79809	BS
BHL20NPK1	BCCNPK2	0.599727	410643	BS		BHL20CK3	BYCNPKM2	0.308	5.2227	BS		BHL20NPK1	BCCNPK2	0.599727	1.79809	BS
BHL20NPK1	BCCNPK3	0.619545	410643	BS		BHL20CK3	BYCNPKM3	0.290955	5.12727	BS		BHL20NPK1	BCCNPK3	0.619545	1.79809	BS
BHL20NPK1	BCCNPKM1	0.602364	410643	BS		BHL20CK3	BYCNPKM4	0.303182	4.47687	BS		BHL20NPK1	BCCNPKM1	0.602364	1.79809	BS
BHL20NPK1	BCCNPKM2	0.574591	410643	BS		BHL20CK3	BYCNPKM5	0.301182	4.48443	BS		BHL20NPK1	BCCNPKM2	0.574591	1.79809	BS
BHL20NPK1	BCCNPKM3	0.591045	410643	BS		BHL20CK3	BYCNPKM6	0.307909	4.88405	BS		BHL20NPK1	BCCNPKM3	0.591045	1.79809	BS
BHL20NPK1	BJX20CK1	0.282	2.30785e+06	BS		BHL20CK3	BYCNPKM7	0.300864	5.11836	BS		BHL20NPK1	BJX20CK1	0.282	7.982	BS
BHL20NPK1	BJX20CK2	0.273045	2.30785e+06	BS		BHL20CK3	BYCNPKM8	0.315909	5.03197	BS		BHL20NPK1	BJX20CK2	0.273045	7.982	BS
BHL20NPK1	BJX20CK3	0.249318	2.30785e+06	BS		BHL20CK3	BYCNPKM9	0.303409	4.38226	BS		BHL20NPK1	BJX20CK3	0.249318	7.982	BS
BHL20NPK1	BJX20CK4	0.249818	2.30785e+06	BS		BHL20CK3	BYYCK1	0.319636	6.43282	BS		BHL20NPK1	BJX20CK4	0.249818	7.982	BS
BHL20NPK1	BJX20CK5	0.198818	2.30785e+06	BS		BHL20CK3	BYYCK2	0.334545	6.57597	BS		BHL20NPK1	BJX20CK5	0.198818	7.982	BS
BHL20NPK1	BJX20CK6	0.217045	2.30785e+06	BS		BHL20CK3	BYYCK3	0.313045	6.56927	BS		BHL20NPK1	BJX20CK6	0.217045	7.982	BS
BHL20NPK1	BJX20CK7	0.249273	2.30785e+06	BS		BHL20CK3	BYYCK4	0.317864	6.99233	BS		BHL20NPK1	BJX20CK7	0.249273	7.982	BS
BHL20NPK1	BJX20CK8	0.244591	2.30785e+06	BS		BHL20CK3	BYYCK5	0.330227	6.75731	BS		BHL20NPK1	BJX20CK8	0.244591	7.982	BS
BHL20NPK1	BJX20CK9	0.273091	2.30785e+06	BS		BHL20CK3	BYYCK6	0.307455	6.62372	BS		BHL20NPK1	BJX20CK9	0.273091	7.982	BS
BHL20NPK1	BJX20NPK1	0.263818	2.30785e+06	BS		BHL20CK3	BYYCK7	0.350273	6.28174	BS		BHL20NPK1	BJX20NPK1	0.263818	7.982	BS
BHL20NPK1	BJX20NPK2	0.260273	2.30785e+06	BS		BHL20CK3	BYYCK8	0.351864	6.66123	BS		BHL20NPK1	BJX20NPK2	0.260273	7.982	BS
BHL20NPK1	BJX20NPK3	0.237364	2.30785e+06	BS		BHL20CK3	BYYCK9	0.337818	6.84459	BS		BHL20NPK1	BJX20NPK3	0.237364	7.982	BS
BHL20NPK1	BJX20NPK4	0.190364	2.30785e+06	BS		BHL20CK3	BYYNPK1	0.360227	6.48484	BS		BHL20NPK1	BJX20NPK4	0.190364	7.982	BS
BHL20NPK1	BJX20NPK5	0.244591	2.30785e+06	BS		BHL20CK3	BYYNPK2	0.313318	7.03766	BS		BHL20NPK1	BJX20NPK5	0.244591	7.982	BS
BHL20NPK1	BJX20NPK6	0.177136	2.30785e+06	BS		BHL20CK3	BYYNPK3	0.320273	6.45968	BS		BHL20NPK1	BJX20NPK6	0.177136	7.982	BS
BHL20NPK1	BJX20NPK7	0.184955	2.30785e+06	BS		BHL20CK3	BYYNPK4	0.307591	6.5791	BS		BHL20NPK1	BJX20NPK7	0.184955	7.982	BS
BHL20NPK1	BJX20NPK8	0.237682	2.30785e+06	BS		BHL20CK3	BYYNPK5	0.304909	6.77702	BS		BHL20NPK1	BJX20NPK8	0.237682	7.982	BS
BHL20NPK1	BJX20NPK9	0.234045	2.30785e+06	BS		BHL20CK3	BYYNPK6	0.325227	7.16094	BS		BHL20NPK1	BJX20NPK9	0.234045	7.982	BS
BHL20NPK1	BJX20NPKM1	0.523045	2.30785e+06	BS		BHL20CK3	BYYNPK7	0.327955	6.80835	BS		BHL20NPK1	BJX20NPKM1	0.523045	7.982	BS
BHL20NPK1	BJX20NPKM2	0.519455	2.30785e+06	BS		BHL20CK3	BYYNPK8	0.339182	6.69521	BS		BHL20NPK1	BJX20NPKM2	0.519455	7.982	BS
BHL20NPK1	BJX20NPKM3	0.509182	2.30785e+06	BS		BHL20CK3	BYYNPK9	0.325818	6.5997	BS		BHL20NPK1	BJX20NPKM3	0.509182	7.982	BS
BHL20NPK1	BJX20NPKM4	0.528227	2.30785e+06	BS		BHL20CK3	BYYNPKM1	0.319909	6.06473	BS		BHL20NPK1	BJX20NPKM4	0.528227	7.982	BS
BHL20NPK1	BJX20NPKM5	0.525091	2.30785e+06	BS		BHL20CK3	BYYNPKM2	0.337182	5.57598	BS		BHL20NPK1	BJX20NPKM5	0.525091	7.982	BS
BHL20NPK1	BJX20NPKM6	0.517045	2.30785e+06	BS		BHL20CK3	BYYNPKM3	0.337591	5.41484	BS		BHL20NPK1	BJX20NPKM6	0.517045	7.982	BS
BHL20NPK1	BJX20NPKM7	0.511	2.30785e+06	BS		BHL20CK3	BYYNPKM4	0.324	5.95362	BS		BHL20NPK1	BJX20NPKM7	0.511	7.982	BS
BHL20NPK1	BJX20NPKM8	0.509364	2.30785e+06	BS		BHL20CK3	BYYNPKM5	0.330227	6.29606	BS		BHL20NPK1	BJX20NPKM8	0.509364	7.982	BS
BHL20NPK1	BJX20NPKM9	0.509955	2.30785e+06	BS		BHL20CK3	BYYNPKM6	0.305727	5.83719	BS		BHL20NPK1	BJX20NPKM9	0.509955	7.982	BS
BHL20NPK1	BQYCK1	0.341909	2.64029e+06	BS		BHL20CK3	BYYNPKM7	0.326364	5.54683	BS		BHL20NPK1	BQYCK1	0.341909	7.89191	BS
BHL20NPK1	BQYCK2	0.355227	2.64029e+06	BS		BHL20CK3	BYYNPKM8	0.324364	6.27335	BS		BHL20NPK1	BQYCK2	0.355227	7.89191	BS
BHL20NPK1	BQYCK3	0.339955	2.64029e+06	BS		BHL20CK3	BYYNPKM9	0.320682	5.74003	BS		BHL20NPK1	BQYCK3	0.339955	7.89191	BS
BHL20NPK1	BQYCK4	0.346227	2.64029e+06	BS		BHL20NPK1	BCCCK1	0.569091	4.58777	BS		BHL20NPK1	BQYCK4	0.346227	7.89191	BS
BHL20NPK1	BQYCK5	0.349227	2.64029e+06	BS		BHL20NPK1	BCCCK2	0.557773	4.52707	BS		BHL20NPK1	BQYCK5	0.349227	7.89191	BS
BHL20NPK1	BQYCK6	0.358	2.64029e+06	BS		BHL20NPK1	BCCCK3	0.534773	4.40725	BS		BHL20NPK1	BQYCK6	0.358	7.89191	BS
BHL20NPK1	BQYCK7	0.323545	2.64029e+06	BS		BHL20NPK1	BCCNPK1	0.641273	3.88539	BS		BHL20NPK1	BQYCK7	0.323545	7.89191	BS
BHL20NPK1	BQYCK8	0.444909	2.64029e+06	BS		BHL20NPK1	BCCNPK2	0.599727	4.27292	BS		BHL20NPK1	BQYCK8	0.444909	7.89191	BS
BHL20NPK1	BQYCK9	0.348955	2.64029e+06	BS		BHL20NPK1	BCCNPK3	0.619545	4.35752	BS		BHL20NPK1	BQYCK9	0.348955	7.89191	BS
BHL20NPK1	BQYNPK1	0.179682	2.64029e+06	BS		BHL20NPK1	BCCNPKM1	0.602364	4.02745	BS		BHL20NPK1	BQYNPK1	0.179682	7.89191	BS
BHL20NPK1	BQYNPK2	0.147182	2.64029e+06	BS		BHL20NPK1	BCCNPKM2	0.574591	4.117	BS		BHL20NPK1	BQYNPK2	0.147182	7.89191	BS
BHL20NPK1	BQYNPK3	0.157909	2.64029e+06	BS		BHL20NPK1	BCCNPKM3	0.591045	3.99374	BS		BHL20NPK1	BQYNPK3	0.157909	7.89191	BS
BHL20NPK1	BQYNPK4	0.121	2.64029e+06	BS		BHL20NPK1	BHL20CK1	0.805136	1.05215	BS		BHL20NPK1	BQYNPK4	0.121	7.89191	BS
BHL20NPK1	BQYNPK5	0.141818	2.64029e+06	BS		BHL20NPK1	BHL20CK2	0.748318	1.01522	BS		BHL20NPK1	BQYNPK5	0.141818	7.89191	BS
BHL20NPK1	BQYNPK6	0.132773	2.64029e+06	BS		BHL20NPK1	BHL20CK3	0.775227	1.35394	BS		BHL20NPK1	BQYNPK6	0.132773	7.89191	BS
BHL20NPK1	BQYNPK7	0.130818	2.64029e+06	BS		BHL20NPK1	BJX20CK1	0.282	7.03264	BS		BHL20NPK1	BQYNPK7	0.130818	7.89191	BS
BHL20NPK1	BQYNPK8	0.157636	2.64029e+06	BS		BHL20NPK1	BJX20CK2	0.273045	6.55143	BS		BHL20NPK1	BQYNPK8	0.157636	7.89191	BS
BHL20NPK1	BQYNPK9	0.158273	2.64029e+06	BS		BHL20NPK1	BJX20CK3	0.249318	6.68002	BS		BHL20NPK1	BQYNPK9	0.158273	7.89191	BS
BHL20NPK1	BQYNPKM1	0.424091	2.64029e+06	BS		BHL20NPK1	BJX20CK4	0.249818	6.84981	BS		BHL20NPK1	BQYNPKM1	0.424091	7.89191	BS
BHL20NPK1	BQYNPKM2	0.431273	2.64029e+06	BS		BHL20NPK1	BJX20CK5	0.198818	6.7688	BS		BHL20NPK1	BQYNPKM2	0.431273	7.89191	BS
BHL20NPK1	BQYNPKM3	0.423	2.64029e+06	BS		BHL20NPK1	BJX20CK6	0.217045	7.12427	BS		BHL20NPK1	BQYNPKM3	0.423	7.89191	BS
BHL20NPK1	BQYNPKM4	0.420864	2.64029e+06	BS		BHL20NPK1	BJX20CK7	0.249273	6.94611	BS		BHL20NPK1	BQYNPKM4	0.420864	7.89191	BS
BHL20NPK1	BQYNPKM5	0.412818	2.64029e+06	BS		BHL20NPK1	BJX20CK8	0.244591	6.71567	BS		BHL20NPK1	BQYNPKM5	0.412818	7.89191	BS
BHL20NPK1	BQYNPKM6	0.430455	2.64029e+06	BS		BHL20NPK1	BJX20CK9	0.273091	6.70946	BS		BHL20NPK1	BQYNPKM6	0.430455	7.89191	BS
BHL20NPK1	BQYNPKM7	0.439591	2.64029e+06	BS		BHL20NPK1	BJX20NPK1	0.263818	6.4814	BS		BHL20NPK1	BQYNPKM7	0.439591	7.89191	BS
BHL20NPK1	BQYNPKM8	0.432091	2.64029e+06	BS		BHL20NPK1	BJX20NPK2	0.260273	6.4662	BS		BHL20NPK1	BQYNPKM8	0.432091	7.89191	BS
BHL20NPK1	BQYNPKM9	0.428136	2.64029e+06	BS		BHL20NPK1	BJX20NPK3	0.237364	6.38443	BS		BHL20NPK1	BQYNPKM9	0.428136	7.89191	BS
BHL20NPK1	BYCCK1	0.270409	1.44448e+06	BS		BHL20NPK1	BJX20NPK4	0.190364	6.61794	BS		BHL20NPK1	BYCCK1	0.270409	6.03372	BS
BHL20NPK1	BYCCK2	0.260318	1.44448e+06	BS		BHL20NPK1	BJX20NPK5	0.244591	6.74402	BS		BHL20NPK1	BYCCK2	0.260318	6.03372	BS
BHL20NPK1	BYCCK3	0.254864	1.44448e+06	BS		BHL20NPK1	BJX20NPK6	0.177136	6.6721	BS		BHL20NPK1	BYCCK3	0.254864	6.03372	BS
BHL20NPK1	BYCCK4	0.263	1.44448e+06	BS		BHL20NPK1	BJX20NPK7	0.184955	6.79802	BS		BHL20NPK1	BYCCK4	0.263	6.03372	BS
BHL20NPK1	BYCCK5	0.2665	1.44448e+06	BS		BHL20NPK1	BJX20NPK8	0.237682	6.86785	BS		BHL20NPK1	BYCCK5	0.2665	6.03372	BS
BHL20NPK1	BYCCK6	0.295045	1.44448e+06	BS		BHL20NPK1	BJX20NPK9	0.234045	7.03888	BS		BHL20NPK1	BYCCK6	0.295045	6.03372	BS
BHL20NPK1	BYCCK7	0.289091	1.44448e+06	BS		BHL20NPK1	BJX20NPKM1	0.523045	8.5824	BS		BHL20NPK1	BYCCK7	0.289091	6.03372	BS
BHL20NPK1	BYCCK8	0.292864	1.44448e+06	BS		BHL20NPK1	BJX20NPKM2	0.519455	6.42186	BS		BHL20NPK1	BYCCK8	0.292864	6.03372	BS
BHL20NPK1	BYCCK9	0.292045	1.44448e+06	BS		BHL20NPK1	BJX20NPKM3	0.509182	6.76703	BS		BHL20NPK1	BYCCK9	0.292045	6.03372	BS
BHL20NPK1	BYCNPK1	0.283545	1.44448e+06	BS		BHL20NPK1	BJX20NPKM4	0.528227	6.86492	BS		BHL20NPK1	BYCNPK1	0.283545	6.03372	BS
BHL20NPK1	BYCNPK2	0.294455	1.44448e+06	BS		BHL20NPK1	BJX20NPKM5	0.525091	6.75302	BS		BHL20NPK1	BYCNPK2	0.294455	6.03372	BS
BHL20NPK1	BYCNPK3	0.262136	1.44448e+06	BS		BHL20NPK1	BJX20NPKM6	0.517045	7.11606	BS		BHL20NPK1	BYCNPK3	0.262136	6.03372	BS
BHL20NPK1	BYCNPK4	0.288273	1.44448e+06	BS		BHL20NPK1	BJX20NPKM7	0.511	6.3245	BS		BHL20NPK1	BYCNPK4	0.288273	6.03372	BS
BHL20NPK1	BYCNPK5	0.288727	1.44448e+06	BS		BHL20NPK1	BJX20NPKM8	0.509364	6.74898	BS		BHL20NPK1	BYCNPK5	0.288727	6.03372	BS
BHL20NPK1	BYCNPK6	0.278364	1.44448e+06	BS		BHL20NPK1	BJX20NPKM9	0.509955	6.78901	BS		BHL20NPK1	BYCNPK6	0.278364	6.03372	BS
BHL20NPK1	BYCNPK7	0.283409	1.44448e+06	BS		BHL20NPK1	BQYCK1	0.341909	6.51554	BS		BHL20NPK1	BYCNPK7	0.283409	6.03372	BS
BHL20NPK1	BYCNPK8	0.282409	1.44448e+06	BS		BHL20NPK1	BQYCK2	0.355227	6.55295	BS		BHL20NPK1	BYCNPK8	0.282409	6.03372	BS
BHL20NPK1	BYCNPK9	0.299727	1.44448e+06	BS		BHL20NPK1	BQYCK3	0.339955	6.59456	BS		BHL20NPK1	BYCNPK9	0.299727	6.03372	BS
BHL20NPK1	BYCNPKM1	0.300682	1.44448e+06	BS		BHL20NPK1	BQYCK4	0.346227	6.61298	BS		BHL20NPK1	BYCNPKM1	0.300682	6.03372	BS
BHL20NPK1	BYCNPKM2	0.288318	1.44448e+06	BS		BHL20NPK1	BQYCK5	0.349227	6.6153	BS		BHL20NPK1	BYCNPKM2	0.288318	6.03372	BS
BHL20NPK1	BYCNPKM3	0.269045	1.44448e+06	BS		BHL20NPK1	BQYCK6	0.358	6.74952	BS		BHL20NPK1	BYCNPKM3	0.269045	6.03372	BS
BHL20NPK1	BYCNPKM4	0.284182	1.44448e+06	BS		BHL20NPK1	BQYCK7	0.323545	6.81915	BS		BHL20NPK1	BYCNPKM4	0.284182	6.03372	BS
BHL20NPK1	BYCNPKM5	0.283182	1.44448e+06	BS		BHL20NPK1	BQYCK8	0.444909	6.73322	BS		BHL20NPK1	BYCNPKM5	0.283182	6.03372	BS
BHL20NPK1	BYCNPKM6	0.288818	1.44448e+06	BS		BHL20NPK1	BQYCK9	0.348955	7.03501	BS		BHL20NPK1	BYCNPKM6	0.288818	6.03372	BS
BHL20NPK1	BYCNPKM7	0.278682	1.44448e+06	BS		BHL20NPK1	BQYNPK1	0.179682	5.85408	BS		BHL20NPK1	BYCNPKM7	0.278682	6.03372	BS
BHL20NPK1	BYCNPKM8	0.297182	1.44448e+06	BS		BHL20NPK1	BQYNPK2	0.147182	5.76404	BS		BHL20NPK1	BYCNPKM8	0.297182	6.03372	BS
BHL20NPK1	BYCNPKM9	0.277727	1.44448e+06	BS		BHL20NPK1	BQYNPK3	0.157909	5.64955	BS		BHL20NPK1	BYCNPKM9	0.277727	6.03372	BS
BHL20NPK1	BYYCK1	0.284227	1.75678e+06	BS		BHL20NPK1	BQYNPK4	0.121	6.17482	BS		BHL20NPK1	BYYCK1	0.284227	6.76944	BS
BHL20NPK1	BYYCK2	0.302909	1.75678e+06	BS		BHL20NPK1	BQYNPK5	0.141818	6.34625	BS		BHL20NPK1	BYYCK2	0.302909	6.76944	BS
BHL20NPK1	BYYCK3	0.2805	1.75678e+06	BS		BHL20NPK1	BQYNPK6	0.132773	5.68865	BS		BHL20NPK1	BYYCK3	0.2805	6.76944	BS
BHL20NPK1	BYYCK4	0.286364	1.75678e+06	BS		BHL20NPK1	BQYNPK7	0.130818	5.71859	BS		BHL20NPK1	BYYCK4	0.286364	6.76944	BS
BHL20NPK1	BYYCK5	0.298091	1.75678e+06	BS		BHL20NPK1	BQYNPK8	0.157636	6.00692	BS		BHL20NPK1	BYYCK5	0.298091	6.76944	BS
BHL20NPK1	BYYCK6	0.272545	1.75678e+06	BS		BHL20NPK1	BQYNPK9	0.158273	5.63079	BS		BHL20NPK1	BYYCK6	0.272545	6.76944	BS
BHL20NPK1	BYYCK7	0.312818	1.75678e+06	BS		BHL20NPK1	BQYNPKM1	0.424091	5.7478	BS		BHL20NPK1	BYYCK7	0.312818	6.76944	BS
BHL20NPK1	BYYCK8	0.317273	1.75678e+06	BS		BHL20NPK1	BQYNPKM2	0.431273	5.75773	BS		BHL20NPK1	BYYCK8	0.317273	6.76944	BS
BHL20NPK1	BYYCK9	0.304909	1.75678e+06	BS		BHL20NPK1	BQYNPKM3	0.423	6.75238	BS		BHL20NPK1	BYYCK9	0.304909	6.76944	BS
BHL20NPK1	BYYNPK1	0.337591	1.75678e+06	BS		BHL20NPK1	BQYNPKM4	0.420864	6.03998	BS		BHL20NPK1	BYYNPK1	0.337591	6.76944	BS
BHL20NPK1	BYYNPK2	0.286773	1.75678e+06	BS		BHL20NPK1	BQYNPKM5	0.412818	6.26576	BS		BHL20NPK1	BYYNPK2	0.286773	6.76944	BS
BHL20NPK1	BYYNPK3	0.294045	1.75678e+06	BS		BHL20NPK1	BQYNPKM6	0.430455	5.98453	BS		BHL20NPK1	BYYNPK3	0.294045	6.76944	BS
BHL20NPK1	BYYNPK4	0.279364	1.75678e+06	BS		BHL20NPK1	BQYNPKM7	0.439591	5.64338	BS		BHL20NPK1	BYYNPK4	0.279364	6.76944	BS
BHL20NPK1	BYYNPK5	0.270318	1.75678e+06	BS		BHL20NPK1	BQYNPKM8	0.432091	6.02803	BS		BHL20NPK1	BYYNPK5	0.270318	6.76944	BS
BHL20NPK1	BYYNPK6	0.297455	1.75678e+06	BS		BHL20NPK1	BQYNPKM9	0.428136	6.01265	BS		BHL20NPK1	BYYNPK6	0.297455	6.76944	BS
BHL20NPK1	BYYNPK7	0.293091	1.75678e+06	BS		BHL20NPK1	BYCCK1	0.270409	6.73328	BS		BHL20NPK1	BYYNPK7	0.293091	6.76944	BS
BHL20NPK1	BYYNPK8	0.307682	1.75678e+06	BS		BHL20NPK1	BYCCK2	0.260318	6.75245	BS		BHL20NPK1	BYYNPK8	0.307682	6.76944	BS
BHL20NPK1	BYYNPK9	0.295091	1.75678e+06	BS		BHL20NPK1	BYCCK3	0.254864	6.96227	BS		BHL20NPK1	BYYNPK9	0.295091	6.76944	BS
BHL20NPK1	BYYNPKM1	0.293227	1.75678e+06	BS		BHL20NPK1	BYCCK4	0.263	6.98735	BS		BHL20NPK1	BYYNPKM1	0.293227	6.76944	BS
BHL20NPK1	BYYNPKM2	0.312636	1.75678e+06	BS		BHL20NPK1	BYCCK5	0.2665	6.80968	BS		BHL20NPK1	BYYNPKM2	0.312636	6.76944	BS
BHL20NPK1	BYYNPKM3	0.316318	1.75678e+06	BS		BHL20NPK1	BYCCK6	0.295045	6.68543	BS		BHL20NPK1	BYYNPKM3	0.316318	6.76944	BS
BHL20NPK1	BYYNPKM4	0.299909	1.75678e+06	BS		BHL20NPK1	BYCCK7	0.289091	6.47231	BS		BHL20NPK1	BYYNPKM4	0.299909	6.76944	BS
BHL20NPK1	BYYNPKM5	0.310091	1.75678e+06	BS		BHL20NPK1	BYCCK8	0.292864	6.68911	BS		BHL20NPK1	BYYNPKM5	0.310091	6.76944	BS
BHL20NPK1	BYYNPKM6	0.280091	1.75678e+06	BS		BHL20NPK1	BYCCK9	0.292045	6.84475	BS		BHL20NPK1	BYYNPKM6	0.280091	6.76944	BS
BHL20NPK1	BYYNPKM7	0.304864	1.75678e+06	BS		BHL20NPK1	BYCNPK1	0.283545	6.02728	BS		BHL20NPK1	BYYNPKM7	0.304864	6.76944	BS
BHL20NPK1	BYYNPKM8	0.303818	1.75678e+06	BS		BHL20NPK1	BYCNPK2	0.294455	5.99404	BS		BHL20NPK1	BYYNPKM8	0.303818	6.76944	BS
BHL20NPK1	BYYNPKM9	0.2945	1.75678e+06	BS		BHL20NPK1	BYCNPK3	0.262136	6.31333	BS		BHL20NPK1	BYYNPKM9	0.2945	6.76944	BS
BHL20NPK2	BCCCK1	0.578955	410643	BS		BHL20NPK1	BYCNPK4	0.288273	6.82811	BS		BHL20NPK2	BCCCK1	0.578955	1.79809	BS
BHL20NPK2	BCCCK2	0.5365	410643	BS		BHL20NPK1	BYCNPK5	0.288727	6.62756	BS		BHL20NPK2	BCCCK2	0.5365	1.79809	BS
BHL20NPK2	BCCCK3	0.537955	410643	BS		BHL20NPK1	BYCNPK6	0.278364	6.48379	BS		BHL20NPK2	BCCCK3	0.537955	1.79809	BS
BHL20NPK2	BCCNPK1	0.604909	410643	BS		BHL20NPK1	BYCNPK7	0.283409	6.40925	BS		BHL20NPK2	BCCNPK1	0.604909	1.79809	BS
BHL20NPK2	BCCNPK2	0.544727	410643	BS		BHL20NPK1	BYCNPK8	0.282409	6.32855	BS		BHL20NPK2	BCCNPK2	0.544727	1.79809	BS
BHL20NPK2	BCCNPK3	0.579727	410643	BS		BHL20NPK1	BYCNPK9	0.299727	6.51477	BS		BHL20NPK2	BCCNPK3	0.579727	1.79809	BS
BHL20NPK2	BCCNPKM1	0.553273	410643	BS		BHL20NPK1	BYCNPKM1	0.300682	5.44549	BS		BHL20NPK2	BCCNPKM1	0.553273	1.79809	BS
BHL20NPK2	BCCNPKM2	0.557727	410643	BS		BHL20NPK1	BYCNPKM2	0.288318	5.56323	BS		BHL20NPK2	BCCNPKM2	0.557727	1.79809	BS
BHL20NPK2	BCCNPKM3	0.540182	410643	BS		BHL20NPK1	BYCNPKM3	0.269045	5.55952	BS		BHL20NPK2	BCCNPKM3	0.540182	1.79809	BS
BHL20NPK2	BJX20CK1	0.3005	2.30785e+06	BS		BHL20NPK1	BYCNPKM4	0.284182	4.91105	BS		BHL20NPK2	BJX20CK1	0.3005	7.982	BS
BHL20NPK2	BJX20CK2	0.286545	2.30785e+06	BS		BHL20NPK1	BYCNPKM5	0.283182	5.00899	BS		BHL20NPK2	BJX20CK2	0.286545	7.982	BS
BHL20NPK2	BJX20CK3	0.262818	2.30785e+06	BS		BHL20NPK1	BYCNPKM6	0.288818	5.25862	BS		BHL20NPK2	BJX20CK3	0.262818	7.982	BS
BHL20NPK2	BJX20CK4	0.265182	2.30785e+06	BS		BHL20NPK1	BYCNPKM7	0.278682	5.54746	BS		BHL20NPK2	BJX20CK4	0.265182	7.982	BS
BHL20NPK2	BJX20CK5	0.214	2.30785e+06	BS		BHL20NPK1	BYCNPKM8	0.297182	5.47536	BS		BHL20NPK2	BJX20CK5	0.214	7.982	BS
BHL20NPK2	BJX20CK6	0.232045	2.30785e+06	BS		BHL20NPK1	BYCNPKM9	0.277727	4.87483	BS		BHL20NPK2	BJX20CK6	0.232045	7.982	BS
BHL20NPK2	BJX20CK7	0.263864	2.30785e+06	BS		BHL20NPK1	BYYCK1	0.284227	6.92489	BS		BHL20NPK2	BJX20CK7	0.263864	7.982	BS
BHL20NPK2	BJX20CK8	0.257318	2.30785e+06	BS		BHL20NPK1	BYYCK2	0.302909	7.06047	BS		BHL20NPK2	BJX20CK8	0.257318	7.982	BS
BHL20NPK2	BJX20CK9	0.287409	2.30785e+06	BS		BHL20NPK1	BYYCK3	0.2805	7.07384	BS		BHL20NPK2	BJX20CK9	0.287409	7.982	BS
BHL20NPK2	BJX20NPK1	0.279045	2.30785e+06	BS		BHL20NPK1	BYYCK4	0.286364	7.45531	BS		BHL20NPK2	BJX20NPK1	0.279045	7.982	BS
BHL20NPK2	BJX20NPK2	0.267227	2.30785e+06	BS		BHL20NPK1	BYYCK5	0.298091	7.2239	BS		BHL20NPK2	BJX20NPK2	0.267227	7.982	BS
BHL20NPK2	BJX20NPK3	0.246045	2.30785e+06	BS		BHL20NPK1	BYYCK6	0.272545	7.12238	BS		BHL20NPK2	BJX20NPK3	0.246045	7.982	BS
BHL20NPK2	BJX20NPK4	0.201727	2.30785e+06	BS		BHL20NPK1	BYYCK7	0.312818	6.7993	BS		BHL20NPK2	BJX20NPK4	0.201727	7.982	BS
BHL20NPK2	BJX20NPK5	0.260227	2.30785e+06	BS		BHL20NPK1	BYYCK8	0.317273	7.15012	BS		BHL20NPK2	BJX20NPK5	0.260227	7.982	BS
BHL20NPK2	BJX20NPK6	0.186818	2.30785e+06	BS		BHL20NPK1	BYYCK9	0.304909	7.32742	BS		BHL20NPK2	BJX20NPK6	0.186818	7.982	BS
BHL20NPK2	BJX20NPK7	0.199	2.30785e+06	BS		BHL20NPK1	BYYNPK1	0.337591	6.96764	BS		BHL20NPK2	BJX20NPK7	0.199	7.982	BS
BHL20NPK2	BJX20NPK8	0.249909	2.30785e+06	BS		BHL20NPK1	BYYNPK2	0.286773	7.54988	BS		BHL20NPK2	BJX20NPK8	0.249909	7.982	BS
BHL20NPK2	BJX20NPK9	0.245182	2.30785e+06	BS		BHL20NPK1	BYYNPK3	0.294045	6.92423	BS		BHL20NPK2	BJX20NPK9	0.245182	7.982	BS
BHL20NPK2	BJX20NPKM1	0.531273	2.30785e+06	BS		BHL20NPK1	BYYNPK4	0.279364	7.04774	BS		BHL20NPK2	BJX20NPKM1	0.531273	7.982	BS
BHL20NPK2	BJX20NPKM2	0.519091	2.30785e+06	BS		BHL20NPK1	BYYNPK5	0.270318	7.27279	BS		BHL20NPK2	BJX20NPKM2	0.519091	7.982	BS
BHL20NPK2	BJX20NPKM3	0.495455	2.30785e+06	BS		BHL20NPK1	BYYNPK6	0.297455	7.68858	BS		BHL20NPK2	BJX20NPKM3	0.495455	7.982	BS
BHL20NPK2	BJX20NPKM4	0.526909	2.30785e+06	BS		BHL20NPK1	BYYNPK7	0.293091	7.25276	BS		BHL20NPK2	BJX20NPKM4	0.526909	7.982	BS
BHL20NPK2	BJX20NPKM5	0.524364	2.30785e+06	BS		BHL20NPK1	BYYNPK8	0.307682	7.1572	BS		BHL20NPK2	BJX20NPKM5	0.524364	7.982	BS
BHL20NPK2	BJX20NPKM6	0.518909	2.30785e+06	BS		BHL20NPK1	BYYNPK9	0.295091	7.0881	BS		BHL20NPK2	BJX20NPKM6	0.518909	7.982	BS
BHL20NPK2	BJX20NPKM7	0.509045	2.30785e+06	BS		BHL20NPK1	BYYNPKM1	0.293227	6.52273	BS		BHL20NPK2	BJX20NPKM7	0.509045	7.982	BS
BHL20NPK2	BJX20NPKM8	0.492591	2.30785e+06	BS		BHL20NPK1	BYYNPKM2	0.312636	6.00017	BS		BHL20NPK2	BJX20NPKM8	0.492591	7.982	BS
BHL20NPK2	BJX20NPKM9	0.496636	2.30785e+06	BS		BHL20NPK1	BYYNPKM3	0.316318	5.82433	BS		BHL20NPK2	BJX20NPKM9	0.496636	7.982	BS
BHL20NPK2	BQYCK1	0.351636	2.64029e+06	BS		BHL20NPK1	BYYNPKM4	0.299909	6.44037	BS		BHL20NPK2	BQYCK1	0.351636	7.89191	BS
BHL20NPK2	BQYCK2	0.358455	2.64029e+06	BS		BHL20NPK1	BYYNPKM5	0.310091	6.73569	BS		BHL20NPK2	BQYCK2	0.358455	7.89191	BS
BHL20NPK2	BQYCK3	0.346727	2.64029e+06	BS		BHL20NPK1	BYYNPKM6	0.280091	6.25224	BS		BHL20NPK2	BQYCK3	0.346727	7.89191	BS
BHL20NPK2	BQYCK4	0.358773	2.64029e+06	BS		BHL20NPK1	BYYNPKM7	0.304864	5.95472	BS		BHL20NPK2	BQYCK4	0.358773	7.89191	BS
BHL20NPK2	BQYCK5	0.3615	2.64029e+06	BS		BHL20NPK1	BYYNPKM8	0.303818	6.72488	BS		BHL20NPK2	BQYCK5	0.3615	7.89191	BS
BHL20NPK2	BQYCK6	0.372273	2.64029e+06	BS		BHL20NPK1	BYYNPKM9	0.2945	6.19466	BS		BHL20NPK2	BQYCK6	0.372273	7.89191	BS
BHL20NPK2	BQYCK7	0.332591	2.64029e+06	BS		BHL20NPK2	BCCCK1	0.578955	3.85781	BS		BHL20NPK2	BQYCK7	0.332591	7.89191	BS
BHL20NPK2	BQYCK8	0.443273	2.64029e+06	BS		BHL20NPK2	BCCCK2	0.5365	3.80983	BS		BHL20NPK2	BQYCK8	0.443273	7.89191	BS
BHL20NPK2	BQYCK9	0.360227	2.64029e+06	BS		BHL20NPK2	BCCCK3	0.537955	3.69649	BS		BHL20NPK2	BQYCK9	0.360227	7.89191	BS
BHL20NPK2	BQYNPK1	0.189909	2.64029e+06	BS		BHL20NPK2	BCCNPK1	0.604909	3.25228	BS		BHL20NPK2	BQYNPK1	0.189909	7.89191	BS
BHL20NPK2	BQYNPK2	0.156	2.64029e+06	BS		BHL20NPK2	BCCNPK2	0.544727	3.67104	BS		BHL20NPK2	BQYNPK2	0.156	7.89191	BS
BHL20NPK2	BQYNPK3	0.169727	2.64029e+06	BS		BHL20NPK2	BCCNPK3	0.579727	3.7217	BS		BHL20NPK2	BQYNPK3	0.169727	7.89191	BS
BHL20NPK2	BQYNPK4	0.129682	2.64029e+06	BS		BHL20NPK2	BCCNPKM1	0.553273	3.63284	BS		BHL20NPK2	BQYNPK4	0.129682	7.89191	BS
BHL20NPK2	BQYNPK5	0.149136	2.64029e+06	BS		BHL20NPK2	BCCNPKM2	0.557727	3.74647	BS		BHL20NPK2	BQYNPK5	0.149136	7.89191	BS
BHL20NPK2	BQYNPK6	0.140455	2.64029e+06	BS		BHL20NPK2	BCCNPKM3	0.540182	3.55702	BS		BHL20NPK2	BQYNPK6	0.140455	7.89191	BS
BHL20NPK2	BQYNPK7	0.140409	2.64029e+06	BS		BHL20NPK2	BHL20CK1	0.779682	0.522679	BS		BHL20NPK2	BQYNPK7	0.140409	7.89191	BS
BHL20NPK2	BQYNPK8	0.165455	2.64029e+06	BS		BHL20NPK2	BHL20CK2	0.744	0.774694	BS		BHL20NPK2	BQYNPK8	0.165455	7.89191	BS
BHL20NPK2	BQYNPK9	0.165273	2.64029e+06	BS		BHL20NPK2	BHL20CK3	0.738136	1.42599	BS		BHL20NPK2	BQYNPK9	0.165273	7.89191	BS
BHL20NPK2	BQYNPKM1	0.433455	2.64029e+06	BS		BHL20NPK2	BHL20NPK1	0.809227	0.85501	BS		BHL20NPK2	BQYNPKM1	0.433455	7.89191	BS
BHL20NPK2	BQYNPKM2	0.433636	2.64029e+06	BS		BHL20NPK2	BJX20CK1	0.3005	6.26773	BS		BHL20NPK2	BQYNPKM2	0.433636	7.89191	BS
BHL20NPK2	BQYNPKM3	0.419909	2.64029e+06	BS		BHL20NPK2	BJX20CK2	0.286545	5.78995	BS		BHL20NPK2	BQYNPKM3	0.419909	7.89191	BS
BHL20NPK2	BQYNPKM4	0.4255	2.64029e+06	BS		BHL20NPK2	BJX20CK3	0.262818	5.91918	BS		BHL20NPK2	BQYNPKM4	0.4255	7.89191	BS
BHL20NPK2	BQYNPKM5	0.419	2.64029e+06	BS		BHL20NPK2	BJX20CK4	0.265182	6.09225	BS		BHL20NPK2	BQYNPKM5	0.419	7.89191	BS
BHL20NPK2	BQYNPKM6	0.432364	2.64029e+06	BS		BHL20NPK2	BJX20CK5	0.214	5.9998	BS		BHL20NPK2	BQYNPKM6	0.432364	7.89191	BS
BHL20NPK2	BQYNPKM7	0.447273	2.64029e+06	BS		BHL20NPK2	BJX20CK6	0.232045	6.36105	BS		BHL20NPK2	BQYNPKM7	0.447273	7.89191	BS
BHL20NPK2	BQYNPKM8	0.432227	2.64029e+06	BS		BHL20NPK2	BJX20CK7	0.263864	6.18694	BS		BHL20NPK2	BQYNPKM8	0.432227	7.89191	BS
BHL20NPK2	BQYNPKM9	0.434636	2.64029e+06	BS		BHL20NPK2	BJX20CK8	0.257318	5.96158	BS		BHL20NPK2	BQYNPKM9	0.434636	7.89191	BS
BHL20NPK2	BYCCK1	0.278182	1.44448e+06	BS		BHL20NPK2	BJX20CK9	0.287409	5.93768	BS		BHL20NPK2	BYCCK1	0.278182	6.03372	BS
BHL20NPK2	BYCCK2	0.265727	1.44448e+06	BS		BHL20NPK2	BJX20NPK1	0.279045	5.75824	BS		BHL20NPK2	BYCCK2	0.265727	6.03372	BS
BHL20NPK2	BYCCK3	0.2595	1.44448e+06	BS		BHL20NPK2	BJX20NPK2	0.267227	5.74229	BS		BHL20NPK2	BYCCK3	0.2595	6.03372	BS
BHL20NPK2	BYCCK4	0.261364	1.44448e+06	BS		BHL20NPK2	BJX20NPK3	0.246045	5.6494	BS		BHL20NPK2	BYCCK4	0.261364	6.03372	BS
BHL20NPK2	BYCCK5	0.272773	1.44448e+06	BS		BHL20NPK2	BJX20NPK4	0.201727	5.88233	BS		BHL20NPK2	BYCCK5	0.272773	6.03372	BS
BHL20NPK2	BYCCK6	0.299136	1.44448e+06	BS		BHL20NPK2	BJX20NPK5	0.260227	6.03751	BS		BHL20NPK2	BYCCK6	0.299136	6.03372	BS
BHL20NPK2	BYCCK7	0.297636	1.44448e+06	BS		BHL20NPK2	BJX20NPK6	0.186818	5.93278	BS		BHL20NPK2	BYCCK7	0.297636	6.03372	BS
BHL20NPK2	BYCCK8	0.297682	1.44448e+06	BS		BHL20NPK2	BJX20NPK7	0.199	6.09061	BS		BHL20NPK2	BYCCK8	0.297682	6.03372	BS
BHL20NPK2	BYCCK9	0.2985	1.44448e+06	BS		BHL20NPK2	BJX20NPK8	0.249909	6.16955	BS		BHL20NPK2	BYCCK9	0.2985	6.03372	BS
BHL20NPK2	BYCNPK1	0.285818	1.44448e+06	BS		BHL20NPK2	BJX20NPK9	0.245182	6.33338	BS		BHL20NPK2	BYCNPK1	0.285818	6.03372	BS
BHL20NPK2	BYCNPK2	0.292273	1.44448e+06	BS		BHL20NPK2	BJX20NPKM1	0.531273	8.24314	BS		BHL20NPK2	BYCNPK2	0.292273	6.03372	BS
BHL20NPK2	BYCNPK3	0.259455	1.44448e+06	BS		BHL20NPK2	BJX20NPKM2	0.519091	5.88508	BS		BHL20NPK2	BYCNPK3	0.259455	6.03372	BS
BHL20NPK2	BYCNPK4	0.285818	1.44448e+06	BS		BHL20NPK2	BJX20NPKM3	0.495455	6.17365	BS		BHL20NPK2	BYCNPK4	0.285818	6.03372	BS
BHL20NPK2	BYCNPK5	0.284909	1.44448e+06	BS		BHL20NPK2	BJX20NPKM4	0.526909	6.34247	BS		BHL20NPK2	BYCNPK5	0.284909	6.03372	BS
BHL20NPK2	BYCNPK6	0.272182	1.44448e+06	BS		BHL20NPK2	BJX20NPKM5	0.524364	6.27998	BS		BHL20NPK2	BYCNPK6	0.272182	6.03372	BS
BHL20NPK2	BYCNPK7	0.285273	1.44448e+06	BS		BHL20NPK2	BJX20NPKM6	0.518909	6.61276	BS		BHL20NPK2	BYCNPK7	0.285273	6.03372	BS
BHL20NPK2	BYCNPK8	0.282955	1.44448e+06	BS		BHL20NPK2	BJX20NPKM7	0.509045	5.82683	BS		BHL20NPK2	BYCNPK8	0.282955	6.03372	BS
BHL20NPK2	BYCNPK9	0.304545	1.44448e+06	BS		BHL20NPK2	BJX20NPKM8	0.492591	6.30556	BS		BHL20NPK2	BYCNPK9	0.304545	6.03372	BS
BHL20NPK2	BYCNPKM1	0.303136	1.44448e+06	BS		BHL20NPK2	BJX20NPKM9	0.496636	6.29406	BS		BHL20NPK2	BYCNPKM1	0.303136	6.03372	BS
BHL20NPK2	BYCNPKM2	0.289045	1.44448e+06	BS		BHL20NPK2	BQYCK1	0.351636	5.80111	BS		BHL20NPK2	BYCNPKM2	0.289045	6.03372	BS
BHL20NPK2	BYCNPKM3	0.270409	1.44448e+06	BS		BHL20NPK2	BQYCK2	0.358455	5.81005	BS		BHL20NPK2	BYCNPKM3	0.270409	6.03372	BS
BHL20NPK2	BYCNPKM4	0.280227	1.44448e+06	BS		BHL20NPK2	BQYCK3	0.346727	5.85174	BS		BHL20NPK2	BYCNPKM4	0.280227	6.03372	BS
BHL20NPK2	BYCNPKM5	0.279	1.44448e+06	BS		BHL20NPK2	BQYCK4	0.358773	5.86502	BS		BHL20NPK2	BYCNPKM5	0.279	6.03372	BS
BHL20NPK2	BYCNPKM6	0.286318	1.44448e+06	BS		BHL20NPK2	BQYCK5	0.3615	5.86299	BS		BHL20NPK2	BYCNPKM6	0.286318	6.03372	BS
BHL20NPK2	BYCNPKM7	0.271591	1.44448e+06	BS		BHL20NPK2	BQYCK6	0.372273	6.00474	BS		BHL20NPK2	BYCNPKM7	0.271591	6.03372	BS
BHL20NPK2	BYCNPKM8	0.2905	1.44448e+06	BS		BHL20NPK2	BQYCK7	0.332591	6.07909	BS		BHL20NPK2	BYCNPKM8	0.2905	6.03372	BS
BHL20NPK2	BYCNPKM9	0.274591	1.44448e+06	BS		BHL20NPK2	BQYCK8	0.443273	5.97904	BS		BHL20NPK2	BYCNPKM9	0.274591	6.03372	BS
BHL20NPK2	BYYCK1	0.282273	1.75678e+06	BS		BHL20NPK2	BQYCK9	0.360227	6.41856	BS		BHL20NPK2	BYYCK1	0.282273	6.76944	BS
BHL20NPK2	BYYCK2	0.298955	1.75678e+06	BS		BHL20NPK2	BQYNPK1	0.189909	5.16411	BS		BHL20NPK2	BYYCK2	0.298955	6.76944	BS
BHL20NPK2	BYYCK3	0.283136	1.75678e+06	BS		BHL20NPK2	BQYNPK2	0.156	5.09876	BS		BHL20NPK2	BYYCK3	0.283136	6.76944	BS
BHL20NPK2	BYYCK4	0.290136	1.75678e+06	BS		BHL20NPK2	BQYNPK3	0.169727	5.01048	BS		BHL20NPK2	BYYCK4	0.290136	6.76944	BS
BHL20NPK2	BYYCK5	0.299182	1.75678e+06	BS		BHL20NPK2	BQYNPK4	0.129682	5.54451	BS		BHL20NPK2	BYYCK5	0.299182	6.76944	BS
BHL20NPK2	BYYCK6	0.275773	1.75678e+06	BS		BHL20NPK2	BQYNPK5	0.149136	5.681	BS		BHL20NPK2	BYYCK6	0.275773	6.76944	BS
BHL20NPK2	BYYCK7	0.316591	1.75678e+06	BS		BHL20NPK2	BQYNPK6	0.140455	5.04654	BS		BHL20NPK2	BYYCK7	0.316591	6.76944	BS
BHL20NPK2	BYYCK8	0.322091	1.75678e+06	BS		BHL20NPK2	BQYNPK7	0.140409	5.03341	BS		BHL20NPK2	BYYCK8	0.322091	6.76944	BS
BHL20NPK2	BYYCK9	0.308727	1.75678e+06	BS		BHL20NPK2	BQYNPK8	0.165455	5.32356	BS		BHL20NPK2	BYYCK9	0.308727	6.76944	BS
BHL20NPK2	BYYNPK1	0.339909	1.75678e+06	BS		BHL20NPK2	BQYNPK9	0.165273	4.92144	BS		BHL20NPK2	BYYNPK1	0.339909	6.76944	BS
BHL20NPK2	BYYNPK2	0.279682	1.75678e+06	BS		BHL20NPK2	BQYNPKM1	0.433455	5.51883	BS		BHL20NPK2	BYYNPK2	0.279682	6.76944	BS
BHL20NPK2	BYYNPK3	0.289773	1.75678e+06	BS		BHL20NPK2	BQYNPKM2	0.433636	5.41035	BS		BHL20NPK2	BYYNPK3	0.289773	6.76944	BS
BHL20NPK2	BYYNPK4	0.273	1.75678e+06	BS		BHL20NPK2	BQYNPKM3	0.419909	6.52087	BS		BHL20NPK2	BYYNPK4	0.273	6.76944	BS
BHL20NPK2	BYYNPK5	0.262591	1.75678e+06	BS		BHL20NPK2	BQYNPKM4	0.4255	5.89325	BS		BHL20NPK2	BYYNPK5	0.262591	6.76944	BS
BHL20NPK2	BYYNPK6	0.291591	1.75678e+06	BS		BHL20NPK2	BQYNPKM5	0.419	5.8524	BS		BHL20NPK2	BYYNPK6	0.291591	6.76944	BS
BHL20NPK2	BYYNPK7	0.290727	1.75678e+06	BS		BHL20NPK2	BQYNPKM6	0.432364	5.76482	BS		BHL20NPK2	BYYNPK7	0.290727	6.76944	BS
BHL20NPK2	BYYNPK8	0.298682	1.75678e+06	BS		BHL20NPK2	BQYNPKM7	0.447273	5.34162	BS		BHL20NPK2	BYYNPK8	0.298682	6.76944	BS
BHL20NPK2	BYYNPK9	0.290273	1.75678e+06	BS		BHL20NPK2	BQYNPKM8	0.432227	5.84376	BS		BHL20NPK2	BYYNPK9	0.290273	6.76944	BS
BHL20NPK2	BYYNPKM1	0.29	1.75678e+06	BS		BHL20NPK2	BQYNPKM9	0.434636	5.72535	BS		BHL20NPK2	BYYNPKM1	0.29	6.76944	BS
BHL20NPK2	BYYNPKM2	0.307136	1.75678e+06	BS		BHL20NPK2	BYCCK1	0.278182	6.027	BS		BHL20NPK2	BYYNPKM2	0.307136	6.76944	BS
BHL20NPK2	BYYNPKM3	0.310182	1.75678e+06	BS		BHL20NPK2	BYCCK2	0.265727	6.05219	BS		BHL20NPK2	BYYNPKM3	0.310182	6.76944	BS
BHL20NPK2	BYYNPKM4	0.294409	1.75678e+06	BS		BHL20NPK2	BYCCK3	0.2595	6.25783	BS		BHL20NPK2	BYYNPKM4	0.294409	6.76944	BS
BHL20NPK2	BYYNPKM5	0.304	1.75678e+06	BS		BHL20NPK2	BYCCK4	0.261364	6.28218	BS		BHL20NPK2	BYYNPKM5	0.304	6.76944	BS
BHL20NPK2	BYYNPKM6	0.272591	1.75678e+06	BS		BHL20NPK2	BYCCK5	0.272773	6.11524	BS		BHL20NPK2	BYYNPKM6	0.272591	6.76944	BS
BHL20NPK2	BYYNPKM7	0.297818	1.75678e+06	BS		BHL20NPK2	BYCCK6	0.299136	5.98278	BS		BHL20NPK2	BYYNPKM7	0.297818	6.76944	BS
BHL20NPK2	BYYNPKM8	0.298227	1.75678e+06	BS		BHL20NPK2	BYCCK7	0.297636	5.76677	BS		BHL20NPK2	BYYNPKM8	0.298227	6.76944	BS
BHL20NPK2	BYYNPKM9	0.286955	1.75678e+06	BS		BHL20NPK2	BYCCK8	0.297682	5.98345	BS		BHL20NPK2	BYYNPKM9	0.286955	6.76944	BS
BHL20NPK3	BCCCK1	0.581955	410643	BS		BHL20NPK2	BYCCK9	0.2985	6.14874	BS		BHL20NPK3	BCCCK1	0.581955	1.79809	BS
BHL20NPK3	BCCCK2	0.547591	410643	BS		BHL20NPK2	BYCNPK1	0.285818	5.33701	BS		BHL20NPK3	BCCCK2	0.547591	1.79809	BS
BHL20NPK3	BCCCK3	0.539864	410643	BS		BHL20NPK2	BYCNPK2	0.292273	5.33598	BS		BHL20NPK3	BCCCK3	0.539864	1.79809	BS
BHL20NPK3	BCCNPK1	0.625045	410643	BS		BHL20NPK2	BYCNPK3	0.259455	5.63421	BS		BHL20NPK3	BCCNPK1	0.625045	1.79809	BS
BHL20NPK3	BCCNPK2	0.566773	410643	BS		BHL20NPK2	BYCNPK4	0.285818	6.16463	BS		BHL20NPK3	BCCNPK2	0.566773	1.79809	BS
BHL20NPK3	BCCNPK3	0.599091	410643	BS		BHL20NPK2	BYCNPK5	0.284909	5.94659	BS		BHL20NPK3	BCCNPK3	0.599091	1.79809	BS
BHL20NPK3	BCCNPKM1	0.578	410643	BS		BHL20NPK2	BYCNPK6	0.272182	5.80062	BS		BHL20NPK3	BCCNPKM1	0.578	1.79809	BS
BHL20NPK3	BCCNPKM2	0.570909	410643	BS		BHL20NPK2	BYCNPK7	0.285273	5.72567	BS		BHL20NPK3	BCCNPKM2	0.570909	1.79809	BS
BHL20NPK3	BCCNPKM3	0.570545	410643	BS		BHL20NPK2	BYCNPK8	0.282955	5.63321	BS		BHL20NPK3	BCCNPKM3	0.570545	1.79809	BS
BHL20NPK3	BJX20CK1	0.289955	2.30785e+06	BS		BHL20NPK2	BYCNPK9	0.304545	5.81535	BS		BHL20NPK3	BJX20CK1	0.289955	7.982	BS
BHL20NPK3	BJX20CK2	0.278364	2.30785e+06	BS		BHL20NPK2	BYCNPKM1	0.303136	4.75918	BS		BHL20NPK3	BJX20CK2	0.278364	7.982	BS
BHL20NPK3	BJX20CK3	0.253091	2.30785e+06	BS		BHL20NPK2	BYCNPKM2	0.289045	4.90763	BS		BHL20NPK3	BJX20CK3	0.253091	7.982	BS
BHL20NPK3	BJX20CK4	0.257273	2.30785e+06	BS		BHL20NPK2	BYCNPKM3	0.270409	4.92025	BS		BHL20NPK3	BJX20CK4	0.257273	7.982	BS
BHL20NPK3	BJX20CK5	0.204864	2.30785e+06	BS		BHL20NPK2	BYCNPKM4	0.280227	4.26967	BS		BHL20NPK3	BJX20CK5	0.204864	7.982	BS
BHL20NPK3	BJX20CK6	0.221636	2.30785e+06	BS		BHL20NPK2	BYCNPKM5	0.279	4.37811	BS		BHL20NPK3	BJX20CK6	0.221636	7.982	BS
BHL20NPK3	BJX20CK7	0.254955	2.30785e+06	BS		BHL20NPK2	BYCNPKM6	0.286318	4.63332	BS		BHL20NPK3	BJX20CK7	0.254955	7.982	BS
BHL20NPK3	BJX20CK8	0.248909	2.30785e+06	BS		BHL20NPK2	BYCNPKM7	0.271591	5.05052	BS		BHL20NPK3	BJX20CK8	0.248909	7.982	BS
BHL20NPK3	BJX20CK9	0.278455	2.30785e+06	BS		BHL20NPK2	BYCNPKM8	0.2905	4.90679	BS		BHL20NPK3	BJX20CK9	0.278455	7.982	BS
BHL20NPK3	BJX20NPK1	0.27	2.30785e+06	BS		BHL20NPK2	BYCNPKM9	0.274591	4.22644	BS		BHL20NPK3	BJX20NPK1	0.27	7.982	BS
BHL20NPK3	BJX20NPK2	0.267636	2.30785e+06	BS		BHL20NPK2	BYYCK1	0.282273	6.2008	BS		BHL20NPK3	BJX20NPK2	0.267636	7.982	BS
BHL20NPK3	BJX20NPK3	0.241182	2.30785e+06	BS		BHL20NPK2	BYYCK2	0.298955	6.33627	BS		BHL20NPK3	BJX20NPK3	0.241182	7.982	BS
BHL20NPK3	BJX20NPK4	0.193182	2.30785e+06	BS		BHL20NPK2	BYYCK3	0.283136	6.36233	BS		BHL20NPK3	BJX20NPK4	0.193182	7.982	BS
BHL20NPK3	BJX20NPK5	0.249136	2.30785e+06	BS		BHL20NPK2	BYYCK4	0.290136	6.73724	BS		BHL20NPK3	BJX20NPK5	0.249136	7.982	BS
BHL20NPK3	BJX20NPK6	0.179545	2.30785e+06	BS		BHL20NPK2	BYYCK5	0.299182	6.50616	BS		BHL20NPK3	BJX20NPK6	0.179545	7.982	BS
BHL20NPK3	BJX20NPK7	0.190545	2.30785e+06	BS		BHL20NPK2	BYYCK6	0.275773	6.40506	BS		BHL20NPK3	BJX20NPK7	0.190545	7.982	BS
BHL20NPK3	BJX20NPK8	0.241682	2.30785e+06	BS		BHL20NPK2	BYYCK7	0.316591	6.09865	BS		BHL20NPK3	BJX20NPK8	0.241682	7.982	BS
BHL20NPK3	BJX20NPK9	0.237591	2.30785e+06	BS		BHL20NPK2	BYYCK8	0.322091	6.4291	BS		BHL20NPK3	BJX20NPK9	0.237591	7.982	BS
BHL20NPK3	BJX20NPKM1	0.526773	2.30785e+06	BS		BHL20NPK2	BYYCK9	0.308727	6.60688	BS		BHL20NPK3	BJX20NPKM1	0.526773	7.982	BS
BHL20NPK3	BJX20NPKM2	0.515273	2.30785e+06	BS		BHL20NPK2	BYYNPK1	0.339909	6.28039	BS		BHL20NPK3	BJX20NPKM2	0.515273	7.982	BS
BHL20NPK3	BJX20NPKM3	0.496364	2.30785e+06	BS		BHL20NPK2	BYYNPK2	0.279682	6.92104	BS		BHL20NPK3	BJX20NPKM3	0.496364	7.982	BS
BHL20NPK3	BJX20NPKM4	0.524364	2.30785e+06	BS		BHL20NPK2	BYYNPK3	0.289773	6.22396	BS		BHL20NPK3	BJX20NPKM4	0.524364	7.982	BS
BHL20NPK3	BJX20NPKM5	0.522	2.30785e+06	BS		BHL20NPK2	BYYNPK4	0.273	6.36682	BS		BHL20NPK3	BJX20NPKM5	0.522	7.982	BS
BHL20NPK3	BJX20NPKM6	0.517955	2.30785e+06	BS		BHL20NPK2	BYYNPK5	0.262591	6.66358	BS		BHL20NPK3	BJX20NPKM6	0.517955	7.982	BS
BHL20NPK3	BJX20NPKM7	0.507227	2.30785e+06	BS		BHL20NPK2	BYYNPK6	0.291591	7.07135	BS		BHL20NPK3	BJX20NPKM7	0.507227	7.982	BS
BHL20NPK3	BJX20NPKM8	0.492455	2.30785e+06	BS		BHL20NPK2	BYYNPK7	0.290727	6.61865	BS		BHL20NPK3	BJX20NPKM8	0.492455	7.982	BS
BHL20NPK3	BJX20NPKM9	0.5005	2.30785e+06	BS		BHL20NPK2	BYYNPK8	0.298682	6.49889	BS		BHL20NPK3	BJX20NPKM9	0.5005	7.982	BS
BHL20NPK3	BQYCK1	0.348591	2.64029e+06	BS		BHL20NPK2	BYYNPK9	0.290273	6.41753	BS		BHL20NPK3	BQYCK1	0.348591	7.89191	BS
BHL20NPK3	BQYCK2	0.349909	2.64029e+06	BS		BHL20NPK2	BYYNPKM1	0.29	5.87098	BS		BHL20NPK3	BQYCK2	0.349909	7.89191	BS
BHL20NPK3	BQYCK3	0.342	2.64029e+06	BS		BHL20NPK2	BYYNPKM2	0.307136	5.3642	BS		BHL20NPK3	BQYCK3	0.342	7.89191	BS
BHL20NPK3	BQYCK4	0.350045	2.64029e+06	BS		BHL20NPK2	BYYNPKM3	0.310182	5.19647	BS		BHL20NPK3	BQYCK4	0.350045	7.89191	BS
BHL20NPK3	BQYCK5	0.353727	2.64029e+06	BS		BHL20NPK2	BYYNPKM4	0.294409	5.79467	BS		BHL20NPK3	BQYCK5	0.353727	7.89191	BS
BHL20NPK3	BQYCK6	0.363591	2.64029e+06	BS		BHL20NPK2	BYYNPKM5	0.304	6.12483	BS		BHL20NPK3	BQYCK6	0.363591	7.89191	BS
BHL20NPK3	BQYCK7	0.326773	2.64029e+06	BS		BHL20NPK2	BYYNPKM6	0.272591	5.60489	BS		BHL20NPK3	BQYCK7	0.326773	7.89191	BS
BHL20NPK3	BQYCK8	0.437182	2.64029e+06	BS		BHL20NPK2	BYYNPKM7	0.297818	5.33302	BS		BHL20NPK3	BQYCK8	0.437182	7.89191	BS
BHL20NPK3	BQYCK9	0.353364	2.64029e+06	BS		BHL20NPK2	BYYNPKM8	0.298227	6.08723	BS		BHL20NPK3	BQYCK9	0.353364	7.89191	BS
BHL20NPK3	BQYNPK1	0.188591	2.64029e+06	BS		BHL20NPK2	BYYNPKM9	0.286955	5.58699	BS		BHL20NPK3	BQYNPK1	0.188591	7.89191	BS
BHL20NPK3	BQYNPK2	0.153545	2.64029e+06	BS		BHL20NPK3	BCCCK1	0.581955	3.90923	BS		BHL20NPK3	BQYNPK2	0.153545	7.89191	BS
BHL20NPK3	BQYNPK3	0.164091	2.64029e+06	BS		BHL20NPK3	BCCCK2	0.547591	3.8626	BS		BHL20NPK3	BQYNPK3	0.164091	7.89191	BS
BHL20NPK3	BQYNPK4	0.123955	2.64029e+06	BS		BHL20NPK3	BCCCK3	0.539864	3.73331	BS		BHL20NPK3	BQYNPK4	0.123955	7.89191	BS
BHL20NPK3	BQYNPK5	0.145364	2.64029e+06	BS		BHL20NPK3	BCCNPK1	0.625045	3.19907	BS		BHL20NPK3	BQYNPK5	0.145364	7.89191	BS
BHL20NPK3	BQYNPK6	0.135182	2.64029e+06	BS		BHL20NPK3	BCCNPK2	0.566773	3.6574	BS		BHL20NPK3	BQYNPK6	0.135182	7.89191	BS
BHL20NPK3	BQYNPK7	0.134273	2.64029e+06	BS		BHL20NPK3	BCCNPK3	0.599091	3.73601	BS		BHL20NPK3	BQYNPK7	0.134273	7.89191	BS
BHL20NPK3	BQYNPK8	0.161136	2.64029e+06	BS		BHL20NPK3	BCCNPKM1	0.578	3.51614	BS		BHL20NPK3	BQYNPK8	0.161136	7.89191	BS
BHL20NPK3	BQYNPK9	0.160091	2.64029e+06	BS		BHL20NPK3	BCCNPKM2	0.570909	3.58272	BS		BHL20NPK3	BQYNPK9	0.160091	7.89191	BS
BHL20NPK3	BQYNPKM1	0.422455	2.64029e+06	BS		BHL20NPK3	BCCNPKM3	0.570545	3.42082	BS		BHL20NPK3	BQYNPKM1	0.422455	7.89191	BS
BHL20NPK3	BQYNPKM2	0.424727	2.64029e+06	BS		BHL20NPK3	BHL20CK1	0.799273	0.652298	BS		BHL20NPK3	BQYNPKM2	0.424727	7.89191	BS
BHL20NPK3	BQYNPKM3	0.418136	2.64029e+06	BS		BHL20NPK3	BHL20CK2	0.745682	0.812943	BS		BHL20NPK3	BQYNPKM3	0.418136	7.89191	BS
BHL20NPK3	BQYNPKM4	0.415545	2.64029e+06	BS		BHL20NPK3	BHL20CK3	0.762364	1.00985	BS		BHL20NPK3	BQYNPKM4	0.415545	7.89191	BS
BHL20NPK3	BQYNPKM5	0.411227	2.64029e+06	BS		BHL20NPK3	BHL20NPK1	0.836818	0.97059	BS		BHL20NPK3	BQYNPKM5	0.411227	7.89191	BS
BHL20NPK3	BQYNPKM6	0.424409	2.64029e+06	BS		BHL20NPK3	BHL20NPK2	0.849727	0.668098	BS		BHL20NPK3	BQYNPKM6	0.424409	7.89191	BS
BHL20NPK3	BQYNPKM7	0.431045	2.64029e+06	BS		BHL20NPK3	BJX20CK1	0.289955	6.35969	BS		BHL20NPK3	BQYNPKM7	0.431045	7.89191	BS
BHL20NPK3	BQYNPKM8	0.424864	2.64029e+06	BS		BHL20NPK3	BJX20CK2	0.278364	5.87877	BS		BHL20NPK3	BQYNPKM8	0.424864	7.89191	BS
BHL20NPK3	BQYNPKM9	0.423045	2.64029e+06	BS		BHL20NPK3	BJX20CK3	0.253091	6.00951	BS		BHL20NPK3	BQYNPKM9	0.423045	7.89191	BS
BHL20NPK3	BYCCK1	0.275818	1.44448e+06	BS		BHL20NPK3	BJX20CK4	0.257273	6.17713	BS		BHL20NPK3	BYCCK1	0.275818	6.03372	BS
BHL20NPK3	BYCCK2	0.262727	1.44448e+06	BS		BHL20NPK3	BJX20CK5	0.204864	6.09765	BS		BHL20NPK3	BYCCK2	0.262727	6.03372	BS
BHL20NPK3	BYCCK3	0.254364	1.44448e+06	BS		BHL20NPK3	BJX20CK6	0.221636	6.4477	BS		BHL20NPK3	BYCCK3	0.254364	6.03372	BS
BHL20NPK3	BYCCK4	0.261273	1.44448e+06	BS		BHL20NPK3	BJX20CK7	0.254955	6.27022	BS		BHL20NPK3	BYCCK4	0.261273	6.03372	BS
BHL20NPK3	BYCCK5	0.268091	1.44448e+06	BS		BHL20NPK3	BJX20CK8	0.248909	6.05998	BS		BHL20NPK3	BYCCK5	0.268091	6.03372	BS
BHL20NPK3	BYCCK6	0.294864	1.44448e+06	BS		BHL20NPK3	BJX20CK9	0.278455	6.04154	BS		BHL20NPK3	BYCCK6	0.294864	6.03372	BS
BHL20NPK3	BYCCK7	0.294091	1.44448e+06	BS		BHL20NPK3	BJX20NPK1	0.27	5.83031	BS		BHL20NPK3	BYCCK7	0.294091	6.03372	BS
BHL20NPK3	BYCCK8	0.293455	1.44448e+06	BS		BHL20NPK3	BJX20NPK2	0.267636	5.82085	BS		BHL20NPK3	BYCCK8	0.293455	6.03372	BS
BHL20NPK3	BYCCK9	0.295182	1.44448e+06	BS		BHL20NPK3	BJX20NPK3	0.241182	5.7416	BS		BHL20NPK3	BYCCK9	0.295182	6.03372	BS
BHL20NPK3	BYCNPK1	0.284773	1.44448e+06	BS		BHL20NPK3	BJX20NPK4	0.193182	5.96459	BS		BHL20NPK3	BYCNPK1	0.284773	6.03372	BS
BHL20NPK3	BYCNPK2	0.294182	1.44448e+06	BS		BHL20NPK3	BJX20NPK5	0.249136	6.12463	BS		BHL20NPK3	BYCNPK2	0.294182	6.03372	BS
BHL20NPK3	BYCNPK3	0.260545	1.44448e+06	BS		BHL20NPK3	BJX20NPK6	0.179545	6.01737	BS		BHL20NPK3	BYCNPK3	0.260545	6.03372	BS
BHL20NPK3	BYCNPK4	0.285273	1.44448e+06	BS		BHL20NPK3	BJX20NPK7	0.190545	6.13988	BS		BHL20NPK3	BYCNPK4	0.285273	6.03372	BS
BHL20NPK3	BYCNPK5	0.287818	1.44448e+06	BS		BHL20NPK3	BJX20NPK8	0.241682	6.24093	BS		BHL20NPK3	BYCNPK5	0.287818	6.03372	BS
BHL20NPK3	BYCNPK6	0.275727	1.44448e+06	BS		BHL20NPK3	BJX20NPK9	0.237591	6.39842	BS		BHL20NPK3	BYCNPK6	0.275727	6.03372	BS
BHL20NPK3	BYCNPK7	0.285136	1.44448e+06	BS		BHL20NPK3	BJX20NPKM1	0.526773	8.00456	BS		BHL20NPK3	BYCNPK7	0.285136	6.03372	BS
BHL20NPK3	BYCNPK8	0.283864	1.44448e+06	BS		BHL20NPK3	BJX20NPKM2	0.515273	5.85698	BS		BHL20NPK3	BYCNPK8	0.283864	6.03372	BS
BHL20NPK3	BYCNPK9	0.301273	1.44448e+06	BS		BHL20NPK3	BJX20NPKM3	0.496364	6.15495	BS		BHL20NPK3	BYCNPK9	0.301273	6.03372	BS
BHL20NPK3	BYCNPKM1	0.301091	1.44448e+06	BS		BHL20NPK3	BJX20NPKM4	0.524364	6.26896	BS		BHL20NPK3	BYCNPKM1	0.301091	6.03372	BS
BHL20NPK3	BYCNPKM2	0.290455	1.44448e+06	BS		BHL20NPK3	BJX20NPKM5	0.522	6.20443	BS		BHL20NPK3	BYCNPKM2	0.290455	6.03372	BS
BHL20NPK3	BYCNPKM3	0.268773	1.44448e+06	BS		BHL20NPK3	BJX20NPKM6	0.517955	6.53762	BS		BHL20NPK3	BYCNPKM3	0.268773	6.03372	BS
BHL20NPK3	BYCNPKM4	0.282682	1.44448e+06	BS		BHL20NPK3	BJX20NPKM7	0.507227	5.82855	BS		BHL20NPK3	BYCNPKM4	0.282682	6.03372	BS
BHL20NPK3	BYCNPKM5	0.279818	1.44448e+06	BS		BHL20NPK3	BJX20NPKM8	0.492455	6.23316	BS		BHL20NPK3	BYCNPKM5	0.279818	6.03372	BS
BHL20NPK3	BYCNPKM6	0.285682	1.44448e+06	BS		BHL20NPK3	BJX20NPKM9	0.5005	6.15415	BS		BHL20NPK3	BYCNPKM6	0.285682	6.03372	BS
BHL20NPK3	BYCNPKM7	0.274636	1.44448e+06	BS		BHL20NPK3	BQYCK1	0.348591	5.79799	BS		BHL20NPK3	BYCNPKM7	0.274636	6.03372	BS
BHL20NPK3	BYCNPKM8	0.2895	1.44448e+06	BS		BHL20NPK3	BQYCK2	0.349909	5.84398	BS		BHL20NPK3	BYCNPKM8	0.2895	6.03372	BS
BHL20NPK3	BYCNPKM9	0.273091	1.44448e+06	BS		BHL20NPK3	BQYCK3	0.342	5.87224	BS		BHL20NPK3	BYCNPKM9	0.273091	6.03372	BS
BHL20NPK3	BYYCK1	0.284	1.75678e+06	BS		BHL20NPK3	BQYCK4	0.350045	5.90266	BS		BHL20NPK3	BYYCK1	0.284	6.76944	BS
BHL20NPK3	BYYCK2	0.300636	1.75678e+06	BS		BHL20NPK3	BQYCK5	0.353727	5.90696	BS		BHL20NPK3	BYYCK2	0.300636	6.76944	BS
BHL20NPK3	BYYCK3	0.281591	1.75678e+06	BS		BHL20NPK3	BQYCK6	0.363591	6.02504	BS		BHL20NPK3	BYYCK3	0.281591	6.76944	BS
BHL20NPK3	BYYCK4	0.285545	1.75678e+06	BS		BHL20NPK3	BQYCK7	0.326773	6.13698	BS		BHL20NPK3	BYYCK4	0.285545	6.76944	BS
BHL20NPK3	BYYCK5	0.295727	1.75678e+06	BS		BHL20NPK3	BQYCK8	0.437182	6.01934	BS		BHL20NPK3	BYYCK5	0.295727	6.76944	BS
BHL20NPK3	BYYCK6	0.274727	1.75678e+06	BS		BHL20NPK3	BQYCK9	0.353364	6.43381	BS		BHL20NPK3	BYYCK6	0.274727	6.76944	BS
BHL20NPK3	BYYCK7	0.313636	1.75678e+06	BS		BHL20NPK3	BQYNPK1	0.188591	5.19382	BS		BHL20NPK3	BYYCK7	0.313636	6.76944	BS
BHL20NPK3	BYYCK8	0.318864	1.75678e+06	BS		BHL20NPK3	BQYNPK2	0.153545	5.09223	BS		BHL20NPK3	BYYCK8	0.318864	6.76944	BS
BHL20NPK3	BYYCK9	0.304909	1.75678e+06	BS		BHL20NPK3	BQYNPK3	0.164091	4.98332	BS		BHL20NPK3	BYYCK9	0.304909	6.76944	BS
BHL20NPK3	BYYNPK1	0.334864	1.75678e+06	BS		BHL20NPK3	BQYNPK4	0.123955	5.5328	BS		BHL20NPK3	BYYNPK1	0.334864	6.76944	BS
BHL20NPK3	BYYNPK2	0.282818	1.75678e+06	BS		BHL20NPK3	BQYNPK5	0.145364	5.68639	BS		BHL20NPK3	BYYNPK2	0.282818	6.76944	BS
BHL20NPK3	BYYNPK3	0.2895	1.75678e+06	BS		BHL20NPK3	BQYNPK6	0.135182	5.00577	BS		BHL20NPK3	BYYNPK3	0.2895	6.76944	BS
BHL20NPK3	BYYNPK4	0.274364	1.75678e+06	BS		BHL20NPK3	BQYNPK7	0.134273	5.08704	BS		BHL20NPK3	BYYNPK4	0.274364	6.76944	BS
BHL20NPK3	BYYNPK5	0.266045	1.75678e+06	BS		BHL20NPK3	BQYNPK8	0.161136	5.39025	BS		BHL20NPK3	BYYNPK5	0.266045	6.76944	BS
BHL20NPK3	BYYNPK6	0.291727	1.75678e+06	BS		BHL20NPK3	BQYNPK9	0.160091	4.99794	BS		BHL20NPK3	BYYNPK6	0.291727	6.76944	BS
BHL20NPK3	BYYNPK7	0.289955	1.75678e+06	BS		BHL20NPK3	BQYNPKM1	0.422455	5.44037	BS		BHL20NPK3	BYYNPK7	0.289955	6.76944	BS
BHL20NPK3	BYYNPK8	0.303455	1.75678e+06	BS		BHL20NPK3	BQYNPKM2	0.424727	5.27244	BS		BHL20NPK3	BYYNPK8	0.303455	6.76944	BS
BHL20NPK3	BYYNPK9	0.292727	1.75678e+06	BS		BHL20NPK3	BQYNPKM3	0.418136	6.41305	BS		BHL20NPK3	BYYNPK9	0.292727	6.76944	BS
BHL20NPK3	BYYNPKM1	0.287091	1.75678e+06	BS		BHL20NPK3	BQYNPKM4	0.415545	5.70799	BS		BHL20NPK3	BYYNPKM1	0.287091	6.76944	BS
BHL20NPK3	BYYNPKM2	0.305955	1.75678e+06	BS		BHL20NPK3	BQYNPKM5	0.411227	5.7288	BS		BHL20NPK3	BYYNPKM2	0.305955	6.76944	BS
BHL20NPK3	BYYNPKM3	0.306727	1.75678e+06	BS		BHL20NPK3	BQYNPKM6	0.424409	5.5387	BS		BHL20NPK3	BYYNPKM3	0.306727	6.76944	BS
BHL20NPK3	BYYNPKM4	0.293955	1.75678e+06	BS		BHL20NPK3	BQYNPKM7	0.431045	5.22739	BS		BHL20NPK3	BYYNPKM4	0.293955	6.76944	BS
BHL20NPK3	BYYNPKM5	0.303091	1.75678e+06	BS		BHL20NPK3	BQYNPKM8	0.424864	5.74109	BS		BHL20NPK3	BYYNPKM5	0.303091	6.76944	BS
BHL20NPK3	BYYNPKM6	0.274045	1.75678e+06	BS		BHL20NPK3	BQYNPKM9	0.423045	5.59887	BS		BHL20NPK3	BYYNPKM6	0.274045	6.76944	BS
BHL20NPK3	BYYNPKM7	0.296727	1.75678e+06	BS		BHL20NPK3	BYCCK1	0.275818	6.10298	BS		BHL20NPK3	BYYNPKM7	0.296727	6.76944	BS
BHL20NPK3	BYYNPKM8	0.296091	1.75678e+06	BS		BHL20NPK3	BYCCK2	0.262727	6.12624	BS		BHL20NPK3	BYYNPKM8	0.296091	6.76944	BS
BHL20NPK3	BYYNPKM9	0.287	1.75678e+06	BS		BHL20NPK3	BYCCK3	0.254364	6.33719	BS		BHL20NPK3	BYYNPKM9	0.287	6.76944	BS
BHL20NPKM1	BCCCK1	0.563682	410643	BS		BHL20NPK3	BYCCK4	0.261273	6.35677	BS		BHL20NPKM1	BCCCK1	0.563682	1.79809	BS
BHL20NPKM1	BCCCK2	0.559455	410643	BS		BHL20NPK3	BYCCK5	0.268091	6.18127	BS		BHL20NPKM1	BCCCK2	0.559455	1.79809	BS
BHL20NPKM1	BCCCK3	0.538182	410643	BS		BHL20NPK3	BYCCK6	0.294864	6.06098	BS		BHL20NPKM1	BCCCK3	0.538182	1.79809	BS
BHL20NPKM1	BCCNPK1	0.636136	410643	BS		BHL20NPK3	BYCCK7	0.294091	5.8444	BS		BHL20NPKM1	BCCNPK1	0.636136	1.79809	BS
BHL20NPKM1	BCCNPK2	0.597727	410643	BS		BHL20NPK3	BYCCK8	0.293455	6.05924	BS		BHL20NPKM1	BCCNPK2	0.597727	1.79809	BS
BHL20NPKM1	BCCNPK3	0.634	410643	BS		BHL20NPK3	BYCCK9	0.295182	6.22947	BS		BHL20NPKM1	BCCNPK3	0.634	1.79809	BS
BHL20NPKM1	BCCNPKM1	0.612682	410643	BS		BHL20NPK3	BYCNPK1	0.284773	5.3261	BS		BHL20NPKM1	BCCNPKM1	0.612682	1.79809	BS
BHL20NPKM1	BCCNPKM2	0.586273	410643	BS		BHL20NPK3	BYCNPK2	0.294182	5.26901	BS		BHL20NPKM1	BCCNPKM2	0.586273	1.79809	BS
BHL20NPKM1	BCCNPKM3	0.605727	410643	BS		BHL20NPK3	BYCNPK3	0.260545	5.58043	BS		BHL20NPKM1	BCCNPKM3	0.605727	1.79809	BS
BHL20NPKM1	BJX20CK1	0.287227	2.30785e+06	BS		BHL20NPK3	BYCNPK4	0.285273	6.08902	BS		BHL20NPKM1	BJX20CK1	0.287227	7.982	BS
BHL20NPKM1	BJX20CK2	0.280864	2.30785e+06	BS		BHL20NPK3	BYCNPK5	0.287818	5.97106	BS		BHL20NPKM1	BJX20CK2	0.280864	7.982	BS
BHL20NPKM1	BJX20CK3	0.252409	2.30785e+06	BS		BHL20NPK3	BYCNPK6	0.275727	5.78182	BS		BHL20NPKM1	BJX20CK3	0.252409	7.982	BS
BHL20NPKM1	BJX20CK4	0.254818	2.30785e+06	BS		BHL20NPK3	BYCNPK7	0.285136	5.75558	BS		BHL20NPKM1	BJX20CK4	0.254818	7.982	BS
BHL20NPKM1	BJX20CK5	0.2045	2.30785e+06	BS		BHL20NPK3	BYCNPK8	0.283864	5.68699	BS		BHL20NPKM1	BJX20CK5	0.2045	7.982	BS
BHL20NPKM1	BJX20CK6	0.221636	2.30785e+06	BS		BHL20NPK3	BYCNPK9	0.301273	5.80737	BS		BHL20NPKM1	BJX20CK6	0.221636	7.982	BS
BHL20NPKM1	BJX20CK7	0.256364	2.30785e+06	BS		BHL20NPK3	BYCNPKM1	0.301091	4.77288	BS		BHL20NPKM1	BJX20CK7	0.256364	7.982	BS
BHL20NPKM1	BJX20CK8	0.249273	2.30785e+06	BS		BHL20NPK3	BYCNPKM2	0.290455	4.89013	BS		BHL20NPKM1	BJX20CK8	0.249273	7.982	BS
BHL20NPKM1	BJX20CK9	0.276318	2.30785e+06	BS		BHL20NPK3	BYCNPKM3	0.268773	4.82774	BS		BHL20NPKM1	BJX20CK9	0.276318	7.982	BS
BHL20NPKM1	BJX20NPK1	0.269318	2.30785e+06	BS		BHL20NPK3	BYCNPKM4	0.282682	4.22437	BS		BHL20NPKM1	BJX20NPK1	0.269318	7.982	BS
BHL20NPKM1	BJX20NPK2	0.267045	2.30785e+06	BS		BHL20NPK3	BYCNPKM5	0.279818	4.29147	BS		BHL20NPKM1	BJX20NPK2	0.267045	7.982	BS
BHL20NPKM1	BJX20NPK3	0.245682	2.30785e+06	BS		BHL20NPK3	BYCNPKM6	0.285682	4.52245	BS		BHL20NPKM1	BJX20NPK3	0.245682	7.982	BS
BHL20NPKM1	BJX20NPK4	0.201273	2.30785e+06	BS		BHL20NPK3	BYCNPKM7	0.274636	4.76254	BS		BHL20NPKM1	BJX20NPK4	0.201273	7.982	BS
BHL20NPKM1	BJX20NPK5	0.250227	2.30785e+06	BS		BHL20NPK3	BYCNPKM8	0.2895	4.70169	BS		BHL20NPKM1	BJX20NPK5	0.250227	7.982	BS
BHL20NPKM1	BJX20NPK6	0.186864	2.30785e+06	BS		BHL20NPK3	BYCNPKM9	0.273091	4.14881	BS		BHL20NPKM1	BJX20NPK6	0.186864	7.982	BS
BHL20NPKM1	BJX20NPK7	0.194455	2.30785e+06	BS		BHL20NPK3	BYYCK1	0.284	6.24372	BS		BHL20NPKM1	BJX20NPK7	0.194455	7.982	BS
BHL20NPKM1	BJX20NPK8	0.249545	2.30785e+06	BS		BHL20NPK3	BYYCK2	0.300636	6.3857	BS		BHL20NPKM1	BJX20NPK8	0.249545	7.982	BS
BHL20NPKM1	BJX20NPK9	0.244864	2.30785e+06	BS		BHL20NPK3	BYYCK3	0.281591	6.40088	BS		BHL20NPKM1	BJX20NPK9	0.244864	7.982	BS
BHL20NPKM1	BJX20NPKM1	0.534818	2.30785e+06	BS		BHL20NPK3	BYYCK4	0.285545	6.79391	BS		BHL20NPKM1	BJX20NPKM1	0.534818	7.982	BS
BHL20NPKM1	BJX20NPKM2	0.530273	2.30785e+06	BS		BHL20NPK3	BYYCK5	0.295727	6.56807	BS		BHL20NPKM1	BJX20NPKM2	0.530273	7.982	BS
BHL20NPKM1	BJX20NPKM3	0.513455	2.30785e+06	BS		BHL20NPK3	BYYCK6	0.274727	6.44592	BS		BHL20NPKM1	BJX20NPKM3	0.513455	7.982	BS
BHL20NPKM1	BJX20NPKM4	0.534045	2.30785e+06	BS		BHL20NPK3	BYYCK7	0.313636	6.1161	BS		BHL20NPKM1	BJX20NPKM4	0.534045	7.982	BS
BHL20NPKM1	BJX20NPKM5	0.534136	2.30785e+06	BS		BHL20NPK3	BYYCK8	0.318864	6.47223	BS		BHL20NPKM1	BJX20NPKM5	0.534136	7.982	BS
BHL20NPKM1	BJX20NPKM6	0.521818	2.30785e+06	BS		BHL20NPK3	BYYCK9	0.304909	6.6507	BS		BHL20NPKM1	BJX20NPKM6	0.521818	7.982	BS
BHL20NPKM1	BJX20NPKM7	0.519818	2.30785e+06	BS		BHL20NPK3	BYYNPK1	0.334864	6.2367	BS		BHL20NPKM1	BJX20NPKM7	0.519818	7.982	BS
BHL20NPKM1	BJX20NPKM8	0.511636	2.30785e+06	BS		BHL20NPK3	BYYNPK2	0.282818	6.70878	BS		BHL20NPKM1	BJX20NPKM8	0.511636	7.982	BS
BHL20NPKM1	BJX20NPKM9	0.516409	2.30785e+06	BS		BHL20NPK3	BYYNPK3	0.2895	6.18464	BS		BHL20NPKM1	BJX20NPKM9	0.516409	7.982	BS
BHL20NPKM1	BQYCK1	0.345	2.64029e+06	BS		BHL20NPK3	BYYNPK4	0.274364	6.30732	BS		BHL20NPKM1	BQYCK1	0.345	7.89191	BS
BHL20NPKM1	BQYCK2	0.351818	2.64029e+06	BS		BHL20NPK3	BYYNPK5	0.266045	6.46107	BS		BHL20NPKM1	BQYCK2	0.351818	7.89191	BS
BHL20NPKM1	BQYCK3	0.340045	2.64029e+06	BS		BHL20NPK3	BYYNPK6	0.291727	6.84583	BS		BHL20NPKM1	BQYCK3	0.340045	7.89191	BS
BHL20NPKM1	BQYCK4	0.346773	2.64029e+06	BS		BHL20NPK3	BYYNPK7	0.289955	6.51111	BS		BHL20NPKM1	BQYCK4	0.346773	7.89191	BS
BHL20NPKM1	BQYCK5	0.348864	2.64029e+06	BS		BHL20NPK3	BYYNPK8	0.303455	6.39461	BS		BHL20NPKM1	BQYCK5	0.348864	7.89191	BS
BHL20NPKM1	BQYCK6	0.356	2.64029e+06	BS		BHL20NPK3	BYYNPK9	0.292727	6.28837	BS		BHL20NPKM1	BQYCK6	0.356	7.89191	BS
BHL20NPKM1	BQYCK7	0.323955	2.64029e+06	BS		BHL20NPK3	BYYNPKM1	0.287091	5.75772	BS		BHL20NPKM1	BQYCK7	0.323955	7.89191	BS
BHL20NPKM1	BQYCK8	0.435136	2.64029e+06	BS		BHL20NPK3	BYYNPKM2	0.305955	5.28174	BS		BHL20NPKM1	BQYCK8	0.435136	7.89191	BS
BHL20NPKM1	BQYCK9	0.345545	2.64029e+06	BS		BHL20NPK3	BYYNPKM3	0.306727	5.05791	BS		BHL20NPKM1	BQYCK9	0.345545	7.89191	BS
BHL20NPKM1	BQYNPK1	0.193364	2.64029e+06	BS		BHL20NPK3	BYYNPKM4	0.293955	5.66487	BS		BHL20NPKM1	BQYNPK1	0.193364	7.89191	BS
BHL20NPKM1	BQYNPK2	0.160636	2.64029e+06	BS		BHL20NPK3	BYYNPKM5	0.303091	5.95879	BS		BHL20NPKM1	BQYNPK2	0.160636	7.89191	BS
BHL20NPKM1	BQYNPK3	0.170773	2.64029e+06	BS		BHL20NPK3	BYYNPKM6	0.274045	5.48293	BS		BHL20NPKM1	BQYNPK3	0.170773	7.89191	BS
BHL20NPKM1	BQYNPK4	0.132864	2.64029e+06	BS		BHL20NPK3	BYYNPKM7	0.296727	5.22619	BS		BHL20NPKM1	BQYNPK4	0.132864	7.89191	BS
BHL20NPKM1	BQYNPK5	0.153136	2.64029e+06	BS		BHL20NPK3	BYYNPKM8	0.296091	5.94796	BS		BHL20NPKM1	BQYNPK5	0.153136	7.89191	BS
BHL20NPKM1	BQYNPK6	0.142364	2.64029e+06	BS		BHL20NPK3	BYYNPKM9	0.287	5.40887	BS		BHL20NPKM1	BQYNPK6	0.142364	7.89191	BS
BHL20NPKM1	BQYNPK7	0.140318	2.64029e+06	BS		BHL20NPKM1	BCCCK1	0.563682	5.69128	BS		BHL20NPKM1	BQYNPK7	0.140318	7.89191	BS
BHL20NPKM1	BQYNPK8	0.168955	2.64029e+06	BS		BHL20NPKM1	BCCCK2	0.559455	5.65794	BS		BHL20NPKM1	BQYNPK8	0.168955	7.89191	BS
BHL20NPKM1	BQYNPK9	0.168136	2.64029e+06	BS		BHL20NPKM1	BCCCK3	0.538182	5.50898	BS		BHL20NPKM1	BQYNPK9	0.168136	7.89191	BS
BHL20NPKM1	BQYNPKM1	0.436045	2.64029e+06	BS		BHL20NPKM1	BCCNPK1	0.636136	4.89817	BS		BHL20NPKM1	BQYNPKM1	0.436045	7.89191	BS
BHL20NPKM1	BQYNPKM2	0.441864	2.64029e+06	BS		BHL20NPKM1	BCCNPK2	0.597727	5.31552	BS		BHL20NPKM1	BQYNPKM2	0.441864	7.89191	BS
BHL20NPKM1	BQYNPKM3	0.436227	2.64029e+06	BS		BHL20NPKM1	BCCNPK3	0.634	5.48583	BS		BHL20NPKM1	BQYNPKM3	0.436227	7.89191	BS
BHL20NPKM1	BQYNPKM4	0.436682	2.64029e+06	BS		BHL20NPKM1	BCCNPKM1	0.612682	4.90059	BS		BHL20NPKM1	BQYNPKM4	0.436682	7.89191	BS
BHL20NPKM1	BQYNPKM5	0.431318	2.64029e+06	BS		BHL20NPKM1	BCCNPKM2	0.586273	4.9794	BS		BHL20NPKM1	BQYNPKM5	0.431318	7.89191	BS
BHL20NPKM1	BQYNPKM6	0.447227	2.64029e+06	BS		BHL20NPKM1	BCCNPKM3	0.605727	4.82783	BS		BHL20NPKM1	BQYNPKM6	0.447227	7.89191	BS
BHL20NPKM1	BQYNPKM7	0.451455	2.64029e+06	BS		BHL20NPKM1	BHL20CK1	0.770364	2.2987	BS		BHL20NPKM1	BQYNPKM7	0.451455	7.89191	BS
BHL20NPKM1	BQYNPKM8	0.441136	2.64029e+06	BS		BHL20NPKM1	BHL20CK2	0.711409	2.07127	BS		BHL20NPKM1	BQYNPKM8	0.441136	7.89191	BS
BHL20NPKM1	BQYNPKM9	0.4435	2.64029e+06	BS		BHL20NPKM1	BHL20CK3	0.735591	2.13173	BS		BHL20NPKM1	BQYNPKM9	0.4435	7.89191	BS
BHL20NPKM1	BYCCK1	0.276773	1.44448e+06	BS		BHL20NPKM1	BHL20NPK1	0.847182	1.75056	BS		BHL20NPKM1	BYCCK1	0.276773	6.03372	BS
BHL20NPKM1	BYCCK2	0.265455	1.44448e+06	BS		BHL20NPKM1	BHL20NPK2	0.783045	2.24975	BS		BHL20NPKM1	BYCCK2	0.265455	6.03372	BS
BHL20NPKM1	BYCCK3	0.259318	1.44448e+06	BS		BHL20NPKM1	BHL20NPK3	0.802545	1.91747	BS		BHL20NPKM1	BYCCK3	0.259318	6.03372	BS
BHL20NPKM1	BYCCK4	0.267864	1.44448e+06	BS		BHL20NPKM1	BJX20CK1	0.287227	8.14218	BS		BHL20NPKM1	BYCCK4	0.267864	6.03372	BS
BHL20NPKM1	BYCCK5	0.272955	1.44448e+06	BS		BHL20NPKM1	BJX20CK2	0.280864	7.63653	BS		BHL20NPKM1	BYCCK5	0.272955	6.03372	BS
BHL20NPKM1	BYCCK6	0.302545	1.44448e+06	BS		BHL20NPKM1	BJX20CK3	0.252409	7.76421	BS		BHL20NPKM1	BYCCK6	0.302545	6.03372	BS
BHL20NPKM1	BYCCK7	0.296818	1.44448e+06	BS		BHL20NPKM1	BJX20CK4	0.254818	7.92812	BS		BHL20NPKM1	BYCCK7	0.296818	6.03372	BS
BHL20NPKM1	BYCCK8	0.300545	1.44448e+06	BS		BHL20NPKM1	BJX20CK5	0.2045	7.84254	BS		BHL20NPKM1	BYCCK8	0.300545	6.03372	BS
BHL20NPKM1	BYCCK9	0.299318	1.44448e+06	BS		BHL20NPKM1	BJX20CK6	0.221636	8.2141	BS		BHL20NPKM1	BYCCK9	0.299318	6.03372	BS
BHL20NPKM1	BYCNPK1	0.289818	1.44448e+06	BS		BHL20NPKM1	BJX20CK7	0.256364	8.04436	BS		BHL20NPKM1	BYCNPK1	0.289818	6.03372	BS
BHL20NPKM1	BYCNPK2	0.305136	1.44448e+06	BS		BHL20NPKM1	BJX20CK8	0.249273	7.80734	BS		BHL20NPKM1	BYCNPK2	0.305136	6.03372	BS
BHL20NPKM1	BYCNPK3	0.267773	1.44448e+06	BS		BHL20NPKM1	BJX20CK9	0.276318	7.793	BS		BHL20NPKM1	BYCNPK3	0.267773	6.03372	BS
BHL20NPKM1	BYCNPK4	0.294773	1.44448e+06	BS		BHL20NPKM1	BJX20NPK1	0.269318	7.56526	BS		BHL20NPKM1	BYCNPK4	0.294773	6.03372	BS
BHL20NPKM1	BYCNPK5	0.293818	1.44448e+06	BS		BHL20NPKM1	BJX20NPK2	0.267045	7.53731	BS		BHL20NPKM1	BYCNPK5	0.293818	6.03372	BS
BHL20NPKM1	BYCNPK6	0.281545	1.44448e+06	BS		BHL20NPKM1	BJX20NPK3	0.245682	7.4417	BS		BHL20NPKM1	BYCNPK6	0.281545	6.03372	BS
BHL20NPKM1	BYCNPK7	0.286682	1.44448e+06	BS		BHL20NPKM1	BJX20NPK4	0.201273	7.68794	BS		BHL20NPKM1	BYCNPK7	0.286682	6.03372	BS
BHL20NPKM1	BYCNPK8	0.287364	1.44448e+06	BS		BHL20NPKM1	BJX20NPK5	0.250227	7.83564	BS		BHL20NPKM1	BYCNPK8	0.287364	6.03372	BS
BHL20NPKM1	BYCNPK9	0.306045	1.44448e+06	BS		BHL20NPKM1	BJX20NPK6	0.186864	7.73857	BS		BHL20NPKM1	BYCNPK9	0.306045	6.03372	BS
BHL20NPKM1	BYCNPKM1	0.3145	1.44448e+06	BS		BHL20NPKM1	BJX20NPK7	0.194455	7.86083	BS		BHL20NPKM1	BYCNPKM1	0.3145	6.03372	BS
BHL20NPKM1	BYCNPKM2	0.300727	1.44448e+06	BS		BHL20NPKM1	BJX20NPK8	0.249545	7.9612	BS		BHL20NPKM1	BYCNPKM2	0.300727	6.03372	BS
BHL20NPKM1	BYCNPKM3	0.281091	1.44448e+06	BS		BHL20NPKM1	BJX20NPK9	0.244864	8.13944	BS		BHL20NPKM1	BYCNPKM3	0.281091	6.03372	BS
BHL20NPKM1	BYCNPKM4	0.297364	1.44448e+06	BS		BHL20NPKM1	BJX20NPKM1	0.534818	9.01758	BS		BHL20NPKM1	BYCNPKM4	0.297364	6.03372	BS
BHL20NPKM1	BYCNPKM5	0.295	1.44448e+06	BS		BHL20NPKM1	BJX20NPKM2	0.530273	7.24024	BS		BHL20NPKM1	BYCNPKM5	0.295	6.03372	BS
BHL20NPKM1	BYCNPKM6	0.299864	1.44448e+06	BS		BHL20NPKM1	BJX20NPKM3	0.513455	7.58406	BS		BHL20NPKM1	BYCNPKM6	0.299864	6.03372	BS
BHL20NPKM1	BYCNPKM7	0.291455	1.44448e+06	BS		BHL20NPKM1	BJX20NPKM4	0.534045	7.633	BS		BHL20NPKM1	BYCNPKM7	0.291455	6.03372	BS
BHL20NPKM1	BYCNPKM8	0.311455	1.44448e+06	BS		BHL20NPKM1	BJX20NPKM5	0.534136	7.48959	BS		BHL20NPKM1	BYCNPKM8	0.311455	6.03372	BS
BHL20NPKM1	BYCNPKM9	0.289364	1.44448e+06	BS		BHL20NPKM1	BJX20NPKM6	0.521818	7.88752	BS		BHL20NPKM1	BYCNPKM9	0.289364	6.03372	BS
BHL20NPKM1	BYYCK1	0.288591	1.75678e+06	BS		BHL20NPKM1	BJX20NPKM7	0.519818	7.16185	BS		BHL20NPKM1	BYYCK1	0.288591	6.76944	BS
BHL20NPKM1	BYYCK2	0.305682	1.75678e+06	BS		BHL20NPKM1	BJX20NPKM8	0.511636	7.46916	BS		BHL20NPKM1	BYYCK2	0.305682	6.76944	BS
BHL20NPKM1	BYYCK3	0.287136	1.75678e+06	BS		BHL20NPKM1	BJX20NPKM9	0.516409	7.41102	BS		BHL20NPKM1	BYYCK3	0.287136	6.76944	BS
BHL20NPKM1	BYYCK4	0.289818	1.75678e+06	BS		BHL20NPKM1	BQYCK1	0.345	7.51651	BS		BHL20NPKM1	BYYCK4	0.289818	6.76944	BS
BHL20NPKM1	BYYCK5	0.300409	1.75678e+06	BS		BHL20NPKM1	BQYCK2	0.351818	7.58193	BS		BHL20NPKM1	BYYCK5	0.300409	6.76944	BS
BHL20NPKM1	BYYCK6	0.277545	1.75678e+06	BS		BHL20NPKM1	BQYCK3	0.340045	7.58278	BS		BHL20NPKM1	BYYCK6	0.277545	6.76944	BS
BHL20NPKM1	BYYCK7	0.317591	1.75678e+06	BS		BHL20NPKM1	BQYCK4	0.346773	7.62366	BS		BHL20NPKM1	BYYCK7	0.317591	6.76944	BS
BHL20NPKM1	BYYCK8	0.3235	1.75678e+06	BS		BHL20NPKM1	BQYCK5	0.348864	7.63376	BS		BHL20NPKM1	BYYCK8	0.3235	6.76944	BS
BHL20NPKM1	BYYCK9	0.311045	1.75678e+06	BS		BHL20NPKM1	BQYCK6	0.356	7.76674	BS		BHL20NPKM1	BYYCK9	0.311045	6.76944	BS
BHL20NPKM1	BYYNPK1	0.347091	1.75678e+06	BS		BHL20NPKM1	BQYCK7	0.323955	7.85978	BS		BHL20NPKM1	BYYNPK1	0.347091	6.76944	BS
BHL20NPKM1	BYYNPK2	0.293318	1.75678e+06	BS		BHL20NPKM1	BQYCK8	0.435136	7.76256	BS		BHL20NPKM1	BYYNPK2	0.293318	6.76944	BS
BHL20NPKM1	BYYNPK3	0.299818	1.75678e+06	BS		BHL20NPKM1	BQYCK9	0.345545	7.85329	BS		BHL20NPKM1	BYYNPK3	0.299818	6.76944	BS
BHL20NPKM1	BYYNPK4	0.284682	1.75678e+06	BS		BHL20NPKM1	BQYNPK1	0.193364	6.87557	BS		BHL20NPKM1	BYYNPK4	0.284682	6.76944	BS
BHL20NPKM1	BYYNPK5	0.272818	1.75678e+06	BS		BHL20NPKM1	BQYNPK2	0.160636	6.71147	BS		BHL20NPKM1	BYYNPK5	0.272818	6.76944	BS
BHL20NPKM1	BYYNPK6	0.299591	1.75678e+06	BS		BHL20NPKM1	BQYNPK3	0.170773	6.57595	BS		BHL20NPKM1	BYYNPK6	0.299591	6.76944	BS
BHL20NPKM1	BYYNPK7	0.296636	1.75678e+06	BS		BHL20NPKM1	BQYNPK4	0.132864	7.0897	BS		BHL20NPKM1	BYYNPK7	0.296636	6.76944	BS
BHL20NPKM1	BYYNPK8	0.314409	1.75678e+06	BS		BHL20NPKM1	BQYNPK5	0.153136	7.29562	BS		BHL20NPKM1	BYYNPK8	0.314409	6.76944	BS
BHL20NPKM1	BYYNPK9	0.302	1.75678e+06	BS		BHL20NPKM1	BQYNPK6	0.142364	6.55281	BS		BHL20NPKM1	BYYNPK9	0.302	6.76944	BS
BHL20NPKM1	BYYNPKM1	0.301	1.75678e+06	BS		BHL20NPKM1	BQYNPK7	0.140318	6.70031	BS		BHL20NPKM1	BYYNPKM1	0.301	6.76944	BS
BHL20NPKM1	BYYNPKM2	0.320136	1.75678e+06	BS		BHL20NPKM1	BQYNPK8	0.168955	7.04082	BS		BHL20NPKM1	BYYNPKM2	0.320136	6.76944	BS
BHL20NPKM1	BYYNPKM3	0.324773	1.75678e+06	BS		BHL20NPKM1	BQYNPK9	0.168136	6.62126	BS		BHL20NPKM1	BYYNPKM3	0.324773	6.76944	BS
BHL20NPKM1	BYYNPKM4	0.305955	1.75678e+06	BS		BHL20NPKM1	BQYNPKM1	0.436045	6.22775	BS		BHL20NPKM1	BYYNPKM4	0.305955	6.76944	BS
BHL20NPKM1	BYYNPKM5	0.3185	1.75678e+06	BS		BHL20NPKM1	BQYNPKM2	0.441864	6.17184	BS		BHL20NPKM1	BYYNPKM5	0.3185	6.76944	BS
BHL20NPKM1	BYYNPKM6	0.286591	1.75678e+06	BS		BHL20NPKM1	BQYNPKM3	0.436227	7.12207	BS		BHL20NPKM1	BYYNPKM6	0.286591	6.76944	BS
BHL20NPKM1	BYYNPKM7	0.309273	1.75678e+06	BS		BHL20NPKM1	BQYNPKM4	0.436682	6.19957	BS		BHL20NPKM1	BYYNPKM7	0.309273	6.76944	BS
BHL20NPKM1	BYYNPKM8	0.310227	1.75678e+06	BS		BHL20NPKM1	BQYNPKM5	0.431318	6.80815	BS		BHL20NPKM1	BYYNPKM8	0.310227	6.76944	BS
BHL20NPKM1	BYYNPKM9	0.299818	1.75678e+06	BS		BHL20NPKM1	BQYNPKM6	0.447227	6.19802	BS		BHL20NPKM1	BYYNPKM9	0.299818	6.76944	BS
BHL20NPKM2	BCCCK1	0.551227	410643	BS		BHL20NPKM1	BQYNPKM7	0.451455	5.99422	BS		BHL20NPKM2	BCCCK1	0.551227	1.79809	BS
BHL20NPKM2	BCCCK2	0.556091	410643	BS		BHL20NPKM1	BQYNPKM8	0.441136	6.3778	BS		BHL20NPKM2	BCCCK2	0.556091	1.79809	BS
BHL20NPKM2	BCCCK3	0.529	410643	BS		BHL20NPKM1	BQYNPKM9	0.4435	6.45482	BS		BHL20NPKM2	BCCCK3	0.529	1.79809	BS
BHL20NPKM2	BCCNPK1	0.625273	410643	BS		BHL20NPKM1	BYCCK1	0.276773	7.84562	BS		BHL20NPKM2	BCCNPK1	0.625273	1.79809	BS
BHL20NPKM2	BCCNPK2	0.599545	410643	BS		BHL20NPKM1	BYCCK2	0.265455	7.87275	BS		BHL20NPKM2	BCCNPK2	0.599545	1.79809	BS
BHL20NPKM2	BCCNPK3	0.629227	410643	BS		BHL20NPKM1	BYCCK3	0.259318	8.09307	BS		BHL20NPKM2	BCCNPK3	0.629227	1.79809	BS
BHL20NPKM2	BCCNPKM1	0.615909	410643	BS		BHL20NPKM1	BYCCK4	0.267864	8.09972	BS		BHL20NPKM2	BCCNPKM1	0.615909	1.79809	BS
BHL20NPKM2	BCCNPKM2	0.575955	410643	BS		BHL20NPKM1	BYCCK5	0.272955	7.93011	BS		BHL20NPKM2	BCCNPKM2	0.575955	1.79809	BS
BHL20NPKM2	BCCNPKM3	0.610409	410643	BS		BHL20NPKM1	BYCCK6	0.302545	7.79835	BS		BHL20NPKM2	BCCNPKM3	0.610409	1.79809	BS
BHL20NPKM2	BJX20CK1	0.277409	2.30785e+06	BS		BHL20NPKM1	BYCCK7	0.296818	7.59263	BS		BHL20NPKM2	BJX20CK1	0.277409	7.982	BS
BHL20NPKM2	BJX20CK2	0.268682	2.30785e+06	BS		BHL20NPKM1	BYCCK8	0.300545	7.80479	BS		BHL20NPKM2	BJX20CK2	0.268682	7.982	BS
BHL20NPKM2	BJX20CK3	0.242773	2.30785e+06	BS		BHL20NPKM1	BYCCK9	0.299318	7.97294	BS		BHL20NPKM2	BJX20CK3	0.242773	7.982	BS
BHL20NPKM2	BJX20CK4	0.245364	2.30785e+06	BS		BHL20NPKM1	BYCNPK1	0.289818	6.9631	BS		BHL20NPKM2	BJX20CK4	0.245364	7.982	BS
BHL20NPKM2	BJX20CK5	0.194727	2.30785e+06	BS		BHL20NPKM1	BYCNPK2	0.305136	6.79441	BS		BHL20NPKM2	BJX20CK5	0.194727	7.982	BS
BHL20NPKM2	BJX20CK6	0.211273	2.30785e+06	BS		BHL20NPKM1	BYCNPK3	0.267773	7.14979	BS		BHL20NPKM2	BJX20CK6	0.211273	7.982	BS
BHL20NPKM2	BJX20CK7	0.245091	2.30785e+06	BS		BHL20NPKM1	BYCNPK4	0.294773	7.63913	BS		BHL20NPKM2	BJX20CK7	0.245091	7.982	BS
BHL20NPKM2	BJX20CK8	0.236636	2.30785e+06	BS		BHL20NPKM1	BYCNPK5	0.293818	7.68501	BS		BHL20NPKM2	BJX20CK8	0.236636	7.982	BS
BHL20NPKM2	BJX20CK9	0.265864	2.30785e+06	BS		BHL20NPKM1	BYCNPK6	0.281545	7.44273	BS		BHL20NPKM2	BJX20CK9	0.265864	7.982	BS
BHL20NPKM2	BJX20NPK1	0.262	2.30785e+06	BS		BHL20NPKM1	BYCNPK7	0.286682	7.43771	BS		BHL20NPKM2	BJX20NPK1	0.262	7.982	BS
BHL20NPKM2	BJX20NPK2	0.260182	2.30785e+06	BS		BHL20NPKM1	BYCNPK8	0.287364	7.4012	BS		BHL20NPKM2	BJX20NPK2	0.260182	7.982	BS
BHL20NPKM2	BJX20NPK3	0.237409	2.30785e+06	BS		BHL20NPKM1	BYCNPK9	0.306045	7.4624	BS		BHL20NPKM2	BJX20NPK3	0.237409	7.982	BS
BHL20NPKM2	BJX20NPK4	0.193818	2.30785e+06	BS		BHL20NPKM1	BYCNPKM1	0.3145	6.37535	BS		BHL20NPKM2	BJX20NPK4	0.193818	7.982	BS
BHL20NPKM2	BJX20NPK5	0.242591	2.30785e+06	BS		BHL20NPKM1	BYCNPKM2	0.300727	6.43906	BS		BHL20NPKM2	BJX20NPK5	0.242591	7.982	BS
BHL20NPKM2	BJX20NPK6	0.179591	2.30785e+06	BS		BHL20NPKM1	BYCNPKM3	0.281091	6.27325	BS		BHL20NPKM2	BJX20NPK6	0.179591	7.982	BS
BHL20NPKM2	BJX20NPK7	0.186045	2.30785e+06	BS		BHL20NPKM1	BYCNPKM4	0.297364	5.79298	BS		BHL20NPKM2	BJX20NPK7	0.186045	7.982	BS
BHL20NPKM2	BJX20NPK8	0.241045	2.30785e+06	BS		BHL20NPKM1	BYCNPKM5	0.295	5.82451	BS		BHL20NPKM2	BJX20NPK8	0.241045	7.982	BS
BHL20NPKM2	BJX20NPK9	0.237909	2.30785e+06	BS		BHL20NPKM1	BYCNPKM6	0.299864	5.88662	BS		BHL20NPKM2	BJX20NPK9	0.237909	7.982	BS
BHL20NPKM2	BJX20NPKM1	0.522227	2.30785e+06	BS		BHL20NPKM1	BYCNPKM7	0.291455	5.67889	BS		BHL20NPKM2	BJX20NPKM1	0.522227	7.982	BS
BHL20NPKM2	BJX20NPKM2	0.517	2.30785e+06	BS		BHL20NPKM1	BYCNPKM8	0.311455	5.91674	BS		BHL20NPKM2	BJX20NPKM2	0.517	7.982	BS
BHL20NPKM2	BJX20NPKM3	0.503182	2.30785e+06	BS		BHL20NPKM1	BYCNPKM9	0.289364	5.6667	BS		BHL20NPKM2	BJX20NPKM3	0.503182	7.982	BS
BHL20NPKM2	BJX20NPKM4	0.522045	2.30785e+06	BS		BHL20NPKM1	BYYCK1	0.288591	8.01274	BS		BHL20NPKM2	BJX20NPKM4	0.522045	7.982	BS
BHL20NPKM2	BJX20NPKM5	0.525864	2.30785e+06	BS		BHL20NPKM1	BYYCK2	0.305682	8.15881	BS		BHL20NPKM2	BJX20NPKM5	0.525864	7.982	BS
BHL20NPKM2	BJX20NPKM6	0.510591	2.30785e+06	BS		BHL20NPKM1	BYYCK3	0.287136	8.17264	BS		BHL20NPKM2	BJX20NPKM6	0.510591	7.982	BS
BHL20NPKM2	BJX20NPKM7	0.510318	2.30785e+06	BS		BHL20NPKM1	BYYCK4	0.289818	8.58165	BS		BHL20NPKM2	BJX20NPKM7	0.510318	7.982	BS
BHL20NPKM2	BJX20NPKM8	0.503818	2.30785e+06	BS		BHL20NPKM1	BYYCK5	0.300409	8.34069	BS		BHL20NPKM2	BJX20NPKM8	0.503818	7.982	BS
BHL20NPKM2	BJX20NPKM9	0.510318	2.30785e+06	BS		BHL20NPKM1	BYYCK6	0.277545	8.21247	BS		BHL20NPKM2	BJX20NPKM9	0.510318	7.982	BS
BHL20NPKM2	BQYCK1	0.334682	2.64029e+06	BS		BHL20NPKM1	BYYCK7	0.317591	7.86845	BS		BHL20NPKM2	BQYCK1	0.334682	7.89191	BS
BHL20NPKM2	BQYCK2	0.3415	2.64029e+06	BS		BHL20NPKM1	BYYCK8	0.3235	8.23956	BS		BHL20NPKM2	BQYCK2	0.3415	7.89191	BS
BHL20NPKM2	BQYCK3	0.329182	2.64029e+06	BS		BHL20NPKM1	BYYCK9	0.311045	8.40675	BS		BHL20NPKM2	BQYCK3	0.329182	7.89191	BS
BHL20NPKM2	BQYCK4	0.337318	2.64029e+06	BS		BHL20NPKM1	BYYNPK1	0.347091	7.86197	BS		BHL20NPKM2	BQYCK4	0.337318	7.89191	BS
BHL20NPKM2	BQYCK5	0.340318	2.64029e+06	BS		BHL20NPKM1	BYYNPK2	0.293318	7.95182	BS		BHL20NPKM2	BQYCK5	0.340318	7.89191	BS
BHL20NPKM2	BQYCK6	0.351864	2.64029e+06	BS		BHL20NPKM1	BYYNPK3	0.299818	7.80251	BS		BHL20NPKM2	BQYCK6	0.351864	7.89191	BS
BHL20NPKM2	BQYCK7	0.316682	2.64029e+06	BS		BHL20NPKM1	BYYNPK4	0.284682	7.89371	BS		BHL20NPKM2	BQYCK7	0.316682	7.89191	BS
BHL20NPKM2	BQYCK8	0.427682	2.64029e+06	BS		BHL20NPKM1	BYYNPK5	0.272818	7.74755	BS		BHL20NPKM2	BQYCK8	0.427682	7.89191	BS
BHL20NPKM2	BQYCK9	0.339045	2.64029e+06	BS		BHL20NPKM1	BYYNPK6	0.299591	8.05417	BS		BHL20NPKM2	BQYCK9	0.339045	7.89191	BS
BHL20NPKM2	BQYNPK1	0.191273	2.64029e+06	BS		BHL20NPKM1	BYYNPK7	0.296636	7.97942	BS		BHL20NPKM2	BQYNPK1	0.191273	7.89191	BS
BHL20NPKM2	BQYNPK2	0.155636	2.64029e+06	BS		BHL20NPKM1	BYYNPK8	0.314409	7.88888	BS		BHL20NPKM2	BQYNPK2	0.155636	7.89191	BS
BHL20NPKM2	BQYNPK3	0.166136	2.64029e+06	BS		BHL20NPKM1	BYYNPK9	0.302	7.75167	BS		BHL20NPKM2	BQYNPK3	0.166136	7.89191	BS
BHL20NPKM2	BQYNPK4	0.128909	2.64029e+06	BS		BHL20NPKM1	BYYNPKM1	0.301	7.25488	BS		BHL20NPKM2	BQYNPK4	0.128909	7.89191	BS
BHL20NPKM2	BQYNPK5	0.150727	2.64029e+06	BS		BHL20NPKM1	BYYNPKM2	0.320136	6.7681	BS		BHL20NPKM2	BQYNPK5	0.150727	7.89191	BS
BHL20NPKM2	BQYNPK6	0.139864	2.64029e+06	BS		BHL20NPKM1	BYYNPKM3	0.324773	6.4269	BS		BHL20NPKM2	BQYNPK6	0.139864	7.89191	BS
BHL20NPKM2	BQYNPK7	0.136636	2.64029e+06	BS		BHL20NPKM1	BYYNPKM4	0.305955	7.13465	BS		BHL20NPKM2	BQYNPK7	0.136636	7.89191	BS
BHL20NPKM2	BQYNPK8	0.163909	2.64029e+06	BS		BHL20NPKM1	BYYNPKM5	0.3185	7.27134	BS		BHL20NPKM2	BQYNPK8	0.163909	7.89191	BS
BHL20NPKM2	BQYNPK9	0.163909	2.64029e+06	BS		BHL20NPKM1	BYYNPKM6	0.286591	6.88216	BS		BHL20NPKM2	BQYNPK9	0.163909	7.89191	BS
BHL20NPKM2	BQYNPKM1	0.422864	2.64029e+06	BS		BHL20NPKM1	BYYNPKM7	0.309273	6.64947	BS		BHL20NPKM2	BQYNPKM1	0.422864	7.89191	BS
BHL20NPKM2	BQYNPKM2	0.432773	2.64029e+06	BS		BHL20NPKM1	BYYNPKM8	0.310227	7.3222	BS		BHL20NPKM2	BQYNPKM2	0.432773	7.89191	BS
BHL20NPKM2	BQYNPKM3	0.422727	2.64029e+06	BS		BHL20NPKM1	BYYNPKM9	0.299818	6.70425	BS		BHL20NPKM2	BQYNPKM3	0.422727	7.89191	BS
BHL20NPKM2	BQYNPKM4	0.4315	2.64029e+06	BS		BHL20NPKM2	BCCCK1	0.551227	5.44873	BS		BHL20NPKM2	BQYNPKM4	0.4315	7.89191	BS
BHL20NPKM2	BQYNPKM5	0.419318	2.64029e+06	BS		BHL20NPKM2	BCCCK2	0.556091	5.41438	BS		BHL20NPKM2	BQYNPKM5	0.419318	7.89191	BS
BHL20NPKM2	BQYNPKM6	0.440727	2.64029e+06	BS		BHL20NPKM2	BCCCK3	0.529	5.26003	BS		BHL20NPKM2	BQYNPKM6	0.440727	7.89191	BS
BHL20NPKM2	BQYNPKM7	0.439864	2.64029e+06	BS		BHL20NPKM2	BCCNPK1	0.625273	4.65835	BS		BHL20NPKM2	BQYNPKM7	0.439864	7.89191	BS
BHL20NPKM2	BQYNPKM8	0.430364	2.64029e+06	BS		BHL20NPKM2	BCCNPK2	0.599545	5.0873	BS		BHL20NPKM2	BQYNPKM8	0.430364	7.89191	BS
BHL20NPKM2	BQYNPKM9	0.430591	2.64029e+06	BS		BHL20NPKM2	BCCNPK3	0.629227	5.23664	BS		BHL20NPKM2	BQYNPKM9	0.430591	7.89191	BS
BHL20NPKM2	BYCCK1	0.266955	1.44448e+06	BS		BHL20NPKM2	BCCNPKM1	0.615909	4.74533	BS		BHL20NPKM2	BYCCK1	0.266955	6.03372	BS
BHL20NPKM2	BYCCK2	0.257	1.44448e+06	BS		BHL20NPKM2	BCCNPKM2	0.575955	4.76952	BS		BHL20NPKM2	BYCCK2	0.257	6.03372	BS
BHL20NPKM2	BYCCK3	0.249773	1.44448e+06	BS		BHL20NPKM2	BCCNPKM3	0.610409	4.65842	BS		BHL20NPKM2	BYCCK3	0.249773	6.03372	BS
BHL20NPKM2	BYCCK4	0.260773	1.44448e+06	BS		BHL20NPKM2	BHL20CK1	0.747136	2.21482	BS		BHL20NPKM2	BYCCK4	0.260773	6.03372	BS
BHL20NPKM2	BYCCK5	0.264773	1.44448e+06	BS		BHL20NPKM2	BHL20CK2	0.693455	2.02345	BS		BHL20NPKM2	BYCCK5	0.264773	6.03372	BS
BHL20NPKM2	BYCCK6	0.294091	1.44448e+06	BS		BHL20NPKM2	BHL20CK3	0.716773	2.01883	BS		BHL20NPKM2	BYCCK6	0.294091	6.03372	BS
BHL20NPKM2	BYCCK7	0.285318	1.44448e+06	BS		BHL20NPKM2	BHL20NPK1	0.827591	1.85539	BS		BHL20NPKM2	BYCCK7	0.285318	6.03372	BS
BHL20NPKM2	BYCCK8	0.289636	1.44448e+06	BS		BHL20NPKM2	BHL20NPK2	0.766909	2.24486	BS		BHL20NPKM2	BYCCK8	0.289636	6.03372	BS
BHL20NPKM2	BYCCK9	0.289364	1.44448e+06	BS		BHL20NPKM2	BHL20NPK3	0.786864	1.78408	BS		BHL20NPKM2	BYCCK9	0.289364	6.03372	BS
BHL20NPKM2	BYCNPK1	0.285136	1.44448e+06	BS		BHL20NPKM2	BHL20NPKM1	0.851455	0.639267	BS		BHL20NPKM2	BYCNPK1	0.285136	6.03372	BS
BHL20NPKM2	BYCNPK2	0.299591	1.44448e+06	BS		BHL20NPKM2	BJX20CK1	0.277409	7.86133	BS		BHL20NPKM2	BYCNPK2	0.299591	6.03372	BS
BHL20NPKM2	BYCNPK3	0.260091	1.44448e+06	BS		BHL20NPKM2	BJX20CK2	0.268682	7.37033	BS		BHL20NPKM2	BYCNPK3	0.260091	6.03372	BS
BHL20NPKM2	BYCNPK4	0.290636	1.44448e+06	BS		BHL20NPKM2	BJX20CK3	0.242773	7.49765	BS		BHL20NPKM2	BYCNPK4	0.290636	6.03372	BS
BHL20NPKM2	BYCNPK5	0.292364	1.44448e+06	BS		BHL20NPKM2	BJX20CK4	0.245364	7.65643	BS		BHL20NPKM2	BYCNPK5	0.292364	6.03372	BS
BHL20NPKM2	BYCNPK6	0.277364	1.44448e+06	BS		BHL20NPKM2	BJX20CK5	0.194727	7.58407	BS		BHL20NPKM2	BYCNPK6	0.277364	6.03372	BS
BHL20NPKM2	BYCNPK7	0.280727	1.44448e+06	BS		BHL20NPKM2	BJX20CK6	0.211273	7.93232	BS		BHL20NPKM2	BYCNPK7	0.280727	6.03372	BS
BHL20NPKM2	BYCNPK8	0.284273	1.44448e+06	BS		BHL20NPKM2	BJX20CK7	0.245091	7.7599	BS		BHL20NPKM2	BYCNPK8	0.284273	6.03372	BS
BHL20NPKM2	BYCNPK9	0.296636	1.44448e+06	BS		BHL20NPKM2	BJX20CK8	0.236636	7.53682	BS		BHL20NPKM2	BYCNPK9	0.296636	6.03372	BS
BHL20NPKM2	BYCNPKM1	0.306409	1.44448e+06	BS		BHL20NPKM2	BJX20CK9	0.265864	7.527	BS		BHL20NPKM2	BYCNPKM1	0.306409	6.03372	BS
BHL20NPKM2	BYCNPKM2	0.291591	1.44448e+06	BS		BHL20NPKM2	BJX20NPK1	0.262	7.28277	BS		BHL20NPKM2	BYCNPKM2	0.291591	6.03372	BS
BHL20NPKM2	BYCNPKM3	0.273182	1.44448e+06	BS		BHL20NPKM2	BJX20NPK2	0.260182	7.25268	BS		BHL20NPKM2	BYCNPKM3	0.273182	6.03372	BS
BHL20NPKM2	BYCNPKM4	0.2915	1.44448e+06	BS		BHL20NPKM2	BJX20NPK3	0.237409	7.1735	BS		BHL20NPKM2	BYCNPKM4	0.2915	6.03372	BS
BHL20NPKM2	BYCNPKM5	0.2895	1.44448e+06	BS		BHL20NPKM2	BJX20NPK4	0.193818	7.41227	BS		BHL20NPKM2	BYCNPKM5	0.2895	6.03372	BS
BHL20NPKM2	BYCNPKM6	0.293136	1.44448e+06	BS		BHL20NPKM2	BJX20NPK5	0.242591	7.54538	BS		BHL20NPKM2	BYCNPKM6	0.293136	6.03372	BS
BHL20NPKM2	BYCNPKM7	0.285909	1.44448e+06	BS		BHL20NPKM2	BJX20NPK6	0.179591	7.46189	BS		BHL20NPKM2	BYCNPKM7	0.285909	6.03372	BS
BHL20NPKM2	BYCNPKM8	0.303273	1.44448e+06	BS		BHL20NPKM2	BJX20NPK7	0.186045	7.5608	BS		BHL20NPKM2	BYCNPKM8	0.303273	6.03372	BS
BHL20NPKM2	BYCNPKM9	0.281455	1.44448e+06	BS		BHL20NPKM2	BJX20NPK8	0.241045	7.65988	BS		BHL20NPKM2	BYCNPKM9	0.281455	6.03372	BS
BHL20NPKM2	BYYCK1	0.280136	1.75678e+06	BS		BHL20NPKM2	BJX20NPK9	0.237909	7.82491	BS		BHL20NPKM2	BYYCK1	0.280136	6.76944	BS
BHL20NPKM2	BYYCK2	0.2965	1.75678e+06	BS		BHL20NPKM2	BJX20NPKM1	0.522227	8.74139	BS		BHL20NPKM2	BYYCK2	0.2965	6.76944	BS
BHL20NPKM2	BYYCK3	0.278773	1.75678e+06	BS		BHL20NPKM2	BJX20NPKM2	0.517	6.92071	BS		BHL20NPKM2	BYYCK3	0.278773	6.76944	BS
BHL20NPKM2	BYYCK4	0.280864	1.75678e+06	BS		BHL20NPKM2	BJX20NPKM3	0.503182	7.26929	BS		BHL20NPKM2	BYYCK4	0.280864	6.76944	BS
BHL20NPKM2	BYYCK5	0.290091	1.75678e+06	BS		BHL20NPKM2	BJX20NPKM4	0.522045	7.3483	BS		BHL20NPKM2	BYYCK5	0.290091	6.76944	BS
BHL20NPKM2	BYYCK6	0.269	1.75678e+06	BS		BHL20NPKM2	BJX20NPKM5	0.525864	7.17353	BS		BHL20NPKM2	BYYCK6	0.269	6.76944	BS
BHL20NPKM2	BYYCK7	0.308091	1.75678e+06	BS		BHL20NPKM2	BJX20NPKM6	0.510591	7.62167	BS		BHL20NPKM2	BYYCK7	0.308091	6.76944	BS
BHL20NPKM2	BYYCK8	0.312045	1.75678e+06	BS		BHL20NPKM2	BJX20NPKM7	0.510318	6.8888	BS		BHL20NPKM2	BYYCK8	0.312045	6.76944	BS
BHL20NPKM2	BYYCK9	0.301864	1.75678e+06	BS		BHL20NPKM2	BJX20NPKM8	0.503818	7.16991	BS		BHL20NPKM2	BYYCK9	0.301864	6.76944	BS
BHL20NPKM2	BYYNPK1	0.335227	1.75678e+06	BS		BHL20NPKM2	BJX20NPKM9	0.510318	7.11125	BS		BHL20NPKM2	BYYNPK1	0.335227	6.76944	BS
BHL20NPKM2	BYYNPK2	0.288727	1.75678e+06	BS		BHL20NPKM2	BQYCK1	0.334682	7.26519	BS		BHL20NPKM2	BYYNPK2	0.288727	6.76944	BS
BHL20NPKM2	BYYNPK3	0.293818	1.75678e+06	BS		BHL20NPKM2	BQYCK2	0.3415	7.33966	BS		BHL20NPKM2	BYYNPK3	0.293818	6.76944	BS
BHL20NPKM2	BYYNPK4	0.279318	1.75678e+06	BS		BHL20NPKM2	BQYCK3	0.329182	7.34184	BS		BHL20NPKM2	BYYNPK4	0.279318	6.76944	BS
BHL20NPKM2	BYYNPK5	0.267227	1.75678e+06	BS		BHL20NPKM2	BQYCK4	0.337318	7.39062	BS		BHL20NPKM2	BYYNPK5	0.267227	6.76944	BS
BHL20NPKM2	BYYNPK6	0.292909	1.75678e+06	BS		BHL20NPKM2	BQYCK5	0.340318	7.40126	BS		BHL20NPKM2	BYYNPK6	0.292909	6.76944	BS
BHL20NPKM2	BYYNPK7	0.288727	1.75678e+06	BS		BHL20NPKM2	BQYCK6	0.351864	7.50209	BS		BHL20NPKM2	BYYNPK7	0.288727	6.76944	BS
BHL20NPKM2	BYYNPK8	0.308636	1.75678e+06	BS		BHL20NPKM2	BQYCK7	0.316682	7.62241	BS		BHL20NPKM2	BYYNPK8	0.308636	6.76944	BS
BHL20NPKM2	BYYNPK9	0.295727	1.75678e+06	BS		BHL20NPKM2	BQYCK8	0.427682	7.51397	BS		BHL20NPKM2	BYYNPK9	0.295727	6.76944	BS
BHL20NPKM2	BYYNPKM1	0.293045	1.75678e+06	BS		BHL20NPKM2	BQYCK9	0.339045	7.70626	BS		BHL20NPKM2	BYYNPKM1	0.293045	6.76944	BS
BHL20NPKM2	BYYNPKM2	0.315818	1.75678e+06	BS		BHL20NPKM2	BQYNPK1	0.191273	6.60171	BS		BHL20NPKM2	BYYNPKM2	0.315818	6.76944	BS
BHL20NPKM2	BYYNPKM3	0.319682	1.75678e+06	BS		BHL20NPKM2	BQYNPK2	0.155636	6.43509	BS		BHL20NPKM2	BYYNPKM3	0.319682	6.76944	BS
BHL20NPKM2	BYYNPKM4	0.3	1.75678e+06	BS		BHL20NPKM2	BQYNPK3	0.166136	6.31544	BS		BHL20NPKM2	BYYNPKM4	0.3	6.76944	BS
BHL20NPKM2	BYYNPKM5	0.315909	1.75678e+06	BS		BHL20NPKM2	BQYNPK4	0.128909	6.8228	BS		BHL20NPKM2	BYYNPKM5	0.315909	6.76944	BS
BHL20NPKM2	BYYNPKM6	0.282955	1.75678e+06	BS		BHL20NPKM2	BQYNPK5	0.150727	7.00033	BS		BHL20NPKM2	BYYNPKM6	0.282955	6.76944	BS
BHL20NPKM2	BYYNPKM7	0.307727	1.75678e+06	BS		BHL20NPKM2	BQYNPK6	0.139864	6.27008	BS		BHL20NPKM2	BYYNPKM7	0.307727	6.76944	BS
BHL20NPKM2	BYYNPKM8	0.304636	1.75678e+06	BS		BHL20NPKM2	BQYNPK7	0.136636	6.4301	BS		BHL20NPKM2	BYYNPKM8	0.304636	6.76944	BS
BHL20NPKM2	BYYNPKM9	0.296273	1.75678e+06	BS		BHL20NPKM2	BQYNPK8	0.163909	6.7519	BS		BHL20NPKM2	BYYNPKM9	0.296273	6.76944	BS
BHL20NPKM3	BCCCK1	0.546773	410643	BS		BHL20NPKM2	BQYNPK9	0.163909	6.34253	BS		BHL20NPKM3	BCCCK1	0.546773	1.79809	BS
BHL20NPKM3	BCCCK2	0.548909	410643	BS		BHL20NPKM2	BQYNPKM1	0.422864	5.97018	BS		BHL20NPKM3	BCCCK2	0.548909	1.79809	BS
BHL20NPKM3	BCCCK3	0.524227	410643	BS		BHL20NPKM2	BQYNPKM2	0.432773	5.85559	BS		BHL20NPKM3	BCCCK3	0.524227	1.79809	BS
BHL20NPKM3	BCCNPK1	0.629318	410643	BS		BHL20NPKM2	BQYNPKM3	0.422727	6.82097	BS		BHL20NPKM3	BCCNPK1	0.629318	1.79809	BS
BHL20NPKM3	BCCNPK2	0.616955	410643	BS		BHL20NPKM2	BQYNPKM4	0.4315	5.91092	BS		BHL20NPKM3	BCCNPK2	0.616955	1.79809	BS
BHL20NPKM3	BCCNPK3	0.627682	410643	BS		BHL20NPKM2	BQYNPKM5	0.419318	6.46847	BS		BHL20NPKM3	BCCNPK3	0.627682	1.79809	BS
BHL20NPKM3	BCCNPKM1	0.617227	410643	BS		BHL20NPKM2	BQYNPKM6	0.440727	5.85654	BS		BHL20NPKM3	BCCNPKM1	0.617227	1.79809	BS
BHL20NPKM3	BCCNPKM2	0.564818	410643	BS		BHL20NPKM2	BQYNPKM7	0.439864	5.71948	BS		BHL20NPKM3	BCCNPKM2	0.564818	1.79809	BS
BHL20NPKM3	BCCNPKM3	0.613955	410643	BS		BHL20NPKM2	BQYNPKM8	0.430364	6.11392	BS		BHL20NPKM3	BCCNPKM3	0.613955	1.79809	BS
BHL20NPKM3	BJX20CK1	0.270545	2.30785e+06	BS		BHL20NPKM2	BQYNPKM9	0.430591	6.15282	BS		BHL20NPKM3	BJX20CK1	0.270545	7.982	BS
BHL20NPKM3	BJX20CK2	0.262818	2.30785e+06	BS		BHL20NPKM2	BYCCK1	0.266955	7.55968	BS		BHL20NPKM3	BJX20CK2	0.262818	7.982	BS
BHL20NPKM3	BJX20CK3	0.2365	2.30785e+06	BS		BHL20NPKM2	BYCCK2	0.257	7.58251	BS		BHL20NPKM3	BJX20CK3	0.2365	7.982	BS
BHL20NPKM3	BJX20CK4	0.239	2.30785e+06	BS		BHL20NPKM2	BYCCK3	0.249773	7.80295	BS		BHL20NPKM3	BJX20CK4	0.239	7.982	BS
BHL20NPKM3	BJX20CK5	0.190045	2.30785e+06	BS		BHL20NPKM2	BYCCK4	0.260773	7.80362	BS		BHL20NPKM3	BJX20CK5	0.190045	7.982	BS
BHL20NPKM3	BJX20CK6	0.207	2.30785e+06	BS		BHL20NPKM2	BYCCK5	0.264773	7.6392	BS		BHL20NPKM3	BJX20CK6	0.207	7.982	BS
BHL20NPKM3	BJX20CK7	0.240273	2.30785e+06	BS		BHL20NPKM2	BYCCK6	0.294091	7.51139	BS		BHL20NPKM3	BJX20CK7	0.240273	7.982	BS
BHL20NPKM3	BJX20CK8	0.230818	2.30785e+06	BS		BHL20NPKM2	BYCCK7	0.285318	7.30868	BS		BHL20NPKM3	BJX20CK8	0.230818	7.982	BS
BHL20NPKM3	BJX20CK9	0.261545	2.30785e+06	BS		BHL20NPKM2	BYCCK8	0.289636	7.51897	BS		BHL20NPKM3	BJX20CK9	0.261545	7.982	BS
BHL20NPKM3	BJX20NPK1	0.255773	2.30785e+06	BS		BHL20NPKM2	BYCCK9	0.289364	7.68542	BS		BHL20NPKM3	BJX20NPK1	0.255773	7.982	BS
BHL20NPKM3	BJX20NPK2	0.257591	2.30785e+06	BS		BHL20NPKM2	BYCNPK1	0.285136	6.63475	BS		BHL20NPKM3	BJX20NPK2	0.257591	7.982	BS
BHL20NPKM3	BJX20NPK3	0.233182	2.30785e+06	BS		BHL20NPKM2	BYCNPK2	0.299591	6.43453	BS		BHL20NPKM3	BJX20NPK3	0.233182	7.982	BS
BHL20NPKM3	BJX20NPK4	0.186227	2.30785e+06	BS		BHL20NPKM2	BYCNPK3	0.260091	6.79857	BS		BHL20NPKM3	BJX20NPK4	0.186227	7.982	BS
BHL20NPKM3	BJX20NPK5	0.235409	2.30785e+06	BS		BHL20NPKM2	BYCNPK4	0.290636	7.25813	BS		BHL20NPKM3	BJX20NPK5	0.235409	7.982	BS
BHL20NPKM3	BJX20NPK6	0.172636	2.30785e+06	BS		BHL20NPKM2	BYCNPK5	0.292364	7.36442	BS		BHL20NPKM3	BJX20NPK6	0.172636	7.982	BS
BHL20NPKM3	BJX20NPK7	0.181864	2.30785e+06	BS		BHL20NPKM2	BYCNPK6	0.277364	7.09143	BS		BHL20NPKM3	BJX20NPK7	0.181864	7.982	BS
BHL20NPKM3	BJX20NPK8	0.236227	2.30785e+06	BS		BHL20NPKM2	BYCNPK7	0.280727	7.13081	BS		BHL20NPKM3	BJX20NPK8	0.236227	7.982	BS
BHL20NPKM3	BJX20NPK9	0.232364	2.30785e+06	BS		BHL20NPKM2	BYCNPK8	0.284273	7.10011	BS		BHL20NPKM3	BJX20NPK9	0.232364	7.982	BS
BHL20NPKM3	BJX20NPKM1	0.508636	2.30785e+06	BS		BHL20NPKM2	BYCNPK9	0.296636	7.12829	BS		BHL20NPKM3	BJX20NPKM1	0.508636	7.982	BS
BHL20NPKM3	BJX20NPKM2	0.504182	2.30785e+06	BS		BHL20NPKM2	BYCNPKM1	0.306409	6.06432	BS		BHL20NPKM3	BJX20NPKM2	0.504182	7.982	BS
BHL20NPKM3	BJX20NPKM3	0.494	2.30785e+06	BS		BHL20NPKM2	BYCNPKM2	0.291591	6.09355	BS		BHL20NPKM3	BJX20NPKM3	0.494	7.982	BS
BHL20NPKM3	BJX20NPKM4	0.507318	2.30785e+06	BS		BHL20NPKM2	BYCNPKM3	0.273182	5.91283	BS		BHL20NPKM3	BJX20NPKM4	0.507318	7.982	BS
BHL20NPKM3	BJX20NPKM5	0.5065	2.30785e+06	BS		BHL20NPKM2	BYCNPKM4	0.2915	5.46893	BS		BHL20NPKM3	BJX20NPKM5	0.5065	7.982	BS
BHL20NPKM3	BJX20NPKM6	0.497955	2.30785e+06	BS		BHL20NPKM2	BYCNPKM5	0.2895	5.49691	BS		BHL20NPKM3	BJX20NPKM6	0.497955	7.982	BS
BHL20NPKM3	BJX20NPKM7	0.493955	2.30785e+06	BS		BHL20NPKM2	BYCNPKM6	0.293136	5.52397	BS		BHL20NPKM3	BJX20NPKM7	0.493955	7.982	BS
BHL20NPKM3	BJX20NPKM8	0.495455	2.30785e+06	BS		BHL20NPKM2	BYCNPKM7	0.285909	5.25039	BS		BHL20NPKM3	BJX20NPKM8	0.495455	7.982	BS
BHL20NPKM3	BJX20NPKM9	0.509455	2.30785e+06	BS		BHL20NPKM2	BYCNPKM8	0.303273	5.50476	BS		BHL20NPKM3	BJX20NPKM9	0.509455	7.982	BS
BHL20NPKM3	BQYCK1	0.330273	2.64029e+06	BS		BHL20NPKM2	BYCNPKM9	0.281455	5.34904	BS		BHL20NPKM3	BQYCK1	0.330273	7.89191	BS
BHL20NPKM3	BQYCK2	0.339364	2.64029e+06	BS		BHL20NPKM2	BYYCK1	0.280136	7.71027	BS		BHL20NPKM3	BQYCK2	0.339364	7.89191	BS
BHL20NPKM3	BQYCK3	0.325909	2.64029e+06	BS		BHL20NPKM2	BYYCK2	0.2965	7.85383	BS		BHL20NPKM3	BQYCK3	0.325909	7.89191	BS
BHL20NPKM3	BQYCK4	0.332955	2.64029e+06	BS		BHL20NPKM2	BYYCK3	0.278773	7.85947	BS		BHL20NPKM3	BQYCK4	0.332955	7.89191	BS
BHL20NPKM3	BQYCK5	0.334909	2.64029e+06	BS		BHL20NPKM2	BYYCK4	0.280864	8.26208	BS		BHL20NPKM3	BQYCK5	0.334909	7.89191	BS
BHL20NPKM3	BQYCK6	0.341045	2.64029e+06	BS		BHL20NPKM2	BYYCK5	0.290091	8.03984	BS		BHL20NPKM3	BQYCK6	0.341045	7.89191	BS
BHL20NPKM3	BQYCK7	0.308545	2.64029e+06	BS		BHL20NPKM2	BYYCK6	0.269	7.90392	BS		BHL20NPKM3	BQYCK7	0.308545	7.89191	BS
BHL20NPKM3	BQYCK8	0.417682	2.64029e+06	BS		BHL20NPKM2	BYYCK7	0.308091	7.54822	BS		BHL20NPKM3	BQYCK8	0.417682	7.89191	BS
BHL20NPKM3	BQYCK9	0.332273	2.64029e+06	BS		BHL20NPKM2	BYYCK8	0.312045	7.93256	BS		BHL20NPKM3	BQYCK9	0.332273	7.89191	BS
BHL20NPKM3	BQYNPK1	0.186045	2.64029e+06	BS		BHL20NPKM2	BYYCK9	0.301864	8.09669	BS		BHL20NPKM3	BQYNPK1	0.186045	7.89191	BS
BHL20NPKM3	BQYNPK2	0.151955	2.64029e+06	BS		BHL20NPKM2	BYYNPK1	0.335227	7.49294	BS		BHL20NPKM3	BQYNPK2	0.151955	7.89191	BS
BHL20NPKM3	BQYNPK3	0.162727	2.64029e+06	BS		BHL20NPKM2	BYYNPK2	0.288727	7.51106	BS		BHL20NPKM3	BQYNPK3	0.162727	7.89191	BS
BHL20NPKM3	BQYNPK4	0.124364	2.64029e+06	BS		BHL20NPKM2	BYYNPK3	0.293818	7.4373	BS		BHL20NPKM3	BQYNPK4	0.124364	7.89191	BS
BHL20NPKM3	BQYNPK5	0.145909	2.64029e+06	BS		BHL20NPKM2	BYYNPK4	0.279318	7.50431	BS		BHL20NPKM3	BQYNPK5	0.145909	7.89191	BS
BHL20NPKM3	BQYNPK6	0.134273	2.64029e+06	BS		BHL20NPKM2	BYYNPK5	0.267227	7.29998	BS		BHL20NPKM3	BQYNPK6	0.134273	7.89191	BS
BHL20NPKM3	BQYNPK7	0.132091	2.64029e+06	BS		BHL20NPKM2	BYYNPK6	0.292909	7.60275	BS		BHL20NPKM3	BQYNPK7	0.132091	7.89191	BS
BHL20NPKM3	BQYNPK8	0.160636	2.64029e+06	BS		BHL20NPKM2	BYYNPK7	0.288727	7.55846	BS		BHL20NPKM3	BQYNPK8	0.160636	7.89191	BS
BHL20NPKM3	BQYNPK9	0.160091	2.64029e+06	BS		BHL20NPKM2	BYYNPK8	0.308636	7.47628	BS		BHL20NPKM3	BQYNPK9	0.160091	7.89191	BS
BHL20NPKM3	BQYNPKM1	0.400909	2.64029e+06	BS		BHL20NPKM2	BYYNPK9	0.295727	7.33317	BS		BHL20NPKM3	BQYNPKM1	0.400909	7.89191	BS
BHL20NPKM3	BQYNPKM2	0.410591	2.64029e+06	BS		BHL20NPKM2	BYYNPKM1	0.293045	6.84109	BS		BHL20NPKM3	BQYNPKM2	0.410591	7.89191	BS
BHL20NPKM3	BQYNPKM3	0.410909	2.64029e+06	BS		BHL20NPKM2	BYYNPKM2	0.315818	6.38754	BS		BHL20NPKM3	BQYNPKM3	0.410909	7.89191	BS
BHL20NPKM3	BQYNPKM4	0.409682	2.64029e+06	BS		BHL20NPKM2	BYYNPKM3	0.319682	6.02114	BS		BHL20NPKM3	BQYNPKM4	0.409682	7.89191	BS
BHL20NPKM3	BQYNPKM5	0.403545	2.64029e+06	BS		BHL20NPKM2	BYYNPKM4	0.3	6.72346	BS		BHL20NPKM3	BQYNPKM5	0.403545	7.89191	BS
BHL20NPKM3	BQYNPKM6	0.414182	2.64029e+06	BS		BHL20NPKM2	BYYNPKM5	0.315909	6.8423	BS		BHL20NPKM3	BQYNPKM6	0.414182	7.89191	BS
BHL20NPKM3	BQYNPKM7	0.414636	2.64029e+06	BS		BHL20NPKM2	BYYNPKM6	0.282955	6.47678	BS		BHL20NPKM3	BQYNPKM7	0.414636	7.89191	BS
BHL20NPKM3	BQYNPKM8	0.410182	2.64029e+06	BS		BHL20NPKM2	BYYNPKM7	0.307727	6.25571	BS		BHL20NPKM3	BQYNPKM8	0.410182	7.89191	BS
BHL20NPKM3	BQYNPKM9	0.408636	2.64029e+06	BS		BHL20NPKM2	BYYNPKM8	0.304636	6.90545	BS		BHL20NPKM3	BQYNPKM9	0.408636	7.89191	BS
BHL20NPKM3	BYCCK1	0.262636	1.44448e+06	BS		BHL20NPKM2	BYYNPKM9	0.296273	6.28256	BS		BHL20NPKM3	BYCCK1	0.262636	6.03372	BS
BHL20NPKM3	BYCCK2	0.253091	1.44448e+06	BS		BHL20NPKM3	BCCCK1	0.546773	5.81049	BS		BHL20NPKM3	BYCCK2	0.253091	6.03372	BS
BHL20NPKM3	BYCCK3	0.248	1.44448e+06	BS		BHL20NPKM3	BCCCK2	0.548909	5.7653	BS		BHL20NPKM3	BYCCK3	0.248	6.03372	BS
BHL20NPKM3	BYCCK4	0.257318	1.44448e+06	BS		BHL20NPKM3	BCCCK3	0.524227	5.62204	BS		BHL20NPKM3	BYCCK4	0.257318	6.03372	BS
BHL20NPKM3	BYCCK5	0.256364	1.44448e+06	BS		BHL20NPKM3	BCCNPK1	0.629318	5.02042	BS		BHL20NPKM3	BYCCK5	0.256364	6.03372	BS
BHL20NPKM3	BYCCK6	0.284818	1.44448e+06	BS		BHL20NPKM3	BCCNPK2	0.616955	5.38976	BS		BHL20NPKM3	BYCCK6	0.284818	6.03372	BS
BHL20NPKM3	BYCCK7	0.281182	1.44448e+06	BS		BHL20NPKM3	BCCNPK3	0.627682	5.56059	BS		BHL20NPKM3	BYCCK7	0.281182	6.03372	BS
BHL20NPKM3	BYCCK8	0.283045	1.44448e+06	BS		BHL20NPKM3	BCCNPKM1	0.617227	4.98395	BS		BHL20NPKM3	BYCCK8	0.283045	6.03372	BS
BHL20NPKM3	BYCCK9	0.282182	1.44448e+06	BS		BHL20NPKM3	BCCNPKM2	0.564818	5.0542	BS		BHL20NPKM3	BYCCK9	0.282182	6.03372	BS
BHL20NPKM3	BYCNPK1	0.277727	1.44448e+06	BS		BHL20NPKM3	BCCNPKM3	0.613955	4.9515	BS		BHL20NPKM3	BYCNPK1	0.277727	6.03372	BS
BHL20NPKM3	BYCNPK2	0.292364	1.44448e+06	BS		BHL20NPKM3	BHL20CK1	0.744	2.34706	BS		BHL20NPKM3	BYCNPK2	0.292364	6.03372	BS
BHL20NPKM3	BYCNPK3	0.255682	1.44448e+06	BS		BHL20NPKM3	BHL20CK2	0.686182	2.16955	BS		BHL20NPKM3	BYCNPK3	0.255682	6.03372	BS
BHL20NPKM3	BYCNPK4	0.282455	1.44448e+06	BS		BHL20NPKM3	BHL20CK3	0.719227	2.2694	BS		BHL20NPKM3	BYCNPK4	0.282455	6.03372	BS
BHL20NPKM3	BYCNPK5	0.285	1.44448e+06	BS		BHL20NPKM3	BHL20NPK1	0.816455	1.63673	BS		BHL20NPKM3	BYCNPK5	0.285	6.03372	BS
BHL20NPKM3	BYCNPK6	0.271545	1.44448e+06	BS		BHL20NPKM3	BHL20NPK2	0.732091	2.28015	BS		BHL20NPKM3	BYCNPK6	0.271545	6.03372	BS
BHL20NPKM3	BYCNPK7	0.276591	1.44448e+06	BS		BHL20NPKM3	BHL20NPK3	0.773273	2.04073	BS		BHL20NPKM3	BYCNPK7	0.276591	6.03372	BS
BHL20NPKM3	BYCNPK8	0.279409	1.44448e+06	BS		BHL20NPKM3	BHL20NPKM1	0.818727	0.598015	BS		BHL20NPKM3	BYCNPK8	0.279409	6.03372	BS
BHL20NPKM3	BYCNPK9	0.290318	1.44448e+06	BS		BHL20NPKM3	BHL20NPKM2	0.833909	0.974185	BS		BHL20NPKM3	BYCNPK9	0.290318	6.03372	BS
BHL20NPKM3	BYCNPKM1	0.297455	1.44448e+06	BS		BHL20NPKM3	BJX20CK1	0.270545	8.29638	BS		BHL20NPKM3	BYCNPKM1	0.297455	6.03372	BS
BHL20NPKM3	BYCNPKM2	0.284909	1.44448e+06	BS		BHL20NPKM3	BJX20CK2	0.262818	7.7978	BS		BHL20NPKM3	BYCNPKM2	0.284909	6.03372	BS
BHL20NPKM3	BYCNPKM3	0.266818	1.44448e+06	BS		BHL20NPKM3	BJX20CK3	0.2365	7.92749	BS		BHL20NPKM3	BYCNPKM3	0.266818	6.03372	BS
BHL20NPKM3	BYCNPKM4	0.287318	1.44448e+06	BS		BHL20NPKM3	BJX20CK4	0.239	8.09277	BS		BHL20NPKM3	BYCNPKM4	0.287318	6.03372	BS
BHL20NPKM3	BYCNPKM5	0.285818	1.44448e+06	BS		BHL20NPKM3	BJX20CK5	0.190045	8.00732	BS		BHL20NPKM3	BYCNPKM5	0.285818	6.03372	BS
BHL20NPKM3	BYCNPKM6	0.289182	1.44448e+06	BS		BHL20NPKM3	BJX20CK6	0.207	8.37627	BS		BHL20NPKM3	BYCNPKM6	0.289182	6.03372	BS
BHL20NPKM3	BYCNPKM7	0.284591	1.44448e+06	BS		BHL20NPKM3	BJX20CK7	0.240273	8.20267	BS		BHL20NPKM3	BYCNPKM7	0.284591	6.03372	BS
BHL20NPKM3	BYCNPKM8	0.295864	1.44448e+06	BS		BHL20NPKM3	BJX20CK8	0.230818	7.94719	BS		BHL20NPKM3	BYCNPKM8	0.295864	6.03372	BS
BHL20NPKM3	BYCNPKM9	0.276227	1.44448e+06	BS		BHL20NPKM3	BJX20CK9	0.261545	7.95433	BS		BHL20NPKM3	BYCNPKM9	0.276227	6.03372	BS
BHL20NPKM3	BYYCK1	0.278	1.75678e+06	BS		BHL20NPKM3	BJX20NPK1	0.255773	7.68687	BS		BHL20NPKM3	BYYCK1	0.278	6.76944	BS
BHL20NPKM3	BYYCK2	0.295636	1.75678e+06	BS		BHL20NPKM3	BJX20NPK2	0.257591	7.66776	BS		BHL20NPKM3	BYYCK2	0.295636	6.76944	BS
BHL20NPKM3	BYYCK3	0.2725	1.75678e+06	BS		BHL20NPKM3	BJX20NPK3	0.233182	7.57036	BS		BHL20NPKM3	BYYCK3	0.2725	6.76944	BS
BHL20NPKM3	BYYCK4	0.274364	1.75678e+06	BS		BHL20NPKM3	BJX20NPK4	0.186227	7.82522	BS		BHL20NPKM3	BYYCK4	0.274364	6.76944	BS
BHL20NPKM3	BYYCK5	0.285	1.75678e+06	BS		BHL20NPKM3	BJX20NPK5	0.235409	7.94389	BS		BHL20NPKM3	BYYCK5	0.285	6.76944	BS
BHL20NPKM3	BYYCK6	0.262	1.75678e+06	BS		BHL20NPKM3	BJX20NPK6	0.172636	7.8824	BS		BHL20NPKM3	BYYCK6	0.262	6.76944	BS
BHL20NPKM3	BYYCK7	0.304273	1.75678e+06	BS		BHL20NPKM3	BJX20NPK7	0.181864	7.98495	BS		BHL20NPKM3	BYYCK7	0.304273	6.76944	BS
BHL20NPKM3	BYYCK8	0.307591	1.75678e+06	BS		BHL20NPKM3	BJX20NPK8	0.236227	8.06343	BS		BHL20NPKM3	BYYCK8	0.307591	6.76944	BS
BHL20NPKM3	BYYCK9	0.295091	1.75678e+06	BS		BHL20NPKM3	BJX20NPK9	0.232364	8.25161	BS		BHL20NPKM3	BYYCK9	0.295091	6.76944	BS
BHL20NPKM3	BYYNPK1	0.329864	1.75678e+06	BS		BHL20NPKM3	BJX20NPKM1	0.508636	9.18691	BS		BHL20NPKM3	BYYNPK1	0.329864	6.76944	BS
BHL20NPKM3	BYYNPK2	0.287727	1.75678e+06	BS		BHL20NPKM3	BJX20NPKM2	0.504182	7.31505	BS		BHL20NPKM3	BYYNPK2	0.287727	6.76944	BS
BHL20NPKM3	BYYNPK3	0.290818	1.75678e+06	BS		BHL20NPKM3	BJX20NPKM3	0.494	7.72299	BS		BHL20NPKM3	BYYNPK3	0.290818	6.76944	BS
BHL20NPKM3	BYYNPK4	0.278591	1.75678e+06	BS		BHL20NPKM3	BJX20NPKM4	0.507318	7.78514	BS		BHL20NPKM3	BYYNPK4	0.278591	6.76944	BS
BHL20NPKM3	BYYNPK5	0.271636	1.75678e+06	BS		BHL20NPKM3	BJX20NPKM5	0.5065	7.58099	BS		BHL20NPKM3	BYYNPK5	0.271636	6.76944	BS
BHL20NPKM3	BYYNPK6	0.292591	1.75678e+06	BS		BHL20NPKM3	BJX20NPKM6	0.497955	8.04111	BS		BHL20NPKM3	BYYNPK6	0.292591	6.76944	BS
BHL20NPKM3	BYYNPK7	0.2875	1.75678e+06	BS		BHL20NPKM3	BJX20NPKM7	0.493955	7.21533	BS		BHL20NPKM3	BYYNPK7	0.2875	6.76944	BS
BHL20NPKM3	BYYNPK8	0.306818	1.75678e+06	BS		BHL20NPKM3	BJX20NPKM8	0.495455	7.55012	BS		BHL20NPKM3	BYYNPK8	0.306818	6.76944	BS
BHL20NPKM3	BYYNPK9	0.294091	1.75678e+06	BS		BHL20NPKM3	BJX20NPKM9	0.509455	7.58475	BS		BHL20NPKM3	BYYNPK9	0.294091	6.76944	BS
BHL20NPKM3	BYYNPKM1	0.288818	1.75678e+06	BS		BHL20NPKM3	BQYCK1	0.330273	7.6986	BS		BHL20NPKM3	BYYNPKM1	0.288818	6.76944	BS
BHL20NPKM3	BYYNPKM2	0.311818	1.75678e+06	BS		BHL20NPKM3	BQYCK2	0.339364	7.75489	BS		BHL20NPKM3	BYYNPKM2	0.311818	6.76944	BS
BHL20NPKM3	BYYNPKM3	0.311273	1.75678e+06	BS		BHL20NPKM3	BQYCK3	0.325909	7.78357	BS		BHL20NPKM3	BYYNPKM3	0.311273	6.76944	BS
BHL20NPKM3	BYYNPKM4	0.295091	1.75678e+06	BS		BHL20NPKM3	BQYCK4	0.332955	7.80461	BS		BHL20NPKM3	BYYNPKM4	0.295091	6.76944	BS
BHL20NPKM3	BYYNPKM5	0.309227	1.75678e+06	BS		BHL20NPKM3	BQYCK5	0.334909	7.81912	BS		BHL20NPKM3	BYYNPKM5	0.309227	6.76944	BS
BHL20NPKM3	BYYNPKM6	0.279864	1.75678e+06	BS		BHL20NPKM3	BQYCK6	0.341045	7.96086	BS		BHL20NPKM3	BYYNPKM6	0.279864	6.76944	BS
BHL20NPKM3	BYYNPKM7	0.302864	1.75678e+06	BS		BHL20NPKM3	BQYCK7	0.308545	8.01673	BS		BHL20NPKM3	BYYNPKM7	0.302864	6.76944	BS
BHL20NPKM3	BYYNPKM8	0.298955	1.75678e+06	BS		BHL20NPKM3	BQYCK8	0.417682	7.94817	BS		BHL20NPKM3	BYYNPKM8	0.298955	6.76944	BS
BHL20NPKM3	BYYNPKM9	0.292	1.75678e+06	BS		BHL20NPKM3	BQYCK9	0.332273	7.99057	BS		BHL20NPKM3	BYYNPKM9	0.292	6.76944	BS
BJX20CK1	BCCCK1	0.238727	1.90639e+06	BS		BHL20NPKM3	BQYNPK1	0.186045	7.01929	BS		BJX20CK1	BQYCK1	0.493955	1.75771	BS
BJX20CK1	BCCCK2	0.236273	1.90639e+06	BS		BHL20NPKM3	BQYNPK2	0.151955	6.86826	BS		BJX20CK1	BQYCK2	0.446591	1.75771	BS
BJX20CK1	BCCCK3	0.233273	1.90639e+06	BS		BHL20NPKM3	BQYNPK3	0.162727	6.73216	BS		BJX20CK1	BQYCK3	0.471727	1.75771	BS
BJX20CK1	BCCNPK1	0.261636	1.90639e+06	BS		BHL20NPKM3	BQYNPK4	0.124364	7.26279	BS		BJX20CK1	BQYCK4	0.460227	1.75771	BS
BJX20CK1	BCCNPK2	0.241273	1.90639e+06	BS		BHL20NPKM3	BQYNPK5	0.145909	7.44488	BS		BJX20CK1	BQYCK5	0.501091	1.75771	BS
BJX20CK1	BCCNPK3	0.275727	1.90639e+06	BS		BHL20NPKM3	BQYNPK6	0.134273	6.72745	BS		BJX20CK1	BQYCK6	0.498318	1.75771	BS
BJX20CK1	BCCNPKM1	0.253273	1.90639e+06	BS		BHL20NPKM3	BQYNPK7	0.132091	6.84835	BS		BJX20CK1	BQYCK7	0.515864	1.75771	BS
BJX20CK1	BCCNPKM2	0.239591	1.90639e+06	BS		BHL20NPKM3	BQYNPK8	0.160636	7.14426	BS		BJX20CK1	BQYCK8	0.389409	1.75771	BS
BJX20CK1	BCCNPKM3	0.242864	1.90639e+06	BS		BHL20NPKM3	BQYNPK9	0.160091	6.74951	BS		BJX20CK1	BQYCK9	0.474227	1.75771	BS
BJX20CK1	BQYCK1	0.493955	461730	BS		BHL20NPKM3	BQYNPKM1	0.400909	6.1539	BS		BJX20CK1	BQYNPK1	0.2835	1.75771	BS
BJX20CK1	BQYCK2	0.446591	461730	BS		BHL20NPKM3	BQYNPKM2	0.410591	6.1946	BS		BJX20CK1	BQYNPK2	0.254773	1.75771	BS
BJX20CK1	BQYCK3	0.471727	461730	BS		BHL20NPKM3	BQYNPKM3	0.410909	7.05125	BS		BJX20CK1	BQYNPK3	0.248091	1.75771	BS
BJX20CK1	BQYCK4	0.460227	461730	BS		BHL20NPKM3	BQYNPKM4	0.409682	6.13874	BS		BJX20CK1	BQYNPK4	0.185364	1.75771	BS
BJX20CK1	BQYCK5	0.501091	461730	BS		BHL20NPKM3	BQYNPKM5	0.403545	6.84257	BS		BJX20CK1	BQYNPK5	0.203273	1.75771	BS
BJX20CK1	BQYCK6	0.498318	461730	BS		BHL20NPKM3	BQYNPKM6	0.414182	6.20892	BS		BJX20CK1	BQYNPK6	0.202818	1.75771	BS
BJX20CK1	BQYCK7	0.515864	461730	BS		BHL20NPKM3	BQYNPKM7	0.414636	6.00113	BS		BJX20CK1	BQYNPK7	0.235909	1.75771	BS
BJX20CK1	BQYCK8	0.389409	461730	BS		BHL20NPKM3	BQYNPKM8	0.410182	6.31718	BS		BJX20CK1	BQYNPK8	0.220318	1.75771	BS
BJX20CK1	BQYCK9	0.474227	461730	BS		BHL20NPKM3	BQYNPKM9	0.408636	6.4335	BS		BJX20CK1	BQYNPK9	0.235864	1.75771	BS
BJX20CK1	BQYNPK1	0.2835	461730	BS		BHL20NPKM3	BYCCK1	0.262636	7.98974	BS		BJX20CK1	BQYNPKM1	0.304682	1.75771	BS
BJX20CK1	BQYNPK2	0.254773	461730	BS		BHL20NPKM3	BYCCK2	0.253091	8.01694	BS		BJX20CK1	BQYNPKM2	0.283227	1.75771	BS
BJX20CK1	BQYNPK3	0.248091	461730	BS		BHL20NPKM3	BYCCK3	0.248	8.23625	BS		BJX20CK1	BQYNPKM3	0.272409	1.75771	BS
BJX20CK1	BQYNPK4	0.185364	461730	BS		BHL20NPKM3	BYCCK4	0.257318	8.24527	BS		BJX20CK1	BQYNPKM4	0.281545	1.75771	BS
BJX20CK1	BQYNPK5	0.203273	461730	BS		BHL20NPKM3	BYCCK5	0.256364	8.07877	BS		BJX20CK1	BQYNPKM5	0.321455	1.75771	BS
BJX20CK1	BQYNPK6	0.202818	461730	BS		BHL20NPKM3	BYCCK6	0.284818	7.94661	BS		BJX20CK1	BQYNPKM6	0.2905	1.75771	BS
BJX20CK1	BQYNPK7	0.235909	461730	BS		BHL20NPKM3	BYCCK7	0.281182	7.73567	BS		BJX20CK1	BQYNPKM7	0.286773	1.75771	BS
BJX20CK1	BQYNPK8	0.220318	461730	BS		BHL20NPKM3	BYCCK8	0.283045	7.94848	BS		BJX20CK1	BQYNPKM8	0.281727	1.75771	BS
BJX20CK1	BQYNPK9	0.235864	461730	BS		BHL20NPKM3	BYCCK9	0.282182	8.1134	BS		BJX20CK1	BQYNPKM9	0.305091	1.75771	BS
BJX20CK1	BQYNPKM1	0.304682	461730	BS		BHL20NPKM3	BYCNPK1	0.277727	7.13519	BS		BJX20CK1	BYCCK1	0.173818	4.09194	BS
BJX20CK1	BQYNPKM2	0.283227	461730	BS		BHL20NPKM3	BYCNPK2	0.292364	6.97908	BS		BJX20CK1	BYCCK2	0.166591	4.09194	BS
BJX20CK1	BQYNPKM3	0.272409	461730	BS		BHL20NPKM3	BYCNPK3	0.255682	7.33318	BS		BJX20CK1	BYCCK3	0.162273	4.09194	BS
BJX20CK1	BQYNPKM4	0.281545	461730	BS		BHL20NPKM3	BYCNPK4	0.282455	7.82503	BS		BJX20CK1	BYCCK4	0.159818	4.09194	BS
BJX20CK1	BQYNPKM5	0.321455	461730	BS		BHL20NPKM3	BYCNPK5	0.285	7.83222	BS		BJX20CK1	BYCCK5	0.176364	4.09194	BS
BJX20CK1	BQYNPKM6	0.2905	461730	BS		BHL20NPKM3	BYCNPK6	0.271545	7.60414	BS		BJX20CK1	BYCCK6	0.199682	4.09194	BS
BJX20CK1	BQYNPKM7	0.286773	461730	BS		BHL20NPKM3	BYCNPK7	0.276591	7.58856	BS		BJX20CK1	BYCCK7	0.191182	4.09194	BS
BJX20CK1	BQYNPKM8	0.281727	461730	BS		BHL20NPKM3	BYCNPK8	0.279409	7.54808	BS		BJX20CK1	BYCCK8	0.189364	4.09194	BS
BJX20CK1	BQYNPKM9	0.305091	461730	BS		BHL20NPKM3	BYCNPK9	0.290318	7.63407	BS		BJX20CK1	BYCCK9	0.187318	4.09194	BS
BJX20CK1	BYCCK1	0.173818	943188	BS		BHL20NPKM3	BYCNPKM1	0.297455	6.55169	BS		BJX20CK1	BYCNPK1	0.173591	4.09194	BS
BJX20CK1	BYCCK2	0.166591	943188	BS		BHL20NPKM3	BYCNPKM2	0.284909	6.60091	BS		BJX20CK1	BYCNPK2	0.178	4.09194	BS
BJX20CK1	BYCCK3	0.162273	943188	BS		BHL20NPKM3	BYCNPKM3	0.266818	6.48474	BS		BJX20CK1	BYCNPK3	0.154091	4.09194	BS
BJX20CK1	BYCCK4	0.159818	943188	BS		BHL20NPKM3	BYCNPKM4	0.287318	5.97165	BS		BJX20CK1	BYCNPK4	0.163818	4.09194	BS
BJX20CK1	BYCCK5	0.176364	943188	BS		BHL20NPKM3	BYCNPKM5	0.285818	6.02967	BS		BJX20CK1	BYCNPK5	0.157682	4.09194	BS
BJX20CK1	BYCCK6	0.199682	943188	BS		BHL20NPKM3	BYCNPKM6	0.289182	6.10117	BS		BJX20CK1	BYCNPK6	0.146455	4.09194	BS
BJX20CK1	BYCCK7	0.191182	943188	BS		BHL20NPKM3	BYCNPKM7	0.284591	5.94619	BS		BJX20CK1	BYCNPK7	0.155818	4.09194	BS
BJX20CK1	BYCCK8	0.189364	943188	BS		BHL20NPKM3	BYCNPKM8	0.295864	6.14669	BS		BJX20CK1	BYCNPK8	0.150955	4.09194	BS
BJX20CK1	BYCCK9	0.187318	943188	BS		BHL20NPKM3	BYCNPKM9	0.276227	5.88123	BS		BJX20CK1	BYCNPK9	0.196909	4.09194	BS
BJX20CK1	BYCNPK1	0.173591	943188	BS		BHL20NPKM3	BYYCK1	0.278	8.17445	BS		BJX20CK1	BYCNPKM1	0.2185	4.09194	BS
BJX20CK1	BYCNPK2	0.178	943188	BS		BHL20NPKM3	BYYCK2	0.295636	8.32002	BS		BJX20CK1	BYCNPKM2	0.215227	4.09194	BS
BJX20CK1	BYCNPK3	0.154091	943188	BS		BHL20NPKM3	BYYCK3	0.2725	8.33187	BS		BJX20CK1	BYCNPKM3	0.174818	4.09194	BS
BJX20CK1	BYCNPK4	0.163818	943188	BS		BHL20NPKM3	BYYCK4	0.274364	8.72859	BS		BJX20CK1	BYCNPKM4	0.161091	4.09194	BS
BJX20CK1	BYCNPK5	0.157682	943188	BS		BHL20NPKM3	BYYCK5	0.285	8.49638	BS		BJX20CK1	BYCNPKM5	0.1635	4.09194	BS
BJX20CK1	BYCNPK6	0.146455	943188	BS		BHL20NPKM3	BYYCK6	0.262	8.37538	BS		BJX20CK1	BYCNPKM6	0.164636	4.09194	BS
BJX20CK1	BYCNPK7	0.155818	943188	BS		BHL20NPKM3	BYYCK7	0.304273	8.02853	BS		BJX20CK1	BYCNPKM7	0.161909	4.09194	BS
BJX20CK1	BYCNPK8	0.150955	943188	BS		BHL20NPKM3	BYYCK8	0.307591	8.39979	BS		BJX20CK1	BYCNPKM8	0.182545	4.09194	BS
BJX20CK1	BYCNPK9	0.196909	943188	BS		BHL20NPKM3	BYYCK9	0.295091	8.57045	BS		BJX20CK1	BYCNPKM9	0.178455	4.09194	BS
BJX20CK1	BYCNPKM1	0.2185	943188	BS		BHL20NPKM3	BYYNPK1	0.329864	8.03341	BS		BJX20CK1	BYYCK1	0.167773	3.9445	BS
BJX20CK1	BYCNPKM2	0.215227	943188	BS		BHL20NPKM3	BYYNPK2	0.287727	8.20115	BS		BJX20CK1	BYYCK2	0.177409	3.9445	BS
BJX20CK1	BYCNPKM3	0.174818	943188	BS		BHL20NPKM3	BYYNPK3	0.290818	7.9845	BS		BJX20CK1	BYYCK3	0.164682	3.9445	BS
BJX20CK1	BYCNPKM4	0.161091	943188	BS		BHL20NPKM3	BYYNPK4	0.278591	8.07772	BS		BJX20CK1	BYYCK4	0.192455	3.9445	BS
BJX20CK1	BYCNPKM5	0.1635	943188	BS		BHL20NPKM3	BYYNPK5	0.271636	7.95899	BS		BJX20CK1	BYYCK5	0.196182	3.9445	BS
BJX20CK1	BYCNPKM6	0.164636	943188	BS		BHL20NPKM3	BYYNPK6	0.292591	8.31502	BS		BJX20CK1	BYYCK6	0.177455	3.9445	BS
BJX20CK1	BYCNPKM7	0.161909	943188	BS		BHL20NPKM3	BYYNPK7	0.2875	8.14535	BS		BJX20CK1	BYYCK7	0.224364	3.9445	BS
BJX20CK1	BYCNPKM8	0.182545	943188	BS		BHL20NPKM3	BYYNPK8	0.306818	8.07452	BS		BJX20CK1	BYYCK8	0.223636	3.9445	BS
BJX20CK1	BYCNPKM9	0.178455	943188	BS		BHL20NPKM3	BYYNPK9	0.294091	7.96278	BS		BJX20CK1	BYYCK9	0.202682	3.9445	BS
BJX20CK1	BYYCK1	0.167773	777151	BS		BHL20NPKM3	BYYNPKM1	0.288818	7.4336	BS		BJX20CK1	BYYNPK1	0.254545	3.9445	BS
BJX20CK1	BYYCK2	0.177409	777151	BS		BHL20NPKM3	BYYNPKM2	0.311818	6.9471	BS		BJX20CK1	BYYNPK2	0.145545	3.9445	BS
BJX20CK1	BYYCK3	0.164682	777151	BS		BHL20NPKM3	BYYNPKM3	0.311273	6.63261	BS		BJX20CK1	BYYNPK3	0.148364	3.9445	BS
BJX20CK1	BYYCK4	0.192455	777151	BS		BHL20NPKM3	BYYNPKM4	0.295091	7.3262	BS		BJX20CK1	BYYNPK4	0.140409	3.9445	BS
BJX20CK1	BYYCK5	0.196182	777151	BS		BHL20NPKM3	BYYNPKM5	0.309227	7.47383	BS		BJX20CK1	BYYNPK5	0.133682	3.9445	BS
BJX20CK1	BYYCK6	0.177455	777151	BS		BHL20NPKM3	BYYNPKM6	0.279864	7.09058	BS		BJX20CK1	BYYNPK6	0.168136	3.9445	BS
BJX20CK1	BYYCK7	0.224364	777151	BS		BHL20NPKM3	BYYNPKM7	0.302864	6.83092	BS		BJX20CK1	BYYNPK7	0.171	3.9445	BS
BJX20CK1	BYYCK8	0.223636	777151	BS		BHL20NPKM3	BYYNPKM8	0.298955	7.53778	BS		BJX20CK1	BYYNPK8	0.170364	3.9445	BS
BJX20CK1	BYYCK9	0.202682	777151	BS		BHL20NPKM3	BYYNPKM9	0.292	6.92612	BS		BJX20CK1	BYYNPK9	0.162636	3.9445	BS
BJX20CK1	BYYNPK1	0.254545	777151	BS		BJX20CK1	BQYCK1	0.493955	2.12485	BS		BJX20CK1	BYYNPKM1	0.191773	3.9445	BS
BJX20CK1	BYYNPK2	0.145545	777151	BS		BJX20CK1	BQYCK2	0.446591	1.92107	BS		BJX20CK1	BYYNPKM2	0.191227	3.9445	BS
BJX20CK1	BYYNPK3	0.148364	777151	BS		BJX20CK1	BQYCK3	0.471727	1.77762	BS		BJX20CK1	BYYNPKM3	0.206545	3.9445	BS
BJX20CK1	BYYNPK4	0.140409	777151	BS		BJX20CK1	BQYCK4	0.460227	1.95188	BS		BJX20CK1	BYYNPKM4	0.174545	3.9445	BS
BJX20CK1	BYYNPK5	0.133682	777151	BS		BJX20CK1	BQYCK5	0.501091	1.82904	BS		BJX20CK1	BYYNPKM5	0.178318	3.9445	BS
BJX20CK1	BYYNPK6	0.168136	777151	BS		BJX20CK1	BQYCK6	0.498318	1.40307	BS		BJX20CK1	BYYNPKM6	0.154136	3.9445	BS
BJX20CK1	BYYNPK7	0.171	777151	BS		BJX20CK1	BQYCK7	0.515864	1.60923	BS		BJX20CK1	BYYNPKM7	0.165364	3.9445	BS
BJX20CK1	BYYNPK8	0.170364	777151	BS		BJX20CK1	BQYCK8	0.389409	1.47237	BS		BJX20CK1	BYYNPKM8	0.170545	3.9445	BS
BJX20CK1	BYYNPK9	0.162636	777151	BS		BJX20CK1	BQYCK9	0.474227	4.82852	BS		BJX20CK1	BYYNPKM9	0.160682	3.9445	BS
BJX20CK1	BYYNPKM1	0.191773	777151	BS		BJX20CK1	BQYNPK1	0.2835	1.93895	BS		BJX20CK2	BQYCK1	0.495864	1.75771	BS
BJX20CK1	BYYNPKM2	0.191227	777151	BS		BJX20CK1	BQYNPK2	0.254773	2.36941	BS		BJX20CK2	BQYCK2	0.440545	1.75771	BS
BJX20CK1	BYYNPKM3	0.206545	777151	BS		BJX20CK1	BQYNPK3	0.248091	2.73661	BS		BJX20CK2	BQYCK3	0.483182	1.75771	BS
BJX20CK1	BYYNPKM4	0.174545	777151	BS		BJX20CK1	BQYNPK4	0.185364	2.75066	BS		BJX20CK2	BQYCK4	0.459318	1.75771	BS
BJX20CK1	BYYNPKM5	0.178318	777151	BS		BJX20CK1	BQYNPK5	0.203273	2.15241	BS		BJX20CK2	BQYCK5	0.505955	1.75771	BS
BJX20CK1	BYYNPKM6	0.154136	777151	BS		BJX20CK1	BQYNPK6	0.202818	2.71085	BS		BJX20CK2	BQYCK6	0.495773	1.75771	BS
BJX20CK1	BYYNPKM7	0.165364	777151	BS		BJX20CK1	BQYNPK7	0.235909	2.26826	BS		BJX20CK2	BQYCK7	0.527364	1.75771	BS
BJX20CK1	BYYNPKM8	0.170545	777151	BS		BJX20CK1	BQYNPK8	0.220318	1.96782	BS		BJX20CK2	BQYCK8	0.384773	1.75771	BS
BJX20CK1	BYYNPKM9	0.160682	777151	BS		BJX20CK1	BQYNPK9	0.235864	2.23175	BS		BJX20CK2	BQYCK9	0.479636	1.75771	BS
BJX20CK2	BCCCK1	0.223273	1.90639e+06	BS		BJX20CK1	BQYNPKM1	0.304682	6.06305	BS		BJX20CK2	BQYNPK1	0.330773	1.75771	BS
BJX20CK2	BCCCK2	0.224909	1.90639e+06	BS		BJX20CK1	BQYNPKM2	0.283227	5.44511	BS		BJX20CK2	BQYNPK2	0.296182	1.75771	BS
BJX20CK2	BCCCK3	0.2185	1.90639e+06	BS		BJX20CK1	BQYNPKM3	0.272409	6.58841	BS		BJX20CK2	BQYNPK3	0.291955	1.75771	BS
BJX20CK2	BCCNPK1	0.2575	1.90639e+06	BS		BJX20CK1	BQYNPKM4	0.281545	6.88241	BS		BJX20CK2	BQYNPK4	0.211182	1.75771	BS
BJX20CK2	BCCNPK2	0.239909	1.90639e+06	BS		BJX20CK1	BQYNPKM5	0.321455	4.89325	BS		BJX20CK2	BQYNPK5	0.236864	1.75771	BS
BJX20CK2	BCCNPK3	0.277409	1.90639e+06	BS		BJX20CK1	BQYNPKM6	0.2905	6.30564	BS		BJX20CK2	BQYNPK6	0.236591	1.75771	BS
BJX20CK2	BCCNPKM1	0.247455	1.90639e+06	BS		BJX20CK1	BQYNPKM7	0.286773	5.80275	BS		BJX20CK2	BQYNPK7	0.271818	1.75771	BS
BJX20CK2	BCCNPKM2	0.228045	1.90639e+06	BS		BJX20CK1	BQYNPKM8	0.281727	6.59178	BS		BJX20CK2	BQYNPK8	0.253818	1.75771	BS
BJX20CK2	BCCNPKM3	0.236909	1.90639e+06	BS		BJX20CK1	BQYNPKM9	0.305091	5.79169	BS		BJX20CK2	BQYNPK9	0.274136	1.75771	BS
BJX20CK2	BQYCK1	0.495864	461730	BS		BJX20CK1	BYCCK1	0.173818	2.78834	BS		BJX20CK2	BQYNPKM1	0.281909	1.75771	BS
BJX20CK2	BQYCK2	0.440545	461730	BS		BJX20CK1	BYCCK2	0.166591	2.86169	BS		BJX20CK2	BQYNPKM2	0.266182	1.75771	BS
BJX20CK2	BQYCK3	0.483182	461730	BS		BJX20CK1	BYCCK3	0.162273	2.86154	BS		BJX20CK2	BQYNPKM3	0.257455	1.75771	BS
BJX20CK2	BQYCK4	0.459318	461730	BS		BJX20CK1	BYCCK4	0.159818	2.86632	BS		BJX20CK2	BQYNPKM4	0.260955	1.75771	BS
BJX20CK2	BQYCK5	0.505955	461730	BS		BJX20CK1	BYCCK5	0.176364	2.85794	BS		BJX20CK2	BQYNPKM5	0.309	1.75771	BS
BJX20CK2	BQYCK6	0.495773	461730	BS		BJX20CK1	BYCCK6	0.199682	2.91004	BS		BJX20CK2	BQYNPKM6	0.269636	1.75771	BS
BJX20CK2	BQYCK7	0.527364	461730	BS		BJX20CK1	BYCCK7	0.191182	2.82963	BS		BJX20CK2	BQYNPKM7	0.272636	1.75771	BS
BJX20CK2	BQYCK8	0.384773	461730	BS		BJX20CK1	BYCCK8	0.189364	2.86241	BS		BJX20CK2	BQYNPKM8	0.269636	1.75771	BS
BJX20CK2	BQYCK9	0.479636	461730	BS		BJX20CK1	BYCCK9	0.187318	2.93082	BS		BJX20CK2	BQYNPKM9	0.284455	1.75771	BS
BJX20CK2	BQYNPK1	0.330773	461730	BS		BJX20CK1	BYCNPK1	0.173591	3.04239	BS		BJX20CK2	BYCCK1	0.166818	4.09194	BS
BJX20CK2	BQYNPK2	0.296182	461730	BS		BJX20CK1	BYCNPK2	0.178	3.46075	BS		BJX20CK2	BYCCK2	0.161409	4.09194	BS
BJX20CK2	BQYNPK3	0.291955	461730	BS		BJX20CK1	BYCNPK3	0.154091	3.25016	BS		BJX20CK2	BYCCK3	0.156682	4.09194	BS
BJX20CK2	BQYNPK4	0.211182	461730	BS		BJX20CK1	BYCNPK4	0.163818	3.38217	BS		BJX20CK2	BYCCK4	0.155591	4.09194	BS
BJX20CK2	BQYNPK5	0.236864	461730	BS		BJX20CK1	BYCNPK5	0.157682	2.84766	BS		BJX20CK2	BYCCK5	0.170273	4.09194	BS
BJX20CK2	BQYNPK6	0.236591	461730	BS		BJX20CK1	BYCNPK6	0.146455	2.97284	BS		BJX20CK2	BYCCK6	0.194545	4.09194	BS
BJX20CK2	BQYNPK7	0.271818	461730	BS		BJX20CK1	BYCNPK7	0.155818	2.91384	BS		BJX20CK2	BYCCK7	0.183273	4.09194	BS
BJX20CK2	BQYNPK8	0.253818	461730	BS		BJX20CK1	BYCNPK8	0.150955	2.78131	BS		BJX20CK2	BYCCK8	0.181773	4.09194	BS
BJX20CK2	BQYNPK9	0.274136	461730	BS		BJX20CK1	BYCNPK9	0.196909	2.91023	BS		BJX20CK2	BYCCK9	0.179864	4.09194	BS
BJX20CK2	BQYNPKM1	0.281909	461730	BS		BJX20CK1	BYCNPKM1	0.2185	3.38285	BS		BJX20CK2	BYCNPK1	0.167318	4.09194	BS
BJX20CK2	BQYNPKM2	0.266182	461730	BS		BJX20CK1	BYCNPKM2	0.215227	3.66543	BS		BJX20CK2	BYCNPK2	0.173591	4.09194	BS
BJX20CK2	BQYNPKM3	0.257455	461730	BS		BJX20CK1	BYCNPKM3	0.174818	3.87792	BS		BJX20CK2	BYCNPK3	0.1485	4.09194	BS
BJX20CK2	BQYNPKM4	0.260955	461730	BS		BJX20CK1	BYCNPKM4	0.161091	3.70291	BS		BJX20CK2	BYCNPK4	0.159182	4.09194	BS
BJX20CK2	BQYNPKM5	0.309	461730	BS		BJX20CK1	BYCNPKM5	0.1635	3.84974	BS		BJX20CK2	BYCNPK5	0.152136	4.09194	BS
BJX20CK2	BQYNPKM6	0.269636	461730	BS		BJX20CK1	BYCNPKM6	0.164636	4.18853	BS		BJX20CK2	BYCNPK6	0.143091	4.09194	BS
BJX20CK2	BQYNPKM7	0.272636	461730	BS		BJX20CK1	BYCNPKM7	0.161909	5.419	BS		BJX20CK2	BYCNPK7	0.148455	4.09194	BS
BJX20CK2	BQYNPKM8	0.269636	461730	BS		BJX20CK1	BYCNPKM8	0.182545	4.6412	BS		BJX20CK2	BYCNPK8	0.144636	4.09194	BS
BJX20CK2	BQYNPKM9	0.284455	461730	BS		BJX20CK1	BYCNPKM9	0.178455	3.85175	BS		BJX20CK2	BYCNPK9	0.191182	4.09194	BS
BJX20CK2	BYCCK1	0.166818	943188	BS		BJX20CK1	BYYCK1	0.167773	2.30429	BS		BJX20CK2	BYCNPKM1	0.212	4.09194	BS
BJX20CK2	BYCCK2	0.161409	943188	BS		BJX20CK1	BYYCK2	0.177409	2.33258	BS		BJX20CK2	BYCNPKM2	0.210091	4.09194	BS
BJX20CK2	BYCCK3	0.156682	943188	BS		BJX20CK1	BYYCK3	0.164682	2.39068	BS		BJX20CK2	BYCNPKM3	0.169136	4.09194	BS
BJX20CK2	BYCCK4	0.155591	943188	BS		BJX20CK1	BYYCK4	0.192455	2.47655	BS		BJX20CK2	BYCNPKM4	0.155182	4.09194	BS
BJX20CK2	BYCCK5	0.170273	943188	BS		BJX20CK1	BYYCK5	0.196182	2.45464	BS		BJX20CK2	BYCNPKM5	0.157227	4.09194	BS
BJX20CK2	BYCCK6	0.194545	943188	BS		BJX20CK1	BYYCK6	0.177455	2.42124	BS		BJX20CK2	BYCNPKM6	0.159818	4.09194	BS
BJX20CK2	BYCCK7	0.183273	943188	BS		BJX20CK1	BYYCK7	0.224364	2.53395	BS		BJX20CK2	BYCNPKM7	0.157909	4.09194	BS
BJX20CK2	BYCCK8	0.181773	943188	BS		BJX20CK1	BYYCK8	0.223636	2.46232	BS		BJX20CK2	BYCNPKM8	0.178727	4.09194	BS
BJX20CK2	BYCCK9	0.179864	943188	BS		BJX20CK1	BYYCK9	0.202682	2.46471	BS		BJX20CK2	BYCNPKM9	0.173727	4.09194	BS
BJX20CK2	BYCNPK1	0.167318	943188	BS		BJX20CK1	BYYNPK1	0.254545	2.70186	BS		BJX20CK2	BYYCK1	0.160636	3.9445	BS
BJX20CK2	BYCNPK2	0.173591	943188	BS		BJX20CK1	BYYNPK2	0.145545	4.57266	BS		BJX20CK2	BYYCK2	0.167227	3.9445	BS
BJX20CK2	BYCNPK3	0.1485	943188	BS		BJX20CK1	BYYNPK3	0.148364	2.80508	BS		BJX20CK2	BYYCK3	0.151227	3.9445	BS
BJX20CK2	BYCNPK4	0.159182	943188	BS		BJX20CK1	BYYNPK4	0.140409	3.06024	BS		BJX20CK2	BYYCK4	0.178	3.9445	BS
BJX20CK2	BYCNPK5	0.152136	943188	BS		BJX20CK1	BYYNPK5	0.133682	4.33507	BS		BJX20CK2	BYYCK5	0.184182	3.9445	BS
BJX20CK2	BYCNPK6	0.143091	943188	BS		BJX20CK1	BYYNPK6	0.168136	4.71505	BS		BJX20CK2	BYYCK6	0.167318	3.9445	BS
BJX20CK2	BYCNPK7	0.148455	943188	BS		BJX20CK1	BYYNPK7	0.171	3.53438	BS		BJX20CK2	BYYCK7	0.216545	3.9445	BS
BJX20CK2	BYCNPK8	0.144636	943188	BS		BJX20CK1	BYYNPK8	0.170364	3.45601	BS		BJX20CK2	BYYCK8	0.213091	3.9445	BS
BJX20CK2	BYCNPK9	0.191182	943188	BS		BJX20CK1	BYYNPK9	0.162636	3.51338	BS		BJX20CK2	BYYCK9	0.193636	3.9445	BS
BJX20CK2	BYCNPKM1	0.212	943188	BS		BJX20CK1	BYYNPKM1	0.191773	3.36777	BS		BJX20CK2	BYYNPK1	0.247227	3.9445	BS
BJX20CK2	BYCNPKM2	0.210091	943188	BS		BJX20CK1	BYYNPKM2	0.191227	3.46808	BS		BJX20CK2	BYYNPK2	0.139636	3.9445	BS
BJX20CK2	BYCNPKM3	0.169136	943188	BS		BJX20CK1	BYYNPKM3	0.206545	3.85517	BS		BJX20CK2	BYYNPK3	0.143227	3.9445	BS
BJX20CK2	BYCNPKM4	0.155182	943188	BS		BJX20CK1	BYYNPKM4	0.174545	3.45232	BS		BJX20CK2	BYYNPK4	0.137227	3.9445	BS
BJX20CK2	BYCNPKM5	0.157227	943188	BS		BJX20CK1	BYYNPKM5	0.178318	4.10482	BS		BJX20CK2	BYYNPK5	0.130864	3.9445	BS
BJX20CK2	BYCNPKM6	0.159818	943188	BS		BJX20CK1	BYYNPKM6	0.154136	3.68995	BS		BJX20CK2	BYYNPK6	0.162045	3.9445	BS
BJX20CK2	BYCNPKM7	0.157909	943188	BS		BJX20CK1	BYYNPKM7	0.165364	3.66103	BS		BJX20CK2	BYYNPK7	0.1665	3.9445	BS
BJX20CK2	BYCNPKM8	0.178727	943188	BS		BJX20CK1	BYYNPKM8	0.170545	3.87686	BS		BJX20CK2	BYYNPK8	0.165273	3.9445	BS
BJX20CK2	BYCNPKM9	0.173727	943188	BS		BJX20CK1	BYYNPKM9	0.160682	4.10787	BS		BJX20CK2	BYYNPK9	0.154227	3.9445	BS
BJX20CK2	BYYCK1	0.160636	777151	BS		BJX20CK2	BJX20CK1	0.801318	0.654809	BS		BJX20CK2	BYYNPKM1	0.185909	3.9445	BS
BJX20CK2	BYYCK2	0.167227	777151	BS		BJX20CK2	BQYCK1	0.495864	1.99957	BS		BJX20CK2	BYYNPKM2	0.185864	3.9445	BS
BJX20CK2	BYYCK3	0.151227	777151	BS		BJX20CK2	BQYCK2	0.440545	1.86553	BS		BJX20CK2	BYYNPKM3	0.199727	3.9445	BS
BJX20CK2	BYYCK4	0.178	777151	BS		BJX20CK2	BQYCK3	0.483182	1.56562	BS		BJX20CK2	BYYNPKM4	0.167545	3.9445	BS
BJX20CK2	BYYCK5	0.184182	777151	BS		BJX20CK2	BQYCK4	0.459318	1.86685	BS		BJX20CK2	BYYNPKM5	0.172591	3.9445	BS
BJX20CK2	BYYCK6	0.167318	777151	BS		BJX20CK2	BQYCK5	0.505955	1.72207	BS		BJX20CK2	BYYNPKM6	0.149318	3.9445	BS
BJX20CK2	BYYCK7	0.216545	777151	BS		BJX20CK2	BQYCK6	0.495773	1.29885	BS		BJX20CK2	BYYNPKM7	0.157636	3.9445	BS
BJX20CK2	BYYCK8	0.213091	777151	BS		BJX20CK2	BQYCK7	0.527364	1.50302	BS		BJX20CK2	BYYNPKM8	0.164773	3.9445	BS
BJX20CK2	BYYCK9	0.193636	777151	BS		BJX20CK2	BQYCK8	0.384773	1.40106	BS		BJX20CK2	BYYNPKM9	0.155545	3.9445	BS
BJX20CK2	BYYNPK1	0.247227	777151	BS		BJX20CK2	BQYCK9	0.479636	4.76562	BS		BJX20CK3	BQYCK1	0.471636	1.75771	BS
BJX20CK2	BYYNPK2	0.139636	777151	BS		BJX20CK2	BQYNPK1	0.330773	1.48204	BS		BJX20CK3	BQYCK2	0.432273	1.75771	BS
BJX20CK2	BYYNPK3	0.143227	777151	BS		BJX20CK2	BQYNPK2	0.296182	1.91768	BS		BJX20CK3	BQYCK3	0.464364	1.75771	BS
BJX20CK2	BYYNPK4	0.137227	777151	BS		BJX20CK2	BQYNPK3	0.291955	2.29261	BS		BJX20CK3	BQYCK4	0.445227	1.75771	BS
BJX20CK2	BYYNPK5	0.130864	777151	BS		BJX20CK2	BQYNPK4	0.211182	2.33629	BS		BJX20CK3	BQYCK5	0.482682	1.75771	BS
BJX20CK2	BYYNPK6	0.162045	777151	BS		BJX20CK2	BQYNPK5	0.236864	1.79178	BS		BJX20CK3	BQYCK6	0.477682	1.75771	BS
BJX20CK2	BYYNPK7	0.1665	777151	BS		BJX20CK2	BQYNPK6	0.236591	2.21454	BS		BJX20CK3	BQYCK7	0.502727	1.75771	BS
BJX20CK2	BYYNPK8	0.165273	777151	BS		BJX20CK2	BQYNPK7	0.271818	1.73325	BS		BJX20CK3	BQYCK8	0.361273	1.75771	BS
BJX20CK2	BYYNPK9	0.154227	777151	BS		BJX20CK2	BQYNPK8	0.253818	1.53392	BS		BJX20CK3	BQYCK9	0.459364	1.75771	BS
BJX20CK2	BYYNPKM1	0.185909	777151	BS		BJX20CK2	BQYNPK9	0.274136	1.77073	BS		BJX20CK3	BQYNPK1	0.320227	1.75771	BS
BJX20CK2	BYYNPKM2	0.185864	777151	BS		BJX20CK2	BQYNPKM1	0.281909	5.65899	BS		BJX20CK3	BQYNPK2	0.287227	1.75771	BS
BJX20CK2	BYYNPKM3	0.199727	777151	BS		BJX20CK2	BQYNPKM2	0.266182	5.08317	BS		BJX20CK3	BQYNPK3	0.283591	1.75771	BS
BJX20CK2	BYYNPKM4	0.167545	777151	BS		BJX20CK2	BQYNPKM3	0.257455	6.27386	BS		BJX20CK3	BQYNPK4	0.209455	1.75771	BS
BJX20CK2	BYYNPKM5	0.172591	777151	BS		BJX20CK2	BQYNPKM4	0.260955	6.48315	BS		BJX20CK3	BQYNPK5	0.232455	1.75771	BS
BJX20CK2	BYYNPKM6	0.149318	777151	BS		BJX20CK2	BQYNPKM5	0.309	4.58305	BS		BJX20CK3	BQYNPK6	0.229818	1.75771	BS
BJX20CK2	BYYNPKM7	0.157636	777151	BS		BJX20CK2	BQYNPKM6	0.269636	5.92928	BS		BJX20CK3	BQYNPK7	0.266045	1.75771	BS
BJX20CK2	BYYNPKM8	0.164773	777151	BS		BJX20CK2	BQYNPKM7	0.272636	5.38636	BS		BJX20CK3	BQYNPK8	0.251409	1.75771	BS
BJX20CK2	BYYNPKM9	0.155545	777151	BS		BJX20CK2	BQYNPKM8	0.269636	6.20624	BS		BJX20CK3	BQYNPK9	0.267773	1.75771	BS
BJX20CK3	BCCCK1	0.206727	1.90639e+06	BS		BJX20CK2	BQYNPKM9	0.284455	5.43137	BS		BJX20CK3	BQYNPKM1	0.277045	1.75771	BS
BJX20CK3	BCCCK2	0.208045	1.90639e+06	BS		BJX20CK2	BYCCK1	0.166818	2.87848	BS		BJX20CK3	BQYNPKM2	0.256591	1.75771	BS
BJX20CK3	BCCCK3	0.201864	1.90639e+06	BS		BJX20CK2	BYCCK2	0.161409	2.95844	BS		BJX20CK3	BQYNPKM3	0.249545	1.75771	BS
BJX20CK3	BCCNPK1	0.233682	1.90639e+06	BS		BJX20CK2	BYCCK3	0.156682	3.01037	BS		BJX20CK3	BQYNPKM4	0.252182	1.75771	BS
BJX20CK3	BCCNPK2	0.217136	1.90639e+06	BS		BJX20CK2	BYCCK4	0.155591	3.01457	BS		BJX20CK3	BQYNPKM5	0.3	1.75771	BS
BJX20CK3	BCCNPK3	0.245045	1.90639e+06	BS		BJX20CK2	BYCCK5	0.170273	2.95557	BS		BJX20CK3	BQYNPKM6	0.261091	1.75771	BS
BJX20CK3	BCCNPKM1	0.222227	1.90639e+06	BS		BJX20CK2	BYCCK6	0.194545	2.98637	BS		BJX20CK3	BQYNPKM7	0.261227	1.75771	BS
BJX20CK3	BCCNPKM2	0.208909	1.90639e+06	BS		BJX20CK2	BYCCK7	0.183273	2.87767	BS		BJX20CK3	BQYNPKM8	0.260591	1.75771	BS
BJX20CK3	BCCNPKM3	0.213273	1.90639e+06	BS		BJX20CK2	BYCCK8	0.181773	2.96026	BS		BJX20CK3	BQYNPKM9	0.283182	1.75771	BS
BJX20CK3	BQYCK1	0.471636	461730	BS		BJX20CK2	BYCCK9	0.179864	3.04393	BS		BJX20CK3	BYCCK1	0.158909	4.09194	BS
BJX20CK3	BQYCK2	0.432273	461730	BS		BJX20CK2	BYCNPK1	0.167318	2.95653	BS		BJX20CK3	BYCCK2	0.153818	4.09194	BS
BJX20CK3	BQYCK3	0.464364	461730	BS		BJX20CK2	BYCNPK2	0.173591	3.33054	BS		BJX20CK3	BYCCK3	0.150591	4.09194	BS
BJX20CK3	BQYCK4	0.445227	461730	BS		BJX20CK2	BYCNPK3	0.1485	3.19371	BS		BJX20CK3	BYCCK4	0.146182	4.09194	BS
BJX20CK3	BQYCK5	0.482682	461730	BS		BJX20CK2	BYCNPK4	0.159182	3.40611	BS		BJX20CK3	BYCCK5	0.161	4.09194	BS
BJX20CK3	BQYCK6	0.477682	461730	BS		BJX20CK2	BYCNPK5	0.152136	2.90339	BS		BJX20CK3	BYCCK6	0.185136	4.09194	BS
BJX20CK3	BQYCK7	0.502727	461730	BS		BJX20CK2	BYCNPK6	0.143091	3.00457	BS		BJX20CK3	BYCCK7	0.173591	4.09194	BS
BJX20CK3	BQYCK8	0.361273	461730	BS		BJX20CK2	BYCNPK7	0.148455	2.87492	BS		BJX20CK3	BYCCK8	0.173273	4.09194	BS
BJX20CK3	BQYCK9	0.459364	461730	BS		BJX20CK2	BYCNPK8	0.144636	2.76215	BS		BJX20CK3	BYCCK9	0.171273	4.09194	BS
BJX20CK3	BQYNPK1	0.320227	461730	BS		BJX20CK2	BYCNPK9	0.191182	2.92654	BS		BJX20CK3	BYCNPK1	0.162136	4.09194	BS
BJX20CK3	BQYNPK2	0.287227	461730	BS		BJX20CK2	BYCNPKM1	0.212	3.18435	BS		BJX20CK3	BYCNPK2	0.162773	4.09194	BS
BJX20CK3	BQYNPK3	0.283591	461730	BS		BJX20CK2	BYCNPKM2	0.210091	3.52638	BS		BJX20CK3	BYCNPK3	0.142818	4.09194	BS
BJX20CK3	BQYNPK4	0.209455	461730	BS		BJX20CK2	BYCNPKM3	0.169136	3.66469	BS		BJX20CK3	BYCNPK4	0.148864	4.09194	BS
BJX20CK3	BQYNPK5	0.232455	461730	BS		BJX20CK2	BYCNPKM4	0.155182	3.41176	BS		BJX20CK3	BYCNPK5	0.14	4.09194	BS
BJX20CK3	BQYNPK6	0.229818	461730	BS		BJX20CK2	BYCNPKM5	0.157227	3.57671	BS		BJX20CK3	BYCNPK6	0.131818	4.09194	BS
BJX20CK3	BQYNPK7	0.266045	461730	BS		BJX20CK2	BYCNPKM6	0.159818	3.94254	BS		BJX20CK3	BYCNPK7	0.138636	4.09194	BS
BJX20CK3	BQYNPK8	0.251409	461730	BS		BJX20CK2	BYCNPKM7	0.157909	5.14468	BS		BJX20CK3	BYCNPK8	0.135045	4.09194	BS
BJX20CK3	BQYNPK9	0.267773	461730	BS		BJX20CK2	BYCNPKM8	0.178727	4.42052	BS		BJX20CK3	BYCNPK9	0.183909	4.09194	BS
BJX20CK3	BQYNPKM1	0.277045	461730	BS		BJX20CK2	BYCNPKM9	0.173727	3.54513	BS		BJX20CK3	BYCNPKM1	0.202364	4.09194	BS
BJX20CK3	BQYNPKM2	0.256591	461730	BS		BJX20CK2	BYYCK1	0.160636	2.47807	BS		BJX20CK3	BYCNPKM2	0.204091	4.09194	BS
BJX20CK3	BQYNPKM3	0.249545	461730	BS		BJX20CK2	BYYCK2	0.167227	2.54309	BS		BJX20CK3	BYCNPKM3	0.162545	4.09194	BS
BJX20CK3	BQYNPKM4	0.252182	461730	BS		BJX20CK2	BYYCK3	0.151227	2.59703	BS		BJX20CK3	BYCNPKM4	0.146091	4.09194	BS
BJX20CK3	BQYNPKM5	0.3	461730	BS		BJX20CK2	BYYCK4	0.178	2.80315	BS		BJX20CK3	BYCNPKM5	0.147955	4.09194	BS
BJX20CK3	BQYNPKM6	0.261091	461730	BS		BJX20CK2	BYYCK5	0.184182	2.68556	BS		BJX20CK3	BYCNPKM6	0.148136	4.09194	BS
BJX20CK3	BQYNPKM7	0.261227	461730	BS		BJX20CK2	BYYCK6	0.167318	2.63454	BS		BJX20CK3	BYCNPKM7	0.148727	4.09194	BS
BJX20CK3	BQYNPKM8	0.260591	461730	BS		BJX20CK2	BYYCK7	0.216545	2.67636	BS		BJX20CK3	BYCNPKM8	0.167	4.09194	BS
BJX20CK3	BQYNPKM9	0.283182	461730	BS		BJX20CK2	BYYCK8	0.213091	2.69412	BS		BJX20CK3	BYCNPKM9	0.164636	4.09194	BS
[truncated: 62,858 more rows]

## Sheet: Fig.2a
SampleID	Phylum	Relative abundance (%)	TreatmentID	Site	Treatment	Soiltype	Compartments
BCCCK1	Abditibacteriota	0.07	CK1	CC	CK	BSA	BS
BCCCK1	Acidobacteriota	5.34	CK1	CC	CK	BSA	BS
BCCCK1	Actinobacteriota	40.67	CK1	CC	CK	BSA	BS
BCCCK1	Bacteroidota	1.18	CK1	CC	CK	BSA	BS
BCCCK1	Chloroflexi	11.24	CK1	CC	CK	BSA	BS
BCCCK1	Deinococcota	0	CK1	CC	CK	BSA	BS
BCCCK1	Firmicutes	1.74	CK1	CC	CK	BSA	BS
BCCCK1	Gemmatimonadota	5.97	CK1	CC	CK	BSA	BS
BCCCK1	Myxococcota	2.92	CK1	CC	CK	BSA	BS
BCCCK1	Nitrospirota	2.23	CK1	CC	CK	BSA	BS
BCCCK1	Alphaproteobacteria	10.58	CK1	CC	CK	BSA	BS
BCCCK1	Gammaproteobacteria	13.17	CK1	CC	CK	BSA	BS
BCCCK1	unclassified	0.43	CK1	CC	CK	BSA	BS
BCCCK1	Others	4.47	CK1	CC	CK	BSA	BS
BCCCK2	Abditibacteriota	0.09	CK2	CC	CK	BSA	BS
BCCCK2	Acidobacteriota	4.85	CK2	CC	CK	BSA	BS
BCCCK2	Actinobacteriota	39.41	CK2	CC	CK	BSA	BS
BCCCK2	Bacteroidota	2.24	CK2	CC	CK	BSA	BS
BCCCK2	Chloroflexi	7.54	CK2	CC	CK	BSA	BS
BCCCK2	Deinococcota	0.01	CK2	CC	CK	BSA	BS
BCCCK2	Firmicutes	1.4	CK2	CC	CK	BSA	BS
BCCCK2	Gemmatimonadota	6.38	CK2	CC	CK	BSA	BS
BCCCK2	Myxococcota	3.64	CK2	CC	CK	BSA	BS
BCCCK2	Nitrospirota	1.5	CK2	CC	CK	BSA	BS
BCCCK2	Alphaproteobacteria	11.67	CK2	CC	CK	BSA	BS
BCCCK2	Gammaproteobacteria	16.77	CK2	CC	CK	BSA	BS
BCCCK2	unclassified	0.31	CK2	CC	CK	BSA	BS
BCCCK2	Others	4.18	CK2	CC	CK	BSA	BS
BCCCK3	Abditibacteriota	0.07	CK3	CC	CK	BSA	BS
BCCCK3	Acidobacteriota	4.82	CK3	CC	CK	BSA	BS
BCCCK3	Actinobacteriota	39.73	CK3	CC	CK	BSA	BS
BCCCK3	Bacteroidota	2.36	CK3	CC	CK	BSA	BS
BCCCK3	Chloroflexi	9.22	CK3	CC	CK	BSA	BS
BCCCK3	Deinococcota	0.01	CK3	CC	CK	BSA	BS
BCCCK3	Firmicutes	1.28	CK3	CC	CK	BSA	BS
BCCCK3	Gemmatimonadota	5.5	CK3	CC	CK	BSA	BS
BCCCK3	Myxococcota	3.54	CK3	CC	CK	BSA	BS
BCCCK3	Nitrospirota	1.92	CK3	CC	CK	BSA	BS
BCCCK3	Alphaproteobacteria	10.62	CK3	CC	CK	BSA	BS
BCCCK3	Gammaproteobacteria	15.56	CK3	CC	CK	BSA	BS
BCCCK3	unclassified	0.4	CK3	CC	CK	BSA	BS
BCCCK3	Others	4.98	CK3	CC	CK	BSA	BS
BCCNPK1	Abditibacteriota	0.1	NPK1	CC	NPK	BSA	BS
BCCNPK1	Acidobacteriota	5.71	NPK1	CC	NPK	BSA	BS
BCCNPK1	Actinobacteriota	29.19	NPK1	CC	NPK	BSA	BS
BCCNPK1	Bacteroidota	5.04	NPK1	CC	NPK	BSA	BS
BCCNPK1	Chloroflexi	14.46	NPK1	CC	NPK	BSA	BS
BCCNPK1	Deinococcota	0.02	NPK1	CC	NPK	BSA	BS
BCCNPK1	Firmicutes	1.54	NPK1	CC	NPK	BSA	BS
BCCNPK1	Gemmatimonadota	6.26	NPK1	CC	NPK	BSA	BS
BCCNPK1	Myxococcota	2.91	NPK1	CC	NPK	BSA	BS
BCCNPK1	Nitrospirota	1.67	NPK1	CC	NPK	BSA	BS
BCCNPK1	Alphaproteobacteria	11.97	NPK1	CC	NPK	BSA	BS
BCCNPK1	Gammaproteobacteria	15.9	NPK1	CC	NPK	BSA	BS
BCCNPK1	unclassified	0.4	NPK1	CC	NPK	BSA	BS
BCCNPK1	Others	4.84	NPK1	CC	NPK	BSA	BS
BCCNPK2	Abditibacteriota	0.19	NPK2	CC	NPK	BSA	BS
BCCNPK2	Acidobacteriota	4.8	NPK2	CC	NPK	BSA	BS
BCCNPK2	Actinobacteriota	28.43	NPK2	CC	NPK	BSA	BS
BCCNPK2	Bacteroidota	5.35	NPK2	CC	NPK	BSA	BS
BCCNPK2	Chloroflexi	15.05	NPK2	CC	NPK	BSA	BS
BCCNPK2	Deinococcota	0.03	NPK2	CC	NPK	BSA	BS
BCCNPK2	Firmicutes	1.52	NPK2	CC	NPK	BSA	BS
BCCNPK2	Gemmatimonadota	6.34	NPK2	CC	NPK	BSA	BS
BCCNPK2	Myxococcota	2.98	NPK2	CC	NPK	BSA	BS
BCCNPK2	Nitrospirota	0.87	NPK2	CC	NPK	BSA	BS
BCCNPK2	Alphaproteobacteria	13.88	NPK2	CC	NPK	BSA	BS
BCCNPK2	Gammaproteobacteria	16.1	NPK2	CC	NPK	BSA	BS
BCCNPK2	unclassified	0.32	NPK2	CC	NPK	BSA	BS
BCCNPK2	Others	4.15	NPK2	CC	NPK	BSA	BS
BCCNPK3	Abditibacteriota	0.19	NPK3	CC	NPK	BSA	BS
BCCNPK3	Acidobacteriota	7.06	NPK3	CC	NPK	BSA	BS
BCCNPK3	Actinobacteriota	29.37	NPK3	CC	NPK	BSA	BS
BCCNPK3	Bacteroidota	1.76	NPK3	CC	NPK	BSA	BS
BCCNPK3	Chloroflexi	11.21	NPK3	CC	NPK	BSA	BS
BCCNPK3	Deinococcota	0.02	NPK3	CC	NPK	BSA	BS
BCCNPK3	Firmicutes	2.22	NPK3	CC	NPK	BSA	BS
BCCNPK3	Gemmatimonadota	7.05	NPK3	CC	NPK	BSA	BS
BCCNPK3	Myxococcota	2.9	NPK3	CC	NPK	BSA	BS
BCCNPK3	Nitrospirota	1.13	NPK3	CC	NPK	BSA	BS
BCCNPK3	Alphaproteobacteria	14.01	NPK3	CC	NPK	BSA	BS
BCCNPK3	Gammaproteobacteria	18.9	NPK3	CC	NPK	BSA	BS
BCCNPK3	unclassified	0.26	NPK3	CC	NPK	BSA	BS
BCCNPK3	Others	3.92	NPK3	CC	NPK	BSA	BS
BCCNPKM1	Abditibacteriota	0.08	NPKM1	CC	NPKM	BSA	BS
BCCNPKM1	Acidobacteriota	4.95	NPKM1	CC	NPKM	BSA	BS
BCCNPKM1	Actinobacteriota	33.09	NPKM1	CC	NPKM	BSA	BS
BCCNPKM1	Bacteroidota	1.9	NPKM1	CC	NPKM	BSA	BS
BCCNPKM1	Chloroflexi	10.14	NPKM1	CC	NPKM	BSA	BS
BCCNPKM1	Deinococcota	0.01	NPKM1	CC	NPKM	BSA	BS
BCCNPKM1	Firmicutes	2.87	NPKM1	CC	NPKM	BSA	BS
BCCNPKM1	Gemmatimonadota	6.14	NPKM1	CC	NPKM	BSA	BS
BCCNPKM1	Myxococcota	2.94	NPKM1	CC	NPKM	BSA	BS
BCCNPKM1	Nitrospirota	0.89	NPKM1	CC	NPKM	BSA	BS
BCCNPKM1	Alphaproteobacteria	15.44	NPKM1	CC	NPKM	BSA	BS
BCCNPKM1	Gammaproteobacteria	17.82	NPKM1	CC	NPKM	BSA	BS
BCCNPKM1	unclassified	0.2	NPKM1	CC	NPKM	BSA	BS
BCCNPKM1	Others	3.5	NPKM1	CC	NPKM	BSA	BS
BCCNPKM2	Abditibacteriota	0.07	NPKM2	CC	NPKM	BSA	BS
BCCNPKM2	Acidobacteriota	4.58	NPKM2	CC	NPKM	BSA	BS
BCCNPKM2	Actinobacteriota	35.67	NPKM2	CC	NPKM	BSA	BS
BCCNPKM2	Bacteroidota	2.78	NPKM2	CC	NPKM	BSA	BS
BCCNPKM2	Chloroflexi	7.87	NPKM2	CC	NPKM	BSA	BS
BCCNPKM2	Deinococcota	0.01	NPKM2	CC	NPKM	BSA	BS
BCCNPKM2	Firmicutes	2.87	NPKM2	CC	NPKM	BSA	BS
BCCNPKM2	Gemmatimonadota	5.47	NPKM2	CC	NPKM	BSA	BS
BCCNPKM2	Myxococcota	3.5	NPKM2	CC	NPKM	BSA	BS
BCCNPKM2	Nitrospirota	1.34	NPKM2	CC	NPKM	BSA	BS
BCCNPKM2	Alphaproteobacteria	14.33	NPKM2	CC	NPKM	BSA	BS
BCCNPKM2	Gammaproteobacteria	16.37	NPKM2	CC	NPKM	BSA	BS
BCCNPKM2	unclassified	0.27	NPKM2	CC	NPKM	BSA	BS
BCCNPKM2	Others	4.87	NPKM2	CC	NPKM	BSA	BS
BCCNPKM3	Abditibacteriota	0.14	NPKM3	CC	NPKM	BSA	BS
BCCNPKM3	Acidobacteriota	5.63	NPKM3	CC	NPKM	BSA	BS
BCCNPKM3	Actinobacteriota	33.49	NPKM3	CC	NPKM	BSA	BS
BCCNPKM3	Bacteroidota	3.05	NPKM3	CC	NPKM	BSA	BS
BCCNPKM3	Chloroflexi	9.89	NPKM3	CC	NPKM	BSA	BS
BCCNPKM3	Deinococcota	0.01	NPKM3	CC	NPKM	BSA	BS
BCCNPKM3	Firmicutes	2.41	NPKM3	CC	NPKM	BSA	BS
BCCNPKM3	Gemmatimonadota	5	NPKM3	CC	NPKM	BSA	BS
BCCNPKM3	Myxococcota	3.02	NPKM3	CC	NPKM	BSA	BS
BCCNPKM3	Nitrospirota	0.81	NPKM3	CC	NPKM	BSA	BS
BCCNPKM3	Alphaproteobacteria	15.05	NPKM3	CC	NPKM	BSA	BS
BCCNPKM3	Gammaproteobacteria	17.33	NPKM3	CC	NPKM	BSA	BS
BCCNPKM3	unclassified	0.23	NPKM3	CC	NPKM	BSA	BS
BCCNPKM3	Others	3.94	NPKM3	CC	NPKM	BSA	BS
BHLCK1	Abditibacteriota	0.06	CK1	HL	CK	BSA	BS
BHLCK1	Acidobacteriota	6.69	CK1	HL	CK	BSA	BS
BHLCK1	Actinobacteriota	34.65	CK1	HL	CK	BSA	BS
BHLCK1	Bacteroidota	1.15	CK1	HL	CK	BSA	BS
BHLCK1	Chloroflexi	15.26	CK1	HL	CK	BSA	BS
BHLCK1	Deinococcota	0.02	CK1	HL	CK	BSA	BS
BHLCK1	Firmicutes	1.35	CK1	HL	CK	BSA	BS
BHLCK1	Gemmatimonadota	3.8	CK1	HL	CK	BSA	BS
BHLCK1	Myxococcota	2.41	CK1	HL	CK	BSA	BS
BHLCK1	Nitrospirota	1.32	CK1	HL	CK	BSA	BS
BHLCK1	Alphaproteobacteria	10.8	CK1	HL	CK	BSA	BS
BHLCK1	Gammaproteobacteria	18.35	CK1	HL	CK	BSA	BS
BHLCK1	unclassified	0.13	CK1	HL	CK	BSA	BS
BHLCK1	Others	4	CK1	HL	CK	BSA	BS
BHLCK2	Abditibacteriota	0.03	CK2	HL	CK	BSA	BS
BHLCK2	Acidobacteriota	5.16	CK2	HL	CK	BSA	BS
BHLCK2	Actinobacteriota	35.66	CK2	HL	CK	BSA	BS
BHLCK2	Bacteroidota	3.6	CK2	HL	CK	BSA	BS
BHLCK2	Chloroflexi	18.41	CK2	HL	CK	BSA	BS
BHLCK2	Deinococcota	0.02	CK2	HL	CK	BSA	BS
BHLCK2	Firmicutes	1.12	CK2	HL	CK	BSA	BS
BHLCK2	Gemmatimonadota	5.1	CK2	HL	CK	BSA	BS
BHLCK2	Myxococcota	2.45	CK2	HL	CK	BSA	BS
BHLCK2	Nitrospirota	1.16	CK2	HL	CK	BSA	BS
BHLCK2	Alphaproteobacteria	9.04	CK2	HL	CK	BSA	BS
BHLCK2	Gammaproteobacteria	14.14	CK2	HL	CK	BSA	BS
BHLCK2	unclassified	0.19	CK2	HL	CK	BSA	BS
BHLCK2	Others	3.91	CK2	HL	CK	BSA	BS
BHLCK3	Abditibacteriota	0.06	CK3	HL	CK	BSA	BS
BHLCK3	Acidobacteriota	5.1	CK3	HL	CK	BSA	BS
BHLCK3	Actinobacteriota	34.59	CK3	HL	CK	BSA	BS
BHLCK3	Bacteroidota	1.2	CK3	HL	CK	BSA	BS
BHLCK3	Chloroflexi	22.28	CK3	HL	CK	BSA	BS
BHLCK3	Deinococcota	0.03	CK3	HL	CK	BSA	BS
BHLCK3	Firmicutes	1.15	CK3	HL	CK	BSA	BS
BHLCK3	Gemmatimonadota	4.74	CK3	HL	CK	BSA	BS
BHLCK3	Myxococcota	2.25	CK3	HL	CK	BSA	BS
BHLCK3	Nitrospirota	1.25	CK3	HL	CK	BSA	BS
BHLCK3	Alphaproteobacteria	9.56	CK3	HL	CK	BSA	BS
BHLCK3	Gammaproteobacteria	14.16	CK3	HL	CK	BSA	BS
BHLCK3	unclassified	0.17	CK3	HL	CK	BSA	BS
BHLCK3	Others	3.45	CK3	HL	CK	BSA	BS
BHLNPK1	Abditibacteriota	0.04	NPK1	HL	NPK	BSA	BS
BHLNPK1	Acidobacteriota	7.46	NPK1	HL	NPK	BSA	BS
BHLNPK1	Actinobacteriota	31.59	NPK1	HL	NPK	BSA	BS
BHLNPK1	Bacteroidota	0.98	NPK1	HL	NPK	BSA	BS
BHLNPK1	Chloroflexi	16.49	NPK1	HL	NPK	BSA	BS
BHLNPK1	Deinococcota	0.01	NPK1	HL	NPK	BSA	BS
BHLNPK1	Firmicutes	1.34	NPK1	HL	NPK	BSA	BS
BHLNPK1	Gemmatimonadota	4.06	NPK1	HL	NPK	BSA	BS
BHLNPK1	Myxococcota	2.5	NPK1	HL	NPK	BSA	BS
BHLNPK1	Nitrospirota	1.45	NPK1	HL	NPK	BSA	BS
BHLNPK1	Alphaproteobacteria	11.42	NPK1	HL	NPK	BSA	BS
BHLNPK1	Gammaproteobacteria	18.28	NPK1	HL	NPK	BSA	BS
BHLNPK1	unclassified	0.13	NPK1	HL	NPK	BSA	BS
BHLNPK1	Others	4.25	NPK1	HL	NPK	BSA	BS
BHLNPK2	Abditibacteriota	0.04	NPK2	HL	NPK	BSA	BS
BHLNPK2	Acidobacteriota	7.44	NPK2	HL	NPK	BSA	BS
BHLNPK2	Actinobacteriota	35.82	NPK2	HL	NPK	BSA	BS
BHLNPK2	Bacteroidota	0.73	NPK2	HL	NPK	BSA	BS
BHLNPK2	Chloroflexi	14.75	NPK2	HL	NPK	BSA	BS
BHLNPK2	Deinococcota	0.01	NPK2	HL	NPK	BSA	BS
BHLNPK2	Firmicutes	1.49	NPK2	HL	NPK	BSA	BS
BHLNPK2	Gemmatimonadota	4.04	NPK2	HL	NPK	BSA	BS
BHLNPK2	Myxococcota	2.07	NPK2	HL	NPK	BSA	BS
BHLNPK2	Nitrospirota	2.23	NPK2	HL	NPK	BSA	BS
BHLNPK2	Alphaproteobacteria	10.61	NPK2	HL	NPK	BSA	BS
BHLNPK2	Gammaproteobacteria	16.39	NPK2	HL	NPK	BSA	BS
BHLNPK2	unclassified	0.15	NPK2	HL	NPK	BSA	BS
BHLNPK2	Others	4.24	NPK2	HL	NPK	BSA	BS
BHLNPK3	Abditibacteriota	0.05	NPK3	HL	NPK	BSA	BS
BHLNPK3	Acidobacteriota	8.87	NPK3	HL	NPK	BSA	BS
BHLNPK3	Actinobacteriota	32.05	NPK3	HL	NPK	BSA	BS
BHLNPK3	Bacteroidota	1.05	NPK3	HL	NPK	BSA	BS
BHLNPK3	Chloroflexi	16.82	NPK3	HL	NPK	BSA	BS
BHLNPK3	Deinococcota	0.01	NPK3	HL	NPK	BSA	BS
BHLNPK3	Firmicutes	1.36	NPK3	HL	NPK	BSA	BS
BHLNPK3	Gemmatimonadota	3.44	NPK3	HL	NPK	BSA	BS
BHLNPK3	Myxococcota	2.01	NPK3	HL	NPK	BSA	BS
BHLNPK3	Nitrospirota	2.06	NPK3	HL	NPK	BSA	BS
BHLNPK3	Alphaproteobacteria	11.45	NPK3	HL	NPK	BSA	BS
BHLNPK3	Gammaproteobacteria	16.48	NPK3	HL	NPK	BSA	BS
BHLNPK3	unclassified	0.16	NPK3	HL	NPK	BSA	BS
BHLNPK3	Others	4.2	NPK3	HL	NPK	BSA	BS
BHLNPKM1	Abditibacteriota	0.04	NPKM1	HL	NPKM	BSA	BS
BHLNPKM1	Acidobacteriota	7.62	NPKM1	HL	NPKM	BSA	BS
BHLNPKM1	Actinobacteriota	31.71	NPKM1	HL	NPKM	BSA	BS
BHLNPKM1	Bacteroidota	1.47	NPKM1	HL	NPKM	BSA	BS
BHLNPKM1	Chloroflexi	13.96	NPKM1	HL	NPKM	BSA	BS
BHLNPKM1	Deinococcota	0.01	NPKM1	HL	NPKM	BSA	BS
BHLNPKM1	Firmicutes	2.74	NPKM1	HL	NPKM	BSA	BS
BHLNPKM1	Gemmatimonadota	3.95	NPKM1	HL	NPKM	BSA	BS
BHLNPKM1	Myxococcota	2.15	NPKM1	HL	NPKM	BSA	BS
BHLNPKM1	Nitrospirota	1.18	NPKM1	HL	NPKM	BSA	BS
BHLNPKM1	Alphaproteobacteria	11.9	NPKM1	HL	NPKM	BSA	BS
BHLNPKM1	Gammaproteobacteria	19.1	NPKM1	HL	NPKM	BSA	BS
BHLNPKM1	unclassified	0.14	NPKM1	HL	NPKM	BSA	BS
BHLNPKM1	Others	4.03	NPKM1	HL	NPKM	BSA	BS
BHLNPKM2	Abditibacteriota	0.05	NPKM2	HL	NPKM	BSA	BS
BHLNPKM2	Acidobacteriota	7.06	NPKM2	HL	NPKM	BSA	BS
BHLNPKM2	Actinobacteriota	32.93	NPKM2	HL	NPKM	BSA	BS
BHLNPKM2	Bacteroidota	1.34	NPKM2	HL	NPKM	BSA	BS
BHLNPKM2	Chloroflexi	13.48	NPKM2	HL	NPKM	BSA	BS
BHLNPKM2	Deinococcota	0.03	NPKM2	HL	NPKM	BSA	BS
BHLNPKM2	Firmicutes	2.82	NPKM2	HL	NPKM	BSA	BS
BHLNPKM2	Gemmatimonadota	4.21	NPKM2	HL	NPKM	BSA	BS
BHLNPKM2	Myxococcota	2.03	NPKM2	HL	NPKM	BSA	BS
BHLNPKM2	Nitrospirota	1.12	NPKM2	HL	NPKM	BSA	BS
BHLNPKM2	Alphaproteobacteria	12.2	NPKM2	HL	NPKM	BSA	BS
BHLNPKM2	Gammaproteobacteria	19.21	NPKM2	HL	NPKM	BSA	BS
BHLNPKM2	unclassified	0.12	NPKM2	HL	NPKM	BSA	BS
BHLNPKM2	Others	3.39	NPKM2	HL	NPKM	BSA	BS
BHLNPKM3	Abditibacteriota	0.09	NPKM3	HL	NPKM	BSA	BS
BHLNPKM3	Acidobacteriota	7.52	NPKM3	HL	NPKM	BSA	BS
BHLNPKM3	Actinobacteriota	28.92	NPKM3	HL	NPKM	BSA	BS
BHLNPKM3	Bacteroidota	1.48	NPKM3	HL	NPKM	BSA	BS
BHLNPKM3	Chloroflexi	19.36	NPKM3	HL	NPKM	BSA	BS
BHLNPKM3	Deinococcota	0.06	NPKM3	HL	NPKM	BSA	BS
BHLNPKM3	Firmicutes	2.2	NPKM3	HL	NPKM	BSA	BS
BHLNPKM3	Gemmatimonadota	3.48	NPKM3	HL	NPKM	BSA	BS
BHLNPKM3	Myxococcota	2.06	NPKM3	HL	NPKM	BSA	BS
BHLNPKM3	Nitrospirota	1.18	NPKM3	HL	NPKM	BSA	BS
BHLNPKM3	Alphaproteobacteria	11.83	NPKM3	HL	NPKM	BSA	BS
BHLNPKM3	Gammaproteobacteria	17.92	NPKM3	HL	NPKM	BSA	BS
BHLNPKM3	unclassified	0.14	NPKM3	HL	NPKM	BSA	BS
BHLNPKM3	Others	3.76	NPKM3	HL	NPKM	BSA	BS
BJXCK1	Abditibacteriota	0.01	CK1	JX	CK	RSA	BS
BJXCK1	Acidobacteriota	17.89	CK1	JX	CK	RSA	BS
BJXCK1	Actinobacteriota	10.36	CK1	JX	CK	RSA	BS
BJXCK1	Bacteroidota	0.27	CK1	JX	CK	RSA	BS
BJXCK1	Chloroflexi	44.89	CK1	JX	CK	RSA	BS
BJXCK1	Deinococcota	0	CK1	JX	CK	RSA	BS
BJXCK1	Firmicutes	0.96	CK1	JX	CK	RSA	BS
BJXCK1	Gemmatimonadota	1.95	CK1	JX	CK	RSA	BS
BJXCK1	Myxococcota	3.99	CK1	JX	CK	RSA	BS
BJXCK1	Nitrospirota	1.87	CK1	JX	CK	RSA	BS
BJXCK1	Alphaproteobacteria	6.23	CK1	JX	CK	RSA	BS
BJXCK1	Gammaproteobacteria	8.39	CK1	JX	CK	RSA	BS
BJXCK1	unclassified	0.28	CK1	JX	CK	RSA	BS
BJXCK1	Others	2.92	CK1	JX	CK	RSA	BS
BJXCK2	Abditibacteriota	0.01	CK2	JX	CK	RSA	BS
BJXCK2	Acidobacteriota	16.06	CK2	JX	CK	RSA	BS
BJXCK2	Actinobacteriota	11.44	CK2	JX	CK	RSA	BS
BJXCK2	Bacteroidota	0.45	CK2	JX	CK	RSA	BS
BJXCK2	Chloroflexi	44.3	CK2	JX	CK	RSA	BS
BJXCK2	Deinococcota	0.01	CK2	JX	CK	RSA	BS
BJXCK2	Firmicutes	0.83	CK2	JX	CK	RSA	BS
BJXCK2	Gemmatimonadota	3.02	CK2	JX	CK	RSA	BS
BJXCK2	Myxococcota	3.77	CK2	JX	CK	RSA	BS
BJXCK2	Nitrospirota	1.12	CK2	JX	CK	RSA	BS
BJXCK2	Alphaproteobacteria	7.1	CK2	JX	CK	RSA	BS
BJXCK2	Gammaproteobacteria	8.17	CK2	JX	CK	RSA	BS
BJXCK2	unclassified	0.27	CK2	JX	CK	RSA	BS
BJXCK2	Others	3.44	CK2	JX	CK	RSA	BS
BJXCK3	Abditibacteriota	0	CK3	JX	CK	RSA	BS
BJXCK3	Acidobacteriota	15.19	CK3	JX	CK	RSA	BS
BJXCK3	Actinobacteriota	11.2	CK3	JX	CK	RSA	BS
BJXCK3	Bacteroidota	0.65	CK3	JX	CK	RSA	BS
BJXCK3	Chloroflexi	46.74	CK3	JX	CK	RSA	BS
BJXCK3	Deinococcota	0	CK3	JX	CK	RSA	BS
BJXCK3	Firmicutes	0.8	CK3	JX	CK	RSA	BS
BJXCK3	Gemmatimonadota	2.99	CK3	JX	CK	RSA	BS
BJXCK3	Myxococcota	3.9	CK3	JX	CK	RSA	BS
BJXCK3	Nitrospirota	1.35	CK3	JX	CK	RSA	BS
BJXCK3	Alphaproteobacteria	7.05	CK3	JX	CK	RSA	BS
BJXCK3	Gammaproteobacteria	6.67	CK3	JX	CK	RSA	BS
BJXCK3	unclassified	0.26	CK3	JX	CK	RSA	BS
BJXCK3	Others	3.2	CK3	JX	CK	RSA	BS
BJXCK4	Abditibacteriota	0.01	CK4	JX	CK	RSA	BS
BJXCK4	Acidobacteriota	16.14	CK4	JX	CK	RSA	BS
BJXCK4	Actinobacteriota	11.56	CK4	JX	CK	RSA	BS
BJXCK4	Bacteroidota	0.21	CK4	JX	CK	RSA	BS
BJXCK4	Chloroflexi	46.93	CK4	JX	CK	RSA	BS
BJXCK4	Deinococcota	0	CK4	JX	CK	RSA	BS
BJXCK4	Firmicutes	1.09	CK4	JX	CK	RSA	BS
BJXCK4	Gemmatimonadota	2.14	CK4	JX	CK	RSA	BS
BJXCK4	Myxococcota	4.13	CK4	JX	CK	RSA	BS
BJXCK4	Nitrospirota	1.43	CK4	JX	CK	RSA	BS
BJXCK4	Alphaproteobacteria	6.76	CK4	JX	CK	RSA	BS
BJXCK4	Gammaproteobacteria	6.72	CK4	JX	CK	RSA	BS
BJXCK4	unclassified	0.25	CK4	JX	CK	RSA	BS
BJXCK4	Others	2.63	CK4	JX	CK	RSA	BS
BJXCK5	Abditibacteriota	0	CK5	JX	CK	RSA	BS
BJXCK5	Acidobacteriota	13.33	CK5	JX	CK	RSA	BS
BJXCK5	Actinobacteriota	9.11	CK5	JX	CK	RSA	BS
BJXCK5	Bacteroidota	0.11	CK5	JX	CK	RSA	BS
BJXCK5	Chloroflexi	59.47	CK5	JX	CK	RSA	BS
BJXCK5	Deinococcota	0	CK5	JX	CK	RSA	BS
BJXCK5	Firmicutes	0.57	CK5	JX	CK	RSA	BS
BJXCK5	Gemmatimonadota	1.06	CK5	JX	CK	RSA	BS
BJXCK5	Myxococcota	3.77	CK5	JX	CK	RSA	BS
BJXCK5	Nitrospirota	0.93	CK5	JX	CK	RSA	BS
BJXCK5	Alphaproteobacteria	4.43	CK5	JX	CK	RSA	BS
BJXCK5	Gammaproteobacteria	5.08	CK5	JX	CK	RSA	BS
BJXCK5	unclassified	0.26	CK5	JX	CK	RSA	BS
BJXCK5	Others	1.88	CK5	JX	CK	RSA	BS
BJXCK6	Abditibacteriota	0	CK6	JX	CK	RSA	BS
BJXCK6	Acidobacteriota	16.12	CK6	JX	CK	RSA	BS
BJXCK6	Actinobacteriota	10.27	CK6	JX	CK	RSA	BS
BJXCK6	Bacteroidota	0.16	CK6	JX	CK	RSA	BS
BJXCK6	Chloroflexi	53.28	CK6	JX	CK	RSA	BS
BJXCK6	Deinococcota	0.01	CK6	JX	CK	RSA	BS
BJXCK6	Firmicutes	0.68	CK6	JX	CK	RSA	BS
BJXCK6	Gemmatimonadota	1.32	CK6	JX	CK	RSA	BS
BJXCK6	Myxococcota	4.02	CK6	JX	CK	RSA	BS
BJXCK6	Nitrospirota	1.17	CK6	JX	CK	RSA	BS
BJXCK6	Alphaproteobacteria	5.36	CK6	JX	CK	RSA	BS
BJXCK6	Gammaproteobacteria	5.12	CK6	JX	CK	RSA	BS
BJXCK6	unclassified	0.33	CK6	JX	CK	RSA	BS
BJXCK6	Others	2.16	CK6	JX	CK	RSA	BS
BJXCK7	Abditibacteriota	0.01	CK7	JX	CK	RSA	BS
BJXCK7	Acidobacteriota	14.8	CK7	JX	CK	RSA	BS
BJXCK7	Actinobacteriota	9.98	CK7	JX	CK	RSA	BS
BJXCK7	Bacteroidota	0.18	CK7	JX	CK	RSA	BS
BJXCK7	Chloroflexi	52.34	CK7	JX	CK	RSA	BS
BJXCK7	Deinococcota	0.01	CK7	JX	CK	RSA	BS
BJXCK7	Firmicutes	0.96	CK7	JX	CK	RSA	BS
BJXCK7	Gemmatimonadota	1.41	CK7	JX	CK	RSA	BS
BJXCK7	Myxococcota	3.55	CK7	JX	CK	RSA	BS
BJXCK7	Nitrospirota	1.33	CK7	JX	CK	RSA	BS
BJXCK7	Alphaproteobacteria	6.07	CK7	JX	CK	RSA	BS
BJXCK7	Gammaproteobacteria	7.05	CK7	JX	CK	RSA	BS
BJXCK7	unclassified	0.15	CK7	JX	CK	RSA	BS
BJXCK7	Others	2.17	CK7	JX	CK	RSA	BS
BJXCK8	Abditibacteriota	0	CK8	JX	CK	RSA	BS
BJXCK8	Acidobacteriota	14.02	CK8	JX	CK	RSA	BS
BJXCK8	Actinobacteriota	11.03	CK8	JX	CK	RSA	BS
BJXCK8	Bacteroidota	0.3	CK8	JX	CK	RSA	BS
BJXCK8	Chloroflexi	50.09	CK8	JX	CK	RSA	BS
BJXCK8	Deinococcota	0	CK8	JX	CK	RSA	BS
BJXCK8	Firmicutes	0.89	CK8	JX	CK	RSA	BS
BJXCK8	Gemmatimonadota	2.64	CK8	JX	CK	RSA	BS
BJXCK8	Myxococcota	3.68	CK8	JX	CK	RSA	BS
BJXCK8	Nitrospirota	1.16	CK8	JX	CK	RSA	BS
BJXCK8	Alphaproteobacteria	6.27	CK8	JX	CK	RSA	BS
BJXCK8	Gammaproteobacteria	6.77	CK8	JX	CK	RSA	BS
BJXCK8	unclassified	0.32	CK8	JX	CK	RSA	BS
BJXCK8	Others	2.82	CK8	JX	CK	RSA	BS
BJXCK9	Abditibacteriota	0.01	CK9	JX	CK	RSA	BS
BJXCK9	Acidobacteriota	16.52	CK9	JX	CK	RSA	BS
BJXCK9	Actinobacteriota	10.82	CK9	JX	CK	RSA	BS
BJXCK9	Bacteroidota	0.54	CK9	JX	CK	RSA	BS
BJXCK9	Chloroflexi	43.25	CK9	JX	CK	RSA	BS
BJXCK9	Deinococcota	0.01	CK9	JX	CK	RSA	BS
BJXCK9	Firmicutes	0.87	CK9	JX	CK	RSA	BS
BJXCK9	Gemmatimonadota	3.31	CK9	JX	CK	RSA	BS
BJXCK9	Myxococcota	4.68	CK9	JX	CK	RSA	BS
BJXCK9	Nitrospirota	1.24	CK9	JX	CK	RSA	BS
BJXCK9	Alphaproteobacteria	6.75	CK9	JX	CK	RSA	BS
BJXCK9	Gammaproteobacteria	7.95	CK9	JX	CK	RSA	BS
BJXCK9	unclassified	0.42	CK9	JX	CK	RSA	BS
BJXCK9	Others	3.62	CK9	JX	CK	RSA	BS
BJXNPK1	Abditibacteriota	0.02	NPK1	JX	NPK	RSA	BS
BJXNPK1	Acidobacteriota	19.32	NPK1	JX	NPK	RSA	BS
BJXNPK1	Actinobacteriota	10.69	NPK1	JX	NPK	RSA	BS
BJXNPK1	Bacteroidota	0.25	NPK1	JX	NPK	RSA	BS
BJXNPK1	Chloroflexi	44.29	NPK1	JX	NPK	RSA	BS
BJXNPK1	Deinococcota	0.01	NPK1	JX	NPK	RSA	BS
BJXNPK1	Firmicutes	1.04	NPK1	JX	NPK	RSA	BS
BJXNPK1	Gemmatimonadota	1.79	NPK1	JX	NPK	RSA	BS
BJXNPK1	Myxococcota	2.6	NPK1	JX	NPK	RSA	BS
BJXNPK1	Nitrospirota	1.27	NPK1	JX	NPK	RSA	BS
BJXNPK1	Alphaproteobacteria	7.08	NPK1	JX	NPK	RSA	BS
BJXNPK1	Gammaproteobacteria	8.51	NPK1	JX	NPK	RSA	BS
BJXNPK1	unclassified	0.38	NPK1	JX	NPK	RSA	BS
BJXNPK1	Others	2.75	NPK1	JX	NPK	RSA	BS
BJXNPK2	Abditibacteriota	0.02	NPK2	JX	NPK	RSA	BS
BJXNPK2	Acidobacteriota	20.85	NPK2	JX	NPK	RSA	BS
BJXNPK2	Actinobacteriota	12.41	NPK2	JX	NPK	RSA	BS
BJXNPK2	Bacteroidota	0.24	NPK2	JX	NPK	RSA	BS
BJXNPK2	Chloroflexi	40.85	NPK2	JX	NPK	RSA	BS
BJXNPK2	Deinococcota	0	NPK2	JX	NPK	RSA	BS
BJXNPK2	Firmicutes	1.42	NPK2	JX	NPK	RSA	BS
BJXNPK2	Gemmatimonadota	1.72	NPK2	JX	NPK	RSA	BS
BJXNPK2	Myxococcota	2.26	NPK2	JX	NPK	RSA	BS
BJXNPK2	Nitrospirota	0.84	NPK2	JX	NPK	RSA	BS
BJXNPK2	Alphaproteobacteria	7.89	NPK2	JX	NPK	RSA	BS
BJXNPK2	Gammaproteobacteria	8.07	NPK2	JX	NPK	RSA	BS
BJXNPK2	unclassified	0.42	NPK2	JX	NPK	RSA	BS
BJXNPK2	Others	3.01	NPK2	JX	NPK	RSA	BS
BJXNPK3	Abditibacteriota	0.01	NPK3	JX	NPK	RSA	BS
BJXNPK3	Acidobacteriota	20.48	NPK3	JX	NPK	RSA	BS
BJXNPK3	Actinobacteriota	13.3	NPK3	JX	NPK	RSA	BS
BJXNPK3	Bacteroidota	0.26	NPK3	JX	NPK	RSA	BS
BJXNPK3	Chloroflexi	41.41	NPK3	JX	NPK	RSA	BS
BJXNPK3	Deinococcota	0	NPK3	JX	NPK	RSA	BS
BJXNPK3	Firmicutes	1.25	NPK3	JX	NPK	RSA	BS
BJXNPK3	Gemmatimonadota	2.15	NPK3	JX	NPK	RSA	BS
BJXNPK3	Myxococcota	2.02	NPK3	JX	NPK	RSA	BS
BJXNPK3	Nitrospirota	1	NPK3	JX	NPK	RSA	BS
BJXNPK3	Alphaproteobacteria	8.07	NPK3	JX	NPK	RSA	BS
BJXNPK3	Gammaproteobacteria	6.94	NPK3	JX	NPK	RSA	BS
BJXNPK3	unclassified	0.25	NPK3	JX	NPK	RSA	BS
BJXNPK3	Others	2.86	NPK3	JX	NPK	RSA	BS
BJXNPK4	Abditibacteriota	0	NPK4	JX	NPK	RSA	BS
BJXNPK4	Acidobacteriota	16.52	NPK4	JX	NPK	RSA	BS
BJXNPK4	Actinobacteriota	12.6	NPK4	JX	NPK	RSA	BS
BJXNPK4	Bacteroidota	0.22	NPK4	JX	NPK	RSA	BS
BJXNPK4	Chloroflexi	51.5	NPK4	JX	NPK	RSA	BS
BJXNPK4	Deinococcota	0.01	NPK4	JX	NPK	RSA	BS
BJXNPK4	Firmicutes	1.3	NPK4	JX	NPK	RSA	BS
BJXNPK4	Gemmatimonadota	1.06	NPK4	JX	NPK	RSA	BS
BJXNPK4	Myxococcota	1.29	NPK4	JX	NPK	RSA	BS
BJXNPK4	Nitrospirota	0.72	NPK4	JX	NPK	RSA	BS
BJXNPK4	Alphaproteobacteria	6.15	NPK4	JX	NPK	RSA	BS
BJXNPK4	Gammaproteobacteria	6.69	NPK4	JX	NPK	RSA	BS
BJXNPK4	unclassified	0.16	NPK4	JX	NPK	RSA	BS
BJXNPK4	Others	1.77	NPK4	JX	NPK	RSA	BS
BJXNPK5	Abditibacteriota	0	NPK5	JX	NPK	RSA	BS
BJXNPK5	Acidobacteriota	15.11	NPK5	JX	NPK	RSA	BS
BJXNPK5	Actinobacteriota	12.27	NPK5	JX	NPK	RSA	BS
BJXNPK5	Bacteroidota	0.2	NPK5	JX	NPK	RSA	BS
BJXNPK5	Chloroflexi	51.8	NPK5	JX	NPK	RSA	BS
BJXNPK5	Deinococcota	0	NPK5	JX	NPK	RSA	BS
BJXNPK5	Firmicutes	1.14	NPK5	JX	NPK	RSA	BS
BJXNPK5	Gemmatimonadota	1.48	NPK5	JX	NPK	RSA	BS
BJXNPK5	Myxococcota	1.5	NPK5	JX	NPK	RSA	BS
BJXNPK5	Nitrospirota	1.39	NPK5	JX	NPK	RSA	BS
BJXNPK5	Alphaproteobacteria	6.57	NPK5	JX	NPK	RSA	BS
BJXNPK5	Gammaproteobacteria	6.38	NPK5	JX	NPK	RSA	BS
BJXNPK5	unclassified	0.18	NPK5	JX	NPK	RSA	BS
BJXNPK5	Others	1.97	NPK5	JX	NPK	RSA	BS
BJXNPK6	Abditibacteriota	0	NPK6	JX	NPK	RSA	BS
BJXNPK6	Acidobacteriota	18.93	NPK6	JX	NPK	RSA	BS
BJXNPK6	Actinobacteriota	12.34	NPK6	JX	NPK	RSA	BS
BJXNPK6	Bacteroidota	0.38	NPK6	JX	NPK	RSA	BS
BJXNPK6	Chloroflexi	47.33	NPK6	JX	NPK	RSA	BS
BJXNPK6	Deinococcota	0.01	NPK6	JX	NPK	RSA	BS
BJXNPK6	Firmicutes	1.35	NPK6	JX	NPK	RSA	BS
BJXNPK6	Gemmatimonadota	1.57	NPK6	JX	NPK	RSA	BS
BJXNPK6	Myxococcota	1.37	NPK6	JX	NPK	RSA	BS
BJXNPK6	Nitrospirota	0.7	NPK6	JX	NPK	RSA	BS
BJXNPK6	Alphaproteobacteria	7.32	NPK6	JX	NPK	RSA	BS
BJXNPK6	Gammaproteobacteria	6.11	NPK6	JX	NPK	RSA	BS
BJXNPK6	unclassified	0.25	NPK6	JX	NPK	RSA	BS
BJXNPK6	Others	2.35	NPK6	JX	NPK	RSA	BS
BJXNPK7	Abditibacteriota	0	NPK7	JX	NPK	RSA	BS
BJXNPK7	Acidobacteriota	16.98	NPK7	JX	NPK	RSA	BS
BJXNPK7	Actinobacteriota	11.25	NPK7	JX	NPK	RSA	BS
BJXNPK7	Bacteroidota	0.29	NPK7	JX	NPK	RSA	BS
BJXNPK7	Chloroflexi	52.53	NPK7	JX	NPK	RSA	BS
BJXNPK7	Deinococcota	0	NPK7	JX	NPK	RSA	BS
BJXNPK7	Firmicutes	1.19	NPK7	JX	NPK	RSA	BS
BJXNPK7	Gemmatimonadota	1.71	NPK7	JX	NPK	RSA	BS
BJXNPK7	Myxococcota	1.51	NPK7	JX	NPK	RSA	BS
BJXNPK7	Nitrospirota	0.57	NPK7	JX	NPK	RSA	BS
BJXNPK7	Alphaproteobacteria	6.79	NPK7	JX	NPK	RSA	BS
BJXNPK7	Gammaproteobacteria	4.67	NPK7	JX	NPK	RSA	BS
BJXNPK7	unclassified	0.21	NPK7	JX	NPK	RSA	BS
BJXNPK7	Others	2.3	NPK7	JX	NPK	RSA	BS
BJXNPK8	Abditibacteriota	0.01	NPK8	JX	NPK	RSA	BS
BJXNPK8	Acidobacteriota	18.67	NPK8	JX	NPK	RSA	BS
BJXNPK8	Actinobacteriota	13.9	NPK8	JX	NPK	RSA	BS
BJXNPK8	Bacteroidota	0.43	NPK8	JX	NPK	RSA	BS
BJXNPK8	Chloroflexi	45.53	NPK8	JX	NPK	RSA	BS
BJXNPK8	Deinococcota	0	NPK8	JX	NPK	RSA	BS
BJXNPK8	Firmicutes	1.31	NPK8	JX	NPK	RSA	BS
BJXNPK8	Gemmatimonadota	2.2	NPK8	JX	NPK	RSA	BS
BJXNPK8	Myxococcota	1.58	NPK8	JX	NPK	RSA	BS
BJXNPK8	Nitrospirota	0.83	NPK8	JX	NPK	RSA	BS
BJXNPK8	Alphaproteobacteria	5.94	NPK8	JX	NPK	RSA	BS
BJXNPK8	Gammaproteobacteria	6.9	NPK8	JX	NPK	RSA	BS
BJXNPK8	unclassified	0.16	NPK8	JX	NPK	RSA	BS
BJXNPK8	Others	2.52	NPK8	JX	NPK	RSA	BS
BJXNPK9	Abditibacteriota	0.01	NPK9	JX	NPK	RSA	BS
BJXNPK9	Acidobacteriota	17.91	NPK9	JX	NPK	RSA	BS
BJXNPK9	Actinobacteriota	14.12	NPK9	JX	NPK	RSA	BS
BJXNPK9	Bacteroidota	0.42	NPK9	JX	NPK	RSA	BS
BJXNPK9	Chloroflexi	46.1	NPK9	JX	NPK	RSA	BS
BJXNPK9	Deinococcota	0.01	NPK9	JX	NPK	RSA	BS
BJXNPK9	Firmicutes	1.47	NPK9	JX	NPK	RSA	BS
BJXNPK9	Gemmatimonadota	2.3	NPK9	JX	NPK	RSA	BS
BJXNPK9	Myxococcota	1.72	NPK9	JX	NPK	RSA	BS
BJXNPK9	Nitrospirota	0.85	NPK9	JX	NPK	RSA	BS
BJXNPK9	Alphaproteobacteria	5.64	NPK9	JX	NPK	RSA	BS
BJXNPK9	Gammaproteobacteria	6.6	NPK9	JX	NPK	RSA	BS
BJXNPK9	unclassified	0.2	NPK9	JX	NPK	RSA	BS
BJXNPK9	Others	2.65	NPK9	JX	NPK	RSA	BS
BJXNPKM1	Abditibacteriota	0.03	NPKM1	JX	NPKM	RSA	BS
BJXNPKM1	Acidobacteriota	8.52	NPKM1	JX	NPKM	RSA	BS
BJXNPKM1	Actinobacteriota	23.67	NPKM1	JX	NPKM	RSA	BS
BJXNPKM1	Bacteroidota	0.84	NPKM1	JX	NPKM	RSA	BS
BJXNPKM1	Chloroflexi	24	NPKM1	JX	NPKM	RSA	BS
BJXNPKM1	Deinococcota	0.02	NPKM1	JX	NPKM	RSA	BS
BJXNPKM1	Firmicutes	4.74	NPKM1	JX	NPKM	RSA	BS
BJXNPKM1	Gemmatimonadota	5.69	NPKM1	JX	NPKM	RSA	BS
BJXNPKM1	Myxococcota	2.58	NPKM1	JX	NPKM	RSA	BS
BJXNPKM1	Nitrospirota	2.74	NPKM1	JX	NPKM	RSA	BS
BJXNPKM1	Alphaproteobacteria	8.38	NPKM1	JX	NPKM	RSA	BS
BJXNPKM1	Gammaproteobacteria	14.08	NPKM1	JX	NPKM	RSA	BS
BJXNPKM1	unclassified	0.23	NPKM1	JX	NPKM	RSA	BS
BJXNPKM1	Others	4.47	NPKM1	JX	NPKM	RSA	BS
BJXNPKM2	Abditibacteriota	0.01	NPKM2	JX	NPKM	RSA	BS
BJXNPKM2	Acidobacteriota	9.51	NPKM2	JX	NPKM	RSA	BS
BJXNPKM2	Actinobacteriota	22.48	NPKM2	JX	NPKM	RSA	BS
BJXNPKM2	Bacteroidota	1.6	NPKM2	JX	NPKM	RSA	BS
BJXNPKM2	Chloroflexi	20.57	NPKM2	JX	NPKM	RSA	BS
BJXNPKM2	Deinococcota	0.01	NPKM2	JX	NPKM	RSA	BS
BJXNPKM2	Firmicutes	5.02	NPKM2	JX	NPKM	RSA	BS
BJXNPKM2	Gemmatimonadota	4.59	NPKM2	JX	NPKM	RSA	BS
BJXNPKM2	Myxococcota	2.99	NPKM2	JX	NPKM	RSA	BS
BJXNPKM2	Nitrospirota	2.94	NPKM2	JX	NPKM	RSA	BS
BJXNPKM2	Alphaproteobacteria	9.13	NPKM2	JX	NPKM	RSA	BS
BJXNPKM2	Gammaproteobacteria	16.16	NPKM2	JX	NPKM	RSA	BS
BJXNPKM2	unclassified	0.29	NPKM2	JX	NPKM	RSA	BS
BJXNPKM2	Others	4.7	NPKM2	JX	NPKM	RSA	BS
BJXNPKM3	Abditibacteriota	0.04	NPKM3	JX	NPKM	RSA	BS
BJXNPKM3	Acidobacteriota	7.96	NPKM3	JX	NPKM	RSA	BS
BJXNPKM3	Actinobacteriota	21.86	NPKM3	JX	NPKM	RSA	BS
BJXNPKM3	Bacteroidota	3.81	NPKM3	JX	NPKM	RSA	BS
BJXNPKM3	Chloroflexi	22.22	NPKM3	JX	NPKM	RSA	BS
BJXNPKM3	Deinococcota	0.02	NPKM3	JX	NPKM	RSA	BS
BJXNPKM3	Firmicutes	4.78	NPKM3	JX	NPKM	RSA	BS
BJXNPKM3	Gemmatimonadota	5.91	NPKM3	JX	NPKM	RSA	BS
BJXNPKM3	Myxococcota	3.1	NPKM3	JX	NPKM	RSA	BS
BJXNPKM3	Nitrospirota	2.14	NPKM3	JX	NPKM	RSA	BS
BJXNPKM3	Alphaproteobacteria	8.93	NPKM3	JX	NPKM	RSA	BS
BJXNPKM3	Gammaproteobacteria	14.39	NPKM3	JX	NPKM	RSA	BS
BJXNPKM3	unclassified	0.22	NPKM3	JX	NPKM	RSA	BS
BJXNPKM3	Others	4.63	NPKM3	JX	NPKM	RSA	BS
BJXNPKM4	Abditibacteriota	0.02	NPKM4	JX	NPKM	RSA	BS
BJXNPKM4	Acidobacteriota	8.75	NPKM4	JX	NPKM	RSA	BS
BJXNPKM4	Actinobacteriota	23.82	NPKM4	JX	NPKM	RSA	BS
BJXNPKM4	Bacteroidota	1.37	NPKM4	JX	NPKM	RSA	BS
BJXNPKM4	Chloroflexi	20.39	NPKM4	JX	NPKM	RSA	BS
BJXNPKM4	Deinococcota	0.01	NPKM4	JX	NPKM	RSA	BS
BJXNPKM4	Firmicutes	4.33	NPKM4	JX	NPKM	RSA	BS
BJXNPKM4	Gemmatimonadota	4.83	NPKM4	JX	NPKM	RSA	BS
BJXNPKM4	Myxococcota	3.19	NPKM4	JX	NPKM	RSA	BS
BJXNPKM4	Nitrospirota	2.3	NPKM4	JX	NPKM	RSA	BS
BJXNPKM4	Alphaproteobacteria	9.36	NPKM4	JX	NPKM	RSA	BS
BJXNPKM4	Gammaproteobacteria	16.24	NPKM4	JX	NPKM	RSA	BS
BJXNPKM4	unclassified	0.21	NPKM4	JX	NPKM	RSA	BS
BJXNPKM4	Others	5.19	NPKM4	JX	NPKM	RSA	BS
BJXNPKM5	Abditibacteriota	0.02	NPKM5	JX	NPKM	RSA	BS
BJXNPKM5	Acidobacteriota	8.54	NPKM5	JX	NPKM	RSA	BS
BJXNPKM5	Actinobacteriota	23.77	NPKM5	JX	NPKM	RSA	BS
BJXNPKM5	Bacteroidota	1.17	NPKM5	JX	NPKM	RSA	BS
BJXNPKM5	Chloroflexi	20.02	NPKM5	JX	NPKM	RSA	BS
BJXNPKM5	Deinococcota	0.01	NPKM5	JX	NPKM	RSA	BS
BJXNPKM5	Firmicutes	4.32	NPKM5	JX	NPKM	RSA	BS
BJXNPKM5	Gemmatimonadota	5.45	NPKM5	JX	NPKM	RSA	BS
BJXNPKM5	Myxococcota	3.15	NPKM5	JX	NPKM	RSA	BS
BJXNPKM5	Nitrospirota	2.45	NPKM5	JX	NPKM	RSA	BS
BJXNPKM5	Alphaproteobacteria	9.33	NPKM5	JX	NPKM	RSA	BS
BJXNPKM5	Gammaproteobacteria	16.73	NPKM5	JX	NPKM	RSA	BS
BJXNPKM5	unclassified	0.22	NPKM5	JX	NPKM	RSA	BS
BJXNPKM5	Others	4.83	NPKM5	JX	NPKM	RSA	BS
BJXNPKM6	Abditibacteriota	0.01	NPKM6	JX	NPKM	RSA	BS
BJXNPKM6	Acidobacteriota	8.25	NPKM6	JX	NPKM	RSA	BS
BJXNPKM6	Actinobacteriota	22.7	NPKM6	JX	NPKM	RSA	BS
BJXNPKM6	Bacteroidota	1.38	NPKM6	JX	NPKM	RSA	BS
BJXNPKM6	Chloroflexi	22.15	NPKM6	JX	NPKM	RSA	BS
BJXNPKM6	Deinococcota	0	NPKM6	JX	NPKM	RSA	BS
BJXNPKM6	Firmicutes	5.46	NPKM6	JX	NPKM	RSA	BS
BJXNPKM6	Gemmatimonadota	4.36	NPKM6	JX	NPKM	RSA	BS
BJXNPKM6	Myxococcota	2.88	NPKM6	JX	NPKM	RSA	BS
BJXNPKM6	Nitrospirota	2.48	NPKM6	JX	NPKM	RSA	BS
BJXNPKM6	Alphaproteobacteria	9.11	NPKM6	JX	NPKM	RSA	BS
BJXNPKM6	Gammaproteobacteria	16.27	NPKM6	JX	NPKM	RSA	BS
BJXNPKM6	unclassified	0.27	NPKM6	JX	NPKM	RSA	BS
BJXNPKM6	Others	4.68	NPKM6	JX	NPKM	RSA	BS
BJXNPKM7	Abditibacteriota	0.02	NPKM7	JX	NPKM	RSA	BS
BJXNPKM7	Acidobacteriota	8.77	NPKM7	JX	NPKM	RSA	BS
BJXNPKM7	Actinobacteriota	25.12	NPKM7	JX	NPKM	RSA	BS
BJXNPKM7	Bacteroidota	0.71	NPKM7	JX	NPKM	RSA	BS
BJXNPKM7	Chloroflexi	19.53	NPKM7	JX	NPKM	RSA	BS
BJXNPKM7	Deinococcota	0.01	NPKM7	JX	NPKM	RSA	BS
BJXNPKM7	Firmicutes	4.42	NPKM7	JX	NPKM	RSA	BS
BJXNPKM7	Gemmatimonadota	4.5	NPKM7	JX	NPKM	RSA	BS
BJXNPKM7	Myxococcota	3.05	NPKM7	JX	NPKM	RSA	BS
BJXNPKM7	Nitrospirota	2.81	NPKM7	JX	NPKM	RSA	BS
BJXNPKM7	Alphaproteobacteria	9.98	NPKM7	JX	NPKM	RSA	BS
BJXNPKM7	Gammaproteobacteria	16.66	NPKM7	JX	NPKM	RSA	BS
BJXNPKM7	unclassified	0.17	NPKM7	JX	NPKM	RSA	BS
BJXNPKM7	Others	4.26	NPKM7	JX	NPKM	RSA	BS
BJXNPKM8	Abditibacteriota	0.02	NPKM8	JX	NPKM	RSA	BS
BJXNPKM8	Acidobacteriota	5.36	NPKM8	JX	NPKM	RSA	BS
BJXNPKM8	Actinobacteriota	23.65	NPKM8	JX	NPKM	RSA	BS
BJXNPKM8	Bacteroidota	2.48	NPKM8	JX	NPKM	RSA	BS
BJXNPKM8	Chloroflexi	23.75	NPKM8	JX	NPKM	RSA	BS
BJXNPKM8	Deinococcota	0.01	NPKM8	JX	NPKM	RSA	BS
BJXNPKM8	Firmicutes	5.21	NPKM8	JX	NPKM	RSA	BS
BJXNPKM8	Gemmatimonadota	6.66	NPKM8	JX	NPKM	RSA	BS
BJXNPKM8	Myxococcota	3.08	NPKM8	JX	NPKM	RSA	BS
BJXNPKM8	Nitrospirota	1.8	NPKM8	JX	NPKM	RSA	BS
BJXNPKM8	Alphaproteobacteria	9.37	NPKM8	JX	NPKM	RSA	BS
BJXNPKM8	Gammaproteobacteria	13.58	NPKM8	JX	NPKM	RSA	BS
BJXNPKM8	unclassified	0.2	NPKM8	JX	NPKM	RSA	BS
BJXNPKM8	Others	4.84	NPKM8	JX	NPKM	RSA	BS
BJXNPKM9	Abditibacteriota	0.05	NPKM9	JX	NPKM	RSA	BS
BJXNPKM9	Acidobacteriota	8.18	NPKM9	JX	NPKM	RSA	BS
BJXNPKM9	Actinobacteriota	22.45	NPKM9	JX	NPKM	RSA	BS
BJXNPKM9	Bacteroidota	1.83	NPKM9	JX	NPKM	RSA	BS
BJXNPKM9	Chloroflexi	23.88	NPKM9	JX	NPKM	RSA	BS
BJXNPKM9	Deinococcota	0.01	NPKM9	JX	NPKM	RSA	BS
BJXNPKM9	Firmicutes	4.69	NPKM9	JX	NPKM	RSA	BS
BJXNPKM9	Gemmatimonadota	3.81	NPKM9	JX	NPKM	RSA	BS
BJXNPKM9	Myxococcota	3.23	NPKM9	JX	NPKM	RSA	BS
BJXNPKM9	Nitrospirota	2.53	NPKM9	JX	NPKM	RSA	BS
BJXNPKM9	Alphaproteobacteria	9.09	NPKM9	JX	NPKM	RSA	BS
BJXNPKM9	Gammaproteobacteria	16.04	NPKM9	JX	NPKM	RSA	BS
BJXNPKM9	unclassified	0.22	NPKM9	JX	NPKM	RSA	BS
BJXNPKM9	Others	4	NPKM9	JX	NPKM	RSA	BS
BQYCK1	Abditibacteriota	0.01	CK1	QY	CK	RSA	BS
BQYCK1	Acidobacteriota	15.63	CK1	QY	CK	RSA	BS
BQYCK1	Actinobacteriota	24.49	CK1	QY	CK	RSA	BS
BQYCK1	Bacteroidota	0.37	CK1	QY	CK	RSA	BS
BQYCK1	Chloroflexi	26.82	CK1	QY	CK	RSA	BS
BQYCK1	Deinococcota	0	CK1	QY	CK	RSA	BS
BQYCK1	Firmicutes	1.26	CK1	QY	CK	RSA	BS
BQYCK1	Gemmatimonadota	3.74	CK1	QY	CK	RSA	BS
BQYCK1	Myxococcota	3.87	CK1	QY	CK	RSA	BS
BQYCK1	Nitrospirota	1.72	CK1	QY	CK	RSA	BS
BQYCK1	Alphaproteobacteria	9.53	CK1	QY	CK	RSA	BS
BQYCK1	Gammaproteobacteria	8.63	CK1	QY	CK	RSA	BS
BQYCK1	unclassified	0.23	CK1	QY	CK	RSA	BS
BQYCK1	Others	3.71	CK1	QY	CK	RSA	BS
BQYCK2	Abditibacteriota	0	CK2	QY	CK	RSA	BS
BQYCK2	Acidobacteriota	12.51	CK2	QY	CK	RSA	BS
BQYCK2	Actinobacteriota	24.02	CK2	QY	CK	RSA	BS
BQYCK2	Bacteroidota	0.8	CK2	QY	CK	RSA	BS
BQYCK2	Chloroflexi	27.74	CK2	QY	CK	RSA	BS
BQYCK2	Deinococcota	0.01	CK2	QY	CK	RSA	BS
BQYCK2	Firmicutes	1.63	CK2	QY	CK	RSA	BS
BQYCK2	Gemmatimonadota	5.17	CK2	QY	CK	RSA	BS
BQYCK2	Myxococcota	4.19	CK2	QY	CK	RSA	BS
BQYCK2	Nitrospirota	1.38	CK2	QY	CK	RSA	BS
BQYCK2	Alphaproteobacteria	8.79	CK2	QY	CK	RSA	BS
BQYCK2	Gammaproteobacteria	9.33	CK2	QY	CK	RSA	BS
BQYCK2	unclassified	0.22	CK2	QY	CK	RSA	BS
BQYCK2	Others	4.21	CK2	QY	CK	RSA	BS
BQYCK3	Abditibacteriota	0.01	CK3	QY	CK	RSA	BS
BQYCK3	Acidobacteriota	13.34	CK3	QY	CK	RSA	BS
BQYCK3	Actinobacteriota	23.62	CK3	QY	CK	RSA	BS
BQYCK3	Bacteroidota	0.93	CK3	QY	CK	RSA	BS
BQYCK3	Chloroflexi	29.3	CK3	QY	CK	RSA	BS
BQYCK3	Deinococcota	0.01	CK3	QY	CK	RSA	BS
BQYCK3	Firmicutes	1.22	CK3	QY	CK	RSA	BS
BQYCK3	Gemmatimonadota	5.19	CK3	QY	CK	RSA	BS
BQYCK3	Myxococcota	3.43	CK3	QY	CK	RSA	BS
BQYCK3	Nitrospirota	1.46	CK3	QY	CK	RSA	BS
BQYCK3	Alphaproteobacteria	8.9	CK3	QY	CK	RSA	BS
BQYCK3	Gammaproteobacteria	9.21	CK3	QY	CK	RSA	BS
BQYCK3	unclassified	0.21	CK3	QY	CK	RSA	BS
BQYCK3	Others	3.15	CK3	QY	CK	RSA	BS
BQYCK4	Abditibacteriota	0	CK4	QY	CK	RSA	BS
BQYCK4	Acidobacteriota	14.07	CK4	QY	CK	RSA	BS
BQYCK4	Actinobacteriota	24.18	CK4	QY	CK	RSA	BS
BQYCK4	Bacteroidota	0.37	CK4	QY	CK	RSA	BS
BQYCK4	Chloroflexi	24.97	CK4	QY	CK	RSA	BS
BQYCK4	Deinococcota	0	CK4	QY	CK	RSA	BS
BQYCK4	Firmicutes	1.31	CK4	QY	CK	RSA	BS
BQYCK4	Gemmatimonadota	5.38	CK4	QY	CK	RSA	BS
BQYCK4	Myxococcota	3.93	CK4	QY	CK	RSA	BS
BQYCK4	Nitrospirota	1.58	CK4	QY	CK	RSA	BS
BQYCK4	Alphaproteobacteria	9.45	CK4	QY	CK	RSA	BS
BQYCK4	Gammaproteobacteria	10.61	CK4	QY	CK	RSA	BS
BQYCK4	unclassified	0.15	CK4	QY	CK	RSA	BS
BQYCK4	Others	3.99	CK4	QY	CK	RSA	BS
BQYCK5	Abditibacteriota	0.01	CK5	QY	CK	RSA	BS
BQYCK5	Acidobacteriota	13.72	CK5	QY	CK	RSA	BS
BQYCK5	Actinobacteriota	25.65	CK5	QY	CK	RSA	BS
BQYCK5	Bacteroidota	0.23	CK5	QY	CK	RSA	BS
BQYCK5	Chloroflexi	27.86	CK5	QY	CK	RSA	BS
BQYCK5	Deinococcota	0	CK5	QY	CK	RSA	BS
BQYCK5	Firmicutes	1.29	CK5	QY	CK	RSA	BS
BQYCK5	Gemmatimonadota	4.4	CK5	QY	CK	RSA	BS
BQYCK5	Myxococcota	3.36	CK5	QY	CK	RSA	BS
BQYCK5	Nitrospirota	1.63	CK5	QY	CK	RSA	BS
BQYCK5	Alphaproteobacteria	9.07	CK5	QY	CK	RSA	BS
BQYCK5	Gammaproteobacteria	9.88	CK5	QY	CK	RSA	BS
BQYCK5	unclassified	0.13	CK5	QY	CK	RSA	BS
BQYCK5	Others	2.76	CK5	QY	CK	RSA	BS
BQYCK6	Abditibacteriota	0	CK6	QY	CK	RSA	BS
BQYCK6	Acidobacteriota	12.2	CK6	QY	CK	RSA	BS
BQYCK6	Actinobacteriota	26.4	CK6	QY	CK	RSA	BS
BQYCK6	Bacteroidota	0.27	CK6	QY	CK	RSA	BS
BQYCK6	Chloroflexi	26.67	CK6	QY	CK	RSA	BS
BQYCK6	Deinococcota	0	CK6	QY	CK	RSA	BS
BQYCK6	Firmicutes	1.41	CK6	QY	CK	RSA	BS
BQYCK6	Gemmatimonadota	4.87	CK6	QY	CK	RSA	BS
BQYCK6	Myxococcota	3.57	CK6	QY	CK	RSA	BS
BQYCK6	Nitrospirota	1.97	CK6	QY	CK	RSA	BS
BQYCK6	Alphaproteobacteria	9.05	CK6	QY	CK	RSA	BS
BQYCK6	Gammaproteobacteria	10.16	CK6	QY	CK	RSA	BS
BQYCK6	unclassified	0.17	CK6	QY	CK	RSA	BS
BQYCK6	Others	3.26	CK6	QY	CK	RSA	BS
BQYCK7	Abditibacteriota	0	CK7	QY	CK	RSA	BS
BQYCK7	Acidobacteriota	13.32	CK7	QY	CK	RSA	BS
BQYCK7	Actinobacteriota	23.93	CK7	QY	CK	RSA	BS
BQYCK7	Bacteroidota	0.23	CK7	QY	CK	RSA	BS
BQYCK7	Chloroflexi	31.15	CK7	QY	CK	RSA	BS
BQYCK7	Deinococcota	0	CK7	QY	CK	RSA	BS
BQYCK7	Firmicutes	0.98	CK7	QY	CK	RSA	BS
BQYCK7	Gemmatimonadota	4.73	CK7	QY	CK	RSA	BS
BQYCK7	Myxococcota	3.35	CK7	QY	CK	RSA	BS
BQYCK7	Nitrospirota	1.56	CK7	QY	CK	RSA	BS
BQYCK7	Alphaproteobacteria	8.66	CK7	QY	CK	RSA	BS
BQYCK7	Gammaproteobacteria	9.14	CK7	QY	CK	RSA	BS
BQYCK7	unclassified	0.16	CK7	QY	CK	RSA	BS
BQYCK7	Others	2.77	CK7	QY	CK	RSA	BS
BQYCK8	Abditibacteriota	0.01	CK8	QY	CK	RSA	BS
BQYCK8	Acidobacteriota	8.09	CK8	QY	CK	RSA	BS
BQYCK8	Actinobacteriota	30.52	CK8	QY	CK	RSA	BS
BQYCK8	Bacteroidota	1.49	CK8	QY	CK	RSA	BS
BQYCK8	Chloroflexi	22.24	CK8	QY	CK	RSA	BS
BQYCK8	Deinococcota	0.01	CK8	QY	CK	RSA	BS
BQYCK8	Firmicutes	1.42	CK8	QY	CK	RSA	BS
BQYCK8	Gemmatimonadota	7.58	CK8	QY	CK	RSA	BS
BQYCK8	Myxococcota	3.89	CK8	QY	CK	RSA	BS
BQYCK8	Nitrospirota	1.43	CK8	QY	CK	RSA	BS
BQYCK8	Alphaproteobacteria	8.9	CK8	QY	CK	RSA	BS
BQYCK8	Gammaproteobacteria	10.99	CK8	QY	CK	RSA	BS
BQYCK8	unclassified	0.21	CK8	QY	CK	RSA	BS
BQYCK8	Others	3.23	CK8	QY	CK	RSA	BS
BQYCK9	Abditibacteriota	0.01	CK9	QY	CK	RSA	BS
BQYCK9	Acidobacteriota	10.62	CK9	QY	CK	RSA	BS
BQYCK9	Actinobacteriota	26.02	CK9	QY	CK	RSA	BS
BQYCK9	Bacteroidota	0.83	CK9	QY	CK	RSA	BS
BQYCK9	Chloroflexi	30.58	CK9	QY	CK	RSA	BS
BQYCK9	Deinococcota	0.01	CK9	QY	CK	RSA	BS
BQYCK9	Firmicutes	1.17	CK9	QY	CK	RSA	BS
BQYCK9	Gemmatimonadota	4.69	CK9	QY	CK	RSA	BS
BQYCK9	Myxococcota	3.14	CK9	QY	CK	RSA	BS
BQYCK9	Nitrospirota	1.24	CK9	QY	CK	RSA	BS
BQYCK9	Alphaproteobacteria	8.76	CK9	QY	CK	RSA	BS
BQYCK9	Gammaproteobacteria	8.42	CK9	QY	CK	RSA	BS
BQYCK9	unclassified	0.38	CK9	QY	CK	RSA	BS
BQYCK9	Others	4.12	CK9	QY	CK	RSA	BS
BQYNPK1	Abditibacteriota	0	NPK1	QY	NPK	RSA	BS
BQYNPK1	Acidobacteriota	22.21	NPK1	QY	NPK	RSA	BS
BQYNPK1	Actinobacteriota	27.95	NPK1	QY	NPK	RSA	BS
BQYNPK1	Bacteroidota	0.85	NPK1	QY	NPK	RSA	BS
BQYNPK1	Chloroflexi	20.01	NPK1	QY	NPK	RSA	BS
BQYNPK1	Deinococcota	0	NPK1	QY	NPK	RSA	BS
BQYNPK1	Firmicutes	2.11	NPK1	QY	NPK	RSA	BS
BQYNPK1	Gemmatimonadota	2.56	NPK1	QY	NPK	RSA	BS
BQYNPK1	Myxococcota	1.43	NPK1	QY	NPK	RSA	BS
BQYNPK1	Nitrospirota	1.89	NPK1	QY	NPK	RSA	BS
BQYNPK1	Alphaproteobacteria	10.52	NPK1	QY	NPK	RSA	BS
BQYNPK1	Gammaproteobacteria	7.42	NPK1	QY	NPK	RSA	BS
BQYNPK1	unclassified	0.23	NPK1	QY	NPK	RSA	BS
BQYNPK1	Others	2.82	NPK1	QY	NPK	RSA	BS
BQYNPK2	Abditibacteriota	0	NPK2	QY	NPK	RSA	BS
BQYNPK2	Acidobacteriota	21.92	NPK2	QY	NPK	RSA	BS
BQYNPK2	Actinobacteriota	31.1	NPK2	QY	NPK	RSA	BS
BQYNPK2	Bacteroidota	0.82	NPK2	QY	NPK	RSA	BS
BQYNPK2	Chloroflexi	20.67	NPK2	QY	NPK	RSA	BS
BQYNPK2	Deinococcota	0	NPK2	QY	NPK	RSA	BS
BQYNPK2	Firmicutes	1.94	NPK2	QY	NPK	RSA	BS
BQYNPK2	Gemmatimonadota	1.35	NPK2	QY	NPK	RSA	BS
BQYNPK2	Myxococcota	1.08	NPK2	QY	NPK	RSA	BS
BQYNPK2	Nitrospirota	1.19	NPK2	QY	NPK	RSA	BS
BQYNPK2	Alphaproteobacteria	9.45	NPK2	QY	NPK	RSA	BS
BQYNPK2	Gammaproteobacteria	8.19	NPK2	QY	NPK	RSA	BS
BQYNPK2	unclassified	0.12	NPK2	QY	NPK	RSA	BS
BQYNPK2	Others	2.16	NPK2	QY	NPK	RSA	BS
BQYNPK3	Abditibacteriota	0	NPK3	QY	NPK	RSA	BS
BQYNPK3	Acidobacteriota	23.96	NPK3	QY	NPK	RSA	BS
BQYNPK3	Actinobacteriota	25.83	NPK3	QY	NPK	RSA	BS
BQYNPK3	Bacteroidota	0.78	NPK3	QY	NPK	RSA	BS
BQYNPK3	Chloroflexi	22.98	NPK3	QY	NPK	RSA	BS
BQYNPK3	Deinococcota	0	NPK3	QY	NPK	RSA	BS
BQYNPK3	Firmicutes	2.32	NPK3	QY	NPK	RSA	BS
BQYNPK3	Gemmatimonadota	1.4	NPK3	QY	NPK	RSA	BS
BQYNPK3	Myxococcota	0.86	NPK3	QY	NPK	RSA	BS
BQYNPK3	Nitrospirota	1.51	NPK3	QY	NPK	RSA	BS
BQYNPK3	Alphaproteobacteria	10.16	NPK3	QY	NPK	RSA	BS
BQYNPK3	Gammaproteobacteria	7.75	NPK3	QY	NPK	RSA	BS
BQYNPK3	unclassified	0.11	NPK3	QY	NPK	RSA	BS
BQYNPK3	Others	2.33	NPK3	QY	NPK	RSA	BS
BQYNPK4	Abditibacteriota	0	NPK4	QY	NPK	RSA	BS
BQYNPK4	Acidobacteriota	19.2	NPK4	QY	NPK	RSA	BS
BQYNPK4	Actinobacteriota	27.42	NPK4	QY	NPK	RSA	BS
BQYNPK4	Bacteroidota	0.35	NPK4	QY	NPK	RSA	BS
BQYNPK4	Chloroflexi	18.77	NPK4	QY	NPK	RSA	BS
BQYNPK4	Deinococcota	0	NPK4	QY	NPK	RSA	BS
BQYNPK4	Firmicutes	2.4	NPK4	QY	NPK	RSA	BS
BQYNPK4	Gemmatimonadota	1.09	NPK4	QY	NPK	RSA	BS
BQYNPK4	Myxococcota	0.43	NPK4	QY	NPK	RSA	BS
BQYNPK4	Nitrospirota	0.42	NPK4	QY	NPK	RSA	BS
BQYNPK4	Alphaproteobacteria	7.56	NPK4	QY	NPK	RSA	BS
BQYNPK4	Gammaproteobacteria	20.69	NPK4	QY	NPK	RSA	BS
BQYNPK4	unclassified	0.09	NPK4	QY	NPK	RSA	BS
BQYNPK4	Others	1.56	NPK4	QY	NPK	RSA	BS
BQYNPK5	Abditibacteriota	0	NPK5	QY	NPK	RSA	BS
BQYNPK5	Acidobacteriota	22.95	NPK5	QY	NPK	RSA	BS
BQYNPK5	Actinobacteriota	30.01	NPK5	QY	NPK	RSA	BS
BQYNPK5	Bacteroidota	0.6	NPK5	QY	NPK	RSA	BS
BQYNPK5	Chloroflexi	16.33	NPK5	QY	NPK	RSA	BS
BQYNPK5	Deinococcota	0	NPK5	QY	NPK	RSA	BS
BQYNPK5	Firmicutes	2.02	NPK5	QY	NPK	RSA	BS
BQYNPK5	Gemmatimonadota	1.31	NPK5	QY	NPK	RSA	BS
BQYNPK5	Myxococcota	0.68	NPK5	QY	NPK	RSA	BS
BQYNPK5	Nitrospirota	1.68	NPK5	QY	NPK	RSA	BS
BQYNPK5	Alphaproteobacteria	10.46	NPK5	QY	NPK	RSA	BS
BQYNPK5	Gammaproteobacteria	11.99	NPK5	QY	NPK	RSA	BS
BQYNPK5	unclassified	0.11	NPK5	QY	NPK	RSA	BS
BQYNPK5	Others	1.86	NPK5	QY	NPK	RSA	BS
BQYNPK6	Abditibacteriota	0	NPK6	QY	NPK	RSA	BS
BQYNPK6	Acidobacteriota	20.64	NPK6	QY	NPK	RSA	BS
BQYNPK6	Actinobacteriota	29.67	NPK6	QY	NPK	RSA	BS
BQYNPK6	Bacteroidota	1.09	NPK6	QY	NPK	RSA	BS
BQYNPK6	Chloroflexi	19.63	NPK6	QY	NPK	RSA	BS
BQYNPK6	Deinococcota	0	NPK6	QY	NPK	RSA	BS
BQYNPK6	Firmicutes	2.25	NPK6	QY	NPK	RSA	BS
BQYNPK6	Gemmatimonadota	1.08	NPK6	QY	NPK	RSA	BS
BQYNPK6	Myxococcota	0.7	NPK6	QY	NPK	RSA	BS
BQYNPK6	Nitrospirota	1.08	NPK6	QY	NPK	RSA	BS
BQYNPK6	Alphaproteobacteria	10.99	NPK6	QY	NPK	RSA	BS
BQYNPK6	Gammaproteobacteria	10.33	NPK6	QY	NPK	RSA	BS
BQYNPK6	unclassified	0.15	NPK6	QY	NPK	RSA	BS
BQYNPK6	Others	2.4	NPK6	QY	NPK	RSA	BS
BQYNPK7	Abditibacteriota	0	NPK7	QY	NPK	RSA	BS
BQYNPK7	Acidobacteriota	16.08	NPK7	QY	NPK	RSA	BS
BQYNPK7	Actinobacteriota	32.93	NPK7	QY	NPK	RSA	BS
BQYNPK7	Bacteroidota	0.72	NPK7	QY	NPK	RSA	BS
BQYNPK7	Chloroflexi	24.5	NPK7	QY	NPK	RSA	BS
BQYNPK7	Deinococcota	0	NPK7	QY	NPK	RSA	BS
BQYNPK7	Firmicutes	2.36	NPK7	QY	NPK	RSA	BS
BQYNPK7	Gemmatimonadota	0.83	NPK7	QY	NPK	RSA	BS
BQYNPK7	Myxococcota	0.71	NPK7	QY	NPK	RSA	BS
BQYNPK7	Nitrospirota	0.72	NPK7	QY	NPK	RSA	BS
BQYNPK7	Alphaproteobacteria	11.19	NPK7	QY	NPK	RSA	BS
BQYNPK7	Gammaproteobacteria	7.72	NPK7	QY	NPK	RSA	BS
BQYNPK7	unclassified	0.14	NPK7	QY	NPK	RSA	BS
BQYNPK7	Others	2.08	NPK7	QY	NPK	RSA	BS
BQYNPK8	Abditibacteriota	0	NPK8	QY	NPK	RSA	BS
BQYNPK8	Acidobacteriota	23.63	NPK8	QY	NPK	RSA	BS
BQYNPK8	Actinobacteriota	28.94	NPK8	QY	NPK	RSA	BS
BQYNPK8	Bacteroidota	0.94	NPK8	QY	NPK	RSA	BS
BQYNPK8	Chloroflexi	18.6	NPK8	QY	NPK	RSA	BS
BQYNPK8	Deinococcota	0	NPK8	QY	NPK	RSA	BS
BQYNPK8	Firmicutes	1.44	NPK8	QY	NPK	RSA	BS
BQYNPK8	Gemmatimonadota	1.44	NPK8	QY	NPK	RSA	BS
BQYNPK8	Myxococcota	0.92	NPK8	QY	NPK	RSA	BS
BQYNPK8	Nitrospirota	1.35	NPK8	QY	NPK	RSA	BS
BQYNPK8	Alphaproteobacteria	10.62	NPK8	QY	NPK	RSA	BS
BQYNPK8	Gammaproteobacteria	9.7	NPK8	QY	NPK	RSA	BS
BQYNPK8	unclassified	0.16	NPK8	QY	NPK	RSA	BS
BQYNPK8	Others	2.25	NPK8	QY	NPK	RSA	BS
BQYNPK9	Abditibacteriota	0	NPK9	QY	NPK	RSA	BS
BQYNPK9	Acidobacteriota	20.33	NPK9	QY	NPK	RSA	BS
BQYNPK9	Actinobacteriota	28.04	NPK9	QY	NPK	RSA	BS
BQYNPK9	Bacteroidota	1.3	NPK9	QY	NPK	RSA	BS
BQYNPK9	Chloroflexi	23.54	NPK9	QY	NPK	RSA	BS
BQYNPK9	Deinococcota	0.01	NPK9	QY	NPK	RSA	BS
BQYNPK9	Firmicutes	1.64	NPK9	QY	NPK	RSA	BS
BQYNPK9	Gemmatimonadota	1.27	NPK9	QY	NPK	RSA	BS
BQYNPK9	Myxococcota	1.12	NPK9	QY	NPK	RSA	BS
BQYNPK9	Nitrospirota	1.17	NPK9	QY	NPK	RSA	BS
BQYNPK9	Alphaproteobacteria	9.77	NPK9	QY	NPK	RSA	BS
BQYNPK9	Gammaproteobacteria	8.99	NPK9	QY	NPK	RSA	BS
BQYNPK9	unclassified	0.22	NPK9	QY	NPK	RSA	BS
BQYNPK9	Others	2.61	NPK9	QY	NPK	RSA	BS
BQYNPKM1	Abditibacteriota	0.01	NPKM1	QY	NPKM	RSA	BS
BQYNPKM1	Acidobacteriota	8.62	NPKM1	QY	NPKM	RSA	BS
BQYNPKM1	Actinobacteriota	29.77	NPKM1	QY	NPKM	RSA	BS
BQYNPKM1	Bacteroidota	1.44	NPKM1	QY	NPKM	RSA	BS
BQYNPKM1	Chloroflexi	16.38	NPKM1	QY	NPKM	RSA	BS
BQYNPKM1	Deinococcota	0	NPKM1	QY	NPKM	RSA	BS
BQYNPKM1	Firmicutes	4.25	NPKM1	QY	NPKM	RSA	BS
BQYNPKM1	Gemmatimonadota	5.47	NPKM1	QY	NPKM	RSA	BS
BQYNPKM1	Myxococcota	3.36	NPKM1	QY	NPKM	RSA	BS
BQYNPKM1	Nitrospirota	2.68	NPKM1	QY	NPKM	RSA	BS
BQYNPKM1	Alphaproteobacteria	9.82	NPKM1	QY	NPKM	RSA	BS
BQYNPKM1	Gammaproteobacteria	11.89	NPKM1	QY	NPKM	RSA	BS
BQYNPKM1	unclassified	0.28	NPKM1	QY	NPKM	RSA	BS
BQYNPKM1	Others	6.03	NPKM1	QY	NPKM	RSA	BS
BQYNPKM2	Abditibacteriota	0	NPKM2	QY	NPKM	RSA	BS
BQYNPKM2	Acidobacteriota	7.23	NPKM2	QY	NPKM	RSA	BS
BQYNPKM2	Actinobacteriota	30.58	NPKM2	QY	NPKM	RSA	BS
BQYNPKM2	Bacteroidota	2.18	NPKM2	QY	NPKM	RSA	BS
BQYNPKM2	Chloroflexi	14.29	NPKM2	QY	NPKM	RSA	BS
BQYNPKM2	Deinococcota	0	NPKM2	QY	NPKM	RSA	BS
BQYNPKM2	Firmicutes	4.95	NPKM2	QY	NPKM	RSA	BS
BQYNPKM2	Gemmatimonadota	5.6	NPKM2	QY	NPKM	RSA	BS
BQYNPKM2	Myxococcota	3.93	NPKM2	QY	NPKM	RSA	BS
BQYNPKM2	Nitrospirota	2.29	NPKM2	QY	NPKM	RSA	BS
BQYNPKM2	Alphaproteobacteria	10.41	NPKM2	QY	NPKM	RSA	BS
BQYNPKM2	Gammaproteobacteria	12.57	NPKM2	QY	NPKM	RSA	BS
BQYNPKM2	unclassified	0.23	NPKM2	QY	NPKM	RSA	BS
BQYNPKM2	Others	5.73	NPKM2	QY	NPKM	RSA	BS
BQYNPKM3	Abditibacteriota	0.01	NPKM3	QY	NPKM	RSA	BS
BQYNPKM3	Acidobacteriota	6.45	NPKM3	QY	NPKM	RSA	BS
BQYNPKM3	Actinobacteriota	27.77	NPKM3	QY	NPKM	RSA	BS
BQYNPKM3	Bacteroidota	5.63	NPKM3	QY	NPKM	RSA	BS
BQYNPKM3	Chloroflexi	15.48	NPKM3	QY	NPKM	RSA	BS
BQYNPKM3	Deinococcota	0	NPKM3	QY	NPKM	RSA	BS
BQYNPKM3	Firmicutes	4.96	NPKM3	QY	NPKM	RSA	BS
BQYNPKM3	Gemmatimonadota	5.75	NPKM3	QY	NPKM	RSA	BS
BQYNPKM3	Myxococcota	4.08	NPKM3	QY	NPKM	RSA	BS
BQYNPKM3	Nitrospirota	2.2	NPKM3	QY	NPKM	RSA	BS
BQYNPKM3	Alphaproteobacteria	9.43	NPKM3	QY	NPKM	RSA	BS
BQYNPKM3	Gammaproteobacteria	12.26	NPKM3	QY	NPKM	RSA	BS
BQYNPKM3	unclassified	0.26	NPKM3	QY	NPKM	RSA	BS
BQYNPKM3	Others	5.72	NPKM3	QY	NPKM	RSA	BS
BQYNPKM4	Abditibacteriota	0.01	NPKM4	QY	NPKM	RSA	BS
BQYNPKM4	Acidobacteriota	7.65	NPKM4	QY	NPKM	RSA	BS
BQYNPKM4	Actinobacteriota	29.58	NPKM4	QY	NPKM	RSA	BS
BQYNPKM4	Bacteroidota	2.59	NPKM4	QY	NPKM	RSA	BS
BQYNPKM4	Chloroflexi	12.15	NPKM4	QY	NPKM	RSA	BS
BQYNPKM4	Deinococcota	0	NPKM4	QY	NPKM	RSA	BS
BQYNPKM4	Firmicutes	9.21	NPKM4	QY	NPKM	RSA	BS
BQYNPKM4	Gemmatimonadota	4.15	NPKM4	QY	NPKM	RSA	BS
BQYNPKM4	Myxococcota	3.84	NPKM4	QY	NPKM	RSA	BS
BQYNPKM4	Nitrospirota	2.17	NPKM4	QY	NPKM	RSA	BS
BQYNPKM4	Alphaproteobacteria	10.49	NPKM4	QY	NPKM	RSA	BS
BQYNPKM4	Gammaproteobacteria	13.4	NPKM4	QY	NPKM	RSA	BS
BQYNPKM4	unclassified	0.23	NPKM4	QY	NPKM	RSA	BS
BQYNPKM4	Others	4.53	NPKM4	QY	NPKM	RSA	BS
BQYNPKM5	Abditibacteriota	0	NPKM5	QY	NPKM	RSA	BS
BQYNPKM5	Acidobacteriota	10.66	NPKM5	QY	NPKM	RSA	BS
BQYNPKM5	Actinobacteriota	27.98	NPKM5	QY	NPKM	RSA	BS
BQYNPKM5	Bacteroidota	0.86	NPKM5	QY	NPKM	RSA	BS
BQYNPKM5	Chloroflexi	17.2	NPKM5	QY	NPKM	RSA	BS
BQYNPKM5	Deinococcota	0.01	NPKM5	QY	NPKM	RSA	BS
BQYNPKM5	Firmicutes	5.69	NPKM5	QY	NPKM	RSA	BS
BQYNPKM5	Gemmatimonadota	3.77	NPKM5	QY	NPKM	RSA	BS
BQYNPKM5	Myxococcota	2.82	NPKM5	QY	NPKM	RSA	BS
BQYNPKM5	Nitrospirota	2.77	NPKM5	QY	NPKM	RSA	BS
BQYNPKM5	Alphaproteobacteria	12.07	NPKM5	QY	NPKM	RSA	BS
BQYNPKM5	Gammaproteobacteria	11.38	NPKM5	QY	NPKM	RSA	BS
BQYNPKM5	unclassified	0.25	NPKM5	QY	NPKM	RSA	BS
BQYNPKM5	Others	4.53	NPKM5	QY	NPKM	RSA	BS
BQYNPKM6	Abditibacteriota	0	NPKM6	QY	NPKM	RSA	BS
BQYNPKM6	Acidobacteriota	8.71	NPKM6	QY	NPKM	RSA	BS
BQYNPKM6	Actinobacteriota	27.21	NPKM6	QY	NPKM	RSA	BS
BQYNPKM6	Bacteroidota	2.37	NPKM6	QY	NPKM	RSA	BS
BQYNPKM6	Chloroflexi	12.88	NPKM6	QY	NPKM	RSA	BS
BQYNPKM6	Deinococcota	0	NPKM6	QY	NPKM	RSA	BS
BQYNPKM6	Firmicutes	7.58	NPKM6	QY	NPKM	RSA	BS
BQYNPKM6	Gemmatimonadota	4.73	NPKM6	QY	NPKM	RSA	BS
BQYNPKM6	Myxococcota	3.32	NPKM6	QY	NPKM	RSA	BS
BQYNPKM6	Nitrospirota	2.31	NPKM6	QY	NPKM	RSA	BS
BQYNPKM6	Alphaproteobacteria	12.03	NPKM6	QY	NPKM	RSA	BS
BQYNPKM6	Gammaproteobacteria	12.87	NPKM6	QY	NPKM	RSA	BS
BQYNPKM6	unclassified	0.2	NPKM6	QY	NPKM	RSA	BS
BQYNPKM6	Others	5.79	NPKM6	QY	NPKM	RSA	BS
BQYNPKM7	Abditibacteriota	0.01	NPKM7	QY	NPKM	RSA	BS
BQYNPKM7	Acidobacteriota	6.81	NPKM7	QY	NPKM	RSA	BS
BQYNPKM7	Actinobacteriota	34.78	NPKM7	QY	NPKM	RSA	BS
BQYNPKM7	Bacteroidota	2.26	NPKM7	QY	NPKM	RSA	BS
BQYNPKM7	Chloroflexi	11.46	NPKM7	QY	NPKM	RSA	BS
BQYNPKM7	Deinococcota	0	NPKM7	QY	NPKM	RSA	BS
BQYNPKM7	Firmicutes	5.56	NPKM7	QY	NPKM	RSA	BS
BQYNPKM7	Gemmatimonadota	5.71	NPKM7	QY	NPKM	RSA	BS
BQYNPKM7	Myxococcota	3.68	NPKM7	QY	NPKM	RSA	BS
BQYNPKM7	Nitrospirota	2.22	NPKM7	QY	NPKM	RSA	BS
BQYNPKM7	Alphaproteobacteria	9.62	NPKM7	QY	NPKM	RSA	BS
BQYNPKM7	Gammaproteobacteria	12.6	NPKM7	QY	NPKM	RSA	BS
BQYNPKM7	unclassified	0.33	NPKM7	QY	NPKM	RSA	BS
BQYNPKM7	Others	4.95	NPKM7	QY	NPKM	RSA	BS
BQYNPKM8	Abditibacteriota	0.01	NPKM8	QY	NPKM	RSA	BS
BQYNPKM8	Acidobacteriota	6.29	NPKM8	QY	NPKM	RSA	BS
BQYNPKM8	Actinobacteriota	29.63	NPKM8	QY	NPKM	RSA	BS
BQYNPKM8	Bacteroidota	4.74	NPKM8	QY	NPKM	RSA	BS
BQYNPKM8	Chloroflexi	14.67	NPKM8	QY	NPKM	RSA	BS
BQYNPKM8	Deinococcota	0.01	NPKM8	QY	NPKM	RSA	BS
BQYNPKM8	Firmicutes	4.28	NPKM8	QY	NPKM	RSA	BS
BQYNPKM8	Gemmatimonadota	6.51	NPKM8	QY	NPKM	RSA	BS
BQYNPKM8	Myxococcota	3.7	NPKM8	QY	NPKM	RSA	BS
BQYNPKM8	Nitrospirota	2.13	NPKM8	QY	NPKM	RSA	BS
BQYNPKM8	Alphaproteobacteria	8.92	NPKM8	QY	NPKM	RSA	BS
BQYNPKM8	Gammaproteobacteria	13.27	NPKM8	QY	NPKM	RSA	BS
BQYNPKM8	unclassified	0.29	NPKM8	QY	NPKM	RSA	BS
BQYNPKM8	Others	5.54	NPKM8	QY	NPKM	RSA	BS
BQYNPKM9	Abditibacteriota	0.01	NPKM9	QY	NPKM	RSA	BS
BQYNPKM9	Acidobacteriota	7.88	NPKM9	QY	NPKM	RSA	BS
BQYNPKM9	Actinobacteriota	31.01	NPKM9	QY	NPKM	RSA	BS
BQYNPKM9	Bacteroidota	1.7	NPKM9	QY	NPKM	RSA	BS
BQYNPKM9	Chloroflexi	15.57	NPKM9	QY	NPKM	RSA	BS
BQYNPKM9	Deinococcota	0	NPKM9	QY	NPKM	RSA	BS
BQYNPKM9	Firmicutes	5.58	NPKM9	QY	NPKM	RSA	BS
BQYNPKM9	Gemmatimonadota	4.31	NPKM9	QY	NPKM	RSA	BS
BQYNPKM9	Myxococcota	3.41	NPKM9	QY	NPKM	RSA	BS
BQYNPKM9	Nitrospirota	2.69	NPKM9	QY	NPKM	RSA	BS
BQYNPKM9	Alphaproteobacteria	9.66	NPKM9	QY	NPKM	RSA	BS
BQYNPKM9	Gammaproteobacteria	12.98	NPKM9	QY	NPKM	RSA	BS
BQYNPKM9	unclassified	0.25	NPKM9	QY	NPKM	RSA	BS
BQYNPKM9	Others	4.95	NPKM9	QY	NPKM	RSA	BS
BYCCK1	Abditibacteriota	0.02	CK1	YC	CK	FSA	BS
BYCCK1	Acidobacteriota	6.27	CK1	YC	CK	FSA	BS
BYCCK1	Actinobacteriota	27.27	CK1	YC	CK	FSA	BS
BYCCK1	Bacteroidota	2.42	CK1	YC	CK	FSA	BS
BYCCK1	Chloroflexi	11.29	CK1	YC	CK	FSA	BS
BYCCK1	Deinococcota	0.01	CK1	YC	CK	FSA	BS
BYCCK1	Firmicutes	2.23	CK1	YC	CK	FSA	BS
BYCCK1	Gemmatimonadota	7.67	CK1	YC	CK	FSA	BS
BYCCK1	Myxococcota	3.66	CK1	YC	CK	FSA	BS
BYCCK1	Nitrospirota	2.7	CK1	YC	CK	FSA	BS
BYCCK1	Alphaproteobacteria	12.43	CK1	YC	CK	FSA	BS
BYCCK1	Gammaproteobacteria	12.21	CK1	YC	CK	FSA	BS
BYCCK1	unclassified	2.54	CK1	YC	CK	FSA	BS
BYCCK1	Others	9.28	CK1	YC	CK	FSA	BS
BYCCK2	Abditibacteriota	0.02	CK2	YC	CK	FSA	BS
BYCCK2	Acidobacteriota	5.76	CK2	YC	CK	FSA	BS
BYCCK2	Actinobacteriota	25.86	CK2	YC	CK	FSA	BS
BYCCK2	Bacteroidota	3.87	CK2	YC	CK	FSA	BS
BYCCK2	Chloroflexi	13.35	CK2	YC	CK	FSA	BS
BYCCK2	Deinococcota	0	CK2	YC	CK	FSA	BS
BYCCK2	Firmicutes	2.24	CK2	YC	CK	FSA	BS
BYCCK2	Gemmatimonadota	8.49	CK2	YC	CK	FSA	BS
BYCCK2	Myxococcota	3.98	CK2	YC	CK	FSA	BS
BYCCK2	Nitrospirota	2.11	CK2	YC	CK	FSA	BS
BYCCK2	Alphaproteobacteria	11.52	CK2	YC	CK	FSA	BS
BYCCK2	Gammaproteobacteria	10.38	CK2	YC	CK	FSA	BS
BYCCK2	unclassified	2.27	CK2	YC	CK	FSA	BS
BYCCK2	Others	10.15	CK2	YC	CK	FSA	BS
BYCCK3	Abditibacteriota	0.02	CK3	YC	CK	FSA	BS
BYCCK3	Acidobacteriota	6	CK3	YC	CK	FSA	BS
BYCCK3	Actinobacteriota	24.36	CK3	YC	CK	FSA	BS
BYCCK3	Bacteroidota	3.75	CK3	YC	CK	FSA	BS
BYCCK3	Chloroflexi	12.67	CK3	YC	CK	FSA	BS
BYCCK3	Deinococcota	0.01	CK3	YC	CK	FSA	BS
BYCCK3	Firmicutes	2.31	CK3	YC	CK	FSA	BS
BYCCK3	Gemmatimonadota	8.42	CK3	YC	CK	FSA	BS
BYCCK3	Myxococcota	3.89	CK3	YC	CK	FSA	BS
BYCCK3	Nitrospirota	2.29	CK3	YC	CK	FSA	BS
BYCCK3	Alphaproteobacteria	11.89	CK3	YC	CK	FSA	BS
BYCCK3	Gammaproteobacteria	11.75	CK3	YC	CK	FSA	BS
BYCCK3	unclassified	2.25	CK3	YC	CK	FSA	BS
BYCCK3	Others	10.38	CK3	YC	CK	FSA	BS
BYCCK4	Abditibacteriota	0.04	CK4	YC	CK	FSA	BS
BYCCK4	Acidobacteriota	5.78	CK4	YC	CK	FSA	BS
BYCCK4	Actinobacteriota	26.36	CK4	YC	CK	FSA	BS
BYCCK4	Bacteroidota	2.82	CK4	YC	CK	FSA	BS
BYCCK4	Chloroflexi	10.36	CK4	YC	CK	FSA	BS
BYCCK4	Deinococcota	0.01	CK4	YC	CK	FSA	BS
BYCCK4	Firmicutes	2.63	CK4	YC	CK	FSA	BS
BYCCK4	Gemmatimonadota	7.49	CK4	YC	CK	FSA	BS
BYCCK4	Myxococcota	3.85	CK4	YC	CK	FSA	BS
BYCCK4	Nitrospirota	2.28	CK4	YC	CK	FSA	BS
BYCCK4	Alphaproteobacteria	14.23	CK4	YC	CK	FSA	BS
BYCCK4	Gammaproteobacteria	12.16	CK4	YC	CK	FSA	BS
BYCCK4	unclassified	2.33	CK4	YC	CK	FSA	BS
BYCCK4	Others	9.66	CK4	YC	CK	FSA	BS
BYCCK5	Abditibacteriota	0.02	CK5	YC	CK	FSA	BS
BYCCK5	Acidobacteriota	6.36	CK5	YC	CK	FSA	BS
BYCCK5	Actinobacteriota	26.61	CK5	YC	CK	FSA	BS
BYCCK5	Bacteroidota	2.24	CK5	YC	CK	FSA	BS
BYCCK5	Chloroflexi	9.3	CK5	YC	CK	FSA	BS
BYCCK5	Deinococcota	0.01	CK5	YC	CK	FSA	BS
BYCCK5	Firmicutes	2.75	CK5	YC	CK	FSA	BS
BYCCK5	Gemmatimonadota	7.79	CK5	YC	CK	FSA	BS
BYCCK5	Myxococcota	3.57	CK5	YC	CK	FSA	BS
BYCCK5	Nitrospirota	2.47	CK5	YC	CK	FSA	BS
BYCCK5	Alphaproteobacteria	14.16	CK5	YC	CK	FSA	BS
BYCCK5	Gammaproteobacteria	13.09	CK5	YC	CK	FSA	BS
BYCCK5	unclassified	2.43	CK5	YC	CK	FSA	BS
BYCCK5	Others	9.21	CK5	YC	CK	FSA	BS
BYCCK6	Abditibacteriota	0.03	CK6	YC	CK	FSA	BS
BYCCK6	Acidobacteriota	5.95	CK6	YC	CK	FSA	BS
BYCCK6	Actinobacteriota	28.61	CK6	YC	CK	FSA	BS
BYCCK6	Bacteroidota	2.1	CK6	YC	CK	FSA	BS
BYCCK6	Chloroflexi	11.18	CK6	YC	CK	FSA	BS
BYCCK6	Deinococcota	0	CK6	YC	CK	FSA	BS
BYCCK6	Firmicutes	2.44	CK6	YC	CK	FSA	BS
BYCCK6	Gemmatimonadota	7.18	CK6	YC	CK	FSA	BS
BYCCK6	Myxococcota	3.67	CK6	YC	CK	FSA	BS
BYCCK6	Nitrospirota	2.58	CK6	YC	CK	FSA	BS
BYCCK6	Alphaproteobacteria	13.09	CK6	YC	CK	FSA	BS
BYCCK6	Gammaproteobacteria	12.8	CK6	YC	CK	FSA	BS
BYCCK6	unclassified	2.4	CK6	YC	CK	FSA	BS
BYCCK6	Others	7.99	CK6	YC	CK	FSA	BS
BYCCK7	Abditibacteriota	0.02	CK7	YC	CK	FSA	BS
BYCCK7	Acidobacteriota	6.13	CK7	YC	CK	FSA	BS
BYCCK7	Actinobacteriota	29.1	CK7	YC	CK	FSA	BS
BYCCK7	Bacteroidota	2.34	CK7	YC	CK	FSA	BS
BYCCK7	Chloroflexi	11.57	CK7	YC	CK	FSA	BS
BYCCK7	Deinococcota	0	CK7	YC	CK	FSA	BS
BYCCK7	Firmicutes	2.15	CK7	YC	CK	FSA	BS
BYCCK7	Gemmatimonadota	6.7	CK7	YC	CK	FSA	BS
BYCCK7	Myxococcota	3.99	CK7	YC	CK	FSA	BS
BYCCK7	Nitrospirota	2.69	CK7	YC	CK	FSA	BS
BYCCK7	Alphaproteobacteria	11.24	CK7	YC	CK	FSA	BS
BYCCK7	Gammaproteobacteria	12.41	CK7	YC	CK	FSA	BS
BYCCK7	unclassified	2.53	CK7	YC	CK	FSA	BS
BYCCK7	Others	9.14	CK7	YC	CK	FSA	BS
BYCCK8	Abditibacteriota	0.04	CK8	YC	CK	FSA	BS
BYCCK8	Acidobacteriota	5.68	CK8	YC	CK	FSA	BS
BYCCK8	Actinobacteriota	31.71	CK8	YC	CK	FSA	BS
BYCCK8	Bacteroidota	1.9	CK8	YC	CK	FSA	BS
BYCCK8	Chloroflexi	9.98	CK8	YC	CK	FSA	BS
BYCCK8	Deinococcota	0.01	CK8	YC	CK	FSA	BS
BYCCK8	Firmicutes	2.2	CK8	YC	CK	FSA	BS
BYCCK8	Gemmatimonadota	7.64	CK8	YC	CK	FSA	BS
BYCCK8	Myxococcota	3.99	CK8	YC	CK	FSA	BS
BYCCK8	Nitrospirota	2.41	CK8	YC	CK	FSA	BS
BYCCK8	Alphaproteobacteria	12.43	CK8	YC	CK	FSA	BS
BYCCK8	Gammaproteobacteria	11.16	CK8	YC	CK	FSA	BS
BYCCK8	unclassified	2.51	CK8	YC	CK	FSA	BS
BYCCK8	Others	8.35	CK8	YC	CK	FSA	BS
BYCCK9	Abditibacteriota	0.04	CK9	YC	CK	FSA	BS
BYCCK9	Acidobacteriota	5.82	CK9	YC	CK	FSA	BS
BYCCK9	Actinobacteriota	30.96	CK9	YC	CK	FSA	BS
BYCCK9	Bacteroidota	2.01	CK9	YC	CK	FSA	BS
BYCCK9	Chloroflexi	11.54	CK9	YC	CK	FSA	BS
BYCCK9	Deinococcota	0.01	CK9	YC	CK	FSA	BS
BYCCK9	Firmicutes	2.19	CK9	YC	CK	FSA	BS
BYCCK9	Gemmatimonadota	6.89	CK9	YC	CK	FSA	BS
BYCCK9	Myxococcota	3.96	CK9	YC	CK	FSA	BS
BYCCK9	Nitrospirota	2.66	CK9	YC	CK	FSA	BS
BYCCK9	Alphaproteobacteria	11.61	CK9	YC	CK	FSA	BS
BYCCK9	Gammaproteobacteria	11.05	CK9	YC	CK	FSA	BS
BYCCK9	unclassified	2.62	CK9	YC	CK	FSA	BS
BYCCK9	Others	8.65	CK9	YC	CK	FSA	BS
BYCNPK1	Abditibacteriota	0.02	NPK1	YC	NPK	FSA	BS
BYCNPK1	Acidobacteriota	5.22	NPK1	YC	NPK	FSA	BS
BYCNPK1	Actinobacteriota	25.42	NPK1	YC	NPK	FSA	BS
BYCNPK1	Bacteroidota	3.89	NPK1	YC	NPK	FSA	BS
BYCNPK1	Chloroflexi	10.24	NPK1	YC	NPK	FSA	BS
BYCNPK1	Deinococcota	0.01	NPK1	YC	NPK	FSA	BS
BYCNPK1	Firmicutes	2.39	NPK1	YC	NPK	FSA	BS
BYCNPK1	Gemmatimonadota	7.99	NPK1	YC	NPK	FSA	BS
BYCNPK1	Myxococcota	4.33	NPK1	YC	NPK	FSA	BS
BYCNPK1	Nitrospirota	3.39	NPK1	YC	NPK	FSA	BS
BYCNPK1	Alphaproteobacteria	11.65	NPK1	YC	NPK	FSA	BS
BYCNPK1	Gammaproteobacteria	13.8	NPK1	YC	NPK	FSA	BS
BYCNPK1	unclassified	1.94	NPK1	YC	NPK	FSA	BS
BYCNPK1	Others	9.71	NPK1	YC	NPK	FSA	BS
BYCNPK2	Abditibacteriota	0.05	NPK2	YC	NPK	FSA	BS
BYCNPK2	Acidobacteriota	5.39	NPK2	YC	NPK	FSA	BS
BYCNPK2	Actinobacteriota	30.19	NPK2	YC	NPK	FSA	BS
BYCNPK2	Bacteroidota	3	NPK2	YC	NPK	FSA	BS
BYCNPK2	Chloroflexi	8.29	NPK2	YC	NPK	FSA	BS
BYCNPK2	Deinococcota	0.01	NPK2	YC	NPK	FSA	BS
BYCNPK2	Firmicutes	3.22	NPK2	YC	NPK	FSA	BS
BYCNPK2	Gemmatimonadota	5.24	NPK2	YC	NPK	FSA	BS
BYCNPK2	Myxococcota	3.27	NPK2	YC	NPK	FSA	BS
BYCNPK2	Nitrospirota	3.91	NPK2	YC	NPK	FSA	BS
BYCNPK2	Alphaproteobacteria	12.39	NPK2	YC	NPK	FSA	BS
BYCNPK2	Gammaproteobacteria	14.73	NPK2	YC	NPK	FSA	BS
BYCNPK2	unclassified	2.09	NPK2	YC	NPK	FSA	BS
BYCNPK2	Others	8.23	NPK2	YC	NPK	FSA	BS
BYCNPK3	Abditibacteriota	0.03	NPK3	YC	NPK	FSA	BS
BYCNPK3	Acidobacteriota	4.99	NPK3	YC	NPK	FSA	BS
BYCNPK3	Actinobacteriota	24.43	NPK3	YC	NPK	FSA	BS
BYCNPK3	Bacteroidota	6.11	NPK3	YC	NPK	FSA	BS
BYCNPK3	Chloroflexi	12.25	NPK3	YC	NPK	FSA	BS
BYCNPK3	Deinococcota	0.02	NPK3	YC	NPK	FSA	BS
BYCNPK3	Firmicutes	2.24	NPK3	YC	NPK	FSA	BS
BYCNPK3	Gemmatimonadota	6.75	NPK3	YC	NPK	FSA	BS
BYCNPK3	Myxococcota	4.31	NPK3	YC	NPK	FSA	BS
BYCNPK3	Nitrospirota	3.3	NPK3	YC	NPK	FSA	BS
BYCNPK3	Alphaproteobacteria	11.43	NPK3	YC	NPK	FSA	BS
BYCNPK3	Gammaproteobacteria	12.44	NPK3	YC	NPK	FSA	BS
BYCNPK3	unclassified	1.86	NPK3	YC	NPK	FSA	BS
BYCNPK3	Others	9.84	NPK3	YC	NPK	FSA	BS
BYCNPK4	Abditibacteriota	0.03	NPK4	YC	NPK	FSA	BS
BYCNPK4	Acidobacteriota	5.96	NPK4	YC	NPK	FSA	BS
BYCNPK4	Actinobacteriota	27.49	NPK4	YC	NPK	FSA	BS
BYCNPK4	Bacteroidota	2.36	NPK4	YC	NPK	FSA	BS
BYCNPK4	Chloroflexi	9.01	NPK4	YC	NPK	FSA	BS
BYCNPK4	Deinococcota	0.01	NPK4	YC	NPK	FSA	BS
BYCNPK4	Firmicutes	2.41	NPK4	YC	NPK	FSA	BS
BYCNPK4	Gemmatimonadota	6.52	NPK4	YC	NPK	FSA	BS
BYCNPK4	Myxococcota	3.84	NPK4	YC	NPK	FSA	BS
BYCNPK4	Nitrospirota	4.18	NPK4	YC	NPK	FSA	BS
BYCNPK4	Alphaproteobacteria	12.52	NPK4	YC	NPK	FSA	BS
BYCNPK4	Gammaproteobacteria	14.87	NPK4	YC	NPK	FSA	BS
BYCNPK4	unclassified	1.81	NPK4	YC	NPK	FSA	BS
BYCNPK4	Others	9	NPK4	YC	NPK	FSA	BS
BYCNPK5	Abditibacteriota	0.06	NPK5	YC	NPK	FSA	BS
BYCNPK5	Acidobacteriota	5.74	NPK5	YC	NPK	FSA	BS
BYCNPK5	Actinobacteriota	30.12	NPK5	YC	NPK	FSA	BS
BYCNPK5	Bacteroidota	2.28	NPK5	YC	NPK	FSA	BS
BYCNPK5	Chloroflexi	7.55	NPK5	YC	NPK	FSA	BS
BYCNPK5	Deinococcota	0.01	NPK5	YC	NPK	FSA	BS
BYCNPK5	Firmicutes	2.34	NPK5	YC	NPK	FSA	BS
BYCNPK5	Gemmatimonadota	5.93	NPK5	YC	NPK	FSA	BS
BYCNPK5	Myxococcota	3.42	NPK5	YC	NPK	FSA	BS
BYCNPK5	Nitrospirota	4.58	NPK5	YC	NPK	FSA	BS
BYCNPK5	Alphaproteobacteria	13.95	NPK5	YC	NPK	FSA	BS
BYCNPK5	Gammaproteobacteria	14.21	NPK5	YC	NPK	FSA	BS
BYCNPK5	unclassified	1.62	NPK5	YC	NPK	FSA	BS
BYCNPK5	Others	8.18	NPK5	YC	NPK	FSA	BS
BYCNPK6	Abditibacteriota	0.05	NPK6	YC	NPK	FSA	BS
BYCNPK6	Acidobacteriota	4.86	NPK6	YC	NPK	FSA	BS
BYCNPK6	Actinobacteriota	26.43	NPK6	YC	NPK	FSA	BS
BYCNPK6	Bacteroidota	4.68	NPK6	YC	NPK	FSA	BS
BYCNPK6	Chloroflexi	9.53	NPK6	YC	NPK	FSA	BS
BYCNPK6	Deinococcota	0.03	NPK6	YC	NPK	FSA	BS
BYCNPK6	Firmicutes	1.93	NPK6	YC	NPK	FSA	BS
BYCNPK6	Gemmatimonadota	7.94	NPK6	YC	NPK	FSA	BS
BYCNPK6	Myxococcota	3.96	NPK6	YC	NPK	FSA	BS
BYCNPK6	Nitrospirota	2.9	NPK6	YC	NPK	FSA	BS
BYCNPK6	Alphaproteobacteria	13.67	NPK6	YC	NPK	FSA	BS
BYCNPK6	Gammaproteobacteria	13.16	NPK6	YC	NPK	FSA	BS
BYCNPK6	unclassified	1.53	NPK6	YC	NPK	FSA	BS
BYCNPK6	Others	9.35	NPK6	YC	NPK	FSA	BS
BYCNPK7	Abditibacteriota	0.04	NPK7	YC	NPK	FSA	BS
BYCNPK7	Acidobacteriota	5.91	NPK7	YC	NPK	FSA	BS
BYCNPK7	Actinobacteriota	27.25	NPK7	YC	NPK	FSA	BS
BYCNPK7	Bacteroidota	2.22	NPK7	YC	NPK	FSA	BS
BYCNPK7	Chloroflexi	9.78	NPK7	YC	NPK	FSA	BS
BYCNPK7	Deinococcota	0.01	NPK7	YC	NPK	FSA	BS
BYCNPK7	Firmicutes	2.3	NPK7	YC	NPK	FSA	BS
BYCNPK7	Gemmatimonadota	6.52	NPK7	YC	NPK	FSA	BS
BYCNPK7	Myxococcota	3.81	NPK7	YC	NPK	FSA	BS
BYCNPK7	Nitrospirota	4.39	NPK7	YC	NPK	FSA	BS
BYCNPK7	Alphaproteobacteria	13.34	NPK7	YC	NPK	FSA	BS
BYCNPK7	Gammaproteobacteria	13.43	NPK7	YC	NPK	FSA	BS
BYCNPK7	unclassified	1.89	NPK7	YC	NPK	FSA	BS
BYCNPK7	Others	9.11	NPK7	YC	NPK	FSA	BS
BYCNPK8	Abditibacteriota	0.02	NPK8	YC	NPK	FSA	BS
BYCNPK8	Acidobacteriota	5.57	NPK8	YC	NPK	FSA	BS
BYCNPK8	Actinobacteriota	27.41	NPK8	YC	NPK	FSA	BS
BYCNPK8	Bacteroidota	2.1	NPK8	YC	NPK	FSA	BS
BYCNPK8	Chloroflexi	10.85	NPK8	YC	NPK	FSA	BS
BYCNPK8	Deinococcota	0.01	NPK8	YC	NPK	FSA	BS
BYCNPK8	Firmicutes	2.28	NPK8	YC	NPK	FSA	BS
BYCNPK8	Gemmatimonadota	6.11	NPK8	YC	NPK	FSA	BS
BYCNPK8	Myxococcota	3.88	NPK8	YC	NPK	FSA	BS
BYCNPK8	Nitrospirota	3.49	NPK8	YC	NPK	FSA	BS
BYCNPK8	Alphaproteobacteria	14.01	NPK8	YC	NPK	FSA	BS
BYCNPK8	Gammaproteobacteria	13.49	NPK8	YC	NPK	FSA	BS
BYCNPK8	unclassified	1.81	NPK8	YC	NPK	FSA	BS
BYCNPK8	Others	8.97	NPK8	YC	NPK	FSA	BS
BYCNPK9	Abditibacteriota	0.03	NPK9	YC	NPK	FSA	BS
BYCNPK9	Acidobacteriota	5.94	NPK9	YC	NPK	FSA	BS
BYCNPK9	Actinobacteriota	26.21	NPK9	YC	NPK	FSA	BS
BYCNPK9	Bacteroidota	2.55	NPK9	YC	NPK	FSA	BS
BYCNPK9	Chloroflexi	13.57	NPK9	YC	NPK	FSA	BS
BYCNPK9	Deinococcota	0.01	NPK9	YC	NPK	FSA	BS
BYCNPK9	Firmicutes	2.23	NPK9	YC	NPK	FSA	BS
BYCNPK9	Gemmatimonadota	8.14	NPK9	YC	NPK	FSA	BS
BYCNPK9	Myxococcota	4.37	NPK9	YC	NPK	FSA	BS
BYCNPK9	Nitrospirota	3.99	NPK9	YC	NPK	FSA	BS
BYCNPK9	Alphaproteobacteria	9.36	NPK9	YC	NPK	FSA	BS
BYCNPK9	Gammaproteobacteria	11.99	NPK9	YC	NPK	FSA	BS
BYCNPK9	unclassified	2.3	NPK9	YC	NPK	FSA	BS
BYCNPK9	Others	9.3	NPK9	YC	NPK	FSA	BS
BYCNPKM1	Abditibacteriota	0.01	NPKM1	YC	NPKM	FSA	BS
BYCNPKM1	Acidobacteriota	5.94	NPKM1	YC	NPKM	FSA	BS
BYCNPKM1	Actinobacteriota	26	NPKM1	YC	NPKM	FSA	BS
BYCNPKM1	Bacteroidota	2.49	NPKM1	YC	NPKM	FSA	BS
BYCNPKM1	Chloroflexi	10.22	NPKM1	YC	NPKM	FSA	BS
BYCNPKM1	Deinococcota	0	NPKM1	YC	NPKM	FSA	BS
BYCNPKM1	Firmicutes	3.62	NPKM1	YC	NPKM	FSA	BS
BYCNPKM1	Gemmatimonadota	5.1	NPKM1	YC	NPKM	FSA	BS
BYCNPKM1	Myxococcota	3.66	NPKM1	YC	NPKM	FSA	BS
BYCNPKM1	Nitrospirota	4.02	NPKM1	YC	NPKM	FSA	BS
BYCNPKM1	Alphaproteobacteria	10.9	NPKM1	YC	NPKM	FSA	BS
BYCNPKM1	Gammaproteobacteria	16.91	NPKM1	YC	NPKM	FSA	BS
BYCNPKM1	unclassified	2.41	NPKM1	YC	NPKM	FSA	BS
BYCNPKM1	Others	8.7	NPKM1	YC	NPKM	FSA	BS
BYCNPKM2	Abditibacteriota	0.01	NPKM2	YC	NPKM	FSA	BS
BYCNPKM2	Acidobacteriota	5.28	NPKM2	YC	NPKM	FSA	BS
BYCNPKM2	Actinobacteriota	24.86	NPKM2	YC	NPKM	FSA	BS
BYCNPKM2	Bacteroidota	5.03	NPKM2	YC	NPKM	FSA	BS
BYCNPKM2	Chloroflexi	14.14	NPKM2	YC	NPKM	FSA	BS
BYCNPKM2	Deinococcota	0.01	NPKM2	YC	NPKM	FSA	BS
BYCNPKM2	Firmicutes	2.76	NPKM2	YC	NPKM	FSA	BS
BYCNPKM2	Gemmatimonadota	6.55	NPKM2	YC	NPKM	FSA	BS
BYCNPKM2	Myxococcota	3.92	NPKM2	YC	NPKM	FSA	BS
BYCNPKM2	Nitrospirota	3.47	NPKM2	YC	NPKM	FSA	BS
BYCNPKM2	Alphaproteobacteria	9.69	NPKM2	YC	NPKM	FSA	BS
BYCNPKM2	Gammaproteobacteria	13.34	NPKM2	YC	NPKM	FSA	BS
BYCNPKM2	unclassified	2.18	NPKM2	YC	NPKM	FSA	BS
BYCNPKM2	Others	8.74	NPKM2	YC	NPKM	FSA	BS
BYCNPKM3	Abditibacteriota	0.03	NPKM3	YC	NPKM	FSA	BS
BYCNPKM3	Acidobacteriota	5.1	NPKM3	YC	NPKM	FSA	BS
BYCNPKM3	Actinobacteriota	23.53	NPKM3	YC	NPKM	FSA	BS
BYCNPKM3	Bacteroidota	3.92	NPKM3	YC	NPKM	FSA	BS
BYCNPKM3	Chloroflexi	11.07	NPKM3	YC	NPKM	FSA	BS
BYCNPKM3	Deinococcota	0	NPKM3	YC	NPKM	FSA	BS
BYCNPKM3	Firmicutes	2.91	NPKM3	YC	NPKM	FSA	BS
BYCNPKM3	Gemmatimonadota	8.1	NPKM3	YC	NPKM	FSA	BS
BYCNPKM3	Myxococcota	4.04	NPKM3	YC	NPKM	FSA	BS
BYCNPKM3	Nitrospirota	3.24	NPKM3	YC	NPKM	FSA	BS
BYCNPKM3	Alphaproteobacteria	10.82	NPKM3	YC	NPKM	FSA	BS
BYCNPKM3	Gammaproteobacteria	15.32	NPKM3	YC	NPKM	FSA	BS
BYCNPKM3	unclassified	2.42	NPKM3	YC	NPKM	FSA	BS
BYCNPKM3	Others	9.5	NPKM3	YC	NPKM	FSA	BS
BYCNPKM4	Abditibacteriota	0.02	NPKM4	YC	NPKM	FSA	BS
BYCNPKM4	Acidobacteriota	4.12	NPKM4	YC	NPKM	FSA	BS
BYCNPKM4	Actinobacteriota	32.23	NPKM4	YC	NPKM	FSA	BS
BYCNPKM4	Bacteroidota	3.46	NPKM4	YC	NPKM	FSA	BS
BYCNPKM4	Chloroflexi	6.93	NPKM4	YC	NPKM	FSA	BS
BYCNPKM4	Deinococcota	0.01	NPKM4	YC	NPKM	FSA	BS
BYCNPKM4	Firmicutes	3.11	NPKM4	YC	NPKM	FSA	BS
BYCNPKM4	Gemmatimonadota	5.1	NPKM4	YC	NPKM	FSA	BS
BYCNPKM4	Myxococcota	3.7	NPKM4	YC	NPKM	FSA	BS
BYCNPKM4	Nitrospirota	2.41	NPKM4	YC	NPKM	FSA	BS
BYCNPKM4	Alphaproteobacteria	13.27	NPKM4	YC	NPKM	FSA	BS
BYCNPKM4	Gammaproteobacteria	16.26	NPKM4	YC	NPKM	FSA	BS
BYCNPKM4	unclassified	1.72	NPKM4	YC	NPKM	FSA	BS
BYCNPKM4	Others	7.65	NPKM4	YC	NPKM	FSA	BS
BYCNPKM5	Abditibacteriota	0.02	NPKM5	YC	NPKM	FSA	BS
BYCNPKM5	Acidobacteriota	4.3	NPKM5	YC	NPKM	FSA	BS
BYCNPKM5	Actinobacteriota	29.4	NPKM5	YC	NPKM	FSA	BS
BYCNPKM5	Bacteroidota	3.38	NPKM5	YC	NPKM	FSA	BS
BYCNPKM5	Chloroflexi	7.97	NPKM5	YC	NPKM	FSA	BS
BYCNPKM5	Deinococcota	0.01	NPKM5	YC	NPKM	FSA	BS
BYCNPKM5	Firmicutes	3.52	NPKM5	YC	NPKM	FSA	BS
BYCNPKM5	Gemmatimonadota	4.72	NPKM5	YC	NPKM	FSA	BS
BYCNPKM5	Myxococcota	3.58	NPKM5	YC	NPKM	FSA	BS
BYCNPKM5	Nitrospirota	2.8	NPKM5	YC	NPKM	FSA	BS
BYCNPKM5	Alphaproteobacteria	13.14	NPKM5	YC	NPKM	FSA	BS
BYCNPKM5	Gammaproteobacteria	16.91	NPKM5	YC	NPKM	FSA	BS
BYCNPKM5	unclassified	1.93	NPKM5	YC	NPKM	FSA	BS
BYCNPKM5	Others	8.32	NPKM5	YC	NPKM	FSA	BS
BYCNPKM6	Abditibacteriota	0.03	NPKM6	YC	NPKM	FSA	BS
BYCNPKM6	Acidobacteriota	4.61	NPKM6	YC	NPKM	FSA	BS
BYCNPKM6	Actinobacteriota	31.83	NPKM6	YC	NPKM	FSA	BS
BYCNPKM6	Bacteroidota	2.06	NPKM6	YC	NPKM	FSA	BS
BYCNPKM6	Chloroflexi	9.37	NPKM6	YC	NPKM	FSA	BS
BYCNPKM6	Deinococcota	0.01	NPKM6	YC	NPKM	FSA	BS
BYCNPKM6	Firmicutes	3.41	NPKM6	YC	NPKM	FSA	BS
BYCNPKM6	Gemmatimonadota	4.63	NPKM6	YC	NPKM	FSA	BS
BYCNPKM6	Myxococcota	3.11	NPKM6	YC	NPKM	FSA	BS
BYCNPKM6	Nitrospirota	3.28	NPKM6	YC	NPKM	FSA	BS
BYCNPKM6	Alphaproteobacteria	12.93	NPKM6	YC	NPKM	FSA	BS
BYCNPKM6	Gammaproteobacteria	14.99	NPKM6	YC	NPKM	FSA	BS
BYCNPKM6	unclassified	2.28	NPKM6	YC	NPKM	FSA	BS
BYCNPKM6	Others	7.48	NPKM6	YC	NPKM	FSA	BS
BYCNPKM7	Abditibacteriota	0.02	NPKM7	YC	NPKM	FSA	BS
BYCNPKM7	Acidobacteriota	3.73	NPKM7	YC	NPKM	FSA	BS
BYCNPKM7	Actinobacteriota	28	NPKM7	YC	NPKM	FSA	BS
BYCNPKM7	Bacteroidota	6.04	NPKM7	YC	NPKM	FSA	BS
BYCNPKM7	Chloroflexi	9.64	NPKM7	YC	NPKM	FSA	BS
BYCNPKM7	Deinococcota	0.01	NPKM7	YC	NPKM	FSA	BS
BYCNPKM7	Firmicutes	4.25	NPKM7	YC	NPKM	FSA	BS
BYCNPKM7	Gemmatimonadota	4.49	NPKM7	YC	NPKM	FSA	BS
BYCNPKM7	Myxococcota	3.54	NPKM7	YC	NPKM	FSA	BS
BYCNPKM7	Nitrospirota	2.55	NPKM7	YC	NPKM	FSA	BS
BYCNPKM7	Alphaproteobacteria	12.51	NPKM7	YC	NPKM	FSA	BS
BYCNPKM7	Gammaproteobacteria	14.39	NPKM7	YC	NPKM	FSA	BS
BYCNPKM7	unclassified	1.83	NPKM7	YC	NPKM	FSA	BS
BYCNPKM7	Others	8.99	NPKM7	YC	NPKM	FSA	BS
BYCNPKM8	Abditibacteriota	0.01	NPKM8	YC	NPKM	FSA	BS
BYCNPKM8	Acidobacteriota	4.23	NPKM8	YC	NPKM	FSA	BS
BYCNPKM8	Actinobacteriota	30.74	NPKM8	YC	NPKM	FSA	BS
BYCNPKM8	Bacteroidota	3.88	NPKM8	YC	NPKM	FSA	BS
BYCNPKM8	Chloroflexi	6.02	NPKM8	YC	NPKM	FSA	BS
BYCNPKM8	Deinococcota	0.01	NPKM8	YC	NPKM	FSA	BS
BYCNPKM8	Firmicutes	5.24	NPKM8	YC	NPKM	FSA	BS
BYCNPKM8	Gemmatimonadota	3.44	NPKM8	YC	NPKM	FSA	BS
BYCNPKM8	Myxococcota	2.78	NPKM8	YC	NPKM	FSA	BS
BYCNPKM8	Nitrospirota	3.46	NPKM8	YC	NPKM	FSA	BS
BYCNPKM8	Alphaproteobacteria	13.94	NPKM8	YC	NPKM	FSA	BS
BYCNPKM8	Gammaproteobacteria	16.09	NPKM8	YC	NPKM	FSA	BS
BYCNPKM8	unclassified	1.93	NPKM8	YC	NPKM	FSA	BS
BYCNPKM8	Others	8.22	NPKM8	YC	NPKM	FSA	BS
BYCNPKM9	Abditibacteriota	0.02	NPKM9	YC	NPKM	FSA	BS
BYCNPKM9	Acidobacteriota	4.24	NPKM9	YC	NPKM	FSA	BS
BYCNPKM9	Actinobacteriota	28.82	NPKM9	YC	NPKM	FSA	BS
BYCNPKM9	Bacteroidota	5.06	NPKM9	YC	NPKM	FSA	BS
BYCNPKM9	Chloroflexi	8.39	NPKM9	YC	NPKM	FSA	BS
BYCNPKM9	Deinococcota	0.02	NPKM9	YC	NPKM	FSA	BS
BYCNPKM9	Firmicutes	4.08	NPKM9	YC	NPKM	FSA	BS
BYCNPKM9	Gemmatimonadota	4.79	NPKM9	YC	NPKM	FSA	BS
BYCNPKM9	Myxococcota	3.78	NPKM9	YC	NPKM	FSA	BS
BYCNPKM9	Nitrospirota	2.63	NPKM9	YC	NPKM	FSA	BS
BYCNPKM9	Alphaproteobacteria	12.2	NPKM9	YC	NPKM	FSA	BS
BYCNPKM9	Gammaproteobacteria	14.43	NPKM9	YC	NPKM	FSA	BS
BYCNPKM9	unclassified	2.25	NPKM9	YC	NPKM	FSA	BS
BYCNPKM9	Others	9.28	NPKM9	YC	NPKM	FSA	BS
BYYCK1	Abditibacteriota	0.01	CK1	YY	CK	FSA	BS
BYYCK1	Acidobacteriota	4.55	CK1	YY	CK	FSA	BS
BYYCK1	Actinobacteriota	28.76	CK1	YY	CK	FSA	BS
BYYCK1	Bacteroidota	3.63	CK1	YY	CK	FSA	BS
BYYCK1	Chloroflexi	11.73	CK1	YY	CK	FSA	BS
BYYCK1	Deinococcota	0.02	CK1	YY	CK	FSA	BS
BYYCK1	Firmicutes	3.42	CK1	YY	CK	FSA	BS
BYYCK1	Gemmatimonadota	4.82	CK1	YY	CK	FSA	BS
BYYCK1	Myxococcota	4.3	CK1	YY	CK	FSA	BS
BYYCK1	Nitrospirota	2.29	CK1	YY	CK	FSA	BS
BYYCK1	Alphaproteobacteria	11.79	CK1	YY	CK	FSA	BS
BYYCK1	Gammaproteobacteria	11.47	CK1	YY	CK	FSA	BS
BYYCK1	unclassified	1.76	CK1	YY	CK	FSA	BS
BYYCK1	Others	11.45	CK1	YY	CK	FSA	BS
BYYCK2	Abditibacteriota	0.02	CK2	YY	CK	FSA	BS
BYYCK2	Acidobacteriota	5.16	CK2	YY	CK	FSA	BS
BYYCK2	Actinobacteriota	28.96	CK2	YY	CK	FSA	BS
BYYCK2	Bacteroidota	2.22	CK2	YY	CK	FSA	BS
BYYCK2	Chloroflexi	11.02	CK2	YY	CK	FSA	BS
BYYCK2	Deinococcota	0.01	CK2	YY	CK	FSA	BS
BYYCK2	Firmicutes	3.26	CK2	YY	CK	FSA	BS
BYYCK2	Gemmatimonadota	4.34	CK2	YY	CK	FSA	BS
BYYCK2	Myxococcota	4.12	CK2	YY	CK	FSA	BS
BYYCK2	Nitrospirota	2.3	CK2	YY	CK	FSA	BS
BYYCK2	Alphaproteobacteria	13.04	CK2	YY	CK	FSA	BS
BYYCK2	Gammaproteobacteria	12.73	CK2	YY	CK	FSA	BS
BYYCK2	unclassified	2.08	CK2	YY	CK	FSA	BS
BYYCK2	Others	10.73	CK2	YY	CK	FSA	BS
BYYCK3	Abditibacteriota	0.02	CK3	YY	CK	FSA	BS
BYYCK3	Acidobacteriota	5.31	CK3	YY	CK	FSA	BS
BYYCK3	Actinobacteriota	30.32	CK3	YY	CK	FSA	BS
BYYCK3	Bacteroidota	1.54	CK3	YY	CK	FSA	BS
BYYCK3	Chloroflexi	11.24	CK3	YY	CK	FSA	BS
BYYCK3	Deinococcota	0.02	CK3	YY	CK	FSA	BS
BYYCK3	Firmicutes	3.85	CK3	YY	CK	FSA	BS
BYYCK3	Gemmatimonadota	4.42	CK3	YY	CK	FSA	BS
BYYCK3	Myxococcota	3.62	CK3	YY	CK	FSA	BS
BYYCK3	Nitrospirota	2.27	CK3	YY	CK	FSA	BS
BYYCK3	Alphaproteobacteria	12.29	CK3	YY	CK	FSA	BS
BYYCK3	Gammaproteobacteria	12.24	CK3	YY	CK	FSA	BS
BYYCK3	unclassified	2.2	CK3	YY	CK	FSA	BS
BYYCK3	Others	10.66	CK3	YY	CK	FSA	BS
BYYCK4	Abditibacteriota	0.01	CK4	YY	CK	FSA	BS
BYYCK4	Acidobacteriota	5.64	CK4	YY	CK	FSA	BS
BYYCK4	Actinobacteriota	30.92	CK4	YY	CK	FSA	BS
BYYCK4	Bacteroidota	1.34	CK4	YY	CK	FSA	BS
BYYCK4	Chloroflexi	9.06	CK4	YY	CK	FSA	BS
BYYCK4	Deinococcota	0.02	CK4	YY	CK	FSA	BS
BYYCK4	Firmicutes	3.63	CK4	YY	CK	FSA	BS
BYYCK4	Gemmatimonadota	5.13	CK4	YY	CK	FSA	BS
BYYCK4	Myxococcota	3.71	CK4	YY	CK	FSA	BS
BYYCK4	Nitrospirota	2.77	CK4	YY	CK	FSA	BS
BYYCK4	Alphaproteobacteria	12.91	CK4	YY	CK	FSA	BS
BYYCK4	Gammaproteobacteria	11.66	CK4	YY	CK	FSA	BS
BYYCK4	unclassified	2.73	CK4	YY	CK	FSA	BS
BYYCK4	Others	10.47	CK4	YY	CK	FSA	BS
BYYCK5	Abditibacteriota	0.01	CK5	YY	CK	FSA	BS
BYYCK5	Acidobacteriota	5.03	CK5	YY	CK	FSA	BS
BYYCK5	Actinobacteriota	29.8	CK5	YY	CK	FSA	BS
BYYCK5	Bacteroidota	1.41	CK5	YY	CK	FSA	BS
BYYCK5	Chloroflexi	9.97	CK5	YY	CK	FSA	BS
BYYCK5	Deinococcota	0.04	CK5	YY	CK	FSA	BS
BYYCK5	Firmicutes	3.74	CK5	YY	CK	FSA	BS
BYYCK5	Gemmatimonadota	4.98	CK5	YY	CK	FSA	BS
BYYCK5	Myxococcota	3.6	CK5	YY	CK	FSA	BS
BYYCK5	Nitrospirota	2.37	CK5	YY	CK	FSA	BS
BYYCK5	Alphaproteobacteria	13.88	CK5	YY	CK	FSA	BS
BYYCK5	Gammaproteobacteria	12.28	CK5	YY	CK	FSA	BS
BYYCK5	unclassified	2.26	CK5	YY	CK	FSA	BS
BYYCK5	Others	10.63	CK5	YY	CK	FSA	BS
BYYCK6	Abditibacteriota	0.01	CK6	YY	CK	FSA	BS
BYYCK6	Acidobacteriota	5.09	CK6	YY	CK	FSA	BS
BYYCK6	Actinobacteriota	25.62	CK6	YY	CK	FSA	BS
BYYCK6	Bacteroidota	3.3	CK6	YY	CK	FSA	BS
BYYCK6	Chloroflexi	10.84	CK6	YY	CK	FSA	BS
BYYCK6	Deinococcota	0.06	CK6	YY	CK	FSA	BS
BYYCK6	Firmicutes	4.03	CK6	YY	CK	FSA	BS
BYYCK6	Gemmatimonadota	5.04	CK6	YY	CK	FSA	BS
BYYCK6	Myxococcota	4.22	CK6	YY	CK	FSA	BS
BYYCK6	Nitrospirota	2.28	CK6	YY	CK	FSA	BS
BYYCK6	Alphaproteobacteria	12.35	CK6	YY	CK	FSA	BS
BYYCK6	Gammaproteobacteria	11.66	CK6	YY	CK	FSA	BS
BYYCK6	unclassified	2.25	CK6	YY	CK	FSA	BS
BYYCK6	Others	13.24	CK6	YY	CK	FSA	BS
BYYCK7	Abditibacteriota	0.01	CK7	YY	CK	FSA	BS
BYYCK7	Acidobacteriota	5.24	CK7	YY	CK	FSA	BS
BYYCK7	Actinobacteriota	27.68	CK7	YY	CK	FSA	BS
BYYCK7	Bacteroidota	3.57	CK7	YY	CK	FSA	BS
BYYCK7	Chloroflexi	11.94	CK7	YY	CK	FSA	BS
BYYCK7	Deinococcota	0.06	CK7	YY	CK	FSA	BS
BYYCK7	Firmicutes	2.8	CK7	YY	CK	FSA	BS
BYYCK7	Gemmatimonadota	5.11	CK7	YY	CK	FSA	BS
BYYCK7	Myxococcota	4.25	CK7	YY	CK	FSA	BS
BYYCK7	Nitrospirota	2.13	CK7	YY	CK	FSA	BS
BYYCK7	Alphaproteobacteria	11.78	CK7	YY	CK	FSA	BS
BYYCK7	Gammaproteobacteria	11.56	CK7	YY	CK	FSA	BS
BYYCK7	unclassified	2.15	CK7	YY	CK	FSA	BS
BYYCK7	Others	11.72	CK7	YY	CK	FSA	BS
BYYCK8	Abditibacteriota	0.01	CK8	YY	CK	FSA	BS
BYYCK8	Acidobacteriota	5.47	CK8	YY	CK	FSA	BS
BYYCK8	Actinobacteriota	31.05	CK8	YY	CK	FSA	BS
BYYCK8	Bacteroidota	2.23	CK8	YY	CK	FSA	BS
BYYCK8	Chloroflexi	10.89	CK8	YY	CK	FSA	BS
BYYCK8	Deinococcota	0.05	CK8	YY	CK	FSA	BS
BYYCK8	Firmicutes	2.82	CK8	YY	CK	FSA	BS
BYYCK8	Gemmatimonadota	4.61	CK8	YY	CK	FSA	BS
BYYCK8	Myxococcota	4.02	CK8	YY	CK	FSA	BS
BYYCK8	Nitrospirota	2.06	CK8	YY	CK	FSA	BS
BYYCK8	Alphaproteobacteria	11.99	CK8	YY	CK	FSA	BS
BYYCK8	Gammaproteobacteria	11.76	CK8	YY	CK	FSA	BS
BYYCK8	unclassified	2.27	CK8	YY	CK	FSA	BS
BYYCK8	Others	10.8	CK8	YY	CK	FSA	BS
BYYCK9	Abditibacteriota	0.01	CK9	YY	CK	FSA	BS
BYYCK9	Acidobacteriota	5.22	CK9	YY	CK	FSA	BS
BYYCK9	Actinobacteriota	31.2	CK9	YY	CK	FSA	BS
BYYCK9	Bacteroidota	1.58	CK9	YY	CK	FSA	BS
BYYCK9	Chloroflexi	10.96	CK9	YY	CK	FSA	BS
BYYCK9	Deinococcota	0.08	CK9	YY	CK	FSA	BS
BYYCK9	Firmicutes	3.26	CK9	YY	CK	FSA	BS
BYYCK9	Gemmatimonadota	5.43	CK9	YY	CK	FSA	BS
BYYCK9	Myxococcota	3.79	CK9	YY	CK	FSA	BS
BYYCK9	Nitrospirota	2.39	CK9	YY	CK	FSA	BS
BYYCK9	Alphaproteobacteria	11.88	CK9	YY	CK	FSA	BS
BYYCK9	Gammaproteobacteria	11.37	CK9	YY	CK	FSA	BS
BYYCK9	unclassified	2.55	CK9	YY	CK	FSA	BS
BYYCK9	Others	10.28	CK9	YY	CK	FSA	BS
BYYNPK1	Abditibacteriota	0.02	NPK1	YY	NPK	FSA	BS
BYYNPK1	Acidobacteriota	5.08	NPK1	YY	NPK	FSA	BS
BYYNPK1	Actinobacteriota	26.72	NPK1	YY	NPK	FSA	BS
BYYNPK1	Bacteroidota	1.73	NPK1	YY	NPK	FSA	BS
BYYNPK1	Chloroflexi	12.83	NPK1	YY	NPK	FSA	BS
BYYNPK1	Deinococcota	0.16	NPK1	YY	NPK	FSA	BS
BYYNPK1	Firmicutes	3.71	NPK1	YY	NPK	FSA	BS
BYYNPK1	Gemmatimonadota	3.81	NPK1	YY	NPK	FSA	BS
BYYNPK1	Myxococcota	3.13	NPK1	YY	NPK	FSA	BS
BYYNPK1	Nitrospirota	3.57	NPK1	YY	NPK	FSA	BS
BYYNPK1	Alphaproteobacteria	13.15	NPK1	YY	NPK	FSA	BS
BYYNPK1	Gammaproteobacteria	15.39	NPK1	YY	NPK	FSA	BS
BYYNPK1	unclassified	1.82	NPK1	YY	NPK	FSA	BS
BYYNPK1	Others	8.88	NPK1	YY	NPK	FSA	BS
BYYNPK2	Abditibacteriota	0.01	NPK2	YY	NPK	FSA	BS
BYYNPK2	Acidobacteriota	4.17	NPK2	YY	NPK	FSA	BS
BYYNPK2	Actinobacteriota	29.2	NPK2	YY	NPK	FSA	BS
BYYNPK2	Bacteroidota	3.32	NPK2	YY	NPK	FSA	BS
BYYNPK2	Chloroflexi	6.79	NPK2	YY	NPK	FSA	BS
BYYNPK2	Deinococcota	0.02	NPK2	YY	NPK	FSA	BS
BYYNPK2	Firmicutes	3.27	NPK2	YY	NPK	FSA	BS
BYYNPK2	Gemmatimonadota	4.36	NPK2	YY	NPK	FSA	BS
BYYNPK2	Myxococcota	3.54	NPK2	YY	NPK	FSA	BS
BYYNPK2	Nitrospirota	2.67	NPK2	YY	NPK	FSA	BS
BYYNPK2	Alphaproteobacteria	16.97	NPK2	YY	NPK	FSA	BS
BYYNPK2	Gammaproteobacteria	14.08	NPK2	YY	NPK	FSA	BS
BYYNPK2	unclassified	1.48	NPK2	YY	NPK	FSA	BS
BYYNPK2	Others	10.12	NPK2	YY	NPK	FSA	BS
BYYNPK3	Abditibacteriota	0.02	NPK3	YY	NPK	FSA	BS
BYYNPK3	Acidobacteriota	3.91	NPK3	YY	NPK	FSA	BS
BYYNPK3	Actinobacteriota	33.41	NPK3	YY	NPK	FSA	BS
BYYNPK3	Bacteroidota	2.09	NPK3	YY	NPK	FSA	BS
BYYNPK3	Chloroflexi	6.59	NPK3	YY	NPK	FSA	BS
BYYNPK3	Deinococcota	0.05	NPK3	YY	NPK	FSA	BS
BYYNPK3	Firmicutes	3.68	NPK3	YY	NPK	FSA	BS
BYYNPK3	Gemmatimonadota	4.9	NPK3	YY	NPK	FSA	BS
BYYNPK3	Myxococcota	3.03	NPK3	YY	NPK	FSA	BS
BYYNPK3	Nitrospirota	2.77	NPK3	YY	NPK	FSA	BS
BYYNPK3	Alphaproteobacteria	17.33	NPK3	YY	NPK	FSA	BS
BYYNPK3	Gammaproteobacteria	12.65	NPK3	YY	NPK	FSA	BS
BYYNPK3	unclassified	1.44	NPK3	YY	NPK	FSA	BS
BYYNPK3	Others	8.14	NPK3	YY	NPK	FSA	BS
BYYNPK4	Abditibacteriota	0.03	NPK4	YY	NPK	FSA	BS
BYYNPK4	Acidobacteriota	3.8	NPK4	YY	NPK	FSA	BS
BYYNPK4	Actinobacteriota	30.56	NPK4	YY	NPK	FSA	BS
BYYNPK4	Bacteroidota	4.1	NPK4	YY	NPK	FSA	BS
BYYNPK4	Chloroflexi	7.68	NPK4	YY	NPK	FSA	BS
BYYNPK4	Deinococcota	0.08	NPK4	YY	NPK	FSA	BS
BYYNPK4	Firmicutes	3.08	NPK4	YY	NPK	FSA	BS
BYYNPK4	Gemmatimonadota	6.46	NPK4	YY	NPK	FSA	BS
BYYNPK4	Myxococcota	3.63	NPK4	YY	NPK	FSA	BS
BYYNPK4	Nitrospirota	2.47	NPK4	YY	NPK	FSA	BS
BYYNPK4	Alphaproteobacteria	16	NPK4	YY	NPK	FSA	BS
BYYNPK4	Gammaproteobacteria	11.35	NPK4	YY	NPK	FSA	BS
BYYNPK4	unclassified	1.37	NPK4	YY	NPK	FSA	BS
BYYNPK4	Others	9.38	NPK4	YY	NPK	FSA	BS
BYYNPK5	Abditibacteriota	0.03	NPK5	YY	NPK	FSA	BS
BYYNPK5	Acidobacteriota	3.34	NPK5	YY	NPK	FSA	BS
BYYNPK5	Actinobacteriota	30.71	NPK5	YY	NPK	FSA	BS
BYYNPK5	Bacteroidota	4.39	NPK5	YY	NPK	FSA	BS
BYYNPK5	Chloroflexi	8.99	NPK5	YY	NPK	FSA	BS
BYYNPK5	Deinococcota	0.05	NPK5	YY	NPK	FSA	BS
BYYNPK5	Firmicutes	3.52	NPK5	YY	NPK	FSA	BS
BYYNPK5	Gemmatimonadota	4.94	NPK5	YY	NPK	FSA	BS
BYYNPK5	Myxococcota	3.44	NPK5	YY	NPK	FSA	BS
BYYNPK5	Nitrospirota	2.32	NPK5	YY	NPK	FSA	BS
BYYNPK5	Alphaproteobacteria	15.95	NPK5	YY	NPK	FSA	BS
BYYNPK5	Gammaproteobacteria	10.39	NPK5	YY	NPK	FSA	BS
BYYNPK5	unclassified	1.36	NPK5	YY	NPK	FSA	BS
BYYNPK5	Others	10.57	NPK5	YY	NPK	FSA	BS
BYYNPK6	Abditibacteriota	0.02	NPK6	YY	NPK	FSA	BS
BYYNPK6	Acidobacteriota	4.47	NPK6	YY	NPK	FSA	BS
BYYNPK6	Actinobacteriota	28.89	NPK6	YY	NPK	FSA	BS
BYYNPK6	Bacteroidota	3.15	NPK6	YY	NPK	FSA	BS
BYYNPK6	Chloroflexi	9.71	NPK6	YY	NPK	FSA	BS
BYYNPK6	Deinococcota	0.04	NPK6	YY	NPK	FSA	BS
BYYNPK6	Firmicutes	3.09	NPK6	YY	NPK	FSA	BS
BYYNPK6	Gemmatimonadota	6.56	NPK6	YY	NPK	FSA	BS
BYYNPK6	Myxococcota	3.35	NPK6	YY	NPK	FSA	BS
BYYNPK6	Nitrospirota	2.73	NPK6	YY	NPK	FSA	BS
BYYNPK6	Alphaproteobacteria	14.54	NPK6	YY	NPK	FSA	BS
BYYNPK6	Gammaproteobacteria	11.44	NPK6	YY	NPK	FSA	BS
BYYNPK6	unclassified	1.62	NPK6	YY	NPK	FSA	BS
BYYNPK6	Others	10.4	NPK6	YY	NPK	FSA	BS
BYYNPK7	Abditibacteriota	0.03	NPK7	YY	NPK	FSA	BS
BYYNPK7	Acidobacteriota	3.58	NPK7	YY	NPK	FSA	BS
BYYNPK7	Actinobacteriota	27.29	NPK7	YY	NPK	FSA	BS
BYYNPK7	Bacteroidota	4.34	NPK7	YY	NPK	FSA	BS
BYYNPK7	Chloroflexi	11.39	NPK7	YY	NPK	FSA	BS
BYYNPK7	Deinococcota	0.34	NPK7	YY	NPK	FSA	BS
BYYNPK7	Firmicutes	3.35	NPK7	YY	NPK	FSA	BS
BYYNPK7	Gemmatimonadota	6.17	NPK7	YY	NPK	FSA	BS
BYYNPK7	Myxococcota	3.12	NPK7	YY	NPK	FSA	BS
BYYNPK7	Nitrospirota	2.18	NPK7	YY	NPK	FSA	BS
BYYNPK7	Alphaproteobacteria	13.82	NPK7	YY	NPK	FSA	BS
BYYNPK7	Gammaproteobacteria	11.62	NPK7	YY	NPK	FSA	BS
BYYNPK7	unclassified	1.5	NPK7	YY	NPK	FSA	BS
BYYNPK7	Others	11.27	NPK7	YY	NPK	FSA	BS
BYYNPK8	Abditibacteriota	0.06	NPK8	YY	NPK	FSA	BS
BYYNPK8	Acidobacteriota	4.16	NPK8	YY	NPK	FSA	BS
BYYNPK8	Actinobacteriota	31.08	NPK8	YY	NPK	FSA	BS
BYYNPK8	Bacteroidota	3.26	NPK8	YY	NPK	FSA	BS
BYYNPK8	Chloroflexi	9.36	NPK8	YY	NPK	FSA	BS
BYYNPK8	Deinococcota	0.08	NPK8	YY	NPK	FSA	BS
BYYNPK8	Firmicutes	3.04	NPK8	YY	NPK	FSA	BS
BYYNPK8	Gemmatimonadota	5.61	NPK8	YY	NPK	FSA	BS
BYYNPK8	Myxococcota	3.72	NPK8	YY	NPK	FSA	BS
BYYNPK8	Nitrospirota	2.49	NPK8	YY	NPK	FSA	BS
BYYNPK8	Alphaproteobacteria	14.73	NPK8	YY	NPK	FSA	BS
BYYNPK8	Gammaproteobacteria	11.94	NPK8	YY	NPK	FSA	BS
BYYNPK8	unclassified	1.41	NPK8	YY	NPK	FSA	BS
BYYNPK8	Others	9.05	NPK8	YY	NPK	FSA	BS
BYYNPK9	Abditibacteriota	0.02	NPK9	YY	NPK	FSA	BS
BYYNPK9	Acidobacteriota	4.28	NPK9	YY	NPK	FSA	BS
BYYNPK9	Actinobacteriota	30.54	NPK9	YY	NPK	FSA	BS
BYYNPK9	Bacteroidota	2.82	NPK9	YY	NPK	FSA	BS
BYYNPK9	Chloroflexi	8	NPK9	YY	NPK	FSA	BS
BYYNPK9	Deinococcota	0.05	NPK9	YY	NPK	FSA	BS
BYYNPK9	Firmicutes	4.27	NPK9	YY	NPK	FSA	BS
BYYNPK9	Gemmatimonadota	4.38	NPK9	YY	NPK	FSA	BS
BYYNPK9	Myxococcota	3.13	NPK9	YY	NPK	FSA	BS
BYYNPK9	Nitrospirota	3.08	NPK9	YY	NPK	FSA	BS
BYYNPK9	Alphaproteobacteria	15.59	NPK9	YY	NPK	FSA	BS
BYYNPK9	Gammaproteobacteria	12.62	NPK9	YY	NPK	FSA	BS
BYYNPK9	unclassified	1.65	NPK9	YY	NPK	FSA	BS
BYYNPK9	Others	9.57	NPK9	YY	NPK	FSA	BS
BYYNPKM1	Abditibacteriota	0.02	NPKM1	YY	NPKM	FSA	BS
BYYNPKM1	Acidobacteriota	4.84	NPKM1	YY	NPKM	FSA	BS
BYYNPKM1	Actinobacteriota	24.82	NPKM1	YY	NPKM	FSA	BS
BYYNPKM1	Bacteroidota	4.5	NPKM1	YY	NPKM	FSA	BS
BYYNPKM1	Chloroflexi	9.39	NPKM1	YY	NPKM	FSA	BS
BYYNPKM1	Deinococcota	0.03	NPKM1	YY	NPKM	FSA	BS
BYYNPKM1	Firmicutes	4.1	NPKM1	YY	NPKM	FSA	BS
BYYNPKM1	Gemmatimonadota	5.91	NPKM1	YY	NPKM	FSA	BS
BYYNPKM1	Myxococcota	3.99	NPKM1	YY	NPKM	FSA	BS
BYYNPKM1	Nitrospirota	2.66	NPKM1	YY	NPKM	FSA	BS
BYYNPKM1	Alphaproteobacteria	13.21	NPKM1	YY	NPKM	FSA	BS
BYYNPKM1	Gammaproteobacteria	13.25	NPKM1	YY	NPKM	FSA	BS
BYYNPKM1	unclassified	1.25	NPKM1	YY	NPKM	FSA	BS
BYYNPKM1	Others	12.02	NPKM1	YY	NPKM	FSA	BS
BYYNPKM2	Abditibacteriota	0.03	NPKM2	YY	NPKM	FSA	BS
BYYNPKM2	Acidobacteriota	4.73	NPKM2	YY	NPKM	FSA	BS
BYYNPKM2	Actinobacteriota	30.71	NPKM2	YY	NPKM	FSA	BS
BYYNPKM2	Bacteroidota	2.5	NPKM2	YY	NPKM	FSA	BS
BYYNPKM2	Chloroflexi	8.52	NPKM2	YY	NPKM	FSA	BS
BYYNPKM2	Deinococcota	0.02	NPKM2	YY	NPKM	FSA	BS
BYYNPKM2	Firmicutes	3.81	NPKM2	YY	NPKM	FSA	BS
BYYNPKM2	Gemmatimonadota	4.47	NPKM2	YY	NPKM	FSA	BS
BYYNPKM2	Myxococcota	3.55	NPKM2	YY	NPKM	FSA	BS
BYYNPKM2	Nitrospirota	2.96	NPKM2	YY	NPKM	FSA	BS
BYYNPKM2	Alphaproteobacteria	13.99	NPKM2	YY	NPKM	FSA	BS
BYYNPKM2	Gammaproteobacteria	14.34	NPKM2	YY	NPKM	FSA	BS
BYYNPKM2	unclassified	1.27	NPKM2	YY	NPKM	FSA	BS
BYYNPKM2	Others	9.1	NPKM2	YY	NPKM	FSA	BS
BYYNPKM3	Abditibacteriota	0.02	NPKM3	YY	NPKM	FSA	BS
BYYNPKM3	Acidobacteriota	4.53	NPKM3	YY	NPKM	FSA	BS
BYYNPKM3	Actinobacteriota	30.6	NPKM3	YY	NPKM	FSA	BS
BYYNPKM3	Bacteroidota	2.55	NPKM3	YY	NPKM	FSA	BS
BYYNPKM3	Chloroflexi	8.52	NPKM3	YY	NPKM	FSA	BS
BYYNPKM3	Deinococcota	0.02	NPKM3	YY	NPKM	FSA	BS
BYYNPKM3	Firmicutes	3.53	NPKM3	YY	NPKM	FSA	BS
BYYNPKM3	Gemmatimonadota	4.53	NPKM3	YY	NPKM	FSA	BS
BYYNPKM3	Myxococcota	3.31	NPKM3	YY	NPKM	FSA	BS
BYYNPKM3	Nitrospirota	3.16	NPKM3	YY	NPKM	FSA	BS
BYYNPKM3	Alphaproteobacteria	13.99	NPKM3	YY	NPKM	FSA	BS
BYYNPKM3	Gammaproteobacteria	14.86	NPKM3	YY	NPKM	FSA	BS
BYYNPKM3	unclassified	1.26	NPKM3	YY	NPKM	FSA	BS
BYYNPKM3	Others	9.1	NPKM3	YY	NPKM	FSA	BS
BYYNPKM4	Abditibacteriota	0.01	NPKM4	YY	NPKM	FSA	BS
BYYNPKM4	Acidobacteriota	4.85	NPKM4	YY	NPKM	FSA	BS
BYYNPKM4	Actinobacteriota	29.54	NPKM4	YY	NPKM	FSA	BS
BYYNPKM4	Bacteroidota	2.23	NPKM4	YY	NPKM	FSA	BS
BYYNPKM4	Chloroflexi	8.28	NPKM4	YY	NPKM	FSA	BS
BYYNPKM4	Deinococcota	0.01	NPKM4	YY	NPKM	FSA	BS
BYYNPKM4	Firmicutes	3.61	NPKM4	YY	NPKM	FSA	BS
BYYNPKM4	Gemmatimonadota	4.97	NPKM4	YY	NPKM	FSA	BS
BYYNPKM4	Myxococcota	3.35	NPKM4	YY	NPKM	FSA	BS
BYYNPKM4	Nitrospirota	3.02	NPKM4	YY	NPKM	FSA	BS
BYYNPKM4	Alphaproteobacteria	14.28	NPKM4	YY	NPKM	FSA	BS
BYYNPKM4	Gammaproteobacteria	14.68	NPKM4	YY	NPKM	FSA	BS
BYYNPKM4	unclassified	1.43	NPKM4	YY	NPKM	FSA	BS
BYYNPKM4	Others	9.74	NPKM4	YY	NPKM	FSA	BS
BYYNPKM5	Abditibacteriota	0.01	NPKM5	YY	NPKM	FSA	BS
BYYNPKM5	Acidobacteriota	4.83	NPKM5	YY	NPKM	FSA	BS
BYYNPKM5	Actinobacteriota	32.56	NPKM5	YY	NPKM	FSA	BS
BYYNPKM5	Bacteroidota	1.7	NPKM5	YY	NPKM	FSA	BS
BYYNPKM5	Chloroflexi	6.5	NPKM5	YY	NPKM	FSA	BS
BYYNPKM5	Deinococcota	0.02	NPKM5	YY	NPKM	FSA	BS
BYYNPKM5	Firmicutes	4.16	NPKM5	YY	NPKM	FSA	BS
BYYNPKM5	Gemmatimonadota	4.52	NPKM5	YY	NPKM	FSA	BS
BYYNPKM5	Myxococcota	3.15	NPKM5	YY	NPKM	FSA	BS
BYYNPKM5	Nitrospirota	3.01	NPKM5	YY	NPKM	FSA	BS
BYYNPKM5	Alphaproteobacteria	16.15	NPKM5	YY	NPKM	FSA	BS
BYYNPKM5	Gammaproteobacteria	14.25	NPKM5	YY	NPKM	FSA	BS
BYYNPKM5	unclassified	1.07	NPKM5	YY	NPKM	FSA	BS
BYYNPKM5	Others	8.07	NPKM5	YY	NPKM	FSA	BS
BYYNPKM6	Abditibacteriota	0.02	NPKM6	YY	NPKM	FSA	BS
BYYNPKM6	Acidobacteriota	4.33	NPKM6	YY	NPKM	FSA	BS
BYYNPKM6	Actinobacteriota	27.22	NPKM6	YY	NPKM	FSA	BS
BYYNPKM6	Bacteroidota	3.75	NPKM6	YY	NPKM	FSA	BS
BYYNPKM6	Chloroflexi	8.92	NPKM6	YY	NPKM	FSA	BS
BYYNPKM6	Deinococcota	0.02	NPKM6	YY	NPKM	FSA	BS
BYYNPKM6	Firmicutes	3.65	NPKM6	YY	NPKM	FSA	BS
BYYNPKM6	Gemmatimonadota	5.15	NPKM6	YY	NPKM	FSA	BS
BYYNPKM6	Myxococcota	4.07	NPKM6	YY	NPKM	FSA	BS
BYYNPKM6	Nitrospirota	2.8	NPKM6	YY	NPKM	FSA	BS
BYYNPKM6	Alphaproteobacteria	12.96	NPKM6	YY	NPKM	FSA	BS
BYYNPKM6	Gammaproteobacteria	14.14	NPKM6	YY	NPKM	FSA	BS
BYYNPKM6	unclassified	1.3	NPKM6	YY	NPKM	FSA	BS
BYYNPKM6	Others	11.69	NPKM6	YY	NPKM	FSA	BS
BYYNPKM7	Abditibacteriota	0.01	NPKM7	YY	NPKM	FSA	BS
BYYNPKM7	Acidobacteriota	4.49	NPKM7	YY	NPKM	FSA	BS
BYYNPKM7	Actinobacteriota	31.17	NPKM7	YY	NPKM	FSA	BS
BYYNPKM7	Bacteroidota	2.41	NPKM7	YY	NPKM	FSA	BS
BYYNPKM7	Chloroflexi	8.45	NPKM7	YY	NPKM	FSA	BS
BYYNPKM7	Deinococcota	0.04	NPKM7	YY	NPKM	FSA	BS
BYYNPKM7	Firmicutes	3.42	NPKM7	YY	NPKM	FSA	BS
BYYNPKM7	Gemmatimonadota	5.19	NPKM7	YY	NPKM	FSA	BS
BYYNPKM7	Myxococcota	3.28	NPKM7	YY	NPKM	FSA	BS
BYYNPKM7	Nitrospirota	2.83	NPKM7	YY	NPKM	FSA	BS
BYYNPKM7	Alphaproteobacteria	15.23	NPKM7	YY	NPKM	FSA	BS
BYYNPKM7	Gammaproteobacteria	13.61	NPKM7	YY	NPKM	FSA	BS
BYYNPKM7	unclassified	1.25	NPKM7	YY	NPKM	FSA	BS
BYYNPKM7	Others	8.61	NPKM7	YY	NPKM	FSA	BS
BYYNPKM8	Abditibacteriota	0.01	NPKM8	YY	NPKM	FSA	BS
BYYNPKM8	Acidobacteriota	4.1	NPKM8	YY	NPKM	FSA	BS
BYYNPKM8	Actinobacteriota	32.07	NPKM8	YY	NPKM	FSA	BS
BYYNPKM8	Bacteroidota	1.63	NPKM8	YY	NPKM	FSA	BS
BYYNPKM8	Chloroflexi	8.94	NPKM8	YY	NPKM	FSA	BS
BYYNPKM8	Deinococcota	0.01	NPKM8	YY	NPKM	FSA	BS
BYYNPKM8	Firmicutes	4.44	NPKM8	YY	NPKM	FSA	BS
BYYNPKM8	Gemmatimonadota	4.38	NPKM8	YY	NPKM	FSA	BS
BYYNPKM8	Myxococcota	2.95	NPKM8	YY	NPKM	FSA	BS
BYYNPKM8	Nitrospirota	2.78	NPKM8	YY	NPKM	FSA	BS
BYYNPKM8	Alphaproteobacteria	14.98	NPKM8	YY	NPKM	FSA	BS
BYYNPKM8	Gammaproteobacteria	14.19	NPKM8	YY	NPKM	FSA	BS
BYYNPKM8	unclassified	1.35	NPKM8	YY	NPKM	FSA	BS
BYYNPKM8	Others	8.16	NPKM8	YY	NPKM	FSA	BS
BYYNPKM9	Abditibacteriota	0.02	NPKM9	YY	NPKM	FSA	BS
BYYNPKM9	Acidobacteriota	3.87	NPKM9	YY	NPKM	FSA	BS
BYYNPKM9	Actinobacteriota	27.87	NPKM9	YY	NPKM	FSA	BS
BYYNPKM9	Bacteroidota	4.09	NPKM9	YY	NPKM	FSA	BS
BYYNPKM9	Chloroflexi	12.24	NPKM9	YY	NPKM	FSA	BS
BYYNPKM9	Deinococcota	0.03	NPKM9	YY	NPKM	FSA	BS
BYYNPKM9	Firmicutes	2.99	NPKM9	YY	NPKM	FSA	BS
BYYNPKM9	Gemmatimonadota	5.76	NPKM9	YY	NPKM	FSA	BS
BYYNPKM9	Myxococcota	3.47	NPKM9	YY	NPKM	FSA	BS
BYYNPKM9	Nitrospirota	2.16	NPKM9	YY	NPKM	FSA	BS
BYYNPKM9	Alphaproteobacteria	13.15	NPKM9	YY	NPKM	FSA	BS
BYYNPKM9	Gammaproteobacteria	12.31	NPKM9	YY	NPKM	FSA	BS
BYYNPKM9	unclassified	1.39	NPKM9	YY	NPKM	FSA	BS
BYYNPKM9	Others	10.65	NPKM9	YY	NPKM	FSA	BS
LCCCK1	Abditibacteriota	0.2	CK1	CC	CK	BSA	P
LCCCK1	Acidobacteriota	0	CK1	CC	CK	BSA	P
LCCCK1	Actinobacteriota	13.15	CK1	CC	CK	BSA	P
LCCCK1	Bacteroidota	11.12	CK1	CC	CK	BSA	P
LCCCK1	Chloroflexi	0	CK1	CC	CK	BSA	P
LCCCK1	Deinococcota	10.76	CK1	CC	CK	BSA	P
LCCCK1	Firmicutes	1.62	CK1	CC	CK	BSA	P
LCCCK1	Gemmatimonadota	0	CK1	CC	CK	BSA	P
LCCCK1	Myxococcota	0.19	CK1	CC	CK	BSA	P
LCCCK1	Nitrospirota	0	CK1	CC	CK	BSA	P
LCCCK1	Alphaproteobacteria	35.29	CK1	CC	CK	BSA	P
LCCCK1	Gammaproteobacteria	27.57	CK1	CC	CK	BSA	P
LCCCK1	unclassified	0.02	CK1	CC	CK	BSA	P
LCCCK1	Others	0.09	CK1	CC	CK	BSA	P
LCCCK2	Abditibacteriota	0.18	CK2	CC	CK	BSA	P
LCCCK2	Acidobacteriota	0	CK2	CC	CK	BSA	P
LCCCK2	Actinobacteriota	24.23	CK2	CC	CK	BSA	P
LCCCK2	Bacteroidota	4.05	CK2	CC	CK	BSA	P
LCCCK2	Chloroflexi	0	CK2	CC	CK	BSA	P
LCCCK2	Deinococcota	4.98	CK2	CC	CK	BSA	P
LCCCK2	Firmicutes	2.05	CK2	CC	CK	BSA	P
LCCCK2	Gemmatimonadota	0	CK2	CC	CK	BSA	P
LCCCK2	Myxococcota	0.07	CK2	CC	CK	BSA	P
LCCCK2	Nitrospirota	0	CK2	CC	CK	BSA	P
LCCCK2	Alphaproteobacteria	51.45	CK2	CC	CK	BSA	P
LCCCK2	Gammaproteobacteria	12.89	CK2	CC	CK	BSA	P
LCCCK2	unclassified	0.02	CK2	CC	CK	BSA	P
LCCCK2	Others	0.07	CK2	CC	CK	BSA	P
LCCCK3	Abditibacteriota	0.16	CK3	CC	CK	BSA	P
LCCCK3	Acidobacteriota	0	CK3	CC	CK	BSA	P
LCCCK3	Actinobacteriota	25.07	CK3	CC	CK	BSA	P
LCCCK3	Bacteroidota	2.63	CK3	CC	CK	BSA	P
LCCCK3	Chloroflexi	0.01	CK3	CC	CK	BSA	P
LCCCK3	Deinococcota	8.52	CK3	CC	CK	BSA	P
LCCCK3	Firmicutes	0.95	CK3	CC	CK	BSA	P
LCCCK3	Gemmatimonadota	0	CK3	CC	CK	BSA	P
LCCCK3	Myxococcota	0.08	CK3	CC	CK	BSA	P
LCCCK3	Nitrospirota	0	CK3	CC	CK	BSA	P
LCCCK3	Alphaproteobacteria	30.49	CK3	CC	CK	BSA	P
LCCCK3	Gammaproteobacteria	31.94	CK3	CC	CK	BSA	P
LCCCK3	unclassified	0.02	CK3	CC	CK	BSA	P
LCCCK3	Others	0.13	CK3	CC	CK	BSA	P
LCCCK4	Abditibacteriota	0.07	CK4	CC	CK	BSA	P
LCCCK4	Acidobacteriota	0.02	CK4	CC	CK	BSA	P
LCCCK4	Actinobacteriota	33.15	CK4	CC	CK	BSA	P
LCCCK4	Bacteroidota	2.55	CK4	CC	CK	BSA	P
LCCCK4	Chloroflexi	0.28	CK4	CC	CK	BSA	P
LCCCK4	Deinococcota	4.71	CK4	CC	CK	BSA	P
LCCCK4	Firmicutes	0.28	CK4	CC	CK	BSA	P
LCCCK4	Gemmatimonadota	0.01	CK4	CC	CK	BSA	P
LCCCK4	Myxococcota	0.17	CK4	CC	CK	BSA	P
LCCCK4	Nitrospirota	0.01	CK4	CC	CK	BSA	P
LCCCK4	Alphaproteobacteria	50.36	CK4	CC	CK	BSA	P
LCCCK4	Gammaproteobacteria	8.2	CK4	CC	CK	BSA	P
LCCCK4	unclassified	0.01	CK4	CC	CK	BSA	P
LCCCK4	Others	0.17	CK4	CC	CK	BSA	P
LCCCK5	Abditibacteriota	0.07	CK5	CC	CK	BSA	P
LCCCK5	Acidobacteriota	0.01	CK5	CC	CK	BSA	P
LCCCK5	Actinobacteriota	31.94	CK5	CC	CK	BSA	P
LCCCK5	Bacteroidota	3.62	CK5	CC	CK	BSA	P
LCCCK5	Chloroflexi	0.01	CK5	CC	CK	BSA	P
LCCCK5	Deinococcota	2.35	CK5	CC	CK	BSA	P
LCCCK5	Firmicutes	0.37	CK5	CC	CK	BSA	P
LCCCK5	Gemmatimonadota	0	CK5	CC	CK	BSA	P
LCCCK5	Myxococcota	0.1	CK5	CC	CK	BSA	P
LCCCK5	Nitrospirota	0	CK5	CC	CK	BSA	P
LCCCK5	Alphaproteobacteria	52.1	CK5	CC	CK	BSA	P
LCCCK5	Gammaproteobacteria	9.19	CK5	CC	CK	BSA	P
LCCCK5	unclassified	0.02	CK5	CC	CK	BSA	P
LCCCK5	Others	0.23	CK5	CC	CK	BSA	P
LCCCK6	Abditibacteriota	0.3	CK6	CC	CK	BSA	P
LCCCK6	Acidobacteriota	0	CK6	CC	CK	BSA	P
LCCCK6	Actinobacteriota	20.82	CK6	CC	CK	BSA	P
LCCCK6	Bacteroidota	19.09	CK6	CC	CK	BSA	P
LCCCK6	Chloroflexi	0.03	CK6	CC	CK	BSA	P
LCCCK6	Deinococcota	12.1	CK6	CC	CK	BSA	P
LCCCK6	Firmicutes	2.63	CK6	CC	CK	BSA	P
LCCCK6	Gemmatimonadota	0	CK6	CC	CK	BSA	P
LCCCK6	Myxococcota	0.19	CK6	CC	CK	BSA	P
LCCCK6	Nitrospirota	0	CK6	CC	CK	BSA	P
LCCCK6	Alphaproteobacteria	40.04	CK6	CC	CK	BSA	P
LCCCK6	Gammaproteobacteria	4.56	CK6	CC	CK	BSA	P
LCCCK6	unclassified	0.02	CK6	CC	CK	BSA	P
LCCCK6	Others	0.21	CK6	CC	CK	BSA	P
LCCCK7	Abditibacteriota	0.34	CK7	CC	CK	BSA	P
LCCCK7	Acidobacteriota	0.01	CK7	CC	CK	BSA	P
LCCCK7	Actinobacteriota	18.82	CK7	CC	CK	BSA	P
LCCCK7	Bacteroidota	9.15	CK7	CC	CK	BSA	P
LCCCK7	Chloroflexi	0.03	CK7	CC	CK	BSA	P
LCCCK7	Deinococcota	3.85	CK7	CC	CK	BSA	P
LCCCK7	Firmicutes	0.49	CK7	CC	CK	BSA	P
LCCCK7	Gemmatimonadota	0.01	CK7	CC	CK	BSA	P
LCCCK7	Myxococcota	0.15	CK7	CC	CK	BSA	P
LCCCK7	Nitrospirota	0	CK7	CC	CK	BSA	P
LCCCK7	Alphaproteobacteria	58.22	CK7	CC	CK	BSA	P
LCCCK7	Gammaproteobacteria	8.53	CK7	CC	CK	BSA	P
LCCCK7	unclassified	0.02	CK7	CC	CK	BSA	P
LCCCK7	Others	0.4	CK7	CC	CK	BSA	P
LCCCK8	Abditibacteriota	0.39	CK8	CC	CK	BSA	P
LCCCK8	Acidobacteriota	0	CK8	CC	CK	BSA	P
LCCCK8	Actinobacteriota	18.89	CK8	CC	CK	BSA	P
LCCCK8	Bacteroidota	2.22	CK8	CC	CK	BSA	P
LCCCK8	Chloroflexi	0.01	CK8	CC	CK	BSA	P
LCCCK8	Deinococcota	3.88	CK8	CC	CK	BSA	P
LCCCK8	Firmicutes	1.23	CK8	CC	CK	BSA	P
LCCCK8	Gemmatimonadota	0.01	CK8	CC	CK	BSA	P
LCCCK8	Myxococcota	0.19	CK8	CC	CK	BSA	P
LCCCK8	Nitrospirota	0	CK8	CC	CK	BSA	P
LCCCK8	Alphaproteobacteria	62.26	CK8	CC	CK	BSA	P
LCCCK8	Gammaproteobacteria	10.49	CK8	CC	CK	BSA	P
LCCCK8	unclassified	0.03	CK8	CC	CK	BSA	P
LCCCK8	Others	0.39	CK8	CC	CK	BSA	P
LCCCK9	Abditibacteriota	1.43	CK9	CC	CK	BSA	P
LCCCK9	Acidobacteriota	0.01	CK9	CC	CK	BSA	P
LCCCK9	Actinobacteriota	32.11	CK9	CC	CK	BSA	P
LCCCK9	Bacteroidota	2.84	CK9	CC	CK	BSA	P
LCCCK9	Chloroflexi	0.03	CK9	CC	CK	BSA	P
LCCCK9	Deinococcota	5.54	CK9	CC	CK	BSA	P
LCCCK9	Firmicutes	1.05	CK9	CC	CK	BSA	P
LCCCK9	Gemmatimonadota	0.01	CK9	CC	CK	BSA	P
LCCCK9	Myxococcota	1.77	CK9	CC	CK	BSA	P
LCCCK9	Nitrospirota	0	CK9	CC	CK	BSA	P
LCCCK9	Alphaproteobacteria	46.94	CK9	CC	CK	BSA	P
LCCCK9	Gammaproteobacteria	7.76	CK9	CC	CK	BSA	P
LCCCK9	unclassified	0.02	CK9	CC	CK	BSA	P
LCCCK9	Others	0.5	CK9	CC	CK	BSA	P
LCCNPK1	Abditibacteriota	0.21	NPK1	CC	NPK	BSA	P
LCCNPK1	Acidobacteriota	0.01	NPK1	CC	NPK	BSA	P
LCCNPK1	Actinobacteriota	15.18	NPK1	CC	NPK	BSA	P
LCCNPK1	Bacteroidota	1	NPK1	CC	NPK	BSA	P
LCCNPK1	Chloroflexi	0.06	NPK1	CC	NPK	BSA	P
LCCNPK1	Deinococcota	9.67	NPK1	CC	NPK	BSA	P
LCCNPK1	Firmicutes	0.8	NPK1	CC	NPK	BSA	P
LCCNPK1	Gemmatimonadota	0.02	NPK1	CC	NPK	BSA	P
LCCNPK1	Myxococcota	0.18	NPK1	CC	NPK	BSA	P
LCCNPK1	Nitrospirota	0	NPK1	CC	NPK	BSA	P
LCCNPK1	Alphaproteobacteria	64.48	NPK1	CC	NPK	BSA	P
LCCNPK1	Gammaproteobacteria	8	NPK1	CC	NPK	BSA	P
LCCNPK1	unclassified	0.02	NPK1	CC	NPK	BSA	P
LCCNPK1	Others	0.36	NPK1	CC	NPK	BSA	P
LCCNPK2	Abditibacteriota	0.18	NPK2	CC	NPK	BSA	P
LCCNPK2	Acidobacteriota	0.01	NPK2	CC	NPK	BSA	P
LCCNPK2	Actinobacteriota	11.4	NPK2	CC	NPK	BSA	P
LCCNPK2	Bacteroidota	1.61	NPK2	CC	NPK	BSA	P
LCCNPK2	Chloroflexi	0.13	NPK2	CC	NPK	BSA	P
LCCNPK2	Deinococcota	4.71	NPK2	CC	NPK	BSA	P
LCCNPK2	Firmicutes	0.67	NPK2	CC	NPK	BSA	P
LCCNPK2	Gemmatimonadota	0.01	NPK2	CC	NPK	BSA	P
LCCNPK2	Myxococcota	0.15	NPK2	CC	NPK	BSA	P
LCCNPK2	Nitrospirota	0	NPK2	CC	NPK	BSA	P
LCCNPK2	Alphaproteobacteria	40.76	NPK2	CC	NPK	BSA	P
LCCNPK2	Gammaproteobacteria	40.11	NPK2	CC	NPK	BSA	P
LCCNPK2	unclassified	0.02	NPK2	CC	NPK	BSA	P
LCCNPK2	Others	0.25	NPK2	CC	NPK	BSA	P
LCCNPK3	Abditibacteriota	0.55	NPK3	CC	NPK	BSA	P
LCCNPK3	Acidobacteriota	0	NPK3	CC	NPK	BSA	P
LCCNPK3	Actinobacteriota	42.79	NPK3	CC	NPK	BSA	P
LCCNPK3	Bacteroidota	2.49	NPK3	CC	NPK	BSA	P
LCCNPK3	Chloroflexi	0.03	NPK3	CC	NPK	BSA	P
LCCNPK3	Deinococcota	4.31	NPK3	CC	NPK	BSA	P
LCCNPK3	Firmicutes	1.58	NPK3	CC	NPK	BSA	P
LCCNPK3	Gemmatimonadota	0.01	NPK3	CC	NPK	BSA	P
LCCNPK3	Myxococcota	0.35	NPK3	CC	NPK	BSA	P
LCCNPK3	Nitrospirota	0	NPK3	CC	NPK	BSA	P
LCCNPK3	Alphaproteobacteria	42.11	NPK3	CC	NPK	BSA	P
LCCNPK3	Gammaproteobacteria	5.48	NPK3	CC	NPK	BSA	P
LCCNPK3	unclassified	0.02	NPK3	CC	NPK	BSA	P
LCCNPK3	Others	0.29	NPK3	CC	NPK	BSA	P
LCCNPK4	Abditibacteriota	0.06	NPK4	CC	NPK	BSA	P
LCCNPK4	Acidobacteriota	0.01	NPK4	CC	NPK	BSA	P
LCCNPK4	Actinobacteriota	20.86	NPK4	CC	NPK	BSA	P
LCCNPK4	Bacteroidota	2.57	NPK4	CC	NPK	BSA	P
LCCNPK4	Chloroflexi	0.04	NPK4	CC	NPK	BSA	P
LCCNPK4	Deinococcota	18.9	NPK4	CC	NPK	BSA	P
LCCNPK4	Firmicutes	2.3	NPK4	CC	NPK	BSA	P
LCCNPK4	Gemmatimonadota	0.01	NPK4	CC	NPK	BSA	P
LCCNPK4	Myxococcota	0.06	NPK4	CC	NPK	BSA	P
LCCNPK4	Nitrospirota	0	NPK4	CC	NPK	BSA	P
LCCNPK4	Alphaproteobacteria	43.95	NPK4	CC	NPK	BSA	P
LCCNPK4	Gammaproteobacteria	11.13	NPK4	CC	NPK	BSA	P
LCCNPK4	unclassified	0.03	NPK4	CC	NPK	BSA	P
LCCNPK4	Others	0.08	NPK4	CC	NPK	BSA	P
LCCNPK5	Abditibacteriota	0.05	NPK5	CC	NPK	BSA	P
LCCNPK5	Acidobacteriota	0.01	NPK5	CC	NPK	BSA	P
LCCNPK5	Actinobacteriota	14.79	NPK5	CC	NPK	BSA	P
LCCNPK5	Bacteroidota	2.63	NPK5	CC	NPK	BSA	P
LCCNPK5	Chloroflexi	0.03	NPK5	CC	NPK	BSA	P
LCCNPK5	Deinococcota	8.83	NPK5	CC	NPK	BSA	P
LCCNPK5	Firmicutes	1.33	NPK5	CC	NPK	BSA	P
LCCNPK5	Gemmatimonadota	0.01	NPK5	CC	NPK	BSA	P
LCCNPK5	Myxococcota	0.07	NPK5	CC	NPK	BSA	P
LCCNPK5	Nitrospirota	0	NPK5	CC	NPK	BSA	P
LCCNPK5	Alphaproteobacteria	65.44	NPK5	CC	NPK	BSA	P
LCCNPK5	Gammaproteobacteria	6.61	NPK5	CC	NPK	BSA	P
LCCNPK5	unclassified	0.02	NPK5	CC	NPK	BSA	P
LCCNPK5	Others	0.19	NPK5	CC	NPK	BSA	P
LCCNPK6	Abditibacteriota	0.08	NPK6	CC	NPK	BSA	P
LCCNPK6	Acidobacteriota	0	NPK6	CC	NPK	BSA	P
LCCNPK6	Actinobacteriota	26.48	NPK6	CC	NPK	BSA	P
LCCNPK6	Bacteroidota	4.15	NPK6	CC	NPK	BSA	P
LCCNPK6	Chloroflexi	0.03	NPK6	CC	NPK	BSA	P
LCCNPK6	Deinococcota	5.06	NPK6	CC	NPK	BSA	P
LCCNPK6	Firmicutes	1.33	NPK6	CC	NPK	BSA	P
LCCNPK6	Gemmatimonadota	0.01	NPK6	CC	NPK	BSA	P
LCCNPK6	Myxococcota	0.15	NPK6	CC	NPK	BSA	P
LCCNPK6	Nitrospirota	0	NPK6	CC	NPK	BSA	P
LCCNPK6	Alphaproteobacteria	58.14	NPK6	CC	NPK	BSA	P
LCCNPK6	Gammaproteobacteria	4.46	NPK6	CC	NPK	BSA	P
LCCNPK6	unclassified	0.01	NPK6	CC	NPK	BSA	P
LCCNPK6	Others	0.1	NPK6	CC	NPK	BSA	P
LCCNPK7	Abditibacteriota	0.05	NPK7	CC	NPK	BSA	P
LCCNPK7	Acidobacteriota	0.01	NPK7	CC	NPK	BSA	P
LCCNPK7	Actinobacteriota	15.06	NPK7	CC	NPK	BSA	P
LCCNPK7	Bacteroidota	11.37	NPK7	CC	NPK	BSA	P
LCCNPK7	Chloroflexi	0.03	NPK7	CC	NPK	BSA	P
LCCNPK7	Deinococcota	4.25	NPK7	CC	NPK	BSA	P
LCCNPK7	Firmicutes	0.76	NPK7	CC	NPK	BSA	P
LCCNPK7	Gemmatimonadota	0.01	NPK7	CC	NPK	BSA	P
LCCNPK7	Myxococcota	0.08	NPK7	CC	NPK	BSA	P
LCCNPK7	Nitrospirota	0	NPK7	CC	NPK	BSA	P
LCCNPK7	Alphaproteobacteria	54.13	NPK7	CC	NPK	BSA	P
LCCNPK7	Gammaproteobacteria	14.16	NPK7	CC	NPK	BSA	P
LCCNPK7	unclassified	0.04	NPK7	CC	NPK	BSA	P
LCCNPK7	Others	0.06	NPK7	CC	NPK	BSA	P
LCCNPK8	Abditibacteriota	0.09	NPK8	CC	NPK	BSA	P
LCCNPK8	Acidobacteriota	0.01	NPK8	CC	NPK	BSA	P
LCCNPK8	Actinobacteriota	14.04	NPK8	CC	NPK	BSA	P
LCCNPK8	Bacteroidota	8.55	NPK8	CC	NPK	BSA	P
LCCNPK8	Chloroflexi	0.02	NPK8	CC	NPK	BSA	P
LCCNPK8	Deinococcota	1.25	NPK8	CC	NPK	BSA	P
LCCNPK8	Firmicutes	0.54	NPK8	CC	NPK	BSA	P
LCCNPK8	Gemmatimonadota	0.01	NPK8	CC	NPK	BSA	P
LCCNPK8	Myxococcota	0.15	NPK8	CC	NPK	BSA	P
LCCNPK8	Nitrospirota	0	NPK8	CC	NPK	BSA	P
LCCNPK8	Alphaproteobacteria	35.7	NPK8	CC	NPK	BSA	P
[truncated: 11,847 more rows]

## Sheet: Fig.2b
RS from BS	RE from RS	RE from VE	RE from SE	VE from RE	VE from SE	VE from LE	SE from RE	SE from VE	SE from LE	LE from VE	LE from SE	LE from P	P from BS
0.941807	0.3809	0.0254	0.0227	0.3305	0.4839	0.1856	0.1255	0.0041	0.8382	0.003	0.0298	0.9671	0.4691
0.978302	0.4115	0.0532	0.0539	0.3096	0.2716	0.4188	0.1454	0.0022	0.7508	0.0004	0.0103	0.9892	0.6205
0.977815	0.5663	0.0025	0.0373	0.1916	0.3716	0.4368	0.1368	0.0563	0.7657	0	0.0089	0.9911	0.6224
0.899754	0.6395	0.0289	0.0537	0.1836	0.5022	0.3142	0.1099	0.2617	0.5514	0.0008	0.0147	0.9845	0.6279
0.939239	0.3862	0.4783	0.0738	0.4622	0.1346	0.4032	0.256	0.0041	0.6449	0.0046	0.0239	0.9715	0.6341
0.943243	0.5045	0.0153	0.0769	0.3944	0.0916	0.514	0.1151	0.0009	0.8165	0	0.0006	0.9994	0.4049
0.929103	0.5214	0.087	0.0604	0.1796	0.5306	0.2898	0.1474	0	0.6044	0	0.0052	0.9948	0.5015
0.923489	0.2266	0.6633	0.0684	0.233	0.3759	0.3911	0.2901	0.4588	0.109	0	0.0084	0.9916	0.6004
0.918446	0.5449	0.105	0.0705	0.1555	0.6444	0.1929	0.0069	0.0079	0.0094	0	0.0025	0.9975	0.5933
0.925565	0.2477	0.0465	0.0124	0.2561	0.4578	0.2861	0.7041	0.0016	0.1813	0	0.0161	0.9839	0.4774
0.962353	0.1779	0.1519	0.0375	0.3011	0.2655	0.4335	0.8009	0.0038	0.1631	0.0068	0.0179	0.9753	0.6879
0.919902	0.6614	0.0073	0.0158	0.2161	0.3875	0.3965	0.5992	0.0014	0.2655	0	0.0088	0.9912	0.498
0.931161	0.5042	0.0337	0.1134	0.2316	0.4044	0.3641	0.554	0.0056	0.3976	0.0002	0.014	0.9857	0.4531
0.889291	0.4613	0.0447	0.088	0.2032	0.7265	0.0703	0.1789	0.4092	0.403	0	0.025	0.975	0.5062
0.904886	0.3909	0.0299	0.1281	0.1926	0.4317	0.3757	0.9552	0.0413	0.0035	0	0.0053	0.9947	0.5379
0.927313	0.4669	0.014	0.0342	0.2576	0.5304	0.212	0.9616	0.0371	0.0013	0.0004	0.0229	0.9768	0.536
0.923531	0.4806	0.1801	0.0672	0.3718	0.3148	0.3134	0.9564	0.0412	0.0024	0	0.0169	0.983	0.5664
0.926595	0.4092	0.3067	0.085	0.0444	0.906	0.0496	0.2081	0.0021	0.7204	0	0.0091	0.9908	0.5694
0.96694	0.6525	0.2536	0.0768	0.1442	0.8137	0.0421	0.1536	0.0038	0.6451	0	0.0186	0.9813	0.4351
0.956812	0.6514	0.2573	0.0773	0.1624	0.532	0.3056	0.1158	0.0024	0.6575	0.0143	0.0227	0.963	0.5178
0.960051	0.5805	0.2719	0.1342	0.1042	0.8431	0.0526	0.9216	0.0741	0.0015	0	0.0047	0.9953	0.4961
0.956494	0.7868	0.0929	0.1046	0.2684	0.6302	0.1014	0.1545	0.0012	0.8299	0	0.0263	0.9736	0.6561
0.948048	0.2172	0.7288	0.0482	0.2497	0.6148	0.1355	0.5668	0.0009	0.4145	0	0.0054	0.9946	0.6726
0.945532	0.3595	0.5794	0.0557	0.3254	0.6058	0.0688	0.1335	0.001	0.8405	0	0.0068	0.9932	0.3789
0.952237	0.2363	0.7121	0.0473	0.2935	0.6198	0.0868	0.1352	0.1867	0.6642	0	0.0229	0.977	0.556
0.972554	0.5911	0.3462	0.0203	0.2405	0.6893	0.0634	0.1452	0	0.8279	0	0.0076	0.9924	0.5182
0.968949	0.3197	0.4235	0.2501	0.1515	0.6744	0.1741	0.0399	0.794	0.1624	0	0.0097	0.9903	0.6963
0.947991	0.4208	0.5424	0.0316	0.1999	0.6632	0.137	0.2182	0.0015	0.5661	0.2339	0.0268	0.7392	0.9593
0.903304	0.3673	0.5933	0.0394	0.0904	0.8269	0.0827	0.0964	0.0091	0.5285	0.0993	0.0212	0.8795	0.855
0.965387	0.4406	0.4977	0.0617	0.1133	0.8335	0.0532	0.9324	0.0632	0.0015	0.001	0.0017	0.9973	0.5941
0.892547	0.3065	0.6677	0.0194	0.6603	0.211	0.1287	0.9256	0.0686	0.0024	0.063	0.0329	0.9041	0.874
0.902855	0.7635	0.0154	0.2064	0.6276	0.2599	0.1126	0.9483	0.0513	0.0004	0.0298	0.0306	0.9396	0.8215
0.892692	0.828	0.0082	0.1092	0.6273	0.1857	0.187	0.5054	0.0004	0.3092	0	0.0033	0.9967	0.8421
0.963019	0.8831	0.0086	0.0607	0.4167	0.1948	0.3885	0.6317	0.0024	0.3052	0.1149	0.0899	0.7951	0.9719
0.938982	0.9543	0.0126	0.0197	0.6572	0.2024	0.1404	0.3841	0.0062	0.5271	0.0013	0.0138	0.985	0.7305
0.941095	0.9395	0.0005	0.06	0.0734	0.8585	0.0682	0.2717	0.1973	0.481	0.0006	0.0026	0.9968	0.7909
0.952934	0.9156	0.0105	0.0739	0.3432	0.6244	0.0324	0.3941	0.0051	0.5271	0.0245	0.0049	0.9705	0.7359
0.962039	0.665	0.0131	0.3219	0.3746	0.5067	0.1187	0.9248	0.0741	0.0011	0.0011	0.0287	0.9701	0.5068
0.953653	0.9227	0.0177	0.0526	0.5667	0.2159	0.2175	0.9167	0.0811	0.0023	0.0002	0.0117	0.9882	0.9125
0.972748	0.8651	0.0127	0.081	0.0353	0.9345	0.0302	0.0814	0.4086	0.0037	0.2434	0.1415	0.6148	0.4059
0.972422	0.8728	0.0128	0.1114	0.199	0.3569	0.4441	0.2066	0.5224	0.2385	0.0021	0.0137	0.9842	0.676
0.964061	0.872	0.0421	0.0763	0.1118	0.8454	0.0428	0.9971	0.0008	0.0018	0.0146	0.0173	0.9681	0.9011
0.954303	0.8869	0.0182	0.095	0.125	0.6672	0.1292	0.973	0.02	0.0067	0.0004	0.017	0.9826	0.4233
0.950633	0.8477	0.0071	0.0971	0.2168	0.6264	0.1567	0.9712	0.025	0.0037	0.0006	0.0115	0.9879	0.5356
0.934711	0.8696	0.0214	0.109	0.0409	0.9194	0.0397	0.9794	0.0177	0.0028	0.0005	0.0044	0.9952	0.8857
0.936491	0.9211	0.0193	0.0538	0.0313	0.9352	0.0335	0.3008	0.0326	0.4944	0.0083	0.009	0.9827	0.7935
0.91733	0.8279	0.0178	0.1543	0.1816	0.4383	0.3801	0.1559	0.0464	0.4558	0.0031	0.0054	0.9916	0.7298
0.936848	0.9186	0.0229	0.0513	0.0044	0.9109	0.0274	0.2568	0.1921	0.385	0.0462	0.0122	0.9416	0.9172
0.934592	0.9047	0.0243	0.0525	0.0178	0.9676	0.0146	0.3148	0.0411	0.5687	0.0023	0.0026	0.9952	0.934
0.918291	0.8792	0.0256	0.0849	0.0389	0.696	0.255	0.2647	0.0383	0.5773	0.2073	0.0079	0.7847	0.4088
0.955333	0.8998	0.0191	0.0732	0.0506	0.898	0.0515	0.3125	0.2061	0.4537	0.5162	0.0234	0.4604	0.7362
0.93512	0.7768	0.0007	0.0643	0.4456	0.3812	0.1732	0.9821	0.0132	0.004	0.2056	0.0158	0.7785	0.791
0.921754	0.8697	0.0093	0.0317	0.188	0.4203	0.2456	0.9782	0.0195	0.0023	0.1496	0.0159	0.8345	0.8713
0.873489	0.6455	0.0056	0.0684	0.0116	0.6618	0.3267	0.3906	0.0104	0.5527	0.1106	0.0146	0.8743	0.6444
0.935904	0.7195	0.0088	0.1375	0.668	0.1332	0.1988	0.2642	0.0073	0.5953	0.3405	0.0214	0.6381	0.6617
0.950503	0.8924	0.0057	0.0831	0.6771	0.1799	0.143	0.1982	0.0257	0.6308	0.0456	0.0011	0.9533	0.787
0.963971	0.8339	0.0008	0.1172	0.0232	0.9508	0.026	0.3035	0.0157	0.6401	0.0198	0.0007	0.9795	0.5821
0.948404	0.7995	0.0636	0.1113	0.7504	0.154	0.0956	0.2277	0.0351	0.6939	0.0098	0.0031	0.9871	0.453
0.952026	0.8883	0.0111	0.0419	0.4865	0.0891	0.4245	0.3317	0.0481	0.5054	0.0139	0.0004	0.9848	0.9247
0.978882	0.8726	0.0231	0.0574	0.6643	0.1504	0.1853	0.3402	0.0117	0.6054	0	0.0011	0.9989	0.5958
0.975747	0.6521	0.2448	0.0687	0.3094	0.031	0.6596	0.2965	0.0195	0.616	0.0002	0.0279	0.9698	0.7902
0.950171	0.6635	0.1135	0.2114	0.3836	0.3256	0.2908	0.4563	0.0236	0.3907	0	0.0136	0.9863	0.7894
0.951735	0.6351	0.0853	0.2723	0.4791	0.1962	0.3063	0.4461	0.0202	0.4869	0.0606	0.0108	0.9286	0.804
0.955677	0.7213	0.0464	0.1935	0.2662	0.1402	0.5936	0.3609	0.0158	0.5243	0.0008	0.0537	0.9454	0.8428
0.978189	0.9089	0.0333	0.0456	0.3036	0.5416	0.1547	0.3473	0.0013	0.5444	0.0025	0.0106	0.9868	0.6084
0.945911	0.8025	0.0201	0.1315	0.2436	0.2365	0.5199	0.339	0.0184	0.427	0.0005	0.0112	0.9884	0.6208
0.953504	0.8863	0.0107	0.0734	0.6725	0.1174	0.2101	0.253	0.025	0.5332	0.0001	0.0032	0.9965	0.7616
0.967861	0.8654	0.0055	0.0694	0.061	0.8544	0.0846	0.0992	0.4794	0.4054	0.0014	0.0523	0.9417	0.8193
0.983321	0.792	0.0164	0.0229	0.0469	0.8949	0.0581	0.0316	0.8023	0.1651	0.0012	0.0238	0.9749	0.8714
0.984615	0.8409	0.0009	0.1488	0.0296	0.844	0.1263	0.005	0.9846	0.0104	0.0001	0.0112	0.9887	0.6572
0.947326	0.7987	0.0627	0.102	0.1637	0.6814	0.1549	0.0343	0.8599	0.1058	0.0051	0.042	0.9515	0.8379
0.943953	0.8707	0.0018	0.122	0.0153	0.9419	0.0428	0.0261	0.7865	0.1864	0.0325	0.0001	0.9674	0.5726
0.959416	0.8439	0.0003	0.0711	0.031	0.9218	0.0472	0.0088	0.9446	0.0466	0	0.0005	0.9995	0.8797
0.954551	0.5637	0.0052	0.4226	0.2855	0.2625	0.452	0.0291	0.534	0.416	0.0474	0.0169	0.9357	0.7381
0.905163	0.9191	0.0168	0.062	0.0866	0.7654	0.148	0.043	0.808	0.1483	0	0.0169	0.9829	0.7472
0.950236	0.5339	0.4138	0.04	0.011	0.9387	0.0503	0.0045	0.9747	0.0208	0.008	0.0225	0.9694	0.6613
0.947396	0.7376	0.0596	0.0975	0.0424	0.8992	0.0584	0.0367	0.7663	0.195	0.0081	0.0347	0.9571	0.6915
0.925989	0.6583	0.0403	0.1693	0.1331	0.5221	0.3448	0.0133	0.8837	0.0401	0.0002	0.0012	0.9986	0.6261
0.93976	0.6148	0.0158	0.2557	0.1313	0.595	0.2736	0.0591	0.5906	0.3492	0	0.0007	0.9993	0.7842
0.895618	0.3548	0.5945	0.0507	0.1544	0.6653	0.1803	0.2419	0.378	0.3659	0.0006	0.0098	0.9896	0.9297
0.930256	0.7457	0.0009	0.2534	0.0823	0.6882	0.2295	0.0105	0.9524	0.0291	0.9006	0.0049	0.0945	0.8896
0.947521	0.7456	0.1111	0.1433	0.3889	0.3035	0.3076	0.095	0.5945	0.3098	0.4775	0.0167	0.5058	0.7903
0.958802	0.7912	0.0227	0.1761	0.4406	0.0715	0.4879	0.0749	0.4605	0.4553	0.3149	0.0397	0.6453	0.6303
0.919682	0.6613	0.0394	0.2993	0.046	0.8883	0.0657	0.1809	0.0551	0.7444	0.1992	0.0008	0.7999	0.4733
0.95253	0.8403	0.004	0.039	0.0129	0.031	0.9561	0.0461	0.3625	0.5904	0.6028	0.0252	0.372	0.5491
0.961556	0.9048	0.0428	0.0442	0.0226	0.7906	0.1868	0.0736	0.1291	0.7833	0.1239	0.0012	0.8749	0.415
0.970496	0.9329	0.0021	0.0188	0.2371	0.6265	0.1364	0.1347	0.5337	0.3312	0.0239	0.003	0.9731	0.5101
0.921089	0.9381	0.0105	0.0251	0.0853	0.5392	0.3756	0.1462	0.0153	0.8112	0.0005	0.037	0.9626	0.7139
0.96139	0.7294	0.0117	0.0112	0.2999	0.2063	0.4938	0.0673	0.0077	0.9029	0.0001	0.0159	0.984	0.6574
0.974469	0.5341	0.3778	0.0842	0.0777	0.7651	0.1572	0.0356	0.0539	0.8998	0	0.0097	0.9903	0.5531
0.961134	0.7334	0.0174	0.0065	0.0644	0.1261	0.8095	0.5224	0.1604	0.314	0	0.0091	0.9909	0.5397
0.973945	0.7656	0.1132	0.0356	0.1072	0.2453	0.6475	0.0503	0.1736	0.7597	0.0077	0.0076	0.8677	0.4028
0.967716	0.547	0.0072	0.4443	0.2031	0.0992	0.6977	0.0488	0.4036	0.5381	0.0001	0.0257	0.9742	0.427
0.97736	0.7739	0.1088	0.054	0.0309	0.269	0.7001	0.0444	0.0039	0.932	0	0.0128	0.9872	0.5321
0.968568	0.4619	0.422	0.0908	0.0153	0.9228	0.0619	0.0267	0.134	0.8244	0	0.0095	0.9587	0.5956
0.970144	0.4996	0.4776	0.0228	0.0169	0.9191	0.0639	0.1104	0.0023	0.8568	0	0.0022	0.9978	0.3447
0.978056	0.6222	0.1797	0.0287	0.0896	0.7349	0.062	0.9637	0.0354	0.0009	0	0.0054	0.9945	0.4636
0.99021	0.9323	0.0001	0.0325	0.1019	0.3145	0.5825	0.0626	0.0092	0.891	0	0.0085	0.9915	0.5204
0.929602	0.6954	0.2159	0.0795	0.111	0.0542	0.8347	0.0461	0.013	0.9115	0.0022	0.004	0.9939	0.5505
0.913514	0.8273	0.0416	0.0295	0.1001	0.1578	0.742	0.031	0.0831	0.8731	0	0.0047	0.9953	0.4933
0.982259	0.7719	0.0253	0.0128	0.1032	0.1145	0.7822	0.0531	0.0611	0.8673	0	0.0055	0.9922	0.6362
0.984136	0.8047	0.0024	0.0229	0.2346	0.2315	0.4536	0.9477	0.0514	0.0009	0	0.0025	0.9975	0.3349
0.965223	0.3326	0.6161	0.0513	0.1192	0.1293	0.7515	0.0562	0.0685	0.8184	0.0586	0.0176	0.9238	0.565
0.958078	0.8146	0.1144	0.0557	0.3032	0.2894	0.4074	0.0772	0.0043	0.8455	0	0.0042	0.9958	0.2969
0.977421	0.8978	0.0228	0.0435	0.54	0.172	0.2377	0.0822	0.0034	0.8623	0.0454	0.0002	0.9544	0.2219
0.96039	0.1815	0.752	0.0665	0.2104	0.2895	0.5001	0.0423	0.0027	0.9183	0.0793	0.0197	0.901	0.6448
0.956494	0.2456	0.4815	0.2729	0.2982	0.1119	0.5899	0.0536	0.0392	0.8398	0.1892	0.0362	0.7745	0.4426
0.978324	0.6289	0.2045	0.1567	0.6311	0.1936	0.1753	0.062	0.0026	0.8914	0.0138	0.0359	0.9502	0.3709
[truncated: 50 more rows]

## Sheet: Fig.2c
OTUID	BS	P	LE	RS	RE	SE	VE
[truncated: 12,806 more rows]

## Sheet: Fig.2d-e
Fig.2d																	Fig.2e
[truncated: 1,199 more rows]

[truncated: 18 more sheets: Fig.2f, Fig.2g, Fig.3a, Fig.3b, Fig.3c, Fig.4a-c, Fig.4d-e, Fig.5c-d, Table1, Fig.S2, Fig.S3, Fig.S4a-b, FigS5, Fig.S6a, FigS6b-c, Fig.S7, Fig.S8a-c, Fig.S10]
